# Supplementary material for: Microbial methane cycling in a landfill on a decadal time scale
Source: Nat Commun. 2023 Nov 16;14:7402. doi: 10.1038/s41467-023-43129-x (PMC10654671; doi:10.1038/s41467-023-43129-x)
Supplement: Supplementary file 4 — Source Data [file 41467_2023_43129_MOESM4_ESM.zip]

Archive with 78 entries (77 files):
- Source_data/
- __MACOSX/._Source_data
- Source_data/Fig_S11_source_data_Acetobacteraceae_Additional_Pfam_hit_counts.tsv
- __MACOSX/Source_data/._Fig_S11_source_data_Acetobacteraceae_Additional_Pfam_hit_counts.tsv
- Source_data/Fig_S3_source_data_phylum_relative_abundance_in_heatmap.tsv
- __MACOSX/Source_data/._Fig_S3_source_data_phylum_relative_abundance_in_heatmap.tsv
- Source_data/Fig_S9_source_data_Methylomirabilaceae_rooted_tree.tre
- __MACOSX/Source_data/._Fig_S9_source_data_Methylomirabilaceae_rooted_tree.tre
- Source_data/Fig_S6_source_data_acetogen_pathway_presence_absence_coverage_and_relative_abundance.tsv
- __MACOSX/Source_data/._Fig_S6_source_data_acetogen_pathway_presence_absence_coverage_and_relative_abundance.tsv
- Source_data/Fig_S12_source_data_Mycobacteriaceae_rooted_tree.tre
- __MACOSX/Source_data/._Fig_S12_source_data_Mycobacteriaceae_rooted_tree.tre
- Source_data/Fig_5_source_data_methanotroph_pathway_presence_absence_coverage_and_relative_abundance.tsv
- __MACOSX/Source_data/._Fig_5_source_data_methanotroph_pathway_presence_absence_coverage_and_relative_abundance.tsv
- Source_data/.DS_Store
- __MACOSX/Source_data/._.DS_Store
- Source_data/Fig_S8_source_data_Methanoperedenaceae_phylogenomic_tree_labels.tsv
- __MACOSX/Source_data/._Fig_S8_source_data_Methanoperedenaceae_phylogenomic_tree_labels.tsv
- Source_data/Fig_3_source_data_methanogen_pathway_percent_completion_coverage_and_relative_abundance.tsv
- __MACOSX/Source_data/._Fig_3_source_data_methanogen_pathway_percent_completion_coverage_and_relative_abundance.tsv
- Source_data/Fig_S4_source_data_family_relative_abundance_in_heatmap.tsv
- __MACOSX/Source_data/._Fig_S4_source_data_family_relative_abundance_in_heatmap.tsv
- Source_data/Fig_S11_source_data_Acetobacteraceae_MMO_pathways_present_taxonomy.tsv
- __MACOSX/Source_data/._Fig_S11_source_data_Acetobacteraceae_MMO_pathways_present_taxonomy.tsv
- Source_data/TableS2_source_data_BBMap_coverage_summary.tsv
- __MACOSX/Source_data/._TableS2_source_data_BBMap_coverage_summary.tsv
- Source_data/Table_S1_source_data_landfill_site_characteristics.txt
- __MACOSX/Source_data/._Table_S1_source_data_landfill_site_characteristics.txt
- Source_data/Fig_S10_source_data_Nevskiaceae_unrooted_tree.tre
- __MACOSX/Source_data/._Fig_S10_source_data_Nevskiaceae_unrooted_tree.tre
- Source_data/Fig_S7_source_data_Methylacidiphilales_rooted_tree.tre
- __MACOSX/Source_data/._Fig_S7_source_data_Methylacidiphilales_rooted_tree.tre
- Source_data/Fig_S8_source_data_Methanoperedenaceae_rooted_tree.tre
- __MACOSX/Source_data/._Fig_S8_source_data_Methanoperedenaceae_rooted_tree.tre
- Source_data/Fig_S10_source_data_Nevskiaceae_MMO_pathways_present_taxonomy.tsv
- __MACOSX/Source_data/._Fig_S10_source_data_Nevskiaceae_MMO_pathways_present_taxonomy.tsv
- Source_data/Fig_S12_source_data_Mycobacteriaceae_MMO_pathways_present_taxonomy.tsv
- __MACOSX/Source_data/._Fig_S12_source_data_Mycobacteriaceae_MMO_pathways_present_taxonomy.tsv
- Source_data/Fig_1_source_data_gas_flaring_composition.tsv
- __MACOSX/Source_data/._Fig_1_source_data_gas_flaring_composition.tsv
- Source_data/Fig_S9_source_data_Methylomirabiliaceae_phylogenomic_tree_labels.tsv
- __MACOSX/Source_data/._Fig_S9_source_data_Methylomirabiliaceae_phylogenomic_tree_labels.tsv
- Source_data/Fig_2_source_data_family_level_relative_abundance.tsv
- __MACOSX/Source_data/._Fig_2_source_data_family_level_relative_abundance.tsv
- Source_data/Fig_S13_source_data_coverage_summaries.tsv
- __MACOSX/Source_data/._Fig_S13_source_data_coverage_summaries.tsv
- Source_data/Fig_5_source_data_methanotroph_pathway_percent_complete_coverage_and_relative_abundance.tsv
- __MACOSX/Source_data/._Fig_5_source_data_methanotroph_pathway_percent_complete_coverage_and_relative_abundance.tsv
- Source_data/Fig_S2_source_data_carbon_source_over_time.tsv
- __MACOSX/Source_data/._Fig_S2_source_data_carbon_source_over_time.tsv
- Source_data/Fig_S6_source_data_acetogen_pathway_percent_complete_coverage_and_relative_abundance.tsv
- __MACOSX/Source_data/._Fig_S6_source_data_acetogen_pathway_percent_complete_coverage_and_relative_abundance.tsv
- Source_data/Fig_S5_source_data_methane_cycling_family_relative_abundance.tsv
- __MACOSX/Source_data/._Fig_S5_source_data_methane_cycling_family_relative_abundance.tsv
- Source_data/Fig_S8_source_data_Methanoperedenaceaea_metadata_for_phylogenomic_tree.tsv
- __MACOSX/Source_data/._Fig_S8_source_data_Methanoperedenaceaea_metadata_for_phylogenomic_tree.tsv
- Source_data/Fig_S1_source_data_redox_COD_BOD_pH_over_time.tsv
- __MACOSX/Source_data/._Fig_S1_source_data_redox_COD_BOD_pH_over_time.tsv
- Source_data/Fig_S12_source_data_Mycobacteriaceae_Additional_Pfam_hit_counts.tsv
- __MACOSX/Source_data/._Fig_S12_source_data_Mycobacteriaceae_Additional_Pfam_hit_counts.tsv
- Source_data/Fig_2_source_data_NMDS_results_distinct_genomes.tsv
- __MACOSX/Source_data/._Fig_2_source_data_NMDS_results_distinct_genomes.tsv
- Source_data/Fig_4_source_data_methanogenic_taxa_compilation.tsv
- __MACOSX/Source_data/._Fig_4_source_data_methanogenic_taxa_compilation.tsv
- Source_data/Fig_S13_source_data_mean_coverage_values.tsv
- __MACOSX/Source_data/._Fig_S13_source_data_mean_coverage_values.tsv
- Source_data/Fig_S7_source_data_Methylacidiphilaceae_metadata_for_phylogenomic_tree.tsv
- __MACOSX/Source_data/._Fig_S7_source_data_Methylacidiphilaceae_metadata_for_phylogenomic_tree.tsv
- Source_data/Fig_S11_source_data_Acetobacteraceae_unrooted_tree.tre
- __MACOSX/Source_data/._Fig_S11_source_data_Acetobacteraceae_unrooted_tree.tre
- Source_data/Fig_3_source_data_methanogen_pathway_presence_absence_coverage_and_relative_abundance.tsv
- __MACOSX/Source_data/._Fig_3_source_data_methanogen_pathway_presence_absence_coverage_and_relative_abundance.tsv
- Source_data/Fig_S7_source_data_Methylacidiphilaceae_phylogenomic_tree_labels.tsv
- __MACOSX/Source_data/._Fig_S7_source_data_Methylacidiphilaceae_phylogenomic_tree_labels.tsv
- Source_data/Fig_S9_source_data_Methylomirabilaceae_metadata_for_phylogenomic_tree.tsv
- __MACOSX/Source_data/._Fig_S9_source_data_Methylomirabilaceae_metadata_for_phylogenomic_tree.tsv
- Source_data/Fig_S10_source_data_Nevskiaceae_Additional_Pfam_hit_counts.tsv
- __MACOSX/Source_data/._Fig_S10_source_data_Nevskiaceae_Additional_Pfam_hit_counts.tsv
