# Supplementary material for: Microbial methane cycling in a landfill on a decadal time scale
Source: Nat Commun. 2023 Nov 16;14:7402. doi: 10.1038/s41467-023-43129-x (PMC10654671; doi:10.1038/s41467-023-43129-x)
Supplement: Supplementary file 4 — Source Data [file 41467_2023_43129_MOESM4_ESM.zip › Source_data/Fig_S11_source_data_Acetobacteraceae_Additional_Pfam_hit_counts.tsv]

assembly_id	downloaded_accession	Total_gene_count	PF02332.20	PF02406.19	PF02964.18	PF00970.26	PF00111.29	PF00175.23	PF00118.26	PF04896.14	PF14100.8	PF02461.18	PF04744.14	PF05694.13
GCA_000021325.1	GCA_000021325.1	3501	0	0	0	2	5	2	2	0	0	0	0	0
GCA_000182745.1	GCA_000182745.1	3195	0	0	0	2	5	3	1	0	0	0	0	0
GCA_000014285.2	GCA_000014285.2	2571	0	0	0	4	7	3	1	0	0	0	0	0
GCA_000164635.1	GCA_000164635.1	4778	0	0	0	1	8	1	1	0	0	0	0	0
GCA_000231445.2	GCA_000231445.2	2210	0	0	0	2	3	2	1	0	0	0	0	0
GCA_000202835.1	GCA_000202835.1	3949	2	1	0	7	14	8	2	0	0	0	0	0
GCA_000234355.2	GCA_000234355.2	2849	0	0	0	2	5	2	1	0	0	0	0	0
GCA_000245075.1	GCA_000245075.1	5289	0	0	0	4	10	4	1	0	0	0	0	0
GCA_000378165.1	GCA_000378165.1	2203	0	0	0	2	1	2	1	0	0	0	0	0
GCA_000285275.1	GCA_000285275.1	2826	0	0	0	4	6	4	1	0	0	0	0	0
GCA_000285295.1	GCA_000285295.1	4059	0	0	0	3	6	4	1	0	0	0	0	0
GCA_000378465.1	GCA_000378465.1	4087	0	0	0	1	7	2	1	0	0	0	0	0
GCA_000527695.1	GCA_000527695.1	2060	0	0	0	2	3	2	1	0	0	0	0	0
GCA_000425365.1	GCA_000425365.1	3707	0	0	0	1	8	2	1	0	0	0	0	0
GCA_000429165.1	GCA_000429165.1	3826	0	0	0	3	5	4	1	0	0	0	0	0
GCA_000613285.1	GCA_000613285.1	3593	0	0	0	3	9	3	1	0	0	0	0	0
GCA_000613845.1	GCA_000613845.1	3427	0	0	0	3	4	2	1	0	0	0	0	0
GCA_000613865.1	GCA_000613865.1	3532	0	0	0	2	5	3	2	0	0	0	0	0
GCA_000613885.1	GCA_000613885.1	3439	0	0	0	2	3	2	1	0	0	0	0	0
GCA_000613905.1	GCA_000613905.1	4082	0	0	0	2	6	4	1	0	0	0	0	0
GCA_000614545.1	GCA_000614545.1	3647	0	0	0	2	3	2	2	0	0	0	0	0
GCA_000687875.1	GCA_000687875.1	3189	0	0	0	3	6	5	1	0	0	0	0	0
GCA_000622225.1	GCA_000622225.1	4409	0	0	0	7	12	9	1	0	0	0	0	0
GCA_000711725.1	GCA_000711725.1	6053	0	0	0	3	27	4	1	0	0	0	0	1
GCA_000759655.1	GCA_000759655.1	2877	4	2	0	5	10	5	1	0	0	0	0	1
GCA_000745835.1	GCA_000745835.1	6400	0	0	0	1	14	2	1	0	0	0	0	0
GCA_000963885.1	GCA_000963885.1	3154	0	0	0	2	5	4	1	0	0	0	0	0
GCA_000963905.1	GCA_000963905.1	3146	0	0	0	4	9	6	1	0	0	0	0	0
GCA_000963925.1	GCA_000963925.1	2757	0	0	0	3	5	4	1	0	0	0	0	0
GCA_000963945.1	GCA_000963945.1	2977	0	0	0	2	4	3	1	0	0	0	0	0
GCA_000963965.1	GCA_000963965.1	2561	0	0	0	2	3	2	2	0	0	0	0	0
GCA_000802185.1	GCA_000802185.1	5704	0	0	0	1	14	3	1	0	0	0	0	0
GCA_000964225.1	GCA_000964225.1	2465	0	0	0	3	5	2	1	0	0	0	0	0
GCA_000964365.1	GCA_000964365.1	2788	2	1	0	2	17	4	1	0	0	0	0	1
GCA_000964405.1	GCA_000964405.1	3153	0	0	0	2	7	3	1	0	0	0	0	0
GCA_000964425.1	GCA_000964425.1	3311	0	0	0	2	8	5	1	0	0	0	0	0
GCA_000964465.1	GCA_000964465.1	3128	0	0	0	3	9	4	1	0	0	0	0	0
GCA_001499675.1	GCA_001499675.1	2698	0	0	0	2	7	1	1	0	0	0	0	0
GCA_001547995.1	GCA_001547995.1	2758	0	0	0	2	3	2	1	0	0	0	0	0
GCA_001580535.1	GCA_001580535.1	2662	0	0	0	4	5	4	1	0	0	0	0	0
GCA_001580615.1	GCA_001580615.1	3226	0	0	0	2	5	3	2	0	0	0	0	0
GCA_001464375.1	GCA_001464375.1	4582	0	0	0	1	8	2	2	0	0	0	0	0
GCA_001580675.1	GCA_001580675.1	3195	0	0	0	3	6	4	1	0	0	0	0	0
GCA_001580915.1	GCA_001580915.1	2980	0	0	0	3	10	4	1	0	0	0	0	0
GCA_001571345.1	GCA_001571345.1	3426	0	0	0	2	5	3	1	0	0	0	0	0
GCA_001580995.1	GCA_001580995.1	3270	0	0	0	3	6	4	1	0	0	0	0	0
GCA_001581005.1	GCA_001581005.1	2507	0	0	0	2	4	3	1	0	0	0	0	0
GCA_001628715.1	GCA_001628715.1	2789	0	0	0	3	5	3	1	0	0	0	0	0
GCA_001766235.1	GCA_001766235.1	2673	0	0	0	3	6	5	1	0	0	0	0	0
GCA_001787335.1	GCA_001787335.1	3179	0	0	0	3	4	3	1	0	0	0	0	0
GCA_001889545.1	GCA_001889545.1	2565	0	0	0	3	7	4	1	0	0	0	0	0
GCA_001598495.1	GCA_001598495.1	2259	0	0	0	1	1	1	1	0	0	0	0	0
GCA_001898425.1	GCA_001898425.1	5253	0	0	0	1	11	4	1	0	0	0	0	0
GCA_001899585.1	GCA_001899585.1	4448	0	0	0	1	9	3	4	0	0	0	0	0
GCA_001941945.1	GCA_001941945.1	4714	0	0	0	5	13	7	1	0	0	0	0	0
GCA_001982615.1	GCA_001982615.1	5405	0	0	0	1	7	4	1	0	0	0	0	0
GCA_002003665.1	GCA_002003665.1	1574	0	0	0	2	1	2	1	0	0	0	0	0
GCA_002005445.1	GCA_002005445.1	3200	0	0	0	3	9	6	1	0	0	0	0	0
GCA_002005465.1	GCA_002005465.1	3002	0	0	0	1	6	1	1	0	0	0	0	0
GCA_002153605.1	GCA_002153605.1	2434	0	0	0	2	3	2	1	0	0	0	0	0
GCA_002153655.1	GCA_002153655.1	2201	0	0	0	2	6	3	1	0	0	0	0	0
GCA_002153745.1	GCA_002153745.1	2181	0	0	0	4	5	3	1	0	0	0	0	0
GCA_002255495.1	GCA_002255495.1	2713	2	1	0	3	11	5	2	0	0	0	0	0
GCA_002255575.1	GCA_002255575.1	2883	0	0	0	1	9	2	1	0	0	0	0	0
GCA_002279355.1	GCA_002279355.1	2791	0	0	0	1	8	3	1	0	0	0	0	0
GCA_002281005.1	GCA_002281005.1	1964	0	0	0	0	2	0	0	0	0	0	0	0
GCA_002592045.1	GCA_002592045.1	1608	0	0	0	1	1	1	1	0	0	0	0	0
GCA_002631185.1	GCA_002631185.1	4205	0	0	0	4	6	3	1	0	0	0	0	0
GCA_002409645.1	GCA_002409645.1	3327	0	0	0	3	6	4	1	0	0	0	0	0
GCA_002422345.1	GCA_002422345.1	4213	0	0	0	3	8	3	2	0	0	0	0	0
GCA_002723915.1	GCA_002723915.1	3066	0	0	0	2	5	1	1	0	0	0	0	0
GCA_002723935.1	GCA_002723935.1	3309	0	0	0	2	3	1	1	0	0	0	0	0
GCA_002738225.1	GCA_002738225.1	3041	0	0	0	2	4	2	1	0	0	0	0	0
GCA_002723955.1	GCA_002723955.1	3080	0	0	0	2	5	3	1	0	0	0	0	0
GCA_002723975.1	GCA_002723975.1	2984	0	0	0	3	4	4	1	0	0	0	0	0
GCA_002906255.1	GCA_002906255.1	3225	0	0	0	2	5	4	1	0	0	0	0	0
GCA_002723995.1	GCA_002723995.1	3124	0	0	0	2	3	1	1	0	0	0	0	0
GCA_002917995.1	GCA_002917995.1	1727	0	0	0	2	1	2	1	0	0	0	0	0
GCA_002937115.1	GCA_002937115.1	6196	2	1	0	3	14	6	1	0	0	0	0	1
GCA_003116135.1	GCA_003116135.1	4650	0	0	0	2	8	2	1	0	0	0	0	0
GCA_003133265.1	GCA_003133265.1	4328	0	0	0	0	6	0	1	0	0	0	0	0
GCA_003133065.1	GCA_003133065.1	3850	0	0	0	2	12	2	2	0	0	0	0	0
GCA_003137135.1	GCA_003137135.1	4044	4	2	0	5	14	7	1	0	0	0	0	0
GCA_003151425.1	GCA_003151425.1	7468	0	0	0	0	15	2	5	0	0	0	0	0
GCA_003164135.1	GCA_003164135.1	4188	4	2	0	5	18	5	2	0	0	0	0	0
GCA_003164455.1	GCA_003164455.1	3956	0	0	0	0	5	1	1	0	0	0	0	0
GCA_003173615.1	GCA_003173615.1	5429	0	0	0	3	12	5	2	0	0	0	0	1
GCA_003164305.1	GCA_003164305.1	6785	0	0	0	1	17	4	1	0	0	0	0	0
GCA_003206495.1	GCA_003206495.1	3113	0	0	0	2	5	3	1	0	0	0	0	0
GCA_003207795.1	GCA_003207795.1	3244	0	0	0	2	6	2	1	0	0	0	0	0
GCA_003207815.1	GCA_003207815.1	3463	0	0	0	4	7	6	1	0	0	0	0	0
GCA_003207825.1	GCA_003207825.1	2903	0	0	0	3	8	3	1	0	0	0	0	0
GCA_003207855.1	GCA_003207855.1	3032	0	0	0	2	7	3	1	0	0	0	0	0
GCA_003207865.1	GCA_003207865.1	2979	0	0	0	2	6	2	1	0	0	0	0	0
GCA_003207895.1	GCA_003207895.1	3292	0	0	0	3	8	4	1	0	0	0	0	0
GCA_003253705.1	GCA_003253705.1	4668	0	0	0	1	7	5	1	0	0	0	0	0
GCA_003311635.1	GCA_003311635.1	2934	0	0	0	3	6	4	1	0	0	0	0	0
GCA_003258945.1	GCA_003258945.1	5224	0	0	0	3	13	3	1	0	0	0	0	0
GCA_003350405.1	GCA_003350405.1	3697	0	0	0	2	6	2	2	0	0	0	0	0
GCA_003403295.1	GCA_003403295.1	3193	0	0	0	2	6	4	1	0	0	0	0	0
GCA_003506895.1	GCA_003506895.1	5366	0	0	0	0	13	2	7	0	0	0	0	0
GCA_003336755.1	GCA_003336755.1	2868	0	0	0	2	7	3	1	0	0	0	0	0
GCA_003691365.1	GCA_003691365.1	1756	0	0	0	2	3	1	1	0	0	0	0	0
GCA_003352165.1	GCA_003352165.1	3794	0	0	0	2	7	3	1	0	0	0	0	1
GCA_003696345.1	GCA_003696345.1	5464	0	0	0	4	13	4	2	0	0	0	0	0
GCA_003994335.1	GCA_003994335.1	3591	0	0	0	2	3	2	1	0	0	0	0	0
GCA_004005855.1	GCA_004005855.1	5033	0	0	0	1	17	2	1	0	0	0	0	0
GCA_004014775.2	GCA_004014775.2	2777	0	0	0	2	6	2	1	0	0	0	0	0
GCA_003604215.1	GCA_003604215.1	4739	0	0	0	1	13	1	1	0	0	0	0	0
GCA_004336745.1	GCA_004336745.1	4418	0	0	0	2	8	2	1	0	0	0	0	0
GCA_004343615.1	GCA_004343615.1	5362	0	0	0	4	13	5	1	0	0	0	0	0
GCA_004346035.1	GCA_004346035.1	3455	0	0	0	4	7	5	1	0	0	0	0	0
GCA_004353985.1	GCA_004353985.1	6352	0	0	0	4	22	5	1	0	0	0	0	0
GCA_004355005.1	GCA_004355005.1	7102	0	0	0	4	21	5	2	0	0	0	0	0
GCA_004302915.1	GCA_004302915.1	3388	0	0	0	3	5	5	1	0	0	0	0	0
GCA_004843165.1	GCA_004843165.1	1752	0	0	0	2	3	2	1	0	0	0	0	0
GCA_004843345.1	GCA_004843345.1	2003	0	0	0	3	3	3	1	0	0	0	0	0
GCA_005844085.1	GCA_005844085.1	4254	2	1	0	2	8	2	3	0	0	0	0	0
GCA_004761865.1	GCA_004761865.1	4151	0	0	0	1	9	3	1	0	0	0	0	0
GCA_006438825.1	GCA_006438825.1	5913	0	0	0	5	19	6	2	0	0	0	0	0
GCA_006538165.1	GCA_006538165.1	3496	0	0	0	2	7	3	1	0	0	0	0	0
GCA_005222755.1	GCA_005222755.1	5074	0	0	0	1	10	2	2	0	0	0	0	0
GCA_006538885.1	GCA_006538885.1	2689	0	0	0	2	6	2	1	0	0	0	0	0
GCA_006539125.1	GCA_006539125.1	2837	0	0	0	2	5	2	1	0	0	0	0	0
GCA_006539345.1	GCA_006539345.1	2457	0	0	0	3	6	4	1	0	0	0	0	0
GCA_006539685.1	GCA_006539685.1	2482	0	0	0	2	4	3	1	0	0	0	0	0
GCA_006542335.1	GCA_006542335.1	2179	0	0	0	1	1	1	1	0	0	0	0	0
GCA_005222815.1	GCA_005222815.1	5861	0	0	0	4	12	5	1	0	0	0	0	1
GCA_006542375.1	GCA_006542375.1	1618	0	0	0	2	2	2	1	0	0	0	0	0
GCA_006542355.1	GCA_006542355.1	1987	0	0	0	1	2	1	1	0	0	0	0	0
GCA_006542395.2	GCA_006542395.2	1664	0	0	0	2	1	2	1	0	0	0	0	0
GCA_006704265.1	GCA_006704265.1	3684	0	0	0	2	8	3	1	0	0	0	0	1
GCA_007988885.1	GCA_007988885.1	2573	0	0	0	2	4	2	1	0	0	0	0	0
GCA_007988905.1	GCA_007988905.1	2698	0	0	0	2	3	2	1	0	0	0	0	0
GCA_007129145.1	GCA_007129145.1	2410	0	0	0	1	3	1	0	0	0	0	0	0
GCA_007988945.1	GCA_007988945.1	2536	0	0	0	2	3	3	1	0	0	0	0	0
GCA_008365315.1	GCA_008365315.1	2658	0	0	0	2	5	2	1	0	0	0	0	0
GCA_007644105.1	GCA_007644105.1	4228	0	0	0	1	9	3	1	0	0	0	0	0
GCA_008386565.1	GCA_008386565.1	4205	0	0	0	2	7	3	1	0	0	0	0	1
GCA_009547075.1	GCA_009547075.1	2682	0	0	0	2	3	3	1	0	0	0	0	0
GCA_008630155.1	GCA_008630155.1	6209	0	0	0	4	12	7	2	0	0	0	0	0
GCA_009693795.1	GCA_009693795.1	2326	0	0	0	0	3	0	0	0	0	0	0	0
GCA_009693865.1	GCA_009693865.1	4226	0	0	0	1	10	2	2	0	0	0	0	0
GCA_009693935.1	GCA_009693935.1	1800	0	0	0	1	3	1	0	0	0	0	0	0
GCA_009725755.1	GCA_009725755.1	1697	0	0	0	1	1	1	1	0	0	0	0	0
GCA_008360935.1	GCA_008360935.1	5801	0	0	0	3	17	5	1	0	0	0	0	0
GCA_009829925.1	GCA_009829925.1	4449	0	0	0	2	9	2	1	0	0	0	0	0
GCA_009834365.1	GCA_009834365.1	3558	0	0	0	3	6	5	1	0	0	0	0	0
GCA_009834765.1	GCA_009834765.1	2116	0	0	0	2	1	2	1	0	0	0	0	0
GCA_009765865.1	GCA_009765865.1	6096	2	1	0	5	10	7	3	0	0	0	0	0
GCA_009765685.1	GCA_009765685.1	6095	0	0	0	2	16	3	2	0	0	0	0	0
GCA_009834805.1	GCA_009834805.1	1860	0	0	0	1	1	1	1	0	0	0	0	0
GCA_009906835.1	GCA_009906835.1	1587	0	0	0	2	1	2	1	0	0	0	0	0
GCA_009765975.1	GCA_009765975.1	7638	0	0	0	1	19	1	2	0	0	0	0	1
GCA_011040385.1	GCA_011040385.1	6082	0	0	0	3	18	4	1	0	0	0	0	0
GCA_011332665.1	GCA_011332665.1	2741	0	0	0	2	8	3	0	0	0	0	0	1
GCA_009848505.1	GCA_009848505.1	4988	0	0	0	3	14	4	2	0	0	0	0	0
GCA_009900765.1	GCA_009900765.1	4317	0	0	0	1	10	3	1	0	0	0	0	0
GCA_011516655.1	GCA_011516655.1	2426	0	0	0	3	7	4	1	0	0	0	0	0
GCA_011516735.1	GCA_011516735.1	3560	0	0	0	3	8	4	1	0	0	0	0	0
GCA_011516765.1	GCA_011516765.1	3564	0	0	0	5	9	7	1	0	0	0	0	0
GCA_011516755.1	GCA_011516755.1	3329	0	0	0	6	14	9	1	0	0	0	0	0
GCA_011516825.1	GCA_011516825.1	3539	0	0	0	3	7	3	1	0	0	0	0	0
GCA_011516835.1	GCA_011516835.1	3990	0	0	0	4	7	4	1	0	0	0	0	0
GCA_011516885.1	GCA_011516885.1	2964	0	0	0	5	6	6	1	0	0	0	0	0
GCA_011516925.1	GCA_011516925.1	2799	0	0	0	2	6	3	1	0	0	0	0	0
GCA_011516935.1	GCA_011516935.1	2516	0	0	0	2	4	3	1	0	0	0	0	0
GCA_011516945.1	GCA_011516945.1	3116	0	0	0	3	5	4	1	0	0	0	0	0
GCA_012103215.1	GCA_012103215.1	5446	0	0	0	2	15	3	1	0	0	0	0	0
GCA_012163135.1	GCA_012163135.1	5036	0	0	0	3	10	4	2	0	0	0	0	0
GCA_012163145.1	GCA_012163145.1	5642	0	0	0	2	14	4	2	0	0	0	0	0
GCA_012517935.1	GCA_012517935.1	2667	0	0	0	1	3	1	1	0	0	0	0	0
GCA_013044125.1	GCA_013044125.1	2644	0	0	0	4	9	4	1	0	0	0	0	0
GCA_012927745.1	GCA_012927745.1	4899	0	0	0	1	7	1	1	0	0	0	0	0
GCA_013112485.1	GCA_013112485.1	5524	0	0	0	3	14	3	1	0	0	0	0	0
GCA_013155395.1	GCA_013155395.1	3311	0	0	0	4	6	4	1	0	0	0	0	0
GCA_013201075.1	GCA_013201075.1	5411	0	0	0	2	10	3	2	0	0	0	0	0
GCA_013376175.1	GCA_013376175.1	3328	0	0	0	2	6	2	1	0	0	0	0	0
GCA_014048465.1	GCA_014048465.1	1796	0	0	0	2	1	2	1	0	0	0	0	0
GCA_014048475.1	GCA_014048475.1	1707	0	0	0	2	1	2	1	0	0	0	0	0
GCA_014132155.1	GCA_014132155.1	3269	0	0	0	3	5	1	1	0	0	0	0	0
GCA_013298245.1	GCA_013298245.1	3721	0	0	0	1	8	4	1	0	0	0	0	0
GCA_014174155.1	GCA_014174155.1	3437	0	0	0	2	16	3	2	0	0	0	0	0
GCA_014174165.1	GCA_014174165.1	3820	0	0	0	3	7	4	1	0	0	0	0	0
GCA_014174215.1	GCA_014174215.1	3710	0	0	0	3	10	4	2	0	0	0	0	0
GCA_014174255.1	GCA_014174255.1	4363	0	0	0	5	16	9	1	0	0	0	0	0
GCA_014174275.1	GCA_014174275.1	3265	0	0	0	3	6	4	2	0	0	0	0	0
GCA_014174305.1	GCA_014174305.1	3263	0	0	0	3	8	4	2	0	0	0	0	0
GCA_014174355.1	GCA_014174355.1	3687	0	0	0	3	15	4	2	0	0	0	0	0
GCA_014192375.1	GCA_014192375.1	3423	0	0	0	3	6	3	1	0	0	0	0	0
GCA_014174375.1	GCA_014174375.1	3796	0	0	0	3	11	3	2	0	0	0	0	0
GCA_014174395.1	GCA_014174395.1	3749	0	0	0	3	9	4	2	0	0	0	0	0
GCA_014196305.1	GCA_014196305.1	3946	0	0	0	2	9	3	1	0	0	0	0	0
GCA_014199155.1	GCA_014199155.1	3231	0	0	0	2	6	3	1	0	0	0	0	0
GCA_014199195.1	GCA_014199195.1	4099	0	0	0	1	5	2	1	0	0	0	0	0
GCA_014199205.1	GCA_014199205.1	4686	0	0	0	2	12	3	1	0	0	0	0	0
GCA_014201825.1	GCA_014201825.1	2780	6	2	0	7	14	10	1	0	0	0	0	0
GCA_014207635.1	GCA_014207635.1	3411	0	0	0	4	6	6	1	0	0	0	0	0
GCA_014376425.1	GCA_014376425.1	4002	0	0	0	1	8	3	1	0	0	0	0	0
GCA_014283215.1	GCA_014283215.1	5771	0	0	0	1	12	2	1	0	0	0	0	0
GCA_014377905.1	GCA_014377905.1	4178	0	0	0	0	10	0	2	0	0	0	0	0
GCA_014490445.1	GCA_014490445.1	5189	0	0	0	4	13	4	1	0	0	0	0	0
GCA_014490485.1	GCA_014490485.1	4997	0	0	0	3	9	3	1	0	0	0	0	0
GCA_014635085.1	GCA_014635085.1	2938	0	0	0	2	3	2	1	0	0	0	0	0
GCA_014644455.1	GCA_014644455.1	4489	0	0	0	1	8	2	2	0	0	0	0	0
GCA_014644535.1	GCA_014644535.1	6120	0	0	0	2	12	4	3	0	0	0	0	0
GCA_900101615.1	GCA_900101615.1	5726	0	0	0	3	19	4	1	0	0	0	0	0
GCA_900114315.1	GCA_900114315.1	5924	0	0	0	5	17	5	1	0	0	0	0	0
GCA_900129125.1	GCA_900129125.1	3922	0	0	0	5	9	8	2	0	0	0	0	0
GCA_900141905.1	GCA_900141905.1	5027	0	0	0	5	15	5	1	0	0	0	0	0
GCA_900156265.1	GCA_900156265.1	3692	2	1	0	4	11	5	2	0	0	0	0	0
GCA_902805545.1	GCA_902805545.1	2112	0	0	0	0	2	0	0	0	0	0	0	0
GCA_902805625.1	GCA_902805625.1	2132	0	0	0	0	4	0	0	0	0	0	0	0
GCA_900465345.1	GCA_900465345.1	3043	0	0	0	3	4	4	1	0	0	0	0	0
GCA_902805645.1	GCA_902805645.1	2461	0	0	0	2	4	2	0	0	0	0	0	0
GCA_902712915.1	GCA_902712915.1	3538	2	1	0	6	9	7	2	0	0	0	0	0
GCA_902706185.1	GCA_902706185.1	5657	0	0	0	1	10	4	1	0	0	0	0	0
GCA_903643085.1	GCA_903643085.1	2838	0	0	0	1	7	1	1	0	0	0	0	0
GCA_903644035.1	GCA_903644035.1	3235	0	0	0	0	6	1	0	0	0	0	0	0
GCA_903823665.1	GCA_903823665.1	4249	0	0	0	2	13	2	0	0	0	0	0	0
GCA_903839965.1	GCA_903839965.1	5484	0	0	0	1	9	3	3	0	0	0	0	0
GCA_903843125.1	GCA_903843125.1	5306	0	0	0	2	23	2	1	0	0	0	0	0
GCA_903835235.1	GCA_903835235.1	5423	0	0	0	1	17	1	1	0	0	0	0	0
GCA_903844135.1	GCA_903844135.1	3487	0	0	0	1	6	1	2	0	0	0	0	0
GCA_903844785.1	GCA_903844785.1	3462	0	0	0	1	5	2	1	0	0	0	0	0
GCA_903845065.1	GCA_903845065.1	5492	0	0	0	1	11	2	3	0	0	0	0	0
GCA_903864895.1	GCA_903864895.1	4833	0	0	0	0	6	1	2	0	0	0	0	0
GCA_903851415.1	GCA_903851415.1	6738	4	2	1	6	16	9	4	0	0	0	0	0
GCA_903865895.1	GCA_903865895.1	5250	0	0	0	1	10	2	2	0	0	0	0	0
GCA_903873995.1	GCA_903873995.1	3949	0	0	0	1	7	2	1	0	0	0	0	0
GCA_903881515.1	GCA_903881515.1	4695	0	0	0	0	10	1	2	0	0	0	0	0
GCA_903877125.1	GCA_903877125.1	4956	0	0	0	1	10	2	2	0	0	0	0	0
GCA_903891315.1	GCA_903891315.1	4491	0	0	0	4	16	6	1	0	0	0	0	1
GCA_903893975.1	GCA_903893975.1	3918	0	0	0	1	11	2	1	0	0	0	0	0
GCA_903896535.1	GCA_903896535.1	4278	0	0	0	1	12	1	1	0	0	0	0	0
GCA_903895595.1	GCA_903895595.1	5285	0	0	0	1	12	2	2	0	0	0	0	0
GCA_903904805.1	GCA_903904805.1	3959	0	0	0	0	14	3	1	0	0	0	0	0
GCA_903900905.1	GCA_903900905.1	5431	0	0	0	1	9	2	2	0	0	0	0	1
GCA_903907955.1	GCA_903907955.1	4260	0	0	0	1	8	2	3	0	0	0	0	0
GCA_903918195.1	GCA_903918195.1	5611	0	0	0	0	9	2	5	0	0	0	0	0
GCA_903918315.1	GCA_903918315.1	4680	0	0	0	1	10	2	2	0	0	0	0	0
GCA_903915725.1	GCA_903915725.1	6261	6	3	1	6	20	9	6	0	0	0	0	0
GCA_903924855.1	GCA_903924855.1	3594	0	0	0	1	14	2	1	0	0	0	0	0
GCA_903927465.1	GCA_903927465.1	3730	0	0	0	1	6	2	1	0	0	0	0	0
GCA_903928045.1	GCA_903928045.1	4686	0	0	0	1	9	1	0	0	0	0	0	0
GCA_903924985.1	GCA_903924985.1	5378	0	0	0	1	8	2	1	0	0	0	0	0
GCA_903928895.1	GCA_903928895.1	5081	0	0	0	1	15	2	2	0	0	0	0	0
GCA_903932545.1	GCA_903932545.1	3372	0	0	0	4	11	5	0	0	0	0	0	0
GCA_903932145.1	GCA_903932145.1	6385	0	0	0	1	18	2	3	0	0	0	0	0
GCA_903970435.1	GCA_903970435.1	3851	0	0	0	2	12	3	2	0	0	0	0	0
GCA_903944925.1	GCA_903944925.1	6614	2	1	0	4	16	6	5	0	0	0	0	0
GCA_903970625.1	GCA_903970625.1	4412	0	0	0	0	6	0	4	0	0	0	0	0
STB_66	NA	3263	4	2	2	3	12	3	3	0	0	0	0	1
STC_13	NA	3217	4	2	2	3	12	3	3	0	0	0	0	1
