# Supplementary material for: Microbial methane cycling in a landfill on a decadal time scale
Source: Nat Commun. 2023 Nov 16;14:7402. doi: 10.1038/s41467-023-43129-x (PMC10654671; doi:10.1038/s41467-023-43129-x)
Supplement: Supplementary file 4 — Source Data [file 41467_2023_43129_MOESM4_ESM.zip › Source_data/Fig_S3_source_data_phylum_relative_abundance_in_heatmap.tsv]

Sample_site	Phylum	relative_mean_coverage_phylum
A	*Campylobacterota*	27.7639088679613
A	*Patescibacteria*	6.67458565769047
A	*Chloroflexota*	1.62872308476109
A	*Proteobacteria*	46.3452021840254
A	*Margulisbacteria*	0.135528175638398
A	*Planctomycetota*	3.82286690062219
A	*Nanoarchaeota*	4.67085997988764
A	*Omnitrophota*	2.61957141644544
A	*Bacteroidota*	1.23075757717357
A	*UBA6262*	0.157894903143919
A	*Micrarchaeota*	0.726457996333144
A	*Verrucomicrobiota*	0.920003325236791
A	*Desulfobacterota*	0.677551892006306
A	*Cloacimonadota*	0.194186958641061
A	*Halobacterota*	0.602253788477652
A	*Myxococcota*	0.229295356420491
A	*Elusimicrobiota*	0.153536868549533
A	*Iainarchaeota*	0.208585821172146
A	*Marinisomatota*	0.192404369887407
A	*RBG-13-61-14*	0.345179578406971
A	*Bipolaricaulota*	0.530485717990003
A	*Firmicutes*	0.170159579529132
B	*Proteobacteria*	36.3692150965484
B	*Elusimicrobiota*	0.758756082022321
B	*Desulfobacterota*	2.09056409737058
B	*Campylobacterota*	3.36091720284926
B	*Nanoarchaeota*	1.91023145429614
B	*Omnitrophota*	16.8724544372711
B	*Patescibacteria*	22.4795223768113
B	*Firmicutes*	0.407284506219539
B	*Halobacterota*	4.85128348679709
B	*UBA6262*	0.496913682325021
B	*Chloroflexota*	2.14993299240616
B	*Bacteroidota*	2.15597361050261
B	*Iainarchaeota*	0.350681774787278
B	*Verrucomicrobiota*	0.927571286998796
B	*Planctomycetota*	0.757640348180738
B	*Altiarchaeota*	0.180355417671095
B	*Micrarchaeota*	0.343526256982544
B	*Desulfuromonadota*	0.639425794418356
B	*Wallbacteria*	0.14527959588399
B	*AABM5-125-24*	0.132491102159197
B	*UBP7*	0.150988026804569
B	*Spirochaetota*	0.121364137208767
B	*Caldatribacteriota*	0.281986225654669
B	*Firmicutes_A*	0.162317713551681
B	*Marinisomatota*	0.436459652433856
B	*Bdellovibrionota*	0.235332508339021
B	*Desulfobacterota_A*	0.15275019843347
B	*Zixibacteria*	0.237213811852323
B	*Bipolaricaulota*	0.313667876862292
B	*Acidobacteriota*	0.261136755373023
B	*Actinobacteriota*	0.123796672988167
B	*Krumholzibacteriota*	0.142965817996684
C	*Proteobacteria*	33.8768122339028
C	*Campylobacterota*	47.987909108681
C	*Bdellovibrionota_B*	0.138748366015125
C	*Patescibacteria*	7.08365846255252
C	*Thermoplasmatota*	0.156541335530019
C	*Bacteroidota*	3.39688910426453
C	*Omnitrophota*	0.813975249036209
C	*Bipolaricaulota*	0.0985486993583615
C	*Chloroflexota*	0.242238323134256
C	*Acidobacteriota*	0.119061865249392
C	*Desulfuromonadota*	1.38821562109734
C	*Desulfobacterota*	0.162902441929868
C	*WOR-3_B*	0.12702437763895
C	*Actinobacteriota*	0.616933254500673
C	*Halobacterota*	1.56686769711439
C	*Elusimicrobiota*	0.19759432255238
C	*Verrucomicrobiota*	0.531415693501708
C	*Cloacimonadota*	0.956048426762958
C	*Wallbacteria*	0.129409123048056
C	*Firmicutes*	0.139955526411367
C	*Nanoarchaeota*	0.132783039834097
C	*Micrarchaeota*	0.136467727883978
D1	*Thermoplasmatota*	0.805174850812352
D1	*Omnitrophota*	17.937571063893
D1	*Patescibacteria*	35.0431426461232
D1	*UBP18*	0.242236746449755
D1	*Marinisomatota*	1.39158184236216
D1	*Bipolaricaulota*	2.12697486220244
D1	*MBNT15*	0.158636731479651
D1	*Halobacterota*	6.2546678371969
D1	*Proteobacteria*	3.24192172442289
D1	*Desulfobacterota*	3.42887960743994
D1	*UBA6262*	0.359375686407544
D1	*Actinobacteriota*	1.29563659967533
D1	*Thermotogota*	0.517688493900474
D1	*Nanoarchaeota*	2.80154013678887
D1	*Bacteroidota*	2.84014731174365
D1	*Verrucomicrobiota*	2.20055282495565
D1	*Krumholzibacteriota*	0.137479255308807
D1	*Campylobacterota*	0.543729671018874
D1	*Acidobacteriota*	5.69074297603245
D1	*Chloroflexota*	2.89320764549532
D1	*Caldisericota*	0.211705315617579
D1	*Elusimicrobiota*	0.806177292411631
D1	*Fibrobacterota*	0.13711377280016
D1	*Caldatribacteriota*	2.50798859935086
D1	*UBP3*	0.488707655096586
D1	*Firmicutes*	0.132580550625331
D1	*Firmicutes_A*	0.204065607774234
D1	*Margulisbacteria*	0.654937142264743
D1	*Cloacimonadota*	2.2093908695186
D1	*WOR-3_A*	0.214868802291806
D1	*Methylomirabilota*	0.570749321305117
D1	*WOR-3_B*	0.569053708045186
D1	*Synergistota*	0.557579796687036
D1	*Ratteibacteria*	0.183930257868833
D1	*Planctomycetota*	0.180156452915621
D1	*Nitrospirota*	0.119203862569863
D1	*Zixibacteria*	0.198255424752601
D1	*Aenigmarchaeota*	0.142647054394935
D2	*Proteobacteria*	4.59226778539436
D2	*Bacteroidota*	14.6347837357118
D2	*Firmicutes_A*	14.289573407195
D2	*Synergistota*	1.80764208539179
D2	*Firmicutes*	9.60246179382039
D2	*Spirochaetota*	1.38711847424343
D2	*Patescibacteria*	17.1354368030647
D2	*Thermotogota*	0.278809649885575
D2	*Cloacimonadota*	2.89233656714804
D2	*Verrucomicrobiota*	0.988496630801053
D2	*Cyanobacteria*	0.724089020028209
D2	*Halobacterota*	13.1641262259831
D2	*Euryarchaeota*	0.0725373325561198
D2	*Thermoplasmatota*	1.29494701398955
D2	*Firmicutes_C*	0.74217626011768
D2	*Riflebacteria*	1.79645270290325
D2	*Omnitrophota*	1.1380750001588
D2	*Firmicutes_B*	1.20872922926997
D2	*Campylobacterota*	6.55569631369806
D2	*Nanoarchaeota*	0.448560762297878
D2	*Desulfobacterota*	0.598373898940107
D2	*Iainarchaeota*	1.50825042974602
D2	*Desulfobacterota_A*	0.688854046580848
D2	*Desulfuromonadota*	0.0872106367256999
D2	*Acidobacteriota*	0.181487775706184
D2	*Chloroflexota*	0.117901123149811
D2	*Actinobacteriota*	0.579588975075285
D2	*Marinisomatota*	0.0807604942757062
D2	*Firmicutes_D*	0.14498003594527
D2	*Elusimicrobiota*	0.85197279133998
D2	*Delongbacteria*	0.318251174739248
D2	*Caldatribacteriota*	0.0880518241170266
E	*Chloroflexota*	0.410214728052299
E	*Campylobacterota*	21.854613864987
E	*Firmicutes*	2.05754897626679
E	*Firmicutes_A*	6.0939852994126
E	*Synergistota*	1.58286118329532
E	*Spirochaetota*	1.11069204983467
E	*Proteobacteria*	8.57705681331701
E	*Bacteroidota*	21.0936204163443
E	*Patescibacteria*	14.9543278444319
E	*Euryarchaeota*	0.35455365775761
E	*Desulfuromonadota*	0.227011350664299
E	*WOR-3_B*	0.117362385470999
E	*Marinisomatota*	0.844651267258249
E	*Actinobacteriota*	1.44223536443504
E	*UBP13*	0.127373073616076
E	*Firmicutes_G*	0.440658584713455
E	*Crenarchaeota*	0.153122345831748
E	*Bipolaricaulota*	0.283405304179908
E	*Desulfobacterota*	1.01899700712975
E	*Ratteibacteria*	0.118556497082919
E	*Cloacimonadota*	5.47153788019383
E	*Zixibacteria*	0.0886936365769691
E	*Verrucomicrobiota*	2.06500280057843
E	*Caldatribacteriota*	2.81865380962293
E	*Acidobacteriota*	1.26740202234869
E	*Halobacterota*	1.78114877273137
E	*Elusimicrobiota*	0.174500808042932
E	*Desulfobacterota_A*	0.121006690638818
E	*Thermotogota*	1.46720700486267
E	*Krumholzibacteriota*	0.0839614897131439
E	*WOR-3_A*	0.520353995663052
E	*Firmicutes_B*	0.163525037976241
E	*UBP7*	0.0918696781388393
E	*Cyanobacteria*	0.387216595991705
E	*Planctomycetota*	0.378922642244715
E	*Thermoplasmatota*	0.11297665526926
E	*Caldisericota*	0.143172465324412
F1	*Bacteroidota*	27.8039737692698
F1	*Firmicutes_A*	8.75554150843107
F1	*Synergistota*	3.20118357142642
F1	*Caldatribacteriota*	0.298310921039173
F1	*Patescibacteria*	6.04776893498932
F1	*Firmicutes_B*	2.03878188448227
F1	*Nanoarchaeota*	0.3321280068097
F1	*Firmicutes*	11.0657685551735
F1	*Desulfobacterota*	3.23650677864203
F1	*Verrucomicrobiota*	1.68930842202512
F1	*Firmicutes_G*	0.140154738735659
F1	*Campylobacterota*	0.66220998216213
F1	*Halobacterota*	12.5655312298566
F1	*Chloroflexota*	0.664547124230578
F1	*Crenarchaeota*	0.0812522073728538
F1	*Firmicutes_C*	0.222795802397806
F1	*Thermoplasmatota*	1.44223607221616
F1	*Cloacimonadota*	12.9318301878527
F1	*Spirochaetota*	1.81037390371443
F1	*Omnitrophota*	0.890631142018889
F1	*Euryarchaeota*	0.168721310180691
F1	*Planctomycetota*	0.0936849418963937
F1	*Thermotogota*	0.564434765760127
F1	*Delongbacteria*	0.0864308829307219
F1	*Iainarchaeota*	1.3681597348328
F1	*Margulisbacteria*	0.0727892890820948
F1	*Elusimicrobiota*	0.277964268348468
F1	*UBP13*	0.121233879304257
F1	*Desulfuromonadota*	0.194316470110144
F1	*Firmicutes_D*	0.18585681178978
F1	*Zixibacteria*	0.0594531636322039
F1	*Caldisericota*	0.115985175620753
F1	*Marinisomatota*	0.099570547978224
F1	*Proteobacteria*	0.625571270197872
F2	*Bacteroidota*	38.7204836891158
F2	*Patescibacteria*	6.99971499114587
F2	*Firmicutes_A*	10.3639180164989
F2	*Firmicutes*	10.3122296707594
F2	*Euryarchaeota*	0.216518637631926
F2	*Cloacimonadota*	12.6750782136933
F2	*Firmicutes_B*	4.46636849548236
F2	*Chloroflexota*	0.506277136106578
F2	*Planctomycetota*	0.063665390406143
F2	*Firmicutes_G*	0.454563420318825
F2	*Firmicutes_D*	0.403409934088952
F2	*Spirochaetota*	0.560275559625217
F2	*Caldatribacteriota*	0.0920359916328032
F2	*Synergistota*	3.82181676648042
F2	*Halobacterota*	5.34484725694388
F2	*Thermoplasmatota*	0.776674622658904
F2	*Desulfobacterota_A*	0.254616297558101
F2	*Verrucomicrobiota*	1.50731093891321
F2	*Firmicutes_C*	0.183387704080918
F2	*Caldisericota*	0.138605518917466
F2	*Iainarchaeota*	0.557789749728933
F2	*Proteobacteria*	0.408442624963175
F2	*UBP13*	0.0911352543184673
F2	*Nanoarchaeota*	0.206939874480442
F2	*Margulisbacteria*	0.149365665159267
F2	*Campylobacterota*	0.0765561194876203
F2	*Thermotogota*	0.0659440191198781
F2	*Desulfobacterota*	0.231899084858317
F2	*Desulfuromonadota*	0.0634765503083423
F2	*Actinobacteriota*	0.286652805516685
