# Supplementary material for: Microbial methane cycling in a landfill on a decadal time scale
Source: Nat Commun. 2023 Nov 16;14:7402. doi: 10.1038/s41467-023-43129-x (PMC10654671; doi:10.1038/s41467-023-43129-x)
Supplement: Supplementary file 4 — Source Data [file 41467_2023_43129_MOESM4_ESM.zip › Source_data/Fig_S9_source_data_Methylomirabilaceae_rooted_tree.tre]

(GCA_002634395.1_Methylomirabilaceae_Methylomirabilis_Methylomirabilis_sp002634395:0.072716195,(((GCA_001771285.1_2-02-FULL-66-22_2-02-FULL-66-22_2-02-FULL-66-22_sp001771285:0.091961322,GCA_011054645.1_2-02-FULL-66-22_2-02-FULL-66-22_2-02-FULL-66-22_sp011054645:0.099233868)1.000:0.216861625,(GCA_001443495.1_CSP1-5_CSP1-5_CSP1-5_sp001443495:0.108529878,(GCA_012974305.1_CSP1-5_CSP1-5_CSP1-5_sp012974305:0.127823959,GCA_001643535.1_CSP1-5_CSP1-5_CSP1-5_sp001643535:0.110650180)1.000:0.037497080)1.000:0.268485057)1.000:0.273622635,(GCA_000091165.1_Methylomirabilaceae_Methylomirabilis_Methylomirabilis_oxyfera:0.065201864,(GCA_003104975.1_Methylomirabilaceae_Methylomirabilis_Methylomirabilis_sp003104975:0.084114096,(GCA_003105305.1_Methylomirabilaceae_Methylomirabilis_Methylomirabilis_sp003105305:0.075276519,GCA_902196205.1_Methylomirabilaceae_Methylomirabilis_Methylomirabilis_oxyfera_A:0.044656800)1.000:0.022578299)1.000:0.022417287)1.000:0.017928635)1.000:0.018743660,(GCF_003044035.1_Methylomirabilaceae_Methylomirabilis_Methylomirabilis_limnetica:0.087170959,STD1_211:0.049759144)0.952:0.013008242);
