# Supplementary material for: Microbial methane cycling in a landfill on a decadal time scale
Source: Nat Commun. 2023 Nov 16;14:7402. doi: 10.1038/s41467-023-43129-x (PMC10654671; doi:10.1038/s41467-023-43129-x)
Supplement: Supplementary file 4 — Source Data [file 41467_2023_43129_MOESM4_ESM.zip › Source_data/Fig_S6_source_data_acetogen_pathway_presence_absence_coverage_and_relative_abundance.tsv]

genome	mean_coverage_bin	Kingdom	Phylum	Class	Order	Family	Genus	Species	Sample_site	phylum_family_genome	family_genus_genome	genus_species_genome	total_mean_coverage_site	relative_mean_coverage_bin	Pathway_name	Presence_absence	group	Phylum_family_bin
STA_12	5.87282430434783	d__Bacteria	*Campylobacterota*	c__Campylobacteria	*Campylobacterales*	*Sulfurimonadaceae*	g__Sulfurimonas	s__	A	p__Campylobacterota , f__Sulfurimonadaceae ( STA_12 )	f__Sulfurimonadaceae , g__Sulfurimonas ( STA_12 )	g__Sulfurimonas , s__ ( STA_12 )	1693.8105471575	0.346722619846914	Bacterial (aerobic-specific) ammonia oxidation	Absent	Nitrogen metabolism	*Campylobacterota*, *Sulfurimonadaceae* (STA_12)
STA_14	2.29559053333333	d__Bacteria	*Margulisbacteria*	c__WOR-1	*O2-12-FULL-45-9*	*O2-12-FULL-45-9*	g__	s__	A	p__Margulisbacteria , f__ ( STA_14 )	f__ , g__ ( STA_14 )	g__ , s__ ( STA_14 )	1693.8105471575	0.135528175638398	Bacterial (aerobic-specific) ammonia oxidation	Absent	Nitrogen metabolism	*Margulisbacteria*, *O2-12-FULL-45-9* (STA_14)
STA_22	30.1963024	d__Bacteria	*Proteobacteria*	c__Gammaproteobacteria	*Thiotrichales*	*Thiotrichaceae*	g__Thiothrix	s__	A	p__Proteobacteria , f__Thiotrichaceae ( STA_22 )	f__Thiotrichaceae , g__Thiothrix ( STA_22 )	g__Thiothrix , s__ ( STA_22 )	1693.8105471575	1.78274379331706	Bacterial (aerobic-specific) ammonia oxidation	Absent	Nitrogen metabolism	*Proteobacteria*, *Thiotrichaceae* (STA_22)
STA_27	8.35812440540541	d__Bacteria	*Bacteroidota*	c__Ignavibacteria	*SJA-28*	*B-1AR*	g__	s__	A	p__Bacteroidota , f__B-1AR ( STA_27 )	f__B-1AR , g__ ( STA_27 )	g__ , s__ ( STA_27 )	1693.8105471575	0.493450959992648	Bacterial (aerobic-specific) ammonia oxidation	Absent	Nitrogen metabolism	*Bacteroidota*, *B-1AR* (STA_27)
STA_28	6.92705219230769	d__Bacteria	*Campylobacterota*	c__Campylobacteria	*Campylobacterales*	*Sulfurimonadaceae*	g__Sulfurimonas	s__	A	p__Campylobacterota , f__Sulfurimonadaceae ( STA_28 )	f__Sulfurimonadaceae , g__Sulfurimonas ( STA_28 )	g__Sulfurimonas , s__ ( STA_28 )	1693.8105471575	0.408962631855874	Bacterial (aerobic-specific) ammonia oxidation	Absent	Nitrogen metabolism	*Campylobacterota*, *Sulfurimonadaceae* (STA_28)
STA_37	3.43410940808824	d__Bacteria	*Bacteroidota*	c__Bacteroidia	*Bacteroidales*	*Dysgonomonadaceae*	g__Proteiniphilum	s__	A	p__Bacteroidota , f__Dysgonomonadaceae ( STA_37 )	f__Dysgonomonadaceae , g__Proteiniphilum ( STA_37 )	g__Proteiniphilum , s__ ( STA_37 )	1693.8105471575	0.202744599379857	Bacterial (aerobic-specific) ammonia oxidation	Absent	Nitrogen metabolism	*Bacteroidota*, *Dysgonomonadaceae* (STA_37)
STA_46	4.27384174137931	d__Bacteria	*Proteobacteria*	c__Gammaproteobacteria	*Burkholderiales*	*Burkholderiaceae*	g__Rhodoferax	s__	A	p__Proteobacteria , f__Burkholderiaceae ( STA_46 )	f__Burkholderiaceae , g__Rhodoferax ( STA_46 )	g__Rhodoferax , s__ ( STA_46 )	1693.8105471575	0.252321119888617	Bacterial (aerobic-specific) ammonia oxidation	Present	Nitrogen metabolism	*Proteobacteria*, *Burkholderiaceae* (STA_46)
STA_47	3.48531124468085	d__Bacteria	*Chloroflexota*	c__Dehalococcoidia	*GIF9*	*UBA5629*	g__	s__	A	p__Chloroflexota , f__UBA5629 ( STA_47 )	f__UBA5629 , g__ ( STA_47 )	g__ , s__ ( STA_47 )	1693.8105471575	0.205767477982103	Bacterial (aerobic-specific) ammonia oxidation	Absent	Nitrogen metabolism	*Chloroflexota*, *UBA5629* (STA_47)
STA_53	28.7615982413793	d__Bacteria	*Proteobacteria*	c__Gammaproteobacteria	*Burkholderiales*	*Rhodocyclaceae*	g__	s__	A	p__Proteobacteria , f__Rhodocyclaceae ( STA_53 )	f__Rhodocyclaceae , g__ ( STA_53 )	g__ , s__ ( STA_53 )	1693.8105471575	1.6980410406374	Bacterial (aerobic-specific) ammonia oxidation	Present	Nitrogen metabolism	*Proteobacteria*, *Rhodocyclaceae* (STA_53)
STA_62	5.39320287837838	d__Bacteria	*Proteobacteria*	c__Gammaproteobacteria	*Burkholderiales*	*Rhodocyclaceae*	g__	s__	A	p__Proteobacteria , f__Rhodocyclaceae ( STA_62 )	f__Rhodocyclaceae , g__ ( STA_62 )	g__ , s__ ( STA_62 )	1693.8105471575	0.318406499914001	Bacterial (aerobic-specific) ammonia oxidation	Absent	Nitrogen metabolism	*Proteobacteria*, *Rhodocyclaceae* (STA_62)
STA_72	5.84668810569106	d__Bacteria	*RBG-13-61-14*	c__RBG-13-61-14	c__RBG-13-61-14	c__RBG-13-61-14	g__	s__	A	p__RBG-13-61-14 , f__ ( STA_72 )	f__ , g__ ( STA_72 )	g__ , s__ ( STA_72 )	1693.8105471575	0.345179578406971	Bacterial (aerobic-specific) ammonia oxidation	Present	Nitrogen metabolism	*RBG-13-61-14*, c__RBG-13-61-14 (STA_72)
STA_77	12.0604141714286	d__Bacteria	*Proteobacteria*	c__Gammaproteobacteria	*Burkholderiales*	*Rhodocyclaceae*	g__Sterolibacterium	s__	A	p__Proteobacteria , f__Rhodocyclaceae ( STA_77 )	f__Rhodocyclaceae , g__Sterolibacterium ( STA_77 )	g__Sterolibacterium , s__ ( STA_77 )	1693.8105471575	0.712028520053085	Bacterial (aerobic-specific) ammonia oxidation	Present	Nitrogen metabolism	*Proteobacteria*, *Rhodocyclaceae* (STA_77)
STA_87	2.5529045037037	d__Bacteria	*Bacteroidota*	c__Bacteroidia	*Bacteroidales*	*Paludibacteraceae*	g__Paludibacter	s__	A	p__Bacteroidota , f__Paludibacteraceae ( STA_87 )	f__Paludibacteraceae , g__Paludibacter ( STA_87 )	g__Paludibacter , s__ ( STA_87 )	1693.8105471575	0.150719601314793	Bacterial (aerobic-specific) ammonia oxidation	Absent	Nitrogen metabolism	*Bacteroidota*, *Paludibacteraceae* (STA_87)
STB_100	2.15180467330211	d__Bacteria	*Desulfobacterota*	c__Desulfobacteria	*Desulfatiglandales*	*HGW-15*	g__HGW-15	s__	B	p__Desulfobacterota , f__HGW-15 ( STB_100 )	f__HGW-15 , g__HGW-15 ( STB_100 )	g__HGW-15 , s__ ( STB_100 )	1800.57745512968	0.119506365425814	Bacterial (aerobic-specific) ammonia oxidation	Present	Nitrogen metabolism	*Desulfobacterota*, *HGW-15* (STB_100)
STB_118	4.57190606306306	d__Bacteria	*Chloroflexota*	c__Dehalococcoidia	*Dehalococcoidales*	*UBA3254*	g__	s__	B	p__Chloroflexota , f__UBA3254 ( STB_118 )	f__UBA3254 , g__ ( STB_118 )	g__ , s__ ( STB_118 )	1800.57745512968	0.253913323752783	Bacterial (aerobic-specific) ammonia oxidation	Absent	Nitrogen metabolism	*Chloroflexota*, *UBA3254* (STB_118)
STB_133	2.435200525	d__Bacteria	*Planctomycetota*	c__Phycisphaerae	*SG8-4*	*SG8-4*	g__GWC2-45-44	s__	B	p__Planctomycetota , f__SG8-4 ( STB_133 )	f__SG8-4 , g__GWC2-45-44 ( STB_133 )	g__GWC2-45-44 , s__ ( STB_133 )	1800.57745512968	0.135245530152693	Bacterial (aerobic-specific) ammonia oxidation	Absent	Nitrogen metabolism	*Planctomycetota*, *SG8-4* (STB_133)
STB_144	6.22650176923077	d__Bacteria	*Campylobacterota*	c__Campylobacteria	*Campylobacterales*	*Sulfurimonadaceae*	g__Sulfuricurvum	s__	B	p__Campylobacterota , f__Sulfurimonadaceae ( STB_144 )	f__Sulfurimonadaceae , g__Sulfuricurvum ( STB_144 )	g__Sulfuricurvum , s__ ( STB_144 )	1800.57745512968	0.34580582754116	Bacterial (aerobic-specific) ammonia oxidation	Absent	Nitrogen metabolism	*Campylobacterota*, *Sulfurimonadaceae* (STB_144)
STB_154	6.32434311167513	d__Bacteria	*Desulfuromonadota*	c__Desulfuromonadia	*Geobacterales*	*Pelobacteraceae*	g__	s__	B	p__Desulfuromonadota , f__Pelobacteraceae ( STB_154 )	f__Pelobacteraceae , g__ ( STB_154 )	g__ , s__ ( STB_154 )	1800.57745512968	0.351239714440367	Bacterial (aerobic-specific) ammonia oxidation	Absent	Nitrogen metabolism	*Desulfuromonadota*, *Pelobacteraceae* (STB_154)
STB_156	4.68212394166667	d__Bacteria	*Chloroflexota*	c__Dehalococcoidia	*SZUA-161*	*SZUA-161*	g__	s__	B	p__Chloroflexota , f__ ( STB_156 )	f__ , g__ ( STB_156 )	g__ , s__ ( STB_156 )	1800.57745512968	0.260034575481756	Bacterial (aerobic-specific) ammonia oxidation	Absent	Nitrogen metabolism	*Chloroflexota*, *SZUA-161* (STB_156)
STB_2	2.92265615589354	d__Bacteria	*Firmicutes_A*	c__Clostridia	*Christensenellales*	*SZUA-584*	g__SZUA-584	s__	B	p__Firmicutes_A , f__SZUA-584 ( STB_2 )	f__SZUA-584 , g__SZUA-584 ( STB_2 )	g__SZUA-584 , s__ ( STB_2 )	1800.57745512968	0.162317713551681	Bacterial (aerobic-specific) ammonia oxidation	Absent	Nitrogen metabolism	*Firmicutes_A*, *SZUA-584* (STB_2)
STB_27	6.87703853421634	d__Bacteria	*Desulfobacterota*	c__Syntrophorhabdia	*Syntrophorhabdales*	*Syntrophorhabdaceae*	g__UBA5609	s__	B	p__Desulfobacterota , f__Syntrophorhabdaceae ( STB_27 )	f__Syntrophorhabdaceae , g__UBA5609 ( STB_27 )	g__UBA5609 , s__ ( STB_27 )	1800.57745512968	0.381935168333041	Bacterial (aerobic-specific) ammonia oxidation	Absent	Nitrogen metabolism	*Desulfobacterota*, *Syntrophorhabdaceae* (STB_27)
STB_36	8.47185448780488	d__Bacteria	*Bacteroidota*	c__Bacteroidia	*Bacteroidales*	*Paludibacteraceae*	g__Paludibacter	s__	B	p__Bacteroidota , f__Paludibacteraceae ( STB_36 )	f__Paludibacteraceae , g__Paludibacter ( STB_36 )	g__Paludibacter , s__ ( STB_36 )	1800.57745512968	0.470507639850167	Bacterial (aerobic-specific) ammonia oxidation	Absent	Nitrogen metabolism	*Bacteroidota*, *Paludibacteraceae* (STB_36)
STB_57	9.93635990384615	d__Bacteria	*Bacteroidota*	c__Bacteroidia	*Bacteroidales*	*Paludibacteraceae*	g__Paludibacter	s__	B	p__Bacteroidota , f__Paludibacteraceae ( STB_57 )	f__Paludibacteraceae , g__Paludibacter ( STB_57 )	g__Paludibacter , s__ ( STB_57 )	1800.57745512968	0.551842958798487	Bacterial (aerobic-specific) ammonia oxidation	Absent	Nitrogen metabolism	*Bacteroidota*, *Paludibacteraceae* (STB_57)
STB_65	11.197045591224	d__Bacteria	*Proteobacteria*	c__Gammaproteobacteria	*Burkholderiales*	*Burkholderiaceae*	g__Rhodoferax	s__	B	p__Proteobacteria , f__Burkholderiaceae ( STB_65 )	f__Burkholderiaceae , g__Rhodoferax ( STB_65 )	g__Rhodoferax , s__ ( STB_65 )	1800.57745512968	0.621858590938403	Bacterial (aerobic-specific) ammonia oxidation	Absent	Nitrogen metabolism	*Proteobacteria*, *Burkholderiaceae* (STB_65)
STB_70	5.30819924744898	d__Bacteria	*Bacteroidota*	c__Bacteroidia	*Bacteroidales*	*UBA1402*	g__UBA8389	s__	B	p__Bacteroidota , f__UBA1402 ( STB_70 )	f__UBA1402 , g__UBA8389 ( STB_70 )	g__UBA8389 , s__ ( STB_70 )	1800.57745512968	0.294805382147066	Bacterial (aerobic-specific) ammonia oxidation	Absent	Nitrogen metabolism	*Bacteroidota*, *UBA1402* (STB_70)
STB_71	4.27121841666667	d__Bacteria	*Zixibacteria*	c__MSB-5A5	*GN15*	*FEB-12*	g__	s__	B	p__Zixibacteria , f__FEB-12 ( STB_71 )	f__FEB-12 , g__ ( STB_71 )	g__ , s__ ( STB_71 )	1800.57745512968	0.237213811852323	Bacterial (aerobic-specific) ammonia oxidation	Present	Nitrogen metabolism	*Zixibacteria*, *FEB-12* (STB_71)
STB_83	2.64382099275362	d__Bacteria	*Caldatribacteriota*	c__JS1	*SB-45*	*UBA6794*	g__UBA6794	s__	B	p__Caldatribacteriota , f__UBA6794 ( STB_83 )	f__UBA6794 , g__UBA6794 ( STB_83 )	g__UBA6794 , s__ ( STB_83 )	1800.57745512968	0.14683183915369	Bacterial (aerobic-specific) ammonia oxidation	Absent	Nitrogen metabolism	*Caldatribacteriota*, *UBA6794* (STB_83)
STB_85	2.90962090566038	d__Bacteria	*Campylobacterota*	c__Campylobacteria	*Campylobacterales*	*Sulfurimonadaceae*	g__Sulfuricurvum	s__	B	p__Campylobacterota , f__Sulfurimonadaceae ( STB_85 )	f__Sulfurimonadaceae , g__Sulfuricurvum ( STB_85 )	g__Sulfuricurvum , s__ ( STB_85 )	1800.57745512968	0.161593765231878	Bacterial (aerobic-specific) ammonia oxidation	Absent	Nitrogen metabolism	*Campylobacterota*, *Sulfurimonadaceae* (STB_85)
STB_89	4.7019695443038	d__Bacteria	*Acidobacteriota*	c__Aminicenantia	*Aminicenantales*	*UBA4085*	g__	s__	B	p__Acidobacteriota , f__UBA4085 ( STB_89 )	f__UBA4085 , g__ ( STB_89 )	g__ , s__ ( STB_89 )	1800.57745512968	0.261136755373023	Bacterial (aerobic-specific) ammonia oxidation	Absent	Nitrogen metabolism	*Acidobacteriota*, *UBA4085* (STB_89)
STB_92	3.01333379274611	d__Bacteria	*Chloroflexota*	c__Dehalococcoidia	*Dehalococcoidales*	*UBA5627*	g__	s__	B	p__Chloroflexota , f__UBA5627 ( STB_92 )	f__UBA5627 , g__ ( STB_92 )	g__ , s__ ( STB_92 )	1800.57745512968	0.167353744442451	Bacterial (aerobic-specific) ammonia oxidation	Absent	Nitrogen metabolism	*Chloroflexota*, *UBA5627* (STB_92)
STB_93	3.04005375058824	d__Bacteria	*Proteobacteria*	c__Gammaproteobacteria	*Burkholderiales*	*Burkholderiaceae*	g__Thiomonas	s__	B	p__Proteobacteria , f__Burkholderiaceae ( STB_93 )	f__Burkholderiaceae , g__Thiomonas ( STB_93 )	g__Thiomonas , s__ ( STB_93 )	1800.57745512968	0.168837710476014	Bacterial (aerobic-specific) ammonia oxidation	Absent	Nitrogen metabolism	*Proteobacteria*, *Burkholderiaceae* (STB_93)
STC_10	2.99703399315068	d__Bacteria	*Campylobacterota*	c__Campylobacteria	*Campylobacterales*	*Sulfurimonadaceae*	g__Sulfuricurvum	s__	C	p__Campylobacterota , f__Sulfurimonadaceae ( STC_10 )	f__Sulfurimonadaceae , g__Sulfuricurvum ( STC_10 )	g__Sulfuricurvum , s__ ( STC_10 )	3154.19728544217	0.0950173284018455	Bacterial (aerobic-specific) ammonia oxidation	Absent	Nitrogen metabolism	*Campylobacterota*, *Sulfurimonadaceae* (STC_10)
STC_105	4.22760099604743	d__Bacteria	*Bacteroidota*	c__Bacteroidia	*Bacteroidales*	*Dysgonomonadaceae*	g__Proteiniphilum	s__Proteiniphilum sp002411515	C	p__Bacteroidota , f__Dysgonomonadaceae ( STC_105 )	f__Dysgonomonadaceae , g__Proteiniphilum ( STC_105 )	g__Proteiniphilum , s__Proteiniphilum sp002411515 ( STC_105 )	3154.19728544217	0.134030962982545	Bacterial (aerobic-specific) ammonia oxidation	Absent	Nitrogen metabolism	*Bacteroidota*, *Dysgonomonadaceae* (STC_105)
STC_109	4.37541814285714	d__Bacteria	*Bacteroidota*	c__Bacteroidia	*Bacteroidales*	*Dysgonomonadaceae*	g__Fermentimonas	s__Fermentimonas sp002398875	C	p__Bacteroidota , f__Dysgonomonadaceae ( STC_109 )	f__Dysgonomonadaceae , g__Fermentimonas ( STC_109 )	g__Fermentimonas , s__Fermentimonas sp002398875 ( STC_109 )	3154.19728544217	0.138717326371796	Bacterial (aerobic-specific) ammonia oxidation	Absent	Nitrogen metabolism	*Bacteroidota*, *Dysgonomonadaceae* (STC_109)
STC_11	8.10746172222222	d__Bacteria	*Proteobacteria*	c__Gammaproteobacteria	*Burkholderiales*	*Burkholderiaceae*	g__Rhodoferax	s__	C	p__Proteobacteria , f__Burkholderiaceae ( STC_11 )	f__Burkholderiaceae , g__Rhodoferax ( STC_11 )	g__Rhodoferax , s__ ( STC_11 )	3154.19728544217	0.257037242395752	Bacterial (aerobic-specific) ammonia oxidation	Present	Nitrogen metabolism	*Proteobacteria*, *Burkholderiaceae* (STC_11)
STC_110	28.0935928449198	d__Bacteria	*Proteobacteria*	c__Gammaproteobacteria	*Burkholderiales*	*Burkholderiaceae*	g__Rhodoferax	s__	C	p__Proteobacteria , f__Burkholderiaceae ( STC_110 )	f__Burkholderiaceae , g__Rhodoferax ( STC_110 )	g__Rhodoferax , s__ ( STC_110 )	3154.19728544217	0.890673293474144	Bacterial (aerobic-specific) ammonia oxidation	Absent	Nitrogen metabolism	*Proteobacteria*, *Burkholderiaceae* (STC_110)
STC_118	2.55696750666667	d__Bacteria	*Bacteroidota*	c__Bacteroidia	*Bacteroidales*	*Dysgonomonadaceae*	g__Petrimonas	s__Petrimonas sp002356435	C	p__Bacteroidota , f__Dysgonomonadaceae ( STC_118 )	f__Dysgonomonadaceae , g__Petrimonas ( STC_118 )	g__Petrimonas , s__Petrimonas sp002356435 ( STC_118 )	3154.19728544217	0.0810655540941608	Bacterial (aerobic-specific) ammonia oxidation	Absent	Nitrogen metabolism	*Bacteroidota*, *Dysgonomonadaceae* (STC_118)
STC_121	3.75544612169312	d__Bacteria	*Acidobacteriota*	c__Aminicenantia	*Aminicenantales*	*UBA4085*	g__	s__	C	p__Acidobacteriota , f__UBA4085 ( STC_121 )	f__UBA4085 , g__ ( STC_121 )	g__ , s__ ( STC_121 )	3154.19728544217	0.119061865249392	Bacterial (aerobic-specific) ammonia oxidation	Absent	Nitrogen metabolism	*Acidobacteriota*, *UBA4085* (STC_121)
STC_123	857.19452225	d__Bacteria	*Campylobacterota*	c__Campylobacteria	*Campylobacterales*	*Arcobacteraceae*	g__Aliarcobacter	s__	C	p__Campylobacterota , f__Arcobacteraceae ( STC_123 )	f__Arcobacteraceae , g__Aliarcobacter ( STC_123 )	g__Aliarcobacter , s__ ( STC_123 )	3154.19728544217	27.1763128516495	Bacterial (aerobic-specific) ammonia oxidation	Absent	Nitrogen metabolism	*Campylobacterota*, *Arcobacteraceae* (STC_123)
STC_124	527.291444419355	d__Bacteria	*Campylobacterota*	c__Campylobacteria	*Campylobacterales*	*Arcobacteraceae*	g__Aliarcobacter	s__	C	p__Campylobacterota , f__Arcobacteraceae ( STC_124 )	f__Arcobacteraceae , g__Aliarcobacter ( STC_124 )	g__Aliarcobacter , s__ ( STC_124 )	3154.19728544217	16.7171358257458	Bacterial (aerobic-specific) ammonia oxidation	Absent	Nitrogen metabolism	*Campylobacterota*, *Arcobacteraceae* (STC_124)
STC_125	14.5714701976744	d__Bacteria	*Proteobacteria*	c__Gammaproteobacteria	*Burkholderiales*	*Rhodocyclaceae*	g__Dechloromonas	s__	C	p__Proteobacteria , f__Rhodocyclaceae ( STC_125 )	f__Rhodocyclaceae , g__Dechloromonas ( STC_125 )	g__Dechloromonas , s__ ( STC_125 )	3154.19728544217	0.461970792534993	Bacterial (aerobic-specific) ammonia oxidation	Absent	Nitrogen metabolism	*Proteobacteria*, *Rhodocyclaceae* (STC_125)
STC_126	3.10195296698113	d__Bacteria	*Desulfuromonadota*	c__Desulfuromonadia	*Geobacterales*	*Pelobacteraceae*	g__UBA8499	s__	C	p__Desulfuromonadota , f__Pelobacteraceae ( STC_126 )	f__Pelobacteraceae , g__UBA8499 ( STC_126 )	g__UBA8499 , s__ ( STC_126 )	3154.19728544217	0.098343657237226	Bacterial (aerobic-specific) ammonia oxidation	Absent	Nitrogen metabolism	*Desulfuromonadota*, *Pelobacteraceae* (STC_126)
STC_127	2.83207324479167	d__Bacteria	*Desulfobacterota*	c__Desulfobaccia	*Desulfobaccales*	*0-14-0-80-60-11*	g__	s__	C	p__Desulfobacterota , f__0-14-0-80-60-11 ( STC_127 )	f__0-14-0-80-60-11 , g__ ( STC_127 )	g__ , s__ ( STC_127 )	3154.19728544217	0.0897874479146494	Bacterial (aerobic-specific) ammonia oxidation	Present	Nitrogen metabolism	*Desulfobacterota*, *0-14-0-80-60-11* (STC_127)
STC_130	33.1221969166667	d__Bacteria	*Proteobacteria*	c__Alphaproteobacteria	*Rhodobacterales*	*Rhodobacteraceae*	g__Neomegalonema	s__	C	p__Proteobacteria , f__Rhodobacteraceae ( STC_130 )	f__Rhodobacteraceae , g__Neomegalonema ( STC_130 )	g__Neomegalonema , s__ ( STC_130 )	3154.19728544217	1.05009908763597	Bacterial (aerobic-specific) ammonia oxidation	Absent	Nitrogen metabolism	*Proteobacteria*, *Rhodobacteraceae* (STC_130)
STC_132	2.90851671331828	d__Bacteria	*Proteobacteria*	c__Gammaproteobacteria	*Burkholderiales*	*Rhodocyclaceae*	g__Azoarcus_C	s__	C	p__Proteobacteria , f__Rhodocyclaceae ( STC_132 )	f__Rhodocyclaceae , g__Azoarcus_C ( STC_132 )	g__Azoarcus_C , s__ ( STC_132 )	3154.19728544217	0.0922109953851715	Bacterial (aerobic-specific) ammonia oxidation	Absent	Nitrogen metabolism	*Proteobacteria*, *Rhodocyclaceae* (STC_132)
STC_134	6.48195697959184	d__Bacteria	*Proteobacteria*	c__Gammaproteobacteria	*Burkholderiales*	*Burkholderiaceae*	g__Rhodoferax	s__	C	p__Proteobacteria , f__Burkholderiaceae ( STC_134 )	f__Burkholderiaceae , g__Rhodoferax ( STC_134 )	g__Rhodoferax , s__ ( STC_134 )	3154.19728544217	0.205502585697748	Bacterial (aerobic-specific) ammonia oxidation	Absent	Nitrogen metabolism	*Proteobacteria*, *Burkholderiaceae* (STC_134)
STC_15	2.47411772648084	d__Bacteria	*Proteobacteria*	c__Alphaproteobacteria	*Acetobacterales*	*Acetobacteraceae*	g__Acidiphilium	s__	C	p__Proteobacteria , f__Acetobacteraceae ( STC_15 )	f__Acetobacteraceae , g__Acidiphilium ( STC_15 )	g__Acidiphilium , s__ ( STC_15 )	3154.19728544217	0.0784389022810921	Bacterial (aerobic-specific) ammonia oxidation	Absent	Nitrogen metabolism	*Proteobacteria*, *Acetobacteraceae* (STC_15)
STC_18	15.1623660526316	d__Bacteria	*Desulfuromonadota*	c__Desulfuromonadia	*Geobacterales*	*Pelobacteraceae*	g__UBA8499	s__	C	p__Desulfuromonadota , f__Pelobacteraceae ( STC_18 )	f__Pelobacteraceae , g__UBA8499 ( STC_18 )	g__UBA8499 , s__ ( STC_18 )	3154.19728544217	0.480704429067001	Bacterial (aerobic-specific) ammonia oxidation	Present	Nitrogen metabolism	*Desulfuromonadota*, *Pelobacteraceae* (STC_18)
STC_20	17.2484052869198	d__Bacteria	*Proteobacteria*	c__Gammaproteobacteria	*Burkholderiales*	*Burkholderiaceae*	g__Rhodoferax	s__	C	p__Proteobacteria , f__Burkholderiaceae ( STC_20 )	f__Burkholderiaceae , g__Rhodoferax ( STC_20 )	g__Rhodoferax , s__ ( STC_20 )	3154.19728544217	0.546839773356214	Bacterial (aerobic-specific) ammonia oxidation	Absent	Nitrogen metabolism	*Proteobacteria*, *Burkholderiaceae* (STC_20)
STC_23	53.4152169565217	d__Bacteria	*Campylobacterota*	c__Campylobacteria	*Campylobacterales*	*Sulfurospirillaceae*	g__	s__	C	p__Campylobacterota , f__Sulfurospirillaceae ( STC_23 )	f__Sulfurospirillaceae , g__ ( STC_23 )	g__ , s__ ( STC_23 )	3154.19728544217	1.69346467968422	Bacterial (aerobic-specific) ammonia oxidation	Absent	Nitrogen metabolism	*Campylobacterota*, *Sulfurospirillaceae* (STC_23)
STC_3	3.01347105349794	d__Bacteria	*Proteobacteria*	c__Alphaproteobacteria	*Rhodobacterales*	*Rhodobacteraceae*	g__UBA6796	s__	C	p__Proteobacteria , f__Rhodobacteraceae ( STC_3 )	f__Rhodobacteraceae , g__UBA6796 ( STC_3 )	g__UBA6796 , s__ ( STC_3 )	3154.19728544217	0.0955384454677666	Bacterial (aerobic-specific) ammonia oxidation	Absent	Nitrogen metabolism	*Proteobacteria*, *Rhodobacteraceae* (STC_3)
STC_34	4.22660231707317	d__Bacteria	*Campylobacterota*	c__Campylobacteria	*Campylobacterales*	*Sulfurimonadaceae*	g__Sulfuricurvum	s__	C	p__Campylobacterota , f__Sulfurimonadaceae ( STC_34 )	f__Sulfurimonadaceae , g__Sulfuricurvum ( STC_34 )	g__Sulfuricurvum , s__ ( STC_34 )	3154.19728544217	0.133999301076713	Bacterial (aerobic-specific) ammonia oxidation	Absent	Nitrogen metabolism	*Campylobacterota*, *Sulfurimonadaceae* (STC_34)
STC_44	164.347747258065	d__Bacteria	*Proteobacteria*	c__Gammaproteobacteria	*Beggiatoales*	*Beggiatoaceae*	g__	s__	C	p__Proteobacteria , f__Beggiatoaceae ( STC_44 )	f__Beggiatoaceae , g__ ( STC_44 )	g__ , s__ ( STC_44 )	3154.19728544217	5.21044603064599	Bacterial (aerobic-specific) ammonia oxidation	Absent	Nitrogen metabolism	*Proteobacteria*, *Beggiatoaceae* (STC_44)
STC_46	106.365666912863	d__Bacteria	*Proteobacteria*	c__Gammaproteobacteria	*Burkholderiales*	*Burkholderiaceae*	g__Rhodoferax	s__	C	p__Proteobacteria , f__Burkholderiaceae ( STC_46 )	f__Burkholderiaceae , g__Rhodoferax ( STC_46 )	g__Rhodoferax , s__ ( STC_46 )	3154.19728544217	3.37219448522708	Bacterial (aerobic-specific) ammonia oxidation	Absent	Nitrogen metabolism	*Proteobacteria*, *Burkholderiaceae* (STC_46)
STC_5	12.5811313076923	d__Bacteria	*Bacteroidota*	c__Bacteroidia	*Bacteroidales*	*UBA7332*	g__UBA7332	s__	C	p__Bacteroidota , f__UBA7332 ( STC_5 )	f__UBA7332 , g__UBA7332 ( STC_5 )	g__UBA7332 , s__ ( STC_5 )	3154.19728544217	0.398869511611054	Bacterial (aerobic-specific) ammonia oxidation	Absent	Nitrogen metabolism	*Bacteroidota*, *UBA7332* (STC_5)
STC_51	8.72364539344262	d__Bacteria	*Proteobacteria*	c__Alphaproteobacteria	*Acetobacterales*	*Acetobacteraceae*	g__Acidocella	s__	C	p__Proteobacteria , f__Acetobacteraceae ( STC_51 )	f__Acetobacteraceae , g__Acidocella ( STC_51 )	g__Acidocella , s__ ( STC_51 )	3154.19728544217	0.276572598477134	Bacterial (aerobic-specific) ammonia oxidation	Absent	Nitrogen metabolism	*Proteobacteria*, *Acetobacteraceae* (STC_51)
STC_60	3.56456252121212	d__Bacteria	*Bacteroidota*	c__Bacteroidia	*Bacteroidales*	*UBA12481*	g__UBA12481	s__	C	p__Bacteroidota , f__UBA12481 ( STC_60 )	f__UBA12481 , g__UBA12481 ( STC_60 )	g__UBA12481 , s__ ( STC_60 )	3154.19728544217	0.113010132170995	Bacterial (aerobic-specific) ammonia oxidation	Absent	Nitrogen metabolism	*Bacteroidota*, *UBA12481* (STC_60)
STC_64	9.30305910645161	d__Bacteria	*Proteobacteria*	c__Gammaproteobacteria	*Burkholderiales*	*Rhodocyclaceae*	g__	s__	C	p__Proteobacteria , f__Rhodocyclaceae ( STC_64 )	f__Rhodocyclaceae , g__ ( STC_64 )	g__ , s__ ( STC_64 )	3154.19728544217	0.294942207622485	Bacterial (aerobic-specific) ammonia oxidation	Absent	Nitrogen metabolism	*Proteobacteria*, *Rhodocyclaceae* (STC_64)
STC_65	9.18865948062015	d__Bacteria	*Bacteroidota*	c__Bacteroidia	*Bacteroidales*	*Dysgonomonadaceae*	g__Proteiniphilum	s__	C	p__Bacteroidota , f__Dysgonomonadaceae ( STC_65 )	f__Dysgonomonadaceae , g__Proteiniphilum ( STC_65 )	g__Proteiniphilum , s__ ( STC_65 )	3154.19728544217	0.291315306212118	Bacterial (aerobic-specific) ammonia oxidation	Absent	Nitrogen metabolism	*Bacteroidota*, *Dysgonomonadaceae* (STC_65)
STC_66	44.8743777	d__Bacteria	*Proteobacteria*	c__Gammaproteobacteria	*Burkholderiales*	*Burkholderiaceae*	g__Malikia	s__	C	p__Proteobacteria , f__Burkholderiaceae ( STC_66 )	f__Burkholderiaceae , g__Malikia ( STC_66 )	g__Malikia , s__ ( STC_66 )	3154.19728544217	1.42268772809845	Bacterial (aerobic-specific) ammonia oxidation	Absent	Nitrogen metabolism	*Proteobacteria*, *Burkholderiaceae* (STC_66)
STC_71	9.41226479318735	d__Bacteria	*Proteobacteria*	c__Gammaproteobacteria	*Burkholderiales*	*Burkholderiaceae*	g__Simplicispira_B	s__	C	p__Proteobacteria , f__Burkholderiaceae ( STC_71 )	f__Burkholderiaceae , g__Simplicispira_B ( STC_71 )	g__Simplicispira_B , s__ ( STC_71 )	3154.19728544217	0.298404441492248	Bacterial (aerobic-specific) ammonia oxidation	Absent	Nitrogen metabolism	*Proteobacteria*, *Burkholderiaceae* (STC_71)
STC_75	2.379921896	d__Bacteria	*Proteobacteria*	c__Alphaproteobacteria	*Acetobacterales*	*Acetobacteraceae*	g__Acidocella	s__	C	p__Proteobacteria , f__Acetobacteraceae ( STC_75 )	f__Acetobacteraceae , g__Acidocella ( STC_75 )	g__Acidocella , s__ ( STC_75 )	3154.19728544217	0.0754525377021994	Bacterial (aerobic-specific) ammonia oxidation	Absent	Nitrogen metabolism	*Proteobacteria*, *Acetobacteraceae* (STC_75)
STC_78	10.6619952662338	d__Bacteria	*Verrucomicrobiota*	c__Verrucomicrobiae	c__Verrucomicrobiae	c__Verrucomicrobiae	g__	s__	C	p__Verrucomicrobiota , f__ ( STC_78 )	f__ , g__ ( STC_78 )	g__ , s__ ( STC_78 )	3154.19728544217	0.338025630655476	Bacterial (aerobic-specific) ammonia oxidation	Absent	Nitrogen metabolism	*Verrucomicrobiota*, c__Verrucomicrobiae (STC_78)
STC_83	6.59817625523013	d__Bacteria	*Proteobacteria*	c__Gammaproteobacteria	*Burkholderiales*	*Burkholderiaceae*	g__Giesbergeria	s__	C	p__Proteobacteria , f__Burkholderiaceae ( STC_83 )	f__Burkholderiaceae , g__Giesbergeria ( STC_83 )	g__Giesbergeria , s__ ( STC_83 )	3154.19728544217	0.209187176898644	Bacterial (aerobic-specific) ammonia oxidation	Absent	Nitrogen metabolism	*Proteobacteria*, *Burkholderiaceae* (STC_83)
STC_84	5.83905990378007	d__Bacteria	*Cloacimonadota*	c__Cloacimonadia	*Cloacimonadales*	*Cloacimonadaceae*	g__	s__	C	p__Cloacimonadota , f__Cloacimonadaceae ( STC_84 )	f__Cloacimonadaceae , g__ ( STC_84 )	g__ , s__ ( STC_84 )	3154.19728544217	0.185120313517787	Bacterial (aerobic-specific) ammonia oxidation	Absent	Nitrogen metabolism	*Cloacimonadota*, *Cloacimonadaceae* (STC_84)
STC_94	8.26306404166667	d__Bacteria	*Proteobacteria*	c__Gammaproteobacteria	*Burkholderiales*	*Rhodocyclaceae*	g__Dechloromonas	s__	C	p__Proteobacteria , f__Rhodocyclaceae ( STC_94 )	f__Rhodocyclaceae , g__Dechloromonas ( STC_94 )	g__Dechloromonas , s__ ( STC_94 )	3154.19728544217	0.261970425242704	Bacterial (aerobic-specific) ammonia oxidation	Absent	Nitrogen metabolism	*Proteobacteria*, *Rhodocyclaceae* (STC_94)
STC_95	30.2605453355932	d__Bacteria	*Proteobacteria*	c__Gammaproteobacteria	*Burkholderiales*	*Rhodocyclaceae*	g__Zoogloea	s__	C	p__Proteobacteria , f__Rhodocyclaceae ( STC_95 )	f__Rhodocyclaceae , g__Zoogloea ( STC_95 )	g__Zoogloea , s__ ( STC_95 )	3154.19728544217	0.959373894437652	Bacterial (aerobic-specific) ammonia oxidation	Absent	Nitrogen metabolism	*Proteobacteria*, *Rhodocyclaceae* (STC_95)
STD1_102	4.3992125	d__Bacteria	*UBP18*	c__	c__	c__	g__	s__	D1	p__UBP18 , f__ ( STD1_102 )	f__ , g__ ( STD1_102 )	g__ , s__ ( STD1_102 )	1816.07975027541	0.242236746449755	Bacterial (aerobic-specific) ammonia oxidation	Present	Nitrogen metabolism	*UBP18*, c__ (STD1_102)
STD1_103	3.15538798958333	d__Bacteria	*Marinisomatota*	c__UBA2242	*UBA2242*	*UBA2242*	g__0-14-0-20-45-22	s__	D1	p__Marinisomatota , f__UBA2242 ( STD1_103 )	f__UBA2242 , g__0-14-0-20-45-22 ( STD1_103 )	g__0-14-0-20-45-22 , s__ ( STD1_103 )	1816.07975027541	0.173747215071629	Bacterial (aerobic-specific) ammonia oxidation	Absent	Nitrogen metabolism	*Marinisomatota*, *UBA2242* (STD1_103)
STD1_131	2.49673291649269	d__Bacteria	*Krumholzibacteriota*	c__Krumholzibacteria	*LZORAL124-64-63*	*LZORAL124-64-63*	g__	s__	D1	p__Krumholzibacteriota , f__LZORAL124-64-63 ( STD1_131 )	f__LZORAL124-64-63 , g__ ( STD1_131 )	g__ , s__ ( STD1_131 )	1816.07975027541	0.137479255308807	Bacterial (aerobic-specific) ammonia oxidation	Absent	Nitrogen metabolism	*Krumholzibacteriota*, *LZORAL124-64-63* (STD1_131)
STD1_136	4.4424907312253	d__Bacteria	*Acidobacteriota*	c__Aminicenantia	*Aminicenantales*	*UBA4085*	g__UBA4085	s__	D1	p__Acidobacteriota , f__UBA4085 ( STD1_136 )	f__UBA4085 , g__UBA4085 ( STD1_136 )	g__UBA4085 , s__ ( STD1_136 )	1816.07975027541	0.244619804309342	Bacterial (aerobic-specific) ammonia oxidation	Absent	Nitrogen metabolism	*Acidobacteriota*, *UBA4085* (STD1_136)
STD1_137	8.24180061176471	d__Bacteria	*Marinisomatota*	c__AB16	*AB16*	*46-47*	g__	s__	D1	p__Marinisomatota , f__46-47 ( STD1_137 )	f__46-47 , g__ ( STD1_137 )	g__ , s__ ( STD1_137 )	1816.07975027541	0.453823716194997	Bacterial (aerobic-specific) ammonia oxidation	Absent	Nitrogen metabolism	*Marinisomatota*, *46-47* (STD1_137)
STD1_169	5.14897352173913	d__Bacteria	*Caldatribacteriota*	c__JS1	*SB-45*	*UBA6794*	g__UBA6794	s__	D1	p__Caldatribacteriota , f__UBA6794 ( STD1_169 )	f__UBA6794 , g__UBA6794 ( STD1_169 )	g__UBA6794 , s__ ( STD1_169 )	1816.07975027541	0.283521333298181	Bacterial (aerobic-specific) ammonia oxidation	Absent	Nitrogen metabolism	*Caldatribacteriota*, *UBA6794* (STD1_169)
STD1_175	4.94106737396694	d__Bacteria	*Desulfobacterota*	c__Desulfobaccia	*Desulfobaccales*	*0-14-0-80-60-11*	g__	s__	D1	p__Desulfobacterota , f__0-14-0-80-60-11 ( STD1_175 )	f__0-14-0-80-60-11 , g__ ( STD1_175 )	g__ , s__ ( STD1_175 )	1816.07975027541	0.272073259625169	Bacterial (aerobic-specific) ammonia oxidation	Present	Nitrogen metabolism	*Desulfobacterota*, *0-14-0-80-60-11* (STD1_175)
STD1_18	2.77275652815013	d__Bacteria	*Bacteroidota*	c__Ignavibacteria	*Ignavibacteriales*	*Ignavibacteriaceae*	g__Ignavibacterium	s__	D1	p__Bacteroidota , f__Ignavibacteriaceae ( STD1_18 )	f__Ignavibacteriaceae , g__Ignavibacterium ( STD1_18 )	g__Ignavibacterium , s__ ( STD1_18 )	1816.07975027541	0.152678125931949	Bacterial (aerobic-specific) ammonia oxidation	Absent	Nitrogen metabolism	*Bacteroidota*, *Ignavibacteriaceae* (STD1_18)
STD1_189	3.70599418006431	d__Bacteria	*Firmicutes_A*	c__Clostridia	*Acetivibrionales*	*Acetivibrionales*	g__	s__	D1	p__Firmicutes_A , f__ ( STD1_189 )	f__ , g__ ( STD1_189 )	g__ , s__ ( STD1_189 )	1816.07975027541	0.204065607774234	Bacterial (aerobic-specific) ammonia oxidation	Absent	Nitrogen metabolism	*Firmicutes_A*, *Acetivibrionales* (STD1_189)
STD1_191	6.31432472321429	d__Bacteria	*Margulisbacteria*	c__WOR-1	*O2-12-FULL-45-9*	*XYB2-FULL-48-7*	g__2-01-FULL-53-15	s__	D1	p__Margulisbacteria , f__XYB2-FULL-48-7 ( STD1_191 )	f__XYB2-FULL-48-7 , g__2-01-FULL-53-15 ( STD1_191 )	g__2-01-FULL-53-15 , s__ ( STD1_191 )	1816.07975027541	0.347689836983024	Bacterial (aerobic-specific) ammonia oxidation	Absent	Nitrogen metabolism	*Margulisbacteria*, *XYB2-FULL-48-7* (STD1_191)
STD1_194	7.21785933333333	d__Bacteria	*Actinobacteriota*	c__UBA1414	*UBA1414*	*UBA1414*	g__20-14-0-20-35-9	s__	D1	p__Actinobacteriota , f__UBA1414 ( STD1_194 )	f__UBA1414 , g__20-14-0-20-35-9 ( STD1_194 )	g__20-14-0-20-35-9 , s__ ( STD1_194 )	1816.07975027541	0.397441760596621	Bacterial (aerobic-specific) ammonia oxidation	Absent	Nitrogen metabolism	*Actinobacteriota*, *UBA1414* (STD1_194)
STD1_196	4.46602637164751	d__Bacteria	*Bacteroidota*	c__Bacteroidia	*Bacteroidales*	*Dysgonomonadaceae*	g__Proteiniphilum	s__	D1	p__Bacteroidota , f__Dysgonomonadaceae ( STD1_196 )	f__Dysgonomonadaceae , g__Proteiniphilum ( STD1_196 )	g__Proteiniphilum , s__ ( STD1_196 )	1816.07975027541	0.245915762838621	Bacterial (aerobic-specific) ammonia oxidation	Absent	Nitrogen metabolism	*Bacteroidota*, *Dysgonomonadaceae* (STD1_196)
STD1_214	3.1062451978022	d__Bacteria	*Bacteroidota*	c__Bacteroidia	*Bacteroidales*	*GWE2-29-8*	g__	s__	D1	p__Bacteroidota , f__GWE2-29-8 ( STD1_214 )	f__GWE2-29-8 , g__ ( STD1_214 )	g__ , s__ ( STD1_214 )	1816.07975027541	0.171041233036772	Bacterial (aerobic-specific) ammonia oxidation	Absent	Nitrogen metabolism	*Bacteroidota*, *GWE2-29-8* (STD1_214)
STD1_215	3.00053380319149	d__Bacteria	*Proteobacteria*	c__Alphaproteobacteria	*Micavibrionales*	*Micavibrionales*	g__	s__	D1	p__Proteobacteria , f__ ( STD1_215 )	f__ , g__ ( STD1_215 )	g__ , s__ ( STD1_215 )	1816.07975027541	0.165220376623683	Bacterial (aerobic-specific) ammonia oxidation	Absent	Nitrogen metabolism	*Proteobacteria*, *Micavibrionales* (STD1_215)
STD1_218	5.50702591666667	d__Bacteria	*UBP3*	c__UBA1439	*UBA1439*	*UBA1439*	g__	s__	D1	p__UBP3 , f__UBA1439 ( STD1_218 )	f__UBA1439 , g__ ( STD1_218 )	g__ , s__ ( STD1_218 )	1816.07975027541	0.303237009048282	Bacterial (aerobic-specific) ammonia oxidation	Absent	Nitrogen metabolism	*UBP3*, *UBA1439* (STD1_218)
STD1_3	8.01726986538462	d__Bacteria	*Acidobacteriota*	c__Acidobacteriae	c__Acidobacteriae	c__Acidobacteriae	g__	s__	D1	p__Acidobacteriota , f__ ( STD1_3 )	f__ , g__ ( STD1_3 )	g__ , s__ ( STD1_3 )	1816.07975027541	0.441460231257398	Bacterial (aerobic-specific) ammonia oxidation	Present	Nitrogen metabolism	*Acidobacteriota*, c__Acidobacteriae (STD1_3)
STD1_42	14.5948674102564	d__Bacteria	*Chloroflexota*	c__Dehalococcoidia	*Dehalococcoidales*	*UBA5760*	g__UBA5760	s__	D1	p__Chloroflexota , f__UBA5760 ( STD1_42 )	f__UBA5760 , g__UBA5760 ( STD1_42 )	g__UBA5760 , s__ ( STD1_42 )	1816.07975027541	0.803646833683545	Bacterial (aerobic-specific) ammonia oxidation	Absent	Nitrogen metabolism	*Chloroflexota*, *UBA5760* (STD1_42)
STD1_47	38.1433845925926	d__Bacteria	*Caldatribacteriota*	c__JS1	*SB-45*	*UBA6794*	g__UBA6794	s__UBA6794 sp002452835	D1	p__Caldatribacteriota , f__UBA6794 ( STD1_47 )	f__UBA6794 , g__UBA6794 ( STD1_47 )	g__UBA6794 , s__UBA6794 sp002452835 ( STD1_47 )	1816.07975027541	2.1003144045193	Bacterial (aerobic-specific) ammonia oxidation	Absent	Nitrogen metabolism	*Caldatribacteriota*, *UBA6794* (STD1_47)
STD1_65	15.9241837560976	d__Bacteria	*Acidobacteriota*	c__Aminicenantia	*Aminicenantales*	*OPB95*	g__UBA10528	s__	D1	p__Acidobacteriota , f__OPB95 ( STD1_65 )	f__OPB95 , g__UBA10528 ( STD1_65 )	g__UBA10528 , s__ ( STD1_65 )	1816.07975027541	0.876843858519024	Bacterial (aerobic-specific) ammonia oxidation	Absent	Nitrogen metabolism	*Acidobacteriota*, *OPB95* (STD1_65)
STD1_66	5.31512050892857	d__Bacteria	*Proteobacteria*	c__Gammaproteobacteria	*Burkholderiales*	*Burkholderiaceae*	g__Rhodoferax	s__	D1	p__Proteobacteria , f__Burkholderiaceae ( STD1_66 )	f__Burkholderiaceae , g__Rhodoferax ( STD1_66 )	g__Rhodoferax , s__ ( STD1_66 )	1816.07975027541	0.292669994702739	Bacterial (aerobic-specific) ammonia oxidation	Absent	Nitrogen metabolism	*Proteobacteria*, *Burkholderiaceae* (STD1_66)
STD1_73	27.26556164	d__Bacteria	*Desulfobacterota*	c__	c__	c__	g__	s__	D1	p__Desulfobacterota , f__ ( STD1_73 )	f__ , g__ ( STD1_73 )	g__ , s__ ( STD1_73 )	1816.07975027541	1.50134164735139	Bacterial (aerobic-specific) ammonia oxidation	Present	Nitrogen metabolism	*Desulfobacterota*, c__ (STD1_73)
STD1_78	35.59284328	d__Bacteria	*Acidobacteriota*	c__Aminicenantia	*Aminicenantales*	*UBA4085*	g__	s__	D1	p__Acidobacteriota , f__UBA4085 ( STD1_78 )	f__UBA4085 , g__ ( STD1_78 )	g__ , s__ ( STD1_78 )	1816.07975027541	1.95987226192034	Bacterial (aerobic-specific) ammonia oxidation	Absent	Nitrogen metabolism	*Acidobacteriota*, *UBA4085* (STD1_78)
STD1_90	3.60047662275449	d__Bacteria	*Zixibacteria*	c__MSB-5A5	*GN15*	*FEB-12*	g__	s__	D1	p__Zixibacteria , f__FEB-12 ( STD1_90 )	f__FEB-12 , g__ ( STD1_90 )	g__ , s__ ( STD1_90 )	1816.07975027541	0.198255424752601	Bacterial (aerobic-specific) ammonia oxidation	Present	Nitrogen metabolism	*Zixibacteria*, *FEB-12* (STD1_90)
STD2_100	2.83760378971963	d__Bacteria	*Bacteroidota*	c__Bacteroidia	*Bacteroidales*	*TTA-H9*	g__	s__	D2	p__Bacteroidota , f__TTA-H9 ( STD2_100 )	f__TTA-H9 , g__ ( STD2_100 )	g__ , s__ ( STD2_100 )	3091.54877237314	0.0917858328834136	Bacterial (aerobic-specific) ammonia oxidation	Absent	Nitrogen metabolism	*Bacteroidota*, *TTA-H9* (STD2_100)
STD2_103	14.9855372835821	d__Bacteria	*Firmicutes_A*	c__Clostridia	*Lachnospirales*	*Anaerotignaceae*	g__Anaerotignum	s__	D2	p__Firmicutes_A , f__Anaerotignaceae ( STD2_103 )	f__Anaerotignaceae , g__Anaerotignum ( STD2_103 )	g__Anaerotignum , s__ ( STD2_103 )	3091.54877237314	0.484725889414932	Bacterial (aerobic-specific) ammonia oxidation	Absent	Nitrogen metabolism	*Firmicutes_A*, *Anaerotignaceae* (STD2_103)
STD2_104	3.20439718873239	d__Bacteria	*Bacteroidota*	c__Bacteroidia	*Bacteroidales*	*Dysgonomonadaceae*	g__Petrimonas	s__Petrimonas sp002356435	D2	p__Bacteroidota , f__Dysgonomonadaceae ( STD2_104 )	f__Dysgonomonadaceae , g__Petrimonas ( STD2_104 )	g__Petrimonas , s__Petrimonas sp002356435 ( STD2_104 )	3091.54877237314	0.103650222741679	Bacterial (aerobic-specific) ammonia oxidation	Absent	Nitrogen metabolism	*Bacteroidota*, *Dysgonomonadaceae* (STD2_104)
STD2_106	5.14737762626263	d__Bacteria	*Firmicutes_A*	c__Clostridia	*4C28d-15*	*CAG-314*	g__	s__	D2	p__Firmicutes_A , f__CAG-314 ( STD2_106 )	f__CAG-314 , g__ ( STD2_106 )	g__ , s__ ( STD2_106 )	3091.54877237314	0.166498347762161	Bacterial (aerobic-specific) ammonia oxidation	Absent	Nitrogen metabolism	*Firmicutes_A*, *CAG-314* (STD2_106)
STD2_118	17.3016522	d__Bacteria	*Bacteroidota*	c__Bacteroidia	*Bacteroidales*	*Bacteroidales*	g__	s__	D2	p__Bacteroidota , f__ ( STD2_118 )	f__ , g__ ( STD2_118 )	g__ , s__ ( STD2_118 )	3091.54877237314	0.559643514429142	Bacterial (aerobic-specific) ammonia oxidation	Absent	Nitrogen metabolism	*Bacteroidota*, *Bacteroidales* (STD2_118)
STD2_120	4.69260887864078	d__Bacteria	*Bacteroidota*	c__Bacteroidia	*Bacteroidales*	*UBA1402*	g__UBA1402	s__	D2	p__Bacteroidota , f__UBA1402 ( STD2_120 )	f__UBA1402 , g__UBA1402 ( STD2_120 )	g__UBA1402 , s__ ( STD2_120 )	3091.54877237314	0.151788285553672	Bacterial (aerobic-specific) ammonia oxidation	Absent	Nitrogen metabolism	*Bacteroidota*, *UBA1402* (STD2_120)
STD2_121	5.447802	d__Bacteria	*Firmicutes*	c__Bacilli	*RFN20*	*UBA1709*	g__	s__	D2	p__Firmicutes , f__UBA1709 ( STD2_121 )	f__UBA1709 , g__ ( STD2_121 )	g__ , s__ ( STD2_121 )	3091.54877237314	0.176215948740092	Bacterial (aerobic-specific) ammonia oxidation	Absent	Nitrogen metabolism	*Firmicutes*, *UBA1709* (STD2_121)
STD2_124	2.3643508655914	d__Bacteria	*Firmicutes_A*	c__Clostridia	*Saccharofermentanales*	*DTU023*	g__UBA4923	s__UBA4923 sp002427535	D2	p__Firmicutes_A , f__DTU023 ( STD2_124 )	f__DTU023 , g__UBA4923 ( STD2_124 )	g__UBA4923 , s__UBA4923 sp002427535 ( STD2_124 )	3091.54877237314	0.0764778769372762	Bacterial (aerobic-specific) ammonia oxidation	Absent	Nitrogen metabolism	*Firmicutes_A*, *DTU023* (STD2_124)
STD2_129	6.77122344444444	d__Bacteria	*Bacteroidota*	c__Bacteroidia	*Bacteroidales*	*Paludibacteraceae*	g__	s__	D2	p__Bacteroidota , f__Paludibacteraceae ( STD2_129 )	f__Paludibacteraceae , g__ ( STD2_129 )	g__ , s__ ( STD2_129 )	3091.54877237314	0.219023665579978	Bacterial (aerobic-specific) ammonia oxidation	Absent	Nitrogen metabolism	*Bacteroidota*, *Paludibacteraceae* (STD2_129)
STD2_130	7.62472975	d__Bacteria	*Firmicutes_A*	c__Clostridia	*Christensenellales*	*CAG-138*	g__	s__	D2	p__Firmicutes_A , f__CAG-138 ( STD2_130 )	f__CAG-138 , g__ ( STD2_130 )	g__ , s__ ( STD2_130 )	3091.54877237314	0.24663139129929	Bacterial (aerobic-specific) ammonia oxidation	Absent	Nitrogen metabolism	*Firmicutes_A*, *CAG-138* (STD2_130)
STD2_133	20.7029236485507	d__Bacteria	*Firmicutes_A*	c__Clostridia	*Lachnospirales*	*Lachnospiraceae*	g__	s__	D2	p__Firmicutes_A , f__Lachnospiraceae ( STD2_133 )	f__Lachnospiraceae , g__ ( STD2_133 )	g__ , s__ ( STD2_133 )	3091.54877237314	0.669661880593872	Bacterial (aerobic-specific) ammonia oxidation	Absent	Nitrogen metabolism	*Firmicutes_A*, *Lachnospiraceae* (STD2_133)
STD2_134	4.6215518172043	d__Bacteria	*Firmicutes_A*	c__Clostridia	*Lachnospirales*	*Lachnospiraceae*	g__Hespellia	s__	D2	p__Firmicutes_A , f__Lachnospiraceae ( STD2_134 )	f__Lachnospiraceae , g__Hespellia ( STD2_134 )	g__Hespellia , s__ ( STD2_134 )	3091.54877237314	0.149489856298036	Bacterial (aerobic-specific) ammonia oxidation	Absent	Nitrogen metabolism	*Firmicutes_A*, *Lachnospiraceae* (STD2_134)
STD2_140	10.0115008585859	d__Bacteria	*Firmicutes_A*	c__Clostridia	*Lachnospirales*	*Anaerotignaceae*	g__Anaerotignum	s__	D2	p__Firmicutes_A , f__Anaerotignaceae ( STD2_140 )	f__Anaerotignaceae , g__Anaerotignum ( STD2_140 )	g__Anaerotignum , s__ ( STD2_140 )	3091.54877237314	0.323834478952789	Bacterial (aerobic-specific) ammonia oxidation	Absent	Nitrogen metabolism	*Firmicutes_A*, *Anaerotignaceae* (STD2_140)
STD2_144	8.9506360915493	d__Bacteria	*Bacteroidota*	c__Bacteroidia	*Bacteroidales*	*UBA12481*	g__UBA12481	s__	D2	p__Bacteroidota , f__UBA12481 ( STD2_144 )	f__UBA12481 , g__UBA12481 ( STD2_144 )	g__UBA12481 , s__ ( STD2_144 )	3091.54877237314	0.289519485234535	Bacterial (aerobic-specific) ammonia oxidation	Absent	Nitrogen metabolism	*Bacteroidota*, *UBA12481* (STD2_144)
STD2_15	2.66604703558719	d__Bacteria	*Proteobacteria*	c__Gammaproteobacteria	*Burkholderiales*	*Rhodocyclaceae*	g__Rugosibacter	s__Rugosibacter sp002422995	D2	p__Proteobacteria , f__Rhodocyclaceae ( STD2_15 )	f__Rhodocyclaceae , g__Rugosibacter ( STD2_15 )	g__Rugosibacter , s__Rugosibacter sp002422995 ( STD2_15 )	3091.54877237314	0.0862366157510327	Bacterial (aerobic-specific) ammonia oxidation	Absent	Nitrogen metabolism	*Proteobacteria*, *Rhodocyclaceae* (STD2_15)
STD2_151	11.499954316726	d__Bacteria	*Firmicutes_B*	c__Syntrophomonadia	*Syntrophomonadales*	*Syntrophomonadaceae*	g__Syntrophomonas_B	s__	D2	p__Firmicutes_B , f__Syntrophomonadaceae ( STD2_151 )	f__Syntrophomonadaceae , g__Syntrophomonas_B ( STD2_151 )	g__Syntrophomonas_B , s__ ( STD2_151 )	3091.54877237314	0.371980362059706	Bacterial (aerobic-specific) ammonia oxidation	Absent	Nitrogen metabolism	*Firmicutes_B*, *Syntrophomonadaceae* (STD2_151)
STD2_155	7.2380712260274	d__Bacteria	*Bacteroidota*	c__Bacteroidia	*Bacteroidales*	*Dysgonomonadaceae*	g__UBA2632	s__	D2	p__Bacteroidota , f__Dysgonomonadaceae ( STD2_155 )	f__Dysgonomonadaceae , g__UBA2632 ( STD2_155 )	g__UBA2632 , s__ ( STD2_155 )	3091.54877237314	0.234124439203698	Bacterial (aerobic-specific) ammonia oxidation	Absent	Nitrogen metabolism	*Bacteroidota*, *Dysgonomonadaceae* (STD2_155)
STD2_157	9.71598554978355	d__Bacteria	*Bacteroidota*	c__Bacteroidia	*Bacteroidales*	*Tannerellaceae*	g__Parabacteroides_A	s__	D2	p__Bacteroidota , f__Tannerellaceae ( STD2_157 )	f__Tannerellaceae , g__Parabacteroides_A ( STD2_157 )	g__Parabacteroides_A , s__ ( STD2_157 )	3091.54877237314	0.314275667801461	Bacterial (aerobic-specific) ammonia oxidation	Absent	Nitrogen metabolism	*Bacteroidota*, *Tannerellaceae* (STD2_157)
STD2_159	10.9305451547619	d__Bacteria	*Firmicutes_A*	c__Clostridia	*Lachnospirales*	*Lachnospiraceae*	g__Hespellia	s__	D2	p__Firmicutes_A , f__Lachnospiraceae ( STD2_159 )	f__Lachnospiraceae , g__Hespellia ( STD2_159 )	g__Hespellia , s__ ( STD2_159 )	3091.54877237314	0.353562112700276	Bacterial (aerobic-specific) ammonia oxidation	Absent	Nitrogen metabolism	*Firmicutes_A*, *Lachnospiraceae* (STD2_159)
STD2_16	3.3837180387931	d__Bacteria	*Campylobacterota*	c__Campylobacteria	*Campylobacterales*	*Sulfurospirillaceae*	g__	s__	D2	p__Campylobacterota , f__Sulfurospirillaceae ( STD2_16 )	f__Sulfurospirillaceae , g__ ( STD2_16 )	g__ , s__ ( STD2_16 )	3091.54877237314	0.109450579238175	Bacterial (aerobic-specific) ammonia oxidation	Absent	Nitrogen metabolism	*Campylobacterota*, *Sulfurospirillaceae* (STD2_16)
STD2_160	6.73873818367347	d__Bacteria	*Firmicutes_A*	c__Clostridia	*Oscillospirales*	*Oscillospiraceae*	g__Oscillibacter	s__	D2	p__Firmicutes_A , f__Oscillospiraceae ( STD2_160 )	f__Oscillospiraceae , g__Oscillibacter ( STD2_160 )	g__Oscillibacter , s__ ( STD2_160 )	3091.54877237314	0.217972889313361	Bacterial (aerobic-specific) ammonia oxidation	Absent	Nitrogen metabolism	*Firmicutes_A*, *Oscillospiraceae* (STD2_160)
STD2_161	3.90817124022346	d__Bacteria	*Proteobacteria*	c__Gammaproteobacteria	*Burkholderiales*	*Rhodocyclaceae*	g__Zoogloea	s__	D2	p__Proteobacteria , f__Rhodocyclaceae ( STD2_161 )	f__Rhodocyclaceae , g__Zoogloea ( STD2_161 )	g__Zoogloea , s__ ( STD2_161 )	3091.54877237314	0.126414671997022	Bacterial (aerobic-specific) ammonia oxidation	Absent	Nitrogen metabolism	*Proteobacteria*, *Rhodocyclaceae* (STD2_161)
STD2_165	3.48544099644128	d__Bacteria	*Firmicutes_B*	c__Syntrophomonadia	*Syntrophomonadales*	*Syntrophomonadaceae*	g__UBA4844	s__	D2	p__Firmicutes_B , f__Syntrophomonadaceae ( STD2_165 )	f__Syntrophomonadaceae , g__UBA4844 ( STD2_165 )	g__UBA4844 , s__ ( STD2_165 )	3091.54877237314	0.112740935145131	Bacterial (aerobic-specific) ammonia oxidation	Absent	Nitrogen metabolism	*Firmicutes_B*, *Syntrophomonadaceae* (STD2_165)
STD2_168	2.72930295631068	d__Bacteria	*Firmicutes_A*	c__Clostridia	*Oscillospirales*	*Acutalibacteraceae*	g__UBA4871	s__	D2	p__Firmicutes_A , f__Acutalibacteraceae ( STD2_168 )	f__Acutalibacteraceae , g__UBA4871 ( STD2_168 )	g__UBA4871 , s__ ( STD2_168 )	3091.54877237314	0.0882827073827987	Bacterial (aerobic-specific) ammonia oxidation	Absent	Nitrogen metabolism	*Firmicutes_A*, *Acutalibacteraceae* (STD2_168)
STD2_173	50.1335389417808	d__Bacteria	*Bacteroidota*	c__Bacteroidia	*Bacteroidales*	*Tannerellaceae*	g__Parabacteroides_A	s__Parabacteroides_A chartae	D2	p__Bacteroidota , f__Tannerellaceae ( STD2_173 )	f__Tannerellaceae , g__Parabacteroides_A ( STD2_173 )	g__Parabacteroides_A , s__Parabacteroides_A chartae ( STD2_173 )	3091.54877237314	1.62163183029124	Bacterial (aerobic-specific) ammonia oxidation	Absent	Nitrogen metabolism	*Bacteroidota*, *Tannerellaceae* (STD2_173)
STD2_175	2.72530488580247	d__Bacteria	*Firmicutes_A*	c__Clostridia	*Lachnospirales*	*Lachnospiraceae*	g__Lachnospira	s__	D2	p__Firmicutes_A , f__Lachnospiraceae ( STD2_175 )	f__Lachnospiraceae , g__Lachnospira ( STD2_175 )	g__Lachnospira , s__ ( STD2_175 )	3091.54877237314	0.0881533848068802	Bacterial (aerobic-specific) ammonia oxidation	Absent	Nitrogen metabolism	*Firmicutes_A*, *Lachnospiraceae* (STD2_175)
STD2_177	17.7945891190476	d__Bacteria	*Firmicutes_A*	c__Clostridia	*Lachnospirales*	*Lachnospiraceae*	g__UBA9502	s__	D2	p__Firmicutes_A , f__Lachnospiraceae ( STD2_177 )	f__Lachnospiraceae , g__UBA9502 ( STD2_177 )	g__UBA9502 , s__ ( STD2_177 )	3091.54877237314	0.575588173735591	Bacterial (aerobic-specific) ammonia oxidation	Absent	Nitrogen metabolism	*Firmicutes_A*, *Lachnospiraceae* (STD2_177)
STD2_182	4.27708465517241	d__Bacteria	*Firmicutes_A*	c__Clostridia	*Christensenellales*	*CAG-74*	g__	s__	D2	p__Firmicutes_A , f__CAG-74 ( STD2_182 )	f__CAG-74 , g__ ( STD2_182 )	g__ , s__ ( STD2_182 )	3091.54877237314	0.138347636414263	Bacterial (aerobic-specific) ammonia oxidation	Absent	Nitrogen metabolism	*Firmicutes_A*, *CAG-74* (STD2_182)
STD2_184	9.85006949444444	d__Bacteria	*Firmicutes_A*	c__Clostridia	*Lachnospirales*	*Lachnospiraceae*	g__	s__	D2	p__Firmicutes_A , f__Lachnospiraceae ( STD2_184 )	f__Lachnospiraceae , g__ ( STD2_184 )	g__ , s__ ( STD2_184 )	3091.54877237314	0.318612780185361	Bacterial (aerobic-specific) ammonia oxidation	Absent	Nitrogen metabolism	*Firmicutes_A*, *Lachnospiraceae* (STD2_184)
STD2_185	7.04890385714286	d__Bacteria	*Proteobacteria*	c__Gammaproteobacteria	*Burkholderiales*	*Rhodocyclaceae*	g__Zoogloea	s__	D2	p__Proteobacteria , f__Rhodocyclaceae ( STD2_185 )	f__Rhodocyclaceae , g__Zoogloea ( STD2_185 )	g__Zoogloea , s__ ( STD2_185 )	3091.54877237314	0.228005584777884	Bacterial (aerobic-specific) ammonia oxidation	Absent	Nitrogen metabolism	*Proteobacteria*, *Rhodocyclaceae* (STD2_185)
STD2_186	4.726702	d__Bacteria	*Firmicutes_A*	c__Clostridia	*TANB77*	*CAG-465*	g__CAG-465	s__	D2	p__Firmicutes_A , f__CAG-465 ( STD2_186 )	f__CAG-465 , g__CAG-465 ( STD2_186 )	g__CAG-465 , s__ ( STD2_186 )	3091.54877237314	0.152891070075912	Bacterial (aerobic-specific) ammonia oxidation	Absent	Nitrogen metabolism	*Firmicutes_A*, *CAG-465* (STD2_186)
STD2_189	4.11722661538462	d__Bacteria	*Firmicutes*	c__Bacilli	*RF39*	*UBA5348*	g__UBA5348	s__UBA5348 sp002411005	D2	p__Firmicutes , f__UBA5348 ( STD2_189 )	f__UBA5348 , g__UBA5348 ( STD2_189 )	g__UBA5348 , s__UBA5348 sp002411005 ( STD2_189 )	3091.54877237314	0.133176828784886	Bacterial (aerobic-specific) ammonia oxidation	Absent	Nitrogen metabolism	*Firmicutes*, *UBA5348* (STD2_189)
STD2_19	4.75395236363636	d__Bacteria	*Campylobacterota*	c__Campylobacteria	*Campylobacterales*	*Sulfurospirillaceae*	g__	s__	D2	p__Campylobacterota , f__Sulfurospirillaceae ( STD2_19 )	f__Sulfurospirillaceae , g__ ( STD2_19 )	g__ , s__ ( STD2_19 )	3091.54877237314	0.153772517067138	Bacterial (aerobic-specific) ammonia oxidation	Present	Nitrogen metabolism	*Campylobacterota*, *Sulfurospirillaceae* (STD2_19)
STD2_191	5.64863366666667	d__Bacteria	*Desulfobacterota_A*	c__Desulfovibrionia	*Desulfovibrionales*	*Desulfovibrionaceae*	g__Pseudodesulfovibrio	s__	D2	p__Desulfobacterota_A , f__Desulfovibrionaceae ( STD2_191 )	f__Desulfovibrionaceae , g__Pseudodesulfovibrio ( STD2_191 )	g__Pseudodesulfovibrio , s__ ( STD2_191 )	3091.54877237314	0.18271209942228	Bacterial (aerobic-specific) ammonia oxidation	Present	Nitrogen metabolism	*Desulfobacterota_A*, *Desulfovibrionaceae* (STD2_191)
STD2_192	11.0872356764706	d__Bacteria	*Bacteroidota*	c__Bacteroidia	*Bacteroidales*	*Dysgonomonadaceae*	g__Proteiniphilum	s__	D2	p__Bacteroidota , f__Dysgonomonadaceae ( STD2_192 )	f__Dysgonomonadaceae , g__Proteiniphilum ( STD2_192 )	g__Proteiniphilum , s__ ( STD2_192 )	3091.54877237314	0.358630463007699	Bacterial (aerobic-specific) ammonia oxidation	Absent	Nitrogen metabolism	*Bacteroidota*, *Dysgonomonadaceae* (STD2_192)
STD2_194	4.90790997674419	d__Bacteria	*Bacteroidota*	c__Bacteroidia	*Bacteroidales*	*Dysgonomonadaceae*	g__UBA5287	s__UBA5287 sp002411345	D2	p__Bacteroidota , f__Dysgonomonadaceae ( STD2_194 )	f__Dysgonomonadaceae , g__UBA5287 ( STD2_194 )	g__UBA5287 , s__UBA5287 sp002411345 ( STD2_194 )	3091.54877237314	0.158752468038108	Bacterial (aerobic-specific) ammonia oxidation	Absent	Nitrogen metabolism	*Bacteroidota*, *Dysgonomonadaceae* (STD2_194)
STD2_20	25.674774225	d__Bacteria	*Proteobacteria*	c__Alphaproteobacteria	*Micavibrionales*	*Micavibrionales*	g__	s__	D2	p__Proteobacteria , f__ ( STD2_20 )	f__ , g__ ( STD2_20 )	g__ , s__ ( STD2_20 )	3091.54877237314	0.830482587059156	Bacterial (aerobic-specific) ammonia oxidation	Absent	Nitrogen metabolism	*Proteobacteria*, *Micavibrionales* (STD2_20)
STD2_202	5.61078310185185	d__Bacteria	*Acidobacteriota*	c__Aminicenantia	*Aminicenantales*	*UBA4085*	g__	s__	D2	p__Acidobacteriota , f__UBA4085 ( STD2_202 )	f__UBA4085 , g__ ( STD2_202 )	g__ , s__ ( STD2_202 )	3091.54877237314	0.181487775706184	Bacterial (aerobic-specific) ammonia oxidation	Absent	Nitrogen metabolism	*Acidobacteriota*, *UBA4085* (STD2_202)
STD2_209	3.64497072535211	d__Bacteria	*Chloroflexota*	c__Dehalococcoidia	*Dehalococcoidales*	*UBA5627*	g__	s__	D2	p__Chloroflexota , f__UBA5627 ( STD2_209 )	f__UBA5627 , g__ ( STD2_209 )	g__ , s__ ( STD2_209 )	3091.54877237314	0.117901123149811	Bacterial (aerobic-specific) ammonia oxidation	Absent	Nitrogen metabolism	*Chloroflexota*, *UBA5627* (STD2_209)
STD2_213	13.8184351714286	d__Bacteria	*Firmicutes_B*	c__Syntrophomonadia	*Syntrophomonadales*	*Syntrophomonadaceae*	g__	s__	D2	p__Firmicutes_B , f__Syntrophomonadaceae ( STD2_213 )	f__Syntrophomonadaceae , g__ ( STD2_213 )	g__ , s__ ( STD2_213 )	3091.54877237314	0.446974516297904	Bacterial (aerobic-specific) ammonia oxidation	Absent	Nitrogen metabolism	*Firmicutes_B*, *Syntrophomonadaceae* (STD2_213)
STD2_216	25.1734065245902	d__Bacteria	*Firmicutes_A*	c__Clostridia	*Lachnospirales*	*Lachnospiraceae*	g__UBA5416	s__	D2	p__Firmicutes_A , f__Lachnospiraceae ( STD2_216 )	f__Lachnospiraceae , g__UBA5416 ( STD2_216 )	g__UBA5416 , s__ ( STD2_216 )	3091.54877237314	0.814265223616918	Bacterial (aerobic-specific) ammonia oxidation	Absent	Nitrogen metabolism	*Firmicutes_A*, *Lachnospiraceae* (STD2_216)
STD2_218	23.6700409387755	d__Bacteria	*Firmicutes_A*	c__Clostridia	*Lachnospirales*	*Lachnospiraceae*	g__UBA7096	s__	D2	p__Firmicutes_A , f__Lachnospiraceae ( STD2_218 )	f__Lachnospiraceae , g__UBA7096 ( STD2_218 )	g__UBA7096 , s__ ( STD2_218 )	3091.54877237314	0.765636989145926	Bacterial (aerobic-specific) ammonia oxidation	Absent	Nitrogen metabolism	*Firmicutes_A*, *Lachnospiraceae* (STD2_218)
STD2_219	3.62966384375	d__Bacteria	*Firmicutes_A*	c__Clostridia	*Clostridiales*	*Clostridiaceae*	g__Clostridium_I	s__	D2	p__Firmicutes_A , f__Clostridiaceae ( STD2_219 )	f__Clostridiaceae , g__Clostridium_I ( STD2_219 )	g__Clostridium_I , s__ ( STD2_219 )	3091.54877237314	0.117406002977718	Bacterial (aerobic-specific) ammonia oxidation	Absent	Nitrogen metabolism	*Firmicutes_A*, *Clostridiaceae* (STD2_219)
STD2_22	11.8912237151515	d__Bacteria	*Firmicutes_A*	c__Clostridia	*Oscillospirales*	*Acutalibacteraceae*	g__UBA4871	s__UBA4871 sp002399445	D2	p__Firmicutes_A , f__Acutalibacteraceae ( STD2_22 )	f__Acutalibacteraceae , g__UBA4871 ( STD2_22 )	g__UBA4871 , s__UBA4871 sp002399445 ( STD2_22 )	3091.54877237314	0.384636458638935	Bacterial (aerobic-specific) ammonia oxidation	Absent	Nitrogen metabolism	*Firmicutes_A*, *Acutalibacteraceae* (STD2_22)
STD2_223	5.20217127819549	d__Bacteria	*Firmicutes_A*	c__Clostridia	*Lachnospirales*	*Lachnospiraceae*	g__	s__	D2	p__Firmicutes_A , f__Lachnospiraceae ( STD2_223 )	f__Lachnospiraceae , g__ ( STD2_223 )	g__ , s__ ( STD2_223 )	3091.54877237314	0.168270716758002	Bacterial (aerobic-specific) ammonia oxidation	Absent	Nitrogen metabolism	*Firmicutes_A*, *Lachnospiraceae* (STD2_223)
STD2_224	19.7331376859504	d__Bacteria	*Bacteroidota*	c__Bacteroidia	*Bacteroidales*	*Bacteroidaceae*	g__Bacteroides	s__Bacteroides graminisolvens	D2	p__Bacteroidota , f__Bacteroidaceae ( STD2_224 )	f__Bacteroidaceae , g__Bacteroides ( STD2_224 )	g__Bacteroides , s__Bacteroides graminisolvens ( STD2_224 )	3091.54877237314	0.638292944374377	Bacterial (aerobic-specific) ammonia oxidation	Absent	Nitrogen metabolism	*Bacteroidota*, *Bacteroidaceae* (STD2_224)
STD2_226	8.19918603888889	d__Bacteria	*Firmicutes_A*	c__Clostridia	*Lachnospirales*	*Lachnospiraceae*	g__SZUA-378	s__	D2	p__Firmicutes_A , f__Lachnospiraceae ( STD2_226 )	f__Lachnospiraceae , g__SZUA-378 ( STD2_226 )	g__SZUA-378 , s__ ( STD2_226 )	3091.54877237314	0.265212896272538	Bacterial (aerobic-specific) ammonia oxidation	Absent	Nitrogen metabolism	*Firmicutes_A*, *Lachnospiraceae* (STD2_226)
STD2_23	3.55189677844311	d__Bacteria	*Bacteroidota*	c__Bacteroidia	*Bacteroidales*	*Paludibacteraceae*	g__Paludibacter	s__	D2	p__Bacteroidota , f__Paludibacteraceae ( STD2_23 )	f__Paludibacteraceae , g__Paludibacter ( STD2_23 )	g__Paludibacter , s__ ( STD2_23 )	3091.54877237314	0.114890530279961	Bacterial (aerobic-specific) ammonia oxidation	Absent	Nitrogen metabolism	*Bacteroidota*, *Paludibacteraceae* (STD2_23)
STD2_233	10.2108715714286	d__Bacteria	*Firmicutes_A*	c__Clostridia	*Saccharofermentanales*	*UBA5734*	g__	s__	D2	p__Firmicutes_A , f__UBA5734 ( STD2_233 )	f__UBA5734 , g__ ( STD2_233 )	g__ , s__ ( STD2_233 )	3091.54877237314	0.330283373261827	Bacterial (aerobic-specific) ammonia oxidation	Absent	Nitrogen metabolism	*Firmicutes_A*, *UBA5734* (STD2_233)
STD2_235	17.91827584375	d__Bacteria	*Actinobacteriota*	c__Coriobacteriia	*Coriobacteriales*	*Atopobiaceae*	g__	s__	D2	p__Actinobacteriota , f__Atopobiaceae ( STD2_235 )	f__Atopobiaceae , g__ ( STD2_235 )	g__ , s__ ( STD2_235 )	3091.54877237314	0.579588975075285	Bacterial (aerobic-specific) ammonia oxidation	Absent	Nitrogen metabolism	*Actinobacteriota*, *Atopobiaceae* (STD2_235)
STD2_237	4.95100337704918	d__Bacteria	*Bacteroidota*	c__Bacteroidia	*Bacteroidales*	*Dysgonomonadaceae*	g__Fermentimonas	s__Fermentimonas sp002398875	D2	p__Bacteroidota , f__Dysgonomonadaceae ( STD2_237 )	f__Dysgonomonadaceae , g__Fermentimonas ( STD2_237 )	g__Fermentimonas , s__Fermentimonas sp002398875 ( STD2_237 )	3091.54877237314	0.160146377805604	Bacterial (aerobic-specific) ammonia oxidation	Absent	Nitrogen metabolism	*Bacteroidota*, *Dysgonomonadaceae* (STD2_237)
STD2_238	3.49797475342466	d__Bacteria	*Proteobacteria*	c__Alphaproteobacteria	*Micavibrionales*	*UBA8914*	g__UBA8914	s__	D2	p__Proteobacteria , f__UBA8914 ( STD2_238 )	f__UBA8914 , g__UBA8914 ( STD2_238 )	g__UBA8914 , s__ ( STD2_238 )	3091.54877237314	0.113146355143527	Bacterial (aerobic-specific) ammonia oxidation	Absent	Nitrogen metabolism	*Proteobacteria*, *UBA8914* (STD2_238)
STD2_24	8.81591998979592	d__Bacteria	*Firmicutes_A*	c__Clostridia	*Lachnospirales*	*Lachnospiraceae*	g__Anaerostipes	s__	D2	p__Firmicutes_A , f__Lachnospiraceae ( STD2_24 )	f__Lachnospiraceae , g__Anaerostipes ( STD2_24 )	g__Anaerostipes , s__ ( STD2_24 )	3091.54877237314	0.285161924941221	Bacterial (aerobic-specific) ammonia oxidation	Absent	Nitrogen metabolism	*Firmicutes_A*, *Lachnospiraceae* (STD2_24)
STD2_240	5.68966619117647	d__Bacteria	*Firmicutes_A*	c__Clostridia	*Lachnospirales*	*Lachnospiraceae*	g__Herbinix	s__	D2	p__Firmicutes_A , f__Lachnospiraceae ( STD2_240 )	f__Lachnospiraceae , g__Herbinix ( STD2_240 )	g__Herbinix , s__ ( STD2_240 )	3091.54877237314	0.184039347592403	Bacterial (aerobic-specific) ammonia oxidation	Absent	Nitrogen metabolism	*Firmicutes_A*, *Lachnospiraceae* (STD2_240)
STD2_242	4.24867848484848	d__Archaea	*Nanoarchaeota*	c__Nanoarchaeia	*Woesearchaeales*	*21-14-0-10-32-9*	g__	s__	D2	p__Nanoarchaeota , f__21-14-0-10-32-9 ( STD2_242 )	f__21-14-0-10-32-9 , g__ ( STD2_242 )	g__ , s__ ( STD2_242 )	3091.54877237314	0.137428803414513	Bacterial (aerobic-specific) ammonia oxidation	Absent	Nitrogen metabolism	*Nanoarchaeota*, *21-14-0-10-32-9* (STD2_242)
STD2_244	7.54760353672316	d__Bacteria	*Spirochaetota*	c__Spirochaetia	*Sphaerochaetales*	*Sphaerochaetaceae*	g__	s__	D2	p__Spirochaetota , f__Sphaerochaetaceae ( STD2_244 )	f__Sphaerochaetaceae , g__ ( STD2_244 )	g__ , s__ ( STD2_244 )	3091.54877237314	0.244136647759546	Bacterial (aerobic-specific) ammonia oxidation	Absent	Nitrogen metabolism	*Spirochaetota*, *Sphaerochaetaceae* (STD2_244)
STD2_245	2.79717005208333	d__Bacteria	*Bacteroidota*	c__Bacteroidia	*Bacteroidales*	*BM520*	g__	s__	D2	p__Bacteroidota , f__BM520 ( STD2_245 )	f__BM520 , g__ ( STD2_245 )	g__ , s__ ( STD2_245 )	3091.54877237314	0.0904779532213611	Bacterial (aerobic-specific) ammonia oxidation	Absent	Nitrogen metabolism	*Bacteroidota*, *BM520* (STD2_245)
STD2_256	3.25166586363636	d__Bacteria	*Bacteroidota*	c__Bacteroidia	*Bacteroidales*	*Bacteroidales*	g__	s__	D2	p__Bacteroidota , f__ ( STD2_256 )	f__ , g__ ( STD2_256 )	g__ , s__ ( STD2_256 )	3091.54877237314	0.10517918697237	Bacterial (aerobic-specific) ammonia oxidation	Absent	Nitrogen metabolism	*Bacteroidota*, *Bacteroidales* (STD2_256)
STD2_26	3.61459420168067	d__Bacteria	*Firmicutes_A*	c__Clostridia	*Oscillospirales*	*Oscillospiraceae*	g__	s__	D2	p__Firmicutes_A , f__Oscillospiraceae ( STD2_26 )	f__Oscillospiraceae , g__ ( STD2_26 )	g__ , s__ ( STD2_26 )	3091.54877237314	0.116918556614135	Bacterial (aerobic-specific) ammonia oxidation	Absent	Nitrogen metabolism	*Firmicutes_A*, *Oscillospiraceae* (STD2_26)
STD2_260	2.50706663195691	d__Bacteria	*Bacteroidota*	c__Bacteroidia	*Bacteroidales*	*4484-276*	g__	s__	D2	p__Bacteroidota , f__4484-276 ( STD2_260 )	f__4484-276 , g__ ( STD2_260 )	g__ , s__ ( STD2_260 )	3091.54877237314	0.0810941963575245	Bacterial (aerobic-specific) ammonia oxidation	Absent	Nitrogen metabolism	*Bacteroidota*, *4484-276* (STD2_260)
STD2_265	3.62236197916667	d__Bacteria	*Bacteroidota*	c__Bacteroidia	*Bacteroidales*	*UBA1402*	g__UBA8389	s__	D2	p__Bacteroidota , f__UBA1402 ( STD2_265 )	f__UBA1402 , g__UBA8389 ( STD2_265 )	g__UBA8389 , s__ ( STD2_265 )	3091.54877237314	0.117169815062826	Bacterial (aerobic-specific) ammonia oxidation	Absent	Nitrogen metabolism	*Bacteroidota*, *UBA1402* (STD2_265)
STD2_3	2.39517308474576	d__Bacteria	*Bacteroidota*	c__Bacteroidia	*Bacteroidales*	*Rikenellaceae*	g__Alistipes_A	s__	D2	p__Bacteroidota , f__Rikenellaceae ( STD2_3 )	f__Rikenellaceae , g__Alistipes_A ( STD2_3 )	g__Alistipes_A , s__ ( STD2_3 )	3091.54877237314	0.0774748600491001	Bacterial (aerobic-specific) ammonia oxidation	Absent	Nitrogen metabolism	*Bacteroidota*, *Rikenellaceae* (STD2_3)
STD2_39	5.7007091452381	d__Bacteria	*Firmicutes_A*	c__Clostridia	c__Clostridia	c__Clostridia	g__	s__	D2	p__Firmicutes_A , f__ ( STD2_39 )	f__ , g__ ( STD2_39 )	g__ , s__ ( STD2_39 )	3091.54877237314	0.184396545711363	Bacterial (aerobic-specific) ammonia oxidation	Absent	Nitrogen metabolism	*Firmicutes_A*, c__Clostridia (STD2_39)
STD2_4	20.0531021129032	d__Bacteria	*Cloacimonadota*	c__Cloacimonadia	*Cloacimonadales*	*Cloacimonadaceae*	g__	s__	D2	p__Cloacimonadota , f__Cloacimonadaceae ( STD2_4 )	f__Cloacimonadaceae , g__ ( STD2_4 )	g__ , s__ ( STD2_4 )	3091.54877237314	0.648642592738721	Bacterial (aerobic-specific) ammonia oxidation	Absent	Nitrogen metabolism	*Cloacimonadota*, *Cloacimonadaceae* (STD2_4)
STD2_49	55.6919687338129	d__Bacteria	*Bacteroidota*	c__Bacteroidia	*Bacteroidales*	*Dysgonomonadaceae*	g__Proteiniphilum	s__Proteiniphilum sp002411515	D2	p__Bacteroidota , f__Dysgonomonadaceae ( STD2_49 )	f__Dysgonomonadaceae , g__Proteiniphilum ( STD2_49 )	g__Proteiniphilum , s__Proteiniphilum sp002411515 ( STD2_49 )	3091.54877237314	1.80142617291018	Bacterial (aerobic-specific) ammonia oxidation	Absent	Nitrogen metabolism	*Bacteroidota*, *Dysgonomonadaceae* (STD2_49)
STD2_5	9.998267	d__Bacteria	*Bacteroidota*	c__Bacteroidia	*Bacteroidales*	*Paludibacteraceae*	g__Paludibacter	s__	D2	p__Bacteroidota , f__Paludibacteraceae ( STD2_5 )	f__Paludibacteraceae , g__Paludibacter ( STD2_5 )	g__Paludibacter , s__ ( STD2_5 )	3091.54877237314	0.323406413295079	Bacterial (aerobic-specific) ammonia oxidation	Absent	Nitrogen metabolism	*Bacteroidota*, *Paludibacteraceae* (STD2_5)
STD2_58	103.62063544	d__Bacteria	*Campylobacterota*	c__Campylobacteria	*Campylobacterales*	*Arcobacteraceae*	g__Aliarcobacter	s__	D2	p__Campylobacterota , f__Arcobacteraceae ( STD2_58 )	f__Arcobacteraceae , g__Aliarcobacter ( STD2_58 )	g__Aliarcobacter , s__ ( STD2_58 )	3091.54877237314	3.35173866141076	Bacterial (aerobic-specific) ammonia oxidation	Absent	Nitrogen metabolism	*Campylobacterota*, *Arcobacteraceae* (STD2_58)
STD2_59	20.8256684681818	d__Bacteria	*Bacteroidota*	c__Bacteroidia	*Bacteroidales*	*Tannerellaceae*	g__Massilibacteroides	s__	D2	p__Bacteroidota , f__Tannerellaceae ( STD2_59 )	f__Tannerellaceae , g__Massilibacteroides ( STD2_59 )	g__Massilibacteroides , s__ ( STD2_59 )	3091.54877237314	0.673632214839541	Bacterial (aerobic-specific) ammonia oxidation	Absent	Nitrogen metabolism	*Bacteroidota*, *Tannerellaceae* (STD2_59)
STD2_6	8.92024268518519	d__Bacteria	*Firmicutes*	c__Bacilli	*RF39*	*UBA5348*	g__	s__	D2	p__Firmicutes , f__UBA5348 ( STD2_6 )	f__UBA5348 , g__ ( STD2_6 )	g__ , s__ ( STD2_6 )	3091.54877237314	0.288536372607113	Bacterial (aerobic-specific) ammonia oxidation	Absent	Nitrogen metabolism	*Firmicutes*, *UBA5348* (STD2_6)
STD2_7	2.72216508754209	d__Bacteria	*Caldatribacteriota*	c__JS1	*SB-45*	*UBA6794*	g__	s__	D2	p__Caldatribacteriota , f__UBA6794 ( STD2_7 )	f__UBA6794 , g__ ( STD2_7 )	g__ , s__ ( STD2_7 )	3091.54877237314	0.0880518241170266	Bacterial (aerobic-specific) ammonia oxidation	Absent	Nitrogen metabolism	*Caldatribacteriota*, *UBA6794* (STD2_7)
STD2_71	16.1589564210526	d__Bacteria	*Campylobacterota*	c__Campylobacteria	*Campylobacterales*	*Arcobacteraceae*	g__Aliarcobacter	s__Aliarcobacter skirrowii	D2	p__Campylobacterota , f__Arcobacteraceae ( STD2_71 )	f__Arcobacteraceae , g__Aliarcobacter ( STD2_71 )	g__Aliarcobacter , s__Aliarcobacter skirrowii ( STD2_71 )	3091.54877237314	0.522681594592754	Bacterial (aerobic-specific) ammonia oxidation	Absent	Nitrogen metabolism	*Campylobacterota*, *Arcobacteraceae* (STD2_71)
STD2_72	13.1575533255814	d__Bacteria	*Proteobacteria*	c__Alphaproteobacteria	*Micavibrionales*	*Micavibrionales*	g__	s__	D2	p__Proteobacteria , f__ ( STD2_72 )	f__ , g__ ( STD2_72 )	g__ , s__ ( STD2_72 )	3091.54877237314	0.425597468917865	Bacterial (aerobic-specific) ammonia oxidation	Absent	Nitrogen metabolism	*Proteobacteria*, *Micavibrionales* (STD2_72)
STD2_74	3.36659907226107	d__Bacteria	*Firmicutes_B*	c__Syntrophomonadia	*Syntrophomonadales*	*Syntrophomonadaceae*	g__	s__	D2	p__Firmicutes_B , f__Syntrophomonadaceae ( STD2_74 )	f__Syntrophomonadaceae , g__ ( STD2_74 )	g__ , s__ ( STD2_74 )	3091.54877237314	0.108896844919474	Bacterial (aerobic-specific) ammonia oxidation	Absent	Nitrogen metabolism	*Firmicutes_B*, *Syntrophomonadaceae* (STD2_74)
STD2_76	6.63041821768708	d__Bacteria	*Firmicutes*	c__Bacilli	*Lactobacillales*	*Streptococcaceae*	g__Lactococcus	s__Lactococcus chungangensis	D2	p__Firmicutes , f__Streptococcaceae ( STD2_76 )	f__Streptococcaceae , g__Lactococcus ( STD2_76 )	g__Lactococcus , s__Lactococcus chungangensis ( STD2_76 )	3091.54877237314	0.214469144945672	Bacterial (aerobic-specific) ammonia oxidation	Absent	Nitrogen metabolism	*Firmicutes*, *Streptococcaceae* (STD2_76)
STD2_78	47.2262730909091	d__Bacteria	*Proteobacteria*	c__Gammaproteobacteria	*Burkholderiales*	*Burkholderiaceae*	g__Comamonas	s__	D2	p__Proteobacteria , f__Burkholderiaceae ( STD2_78 )	f__Burkholderiaceae , g__Comamonas ( STD2_78 )	g__Comamonas , s__ ( STD2_78 )	3091.54877237314	1.52759269117586	Bacterial (aerobic-specific) ammonia oxidation	Absent	Nitrogen metabolism	*Proteobacteria*, *Burkholderiaceae* (STD2_78)
STD2_8	3.14372788268156	d__Bacteria	*Bacteroidota*	c__Bacteroidia	*Bacteroidales*	*BM520*	g__	s__	D2	p__Bacteroidota , f__BM520 ( STD2_8 )	f__BM520 , g__ ( STD2_8 )	g__ , s__ ( STD2_8 )	3091.54877237314	0.101687798386838	Bacterial (aerobic-specific) ammonia oxidation	Absent	Nitrogen metabolism	*Bacteroidota*, *BM520* (STD2_8)
STD2_80	30.5964138444444	d__Bacteria	*Campylobacterota*	c__Campylobacteria	*Campylobacterales*	*Arcobacteraceae*	g__Aliarcobacter	s__Aliarcobacter sp002452915	D2	p__Campylobacterota , f__Arcobacteraceae ( STD2_80 )	f__Arcobacteraceae , g__Aliarcobacter ( STD2_80 )	g__Aliarcobacter , s__Aliarcobacter sp002452915 ( STD2_80 )	3091.54877237314	0.989679157510363	Bacterial (aerobic-specific) ammonia oxidation	Absent	Nitrogen metabolism	*Campylobacterota*, *Arcobacteraceae* (STD2_80)
STD2_86	9.1340334122807	d__Bacteria	*Bacteroidota*	c__Bacteroidia	*Bacteroidales*	*Paludibacteraceae*	g__Paludibacter	s__	D2	p__Bacteroidota , f__Paludibacteraceae ( STD2_86 )	f__Paludibacteraceae , g__Paludibacter ( STD2_86 )	g__Paludibacter , s__ ( STD2_86 )	3091.54877237314	0.295451700257966	Bacterial (aerobic-specific) ammonia oxidation	Absent	Nitrogen metabolism	*Bacteroidota*, *Paludibacteraceae* (STD2_86)
STD2_87	3.14592912132353	d__Bacteria	*Firmicutes_A*	c__Clostridia	*Oscillospirales*	*Ruminococcaceae*	g__Pygmaiobacter	s__	D2	p__Firmicutes_A , f__Ruminococcaceae ( STD2_87 )	f__Ruminococcaceae , g__Pygmaiobacter ( STD2_87 )	g__Pygmaiobacter , s__ ( STD2_87 )	3091.54877237314	0.101759000195512	Bacterial (aerobic-specific) ammonia oxidation	Absent	Nitrogen metabolism	*Firmicutes_A*, *Ruminococcaceae* (STD2_87)
STD2_88	41.8483035555556	d__Bacteria	*Campylobacterota*	c__Campylobacteria	*Campylobacterales*	*Arcobacteraceae*	g__Aliarcobacter	s__Aliarcobacter cryaerophilus_A	D2	p__Campylobacterota , f__Arcobacteraceae ( STD2_88 )	f__Arcobacteraceae , g__Aliarcobacter ( STD2_88 )	g__Aliarcobacter , s__Aliarcobacter cryaerophilus_A ( STD2_88 )	3091.54877237314	1.35363556058124	Bacterial (aerobic-specific) ammonia oxidation	Absent	Nitrogen metabolism	*Campylobacterota*, *Arcobacteraceae* (STD2_88)
STD2_9	5.1700895703125	d__Bacteria	*Proteobacteria*	c__Gammaproteobacteria	*Burkholderiales*	*Rhodocyclaceae*	g__Zoogloea	s__	D2	p__Proteobacteria , f__Rhodocyclaceae ( STD2_9 )	f__Rhodocyclaceae , g__Zoogloea ( STD2_9 )	g__Zoogloea , s__ ( STD2_9 )	3091.54877237314	0.167232993912751	Bacterial (aerobic-specific) ammonia oxidation	Absent	Nitrogen metabolism	*Proteobacteria*, *Rhodocyclaceae* (STD2_9)
STD2_90	10.1835665283019	d__Bacteria	*Proteobacteria*	c__Gammaproteobacteria	*Burkholderiales*	*Burkholderiaceae*	g__Aquabacterium	s__	D2	p__Proteobacteria , f__Burkholderiaceae ( STD2_90 )	f__Burkholderiaceae , g__Aquabacterium ( STD2_90 )	g__Aquabacterium , s__ ( STD2_90 )	3091.54877237314	0.329400157594305	Bacterial (aerobic-specific) ammonia oxidation	Absent	Nitrogen metabolism	*Proteobacteria*, *Burkholderiaceae* (STD2_90)
STD2_91	18.3677583103448	d__Bacteria	*Firmicutes_A*	c__Clostridia	*Lachnospirales*	*Lachnospiraceae*	g__Hespellia	s__	D2	p__Firmicutes_A , f__Lachnospiraceae ( STD2_91 )	f__Lachnospiraceae , g__Hespellia ( STD2_91 )	g__Hespellia , s__ ( STD2_91 )	3091.54877237314	0.594128045932309	Bacterial (aerobic-specific) ammonia oxidation	Absent	Nitrogen metabolism	*Firmicutes_A*, *Lachnospiraceae* (STD2_91)
STD2_92	31.2252572878788	d__Bacteria	*Firmicutes_A*	c__Clostridia	*Lachnospirales*	*Lachnospiraceae*	g__SZUA-378	s__	D2	p__Firmicutes_A , f__Lachnospiraceae ( STD2_92 )	f__Lachnospiraceae , g__SZUA-378 ( STD2_92 )	g__SZUA-378 , s__ ( STD2_92 )	3091.54877237314	1.01001988281458	Bacterial (aerobic-specific) ammonia oxidation	Absent	Nitrogen metabolism	*Firmicutes_A*, *Lachnospiraceae* (STD2_92)
STD2_93	7.81644511111111	d__Bacteria	*Bacteroidota*	c__Bacteroidia	*Bacteroidales*	*Muribaculaceae*	g__CAG-279	s__	D2	p__Bacteroidota , f__Muribaculaceae ( STD2_93 )	f__Muribaculaceae , g__CAG-279 ( STD2_93 )	g__CAG-279 , s__ ( STD2_93 )	3091.54877237314	0.252832663710851	Bacterial (aerobic-specific) ammonia oxidation	Absent	Nitrogen metabolism	*Bacteroidota*, *Muribaculaceae* (STD2_93)
STD2_94	15.6476251538462	d__Bacteria	*Desulfobacterota_A*	c__Desulfovibrionia	*Desulfovibrionales*	*Desulfovibrionaceae*	g__	s__	D2	p__Desulfobacterota_A , f__Desulfovibrionaceae ( STD2_94 )	f__Desulfovibrionaceae , g__ ( STD2_94 )	g__ , s__ ( STD2_94 )	3091.54877237314	0.506141947158568	Bacterial (aerobic-specific) ammonia oxidation	Absent	Nitrogen metabolism	*Desulfobacterota_A*, *Desulfovibrionaceae* (STD2_94)
STD2_95	21.2755	d__Bacteria	*Firmicutes_A*	c__Clostridia	*Lachnospirales*	*Lachnospiraceae*	g__SZUA-378	s__	D2	p__Firmicutes_A , f__Lachnospiraceae ( STD2_95 )	f__Lachnospiraceae , g__SZUA-378 ( STD2_95 )	g__SZUA-378 , s__ ( STD2_95 )	3091.54877237314	0.688182576646478	Bacterial (aerobic-specific) ammonia oxidation	Absent	Nitrogen metabolism	*Firmicutes_A*, *Lachnospiraceae* (STD2_95)
STD2_97	4.52025510071942	d__Bacteria	*Bacteroidota*	c__Bacteroidia	*Bacteroidales*	*TTA-H9*	g__GWE2-42-24	s__	D2	p__Bacteroidota , f__TTA-H9 ( STD2_97 )	f__TTA-H9 , g__GWE2-42-24 ( STD2_97 )	g__GWE2-42-24 , s__ ( STD2_97 )	3091.54877237314	0.146213287693003	Bacterial (aerobic-specific) ammonia oxidation	Absent	Nitrogen metabolism	*Bacteroidota*, *TTA-H9* (STD2_97)
STD2_98	10.2415960307692	d__Bacteria	*Firmicutes_A*	c__Clostridia	*Lachnospirales*	*Lachnospiraceae*	g__	s__	D2	p__Firmicutes_A , f__Lachnospiraceae ( STD2_98 )	f__Lachnospiraceae , g__ ( STD2_98 )	g__ , s__ ( STD2_98 )	3091.54877237314	0.331277194210575	Bacterial (aerobic-specific) ammonia oxidation	Absent	Nitrogen metabolism	*Firmicutes_A*, *Lachnospiraceae* (STD2_98)
STD2_99	4.08280047	d__Bacteria	*Bacteroidota*	c__Bacteroidia	*Bacteroidales*	*Tannerellaceae*	g__Parabacteroides	s__	D2	p__Bacteroidota , f__Tannerellaceae ( STD2_99 )	f__Tannerellaceae , g__Parabacteroides ( STD2_99 )	g__Parabacteroides , s__ ( STD2_99 )	3091.54877237314	0.132063272185286	Bacterial (aerobic-specific) ammonia oxidation	Absent	Nitrogen metabolism	*Bacteroidota*, *Tannerellaceae* (STD2_99)
STE_101	8.87008278676471	d__Bacteria	*Firmicutes_A*	c__Mahellia	c__Mahellia	c__Mahellia	g__	s__	E	p__Firmicutes_A , f__ ( STE_101 )	f__ , g__ ( STE_101 )	g__ , s__ ( STE_101 )	2695.48819578859	0.329071475832218	Bacterial (aerobic-specific) ammonia oxidation	Absent	Nitrogen metabolism	*Firmicutes_A*, c__Mahellia (STE_101)
STE_11	8.1290193362069	d__Bacteria	*Firmicutes_A*	c__Clostridia	*Monoglobales*	*Firm-18*	g__	s__	E	p__Firmicutes_A , f__Firm-18 ( STE_11 )	f__Firm-18 , g__ ( STE_11 )	g__ , s__ ( STE_11 )	2695.48819578859	0.301578739944313	Bacterial (aerobic-specific) ammonia oxidation	Absent	Nitrogen metabolism	*Firmicutes_A*, *Firm-18* (STE_11)
STE_115	6.11906416025641	d__Bacteria	*Desulfuromonadota*	c__Desulfuromonadia	*Desulfuromonadales*	*Desulfuromonadaceae*	g__Desulfuromonas_A	s__Desulfuromonas_A thiophila	E	p__Desulfuromonadota , f__Desulfuromonadaceae ( STE_115 )	f__Desulfuromonadaceae , g__Desulfuromonas_A ( STE_115 )	g__Desulfuromonas_A , s__Desulfuromonas_A thiophila ( STE_115 )	2695.48819578859	0.227011350664299	Bacterial (aerobic-specific) ammonia oxidation	Present	Nitrogen metabolism	*Desulfuromonadota*, *Desulfuromonadaceae* (STE_115)
STE_123	3.43332616393443	d__Bacteria	*UBP13*	c__UBA5359	*UBA5359*	*UBA5359*	g__UBA5359	s__	E	p__UBP13 , f__UBA5359 ( STE_123 )	f__UBA5359 , g__UBA5359 ( STE_123 )	g__UBA5359 , s__ ( STE_123 )	2695.48819578859	0.127373073616076	Bacterial (aerobic-specific) ammonia oxidation	Absent	Nitrogen metabolism	*UBP13*, *UBA5359* (STE_123)
STE_124	5.03009744166667	d__Bacteria	*Spirochaetota*	c__Spirochaetia	*Sphaerochaetales*	*Sphaerochaetaceae*	g__UBA8525	s__	E	p__Spirochaetota , f__Sphaerochaetaceae ( STE_124 )	f__Sphaerochaetaceae , g__UBA8525 ( STE_124 )	g__UBA8525 , s__ ( STE_124 )	2695.48819578859	0.18661174066819	Bacterial (aerobic-specific) ammonia oxidation	Absent	Nitrogen metabolism	*Spirochaetota*, *Sphaerochaetaceae* (STE_124)
STE_125	2.84071741538462	d__Bacteria	*Bacteroidota*	c__Bacteroidia	*Bacteroidales*	*Dysgonomonadaceae*	g__Petrimonas	s__	E	p__Bacteroidota , f__Dysgonomonadaceae ( STE_125 )	f__Dysgonomonadaceae , g__Petrimonas ( STE_125 )	g__Petrimonas , s__ ( STE_125 )	2695.48819578859	0.105387863312588	Bacterial (aerobic-specific) ammonia oxidation	Absent	Nitrogen metabolism	*Bacteroidota*, *Dysgonomonadaceae* (STE_125)
STE_128	4.31255580666667	d__Bacteria	*Bacteroidota*	c__Bacteroidia	*Bacteroidales*	*UBA12481*	g__UBA12481	s__	E	p__Bacteroidota , f__UBA12481 ( STE_128 )	f__UBA12481 , g__UBA12481 ( STE_128 )	g__UBA12481 , s__ ( STE_128 )	2695.48819578859	0.159991641343656	Bacterial (aerobic-specific) ammonia oxidation	Absent	Nitrogen metabolism	*Bacteroidota*, *UBA12481* (STE_128)
STE_13	25.7842635619048	d__Bacteria	*Firmicutes_A*	c__Clostridia	*Lachnospirales*	*Lachnospiraceae*	g__Anaerostipes	s__	E	p__Firmicutes_A , f__Lachnospiraceae ( STE_13 )	f__Lachnospiraceae , g__Anaerostipes ( STE_13 )	g__Anaerostipes , s__ ( STE_13 )	2695.48819578859	0.956571191897259	Bacterial (aerobic-specific) ammonia oxidation	Absent	Nitrogen metabolism	*Firmicutes_A*, *Lachnospiraceae* (STE_13)
STE_132	6.62329221708185	d__Bacteria	*Proteobacteria*	c__Gammaproteobacteria	*Burkholderiales*	*Burkholderiaceae*	g__Hydrogenophaga	s__	E	p__Proteobacteria , f__Burkholderiaceae ( STE_132 )	f__Burkholderiaceae , g__Hydrogenophaga ( STE_132 )	g__Hydrogenophaga , s__ ( STE_132 )	2695.48819578859	0.245717722950152	Bacterial (aerobic-specific) ammonia oxidation	Absent	Nitrogen metabolism	*Proteobacteria*, *Burkholderiaceae* (STE_132)
STE_134	14.0145114583333	d__Bacteria	*Proteobacteria*	c__Gammaproteobacteria	*Burkholderiales*	*Burkholderiaceae*	g__Advenella	s__	E	p__Proteobacteria , f__Burkholderiaceae ( STE_134 )	f__Burkholderiaceae , g__Advenella ( STE_134 )	g__Advenella , s__ ( STE_134 )	2695.48819578859	0.519924794337052	Bacterial (aerobic-specific) ammonia oxidation	Absent	Nitrogen metabolism	*Proteobacteria*, *Burkholderiaceae* (STE_134)
STE_138	42.6018243410138	d__Bacteria	*Campylobacterota*	c__Campylobacteria	*Campylobacterales*	*Sulfurimonadaceae*	g__	s__	E	p__Campylobacterota , f__Sulfurimonadaceae ( STE_138 )	f__Sulfurimonadaceae , g__ ( STE_138 )	g__ , s__ ( STE_138 )	2695.48819578859	1.58048639973919	Bacterial (aerobic-specific) ammonia oxidation	Absent	Nitrogen metabolism	*Campylobacterota*, *Sulfurimonadaceae* (STE_138)
STE_139	2.89965947916667	d__Bacteria	*Proteobacteria*	c__Alphaproteobacteria	*Sphingomonadales*	*Sphingomonadaceae*	g__Novosphingobium_A	s__	E	p__Proteobacteria , f__Sphingomonadaceae ( STE_139 )	f__Sphingomonadaceae , g__Novosphingobium_A ( STE_139 )	g__Novosphingobium_A , s__ ( STE_139 )	2695.48819578859	0.107574556761075	Bacterial (aerobic-specific) ammonia oxidation	Absent	Nitrogen metabolism	*Proteobacteria*, *Sphingomonadaceae* (STE_139)
STE_14	3.78378852298851	d__Bacteria	*Desulfobacterota*	c__Desulfobulbia	*Desulfobulbales*	*Desulfocapsaceae*	g__UBA2270	s__	E	p__Desulfobacterota , f__Desulfocapsaceae ( STE_14 )	f__Desulfocapsaceae , g__UBA2270 ( STE_14 )	g__UBA2270 , s__ ( STE_14 )	2695.48819578859	0.140374887521314	Bacterial (aerobic-specific) ammonia oxidation	Present	Nitrogen metabolism	*Desulfobacterota*, *Desulfocapsaceae* (STE_14)
STE_144	9.9359375483871	d__Bacteria	*Cloacimonadota*	c__Cloacimonadia	*Cloacimonadales*	*Cloacimonadaceae*	g__Cloacimonas	s__Cloacimonas sp002432865	E	p__Cloacimonadota , f__Cloacimonadaceae ( STE_144 )	f__Cloacimonadaceae , g__Cloacimonas ( STE_144 )	g__Cloacimonas , s__Cloacimonas sp002432865 ( STE_144 )	2695.48819578859	0.368613654621488	Bacterial (aerobic-specific) ammonia oxidation	Absent	Nitrogen metabolism	*Cloacimonadota*, *Cloacimonadaceae* (STE_144)
STE_146	3.21578732229581	d__Bacteria	*Bacteroidota*	c__Bacteroidia	*Bacteroidales*	*ML635J-15*	g__Bact-19	s__	E	p__Bacteroidota , f__ML635J-15 ( STE_146 )	f__ML635J-15 , g__Bact-19 ( STE_146 )	g__Bact-19 , s__ ( STE_146 )	2695.48819578859	0.119302593397372	Bacterial (aerobic-specific) ammonia oxidation	Absent	Nitrogen metabolism	*Bacteroidota*, *ML635J-15* (STE_146)
STE_149	18.8168842941176	d__Bacteria	*Bacteroidota*	c__Bacteroidia	*Bacteroidales*	*F082*	g__UBA6192	s__	E	p__Bacteroidota , f__F082 ( STE_149 )	f__F082 , g__UBA6192 ( STE_149 )	g__UBA6192 , s__ ( STE_149 )	2695.48819578859	0.698088172803613	Bacterial (aerobic-specific) ammonia oxidation	Absent	Nitrogen metabolism	*Bacteroidota*, *F082* (STE_149)
STE_15	2.39072650434783	d__Bacteria	*Zixibacteria*	c__MSB-5A5	*GN15*	*FEB-12*	g__	s__	E	p__Zixibacteria , f__FEB-12 ( STE_15 )	f__FEB-12 , g__ ( STE_15 )	g__ , s__ ( STE_15 )	2695.48819578859	0.0886936365769691	Bacterial (aerobic-specific) ammonia oxidation	Present	Nitrogen metabolism	*Zixibacteria*, *FEB-12* (STE_15)
STE_157	6.89056304017857	d__Bacteria	*Proteobacteria*	c__Gammaproteobacteria	*Burkholderiales*	*Rhodocyclaceae*	g__Thauera	s__Thauera propionica	E	p__Proteobacteria , f__Rhodocyclaceae ( STE_157 )	f__Rhodocyclaceae , g__Thauera ( STE_157 )	g__Thauera , s__Thauera propionica ( STE_157 )	2695.48819578859	0.255633211488158	Bacterial (aerobic-specific) ammonia oxidation	Absent	Nitrogen metabolism	*Proteobacteria*, *Rhodocyclaceae* (STE_157)
STE_161	5.18846085079365	d__Bacteria	*Caldatribacteriota*	c__Caldatribacteriia	*Caldatribacteriales*	*UBA8910*	g__UBA8910	s__	E	p__Caldatribacteriota , f__UBA8910 ( STE_161 )	f__UBA8910 , g__UBA8910 ( STE_161 )	g__UBA8910 , s__ ( STE_161 )	2695.48819578859	0.192486869684685	Bacterial (aerobic-specific) ammonia oxidation	Absent	Nitrogen metabolism	*Caldatribacteriota*, *UBA8910* (STE_161)
STE_165	7.06285068421053	d__Bacteria	*Caldatribacteriota*	c__Caldatribacteriia	*Caldatribacteriales*	*Caldatribacteriaceae*	g__UBA3950	s__UBA3950 sp002385475	E	p__Caldatribacteriota , f__Caldatribacteriaceae ( STE_165 )	f__Caldatribacteriaceae , g__UBA3950 ( STE_165 )	g__UBA3950 , s__UBA3950 sp002385475 ( STE_165 )	2695.48819578859	0.262024916126344	Bacterial (aerobic-specific) ammonia oxidation	Absent	Nitrogen metabolism	*Caldatribacteriota*, *Caldatribacteriaceae* (STE_165)
STE_171	20.4054623701299	d__Bacteria	*Marinisomatota*	c__AB16	*AB16*	*46-47*	g__	s__	E	p__Marinisomatota , f__46-47 ( STE_171 )	f__46-47 , g__ ( STE_171 )	g__ , s__ ( STE_171 )	2695.48819578859	0.757022880011542	Bacterial (aerobic-specific) ammonia oxidation	Absent	Nitrogen metabolism	*Marinisomatota*, *46-47* (STE_171)
STE_176	9.37177804263566	d__Bacteria	*Bacteroidota*	c__Bacteroidia	*Bacteroidales*	*Dysgonomonadaceae*	g__UBA2632	s__	E	p__Bacteroidota , f__Dysgonomonadaceae ( STE_176 )	f__Dysgonomonadaceae , g__UBA2632 ( STE_176 )	g__UBA2632 , s__ ( STE_176 )	2695.48819578859	0.347683883657071	Bacterial (aerobic-specific) ammonia oxidation	Absent	Nitrogen metabolism	*Bacteroidota*, *Dysgonomonadaceae* (STE_176)
STE_178	6.53670502659574	d__Bacteria	*Caldatribacteriota*	c__JS1	*SB-45*	*UBA6794*	g__	s__	E	p__Caldatribacteriota , f__UBA6794 ( STE_178 )	f__UBA6794 , g__ ( STE_178 )	g__ , s__ ( STE_178 )	2695.48819578859	0.242505422090464	Bacterial (aerobic-specific) ammonia oxidation	Absent	Nitrogen metabolism	*Caldatribacteriota*, *UBA6794* (STE_178)
STE_18	3.26172106228374	d__Bacteria	*Desulfobacterota_A*	c__Desulfovibrionia	*Desulfovibrionales*	*Desulfovibrionaceae*	g__Desulfovibrio	s__Desulfovibrio desulfuricans	E	p__Desulfobacterota_A , f__Desulfovibrionaceae ( STE_18 )	f__Desulfovibrionaceae , g__Desulfovibrio ( STE_18 )	g__Desulfovibrio , s__Desulfovibrio desulfuricans ( STE_18 )	2695.48819578859	0.121006690638818	Bacterial (aerobic-specific) ammonia oxidation	Absent	Nitrogen metabolism	*Desulfobacterota_A*, *Desulfovibrionaceae* (STE_18)
STE_180	2.59689739800995	d__Bacteria	*Bacteroidota*	c__Bacteroidia	*Bacteroidales*	*ML635J-15*	g__Bact-19	s__	E	p__Bacteroidota , f__ML635J-15 ( STE_180 )	f__ML635J-15 , g__Bact-19 ( STE_180 )	g__Bact-19 , s__ ( STE_180 )	2695.48819578859	0.0963423769418589	Bacterial (aerobic-specific) ammonia oxidation	Absent	Nitrogen metabolism	*Bacteroidota*, *ML635J-15* (STE_180)
STE_183	9.80756478350516	d__Bacteria	*Firmicutes_A*	c__Clostridia	*Lachnospirales*	*Lachnospiraceae*	g__SZUA-378	s__	E	p__Firmicutes_A , f__Lachnospiraceae ( STE_183 )	f__Lachnospiraceae , g__SZUA-378 ( STE_183 )	g__SZUA-378 , s__ ( STE_183 )	2695.48819578859	0.363851149444039	Bacterial (aerobic-specific) ammonia oxidation	Absent	Nitrogen metabolism	*Firmicutes_A*, *Lachnospiraceae* (STE_183)
STE_184	11.9917123475936	d__Bacteria	*Bacteroidota*	c__Bacteroidia	*Bacteroidales*	*F082*	g__UBA5536	s__	E	p__Bacteroidota , f__F082 ( STE_184 )	f__F082 , g__UBA5536 ( STE_184 )	g__UBA5536 , s__ ( STE_184 )	2695.48819578859	0.444880907522778	Bacterial (aerobic-specific) ammonia oxidation	Absent	Nitrogen metabolism	*Bacteroidota*, *F082* (STE_184)
STE_185	6.79728097222222	d__Bacteria	*Caldatribacteriota*	c__JS1	*SB-45*	*UBA6794*	g__UBA6794	s__	E	p__Caldatribacteriota , f__UBA6794 ( STE_185 )	f__UBA6794 , g__UBA6794 ( STE_185 )	g__UBA6794 , s__ ( STE_185 )	2695.48819578859	0.252172537161997	Bacterial (aerobic-specific) ammonia oxidation	Absent	Nitrogen metabolism	*Caldatribacteriota*, *UBA6794* (STE_185)
STE_191	3.59052603606557	d__Bacteria	*Bacteroidota*	c__Bacteroidia	*Bacteroidales*	*TTA-H9*	g__GWE2-42-24	s__	E	p__Bacteroidota , f__TTA-H9 ( STE_191 )	f__TTA-H9 , g__GWE2-42-24 ( STE_191 )	g__GWE2-42-24 , s__ ( STE_191 )	2695.48819578859	0.133205036537551	Bacterial (aerobic-specific) ammonia oxidation	Absent	Nitrogen metabolism	*Bacteroidota*, *TTA-H9* (STE_191)
STE_193	20.1890638615385	d__Bacteria	*Caldatribacteriota*	c__JS1	*SB-45*	*UBA6794*	g__UBA6794	s__	E	p__Caldatribacteriota , f__UBA6794 ( STE_193 )	f__UBA6794 , g__UBA6794 ( STE_193 )	g__UBA6794 , s__ ( STE_193 )	2695.48819578859	0.74899470504385	Bacterial (aerobic-specific) ammonia oxidation	Absent	Nitrogen metabolism	*Caldatribacteriota*, *UBA6794* (STE_193)
STE_196	7.66744810416667	d__Bacteria	*Bacteroidota*	c__Bacteroidia	*Bacteroidales*	*Dysgonomonadaceae*	g__Proteiniphilum	s__	E	p__Bacteroidota , f__Dysgonomonadaceae ( STE_196 )	f__Dysgonomonadaceae , g__Proteiniphilum ( STE_196 )	g__Proteiniphilum , s__ ( STE_196 )	2695.48819578859	0.28445489452138	Bacterial (aerobic-specific) ammonia oxidation	Absent	Nitrogen metabolism	*Bacteroidota*, *Dysgonomonadaceae* (STE_196)
STE_197	5.9192515	d__Bacteria	*Actinobacteriota*	c__UBA1414	*UBA1414*	*UBA1414*	g__20-14-0-20-35-9	s__	E	p__Actinobacteriota , f__UBA1414 ( STE_197 )	f__UBA1414 , g__20-14-0-20-35-9 ( STE_197 )	g__20-14-0-20-35-9 , s__ ( STE_197 )	2695.48819578859	0.219598494597313	Bacterial (aerobic-specific) ammonia oxidation	Absent	Nitrogen metabolism	*Actinobacteriota*, *UBA1414* (STE_197)
STE_201	13.1580920298507	d__Bacteria	*Bacteroidota*	c__Bacteroidia	*Bacteroidales*	*Dysgonomonadaceae*	g__Fermentimonas	s__Fermentimonas massiliensis	E	p__Bacteroidota , f__Dysgonomonadaceae ( STE_201 )	f__Dysgonomonadaceae , g__Fermentimonas ( STE_201 )	g__Fermentimonas , s__Fermentimonas massiliensis ( STE_201 )	2695.48819578859	0.488152463453887	Bacterial (aerobic-specific) ammonia oxidation	Absent	Nitrogen metabolism	*Bacteroidota*, *Dysgonomonadaceae* (STE_201)
STE_202	2.47633632974138	d__Bacteria	*UBP7*	c__	c__	c__	g__	s__	E	p__UBP7 , f__ ( STE_202 )	f__ , g__ ( STE_202 )	g__ , s__ ( STE_202 )	2695.48819578859	0.0918696781388393	Bacterial (aerobic-specific) ammonia oxidation	Absent	Nitrogen metabolism	*UBP7*, c__ (STE_202)
STE_204	10.4349276964286	d__Bacteria	*Proteobacteria*	c__Gammaproteobacteria	*Halothiobacillales*	*Halothiobacillaceae*	g__	s__	E	p__Proteobacteria , f__Halothiobacillaceae ( STE_204 )	f__Halothiobacillaceae , g__ ( STE_204 )	g__ , s__ ( STE_204 )	2695.48819578859	0.387125705567254	Bacterial (aerobic-specific) ammonia oxidation	Absent	Nitrogen metabolism	*Proteobacteria*, *Halothiobacillaceae* (STE_204)
STE_209	45.3837519107143	d__Bacteria	*Firmicutes_A*	c__Clostridia	*Lachnospirales*	*Lachnospiraceae*	g__	s__	E	p__Firmicutes_A , f__Lachnospiraceae ( STE_209 )	f__Lachnospiraceae , g__ ( STE_209 )	g__ , s__ ( STE_209 )	2695.48819578859	1.68369321674722	Bacterial (aerobic-specific) ammonia oxidation	Absent	Nitrogen metabolism	*Firmicutes_A*, *Lachnospiraceae* (STE_209)
STE_22	13.7008852253521	d__Bacteria	*Firmicutes_A*	c__Mahellia	*Caldicoprobacterales*	*DTU083*	g__UBA3906	s__UBA3906 sp002391555	E	p__Firmicutes_A , f__DTU083 ( STE_22 )	f__DTU083 , g__UBA3906 ( STE_22 )	g__UBA3906 , s__UBA3906 sp002391555 ( STE_22 )	2695.48819578859	0.508289565013057	Bacterial (aerobic-specific) ammonia oxidation	Absent	Nitrogen metabolism	*Firmicutes_A*, *DTU083* (STE_22)
STE_24	36.6860110405405	d__Bacteria	*Campylobacterota*	c__Campylobacteria	*Campylobacterales*	*Sulfurovaceae*	g__Sulfurovum	s__	E	p__Campylobacterota , f__Sulfurovaceae ( STE_24 )	f__Sulfurovaceae , g__Sulfurovum ( STE_24 )	g__Sulfurovum , s__ ( STE_24 )	2695.48819578859	1.36101545901253	Bacterial (aerobic-specific) ammonia oxidation	Absent	Nitrogen metabolism	*Campylobacterota*, *Sulfurovaceae* (STE_24)
STE_25	9.10769342995169	d__Bacteria	*Campylobacterota*	c__Campylobacteria	*Campylobacterales*	*Sulfurimonadaceae*	g__Sulfuricurvum	s__	E	p__Campylobacterota , f__Sulfurimonadaceae ( STE_25 )	f__Sulfurimonadaceae , g__Sulfuricurvum ( STE_25 )	g__Sulfuricurvum , s__ ( STE_25 )	2695.48819578859	0.33788660043778	Bacterial (aerobic-specific) ammonia oxidation	Absent	Nitrogen metabolism	*Campylobacterota*, *Sulfurimonadaceae* (STE_25)
STE_26	4.13949294607843	d__Bacteria	*Cloacimonadota*	c__Cloacimonadia	*Cloacimonadales*	*Cloacimonadaceae*	g__	s__	E	p__Cloacimonadota , f__Cloacimonadaceae ( STE_26 )	f__Cloacimonadaceae , g__ ( STE_26 )	g__ , s__ ( STE_26 )	2695.48819578859	0.153571176922457	Bacterial (aerobic-specific) ammonia oxidation	Absent	Nitrogen metabolism	*Cloacimonadota*, *Cloacimonadaceae* (STE_26)
STE_3	2.74347811946903	d__Bacteria	*Firmicutes_A*	c__Clostridia	*Lachnospirales*	*Anaerotignaceae*	g__UBA8514	s__	E	p__Firmicutes_A , f__Anaerotignaceae ( STE_3 )	f__Anaerotignaceae , g__UBA8514 ( STE_3 )	g__UBA8514 , s__ ( STE_3 )	2695.48819578859	0.101780379663893	Bacterial (aerobic-specific) ammonia oxidation	Absent	Nitrogen metabolism	*Firmicutes_A*, *Anaerotignaceae* (STE_3)
STE_35	3.03078303521127	d__Bacteria	*Cloacimonadota*	c__Cloacimonadia	*Cloacimonadales*	*Cloacimonadaceae*	g__	s__	E	p__Cloacimonadota , f__Cloacimonadaceae ( STE_35 )	f__Cloacimonadaceae , g__ ( STE_35 )	g__ , s__ ( STE_35 )	2695.48819578859	0.112439113625003	Bacterial (aerobic-specific) ammonia oxidation	Absent	Nitrogen metabolism	*Cloacimonadota*, *Cloacimonadaceae* (STE_35)
STE_36	44.5354281496063	d__Bacteria	*Bacteroidota*	c__Bacteroidia	*Bacteroidales*	*Dysgonomonadaceae*	g__Petrimonas	s__Petrimonas mucosa	E	p__Bacteroidota , f__Dysgonomonadaceae ( STE_36 )	f__Dysgonomonadaceae , g__Petrimonas ( STE_36 )	g__Petrimonas , s__Petrimonas mucosa ( STE_36 )	2695.48819578859	1.65222122727854	Bacterial (aerobic-specific) ammonia oxidation	Absent	Nitrogen metabolism	*Bacteroidota*, *Dysgonomonadaceae* (STE_36)
STE_37	13.6137925555556	d__Bacteria	*Desulfobacterota*	c__Dissulfuribacteria	*Dissulfuribacterales*	*UBA5754*	g__	s__	E	p__Desulfobacterota , f__UBA5754 ( STE_37 )	f__UBA5754 , g__ ( STE_37 )	g__ , s__ ( STE_37 )	2695.48819578859	0.505058511360788	Bacterial (aerobic-specific) ammonia oxidation	Present	Nitrogen metabolism	*Desulfobacterota*, *UBA5754* (STE_37)
STE_4	3.89386480660377	d__Bacteria	*Bacteroidota*	c__Ignavibacteria	*Ignavibacteriales*	*Melioribacteraceae*	g__	s__	E	p__Bacteroidota , f__Melioribacteraceae ( STE_4 )	f__Melioribacteraceae , g__ ( STE_4 )	g__ , s__ ( STE_4 )	2695.48819578859	0.14445861097398	Bacterial (aerobic-specific) ammonia oxidation	Absent	Nitrogen metabolism	*Bacteroidota*, *Melioribacteraceae* (STE_4)
STE_40	54.2447620191083	d__Bacteria	*Bacteroidota*	c__Bacteroidia	*Bacteroidales*	*Dysgonomonadaceae*	g__Proteiniphilum	s__	E	p__Bacteroidota , f__Dysgonomonadaceae ( STE_40 )	f__Dysgonomonadaceae , g__Proteiniphilum ( STE_40 )	g__Proteiniphilum , s__ ( STE_40 )	2695.48819578859	2.01242810500376	Bacterial (aerobic-specific) ammonia oxidation	Absent	Nitrogen metabolism	*Bacteroidota*, *Dysgonomonadaceae* (STE_40)
STE_45	4.84458960487805	d__Bacteria	*Firmicutes_A*	c__Clostridia	*Saccharofermentanales*	*DTU023*	g__UBA4923	s__UBA4923 sp002427535	E	p__Firmicutes_A , f__DTU023 ( STE_45 )	f__DTU023 , g__UBA4923 ( STE_45 )	g__UBA4923 , s__UBA4923 sp002427535 ( STE_45 )	2695.48819578859	0.179729579689765	Bacterial (aerobic-specific) ammonia oxidation	Absent	Nitrogen metabolism	*Firmicutes_A*, *DTU023* (STE_45)
STE_55	5.27552782843137	d__Bacteria	*Cloacimonadota*	c__Cloacimonadia	*Cloacimonadales*	*Cloacimonadaceae*	g__UBA1032	s__	E	p__Cloacimonadota , f__Cloacimonadaceae ( STE_55 )	f__Cloacimonadaceae , g__UBA1032 ( STE_55 )	g__UBA1032 , s__ ( STE_55 )	2695.48819578859	0.19571697018276	Bacterial (aerobic-specific) ammonia oxidation	Absent	Nitrogen metabolism	*Cloacimonadota*, *Cloacimonadaceae* (STE_55)
STE_60	3.81550818918919	d__Bacteria	*Bacteroidota*	c__Bacteroidia	*Bacteroidales*	*Dysgonomonadaceae*	g__Fermentimonas	s__Fermentimonas sp002398875	E	p__Bacteroidota , f__Dysgonomonadaceae ( STE_60 )	f__Dysgonomonadaceae , g__Fermentimonas ( STE_60 )	g__Fermentimonas , s__Fermentimonas sp002398875 ( STE_60 )	2695.48819578859	0.141551656399405	Bacterial (aerobic-specific) ammonia oxidation	Absent	Nitrogen metabolism	*Bacteroidota*, *Dysgonomonadaceae* (STE_60)
STE_61	2.84882073927393	d__Bacteria	*Campylobacterota*	c__Campylobacteria	*Campylobacterales*	*Sulfurimonadaceae*	g__Sulfurimonas	s__	E	p__Campylobacterota , f__Sulfurimonadaceae ( STE_61 )	f__Sulfurimonadaceae , g__Sulfurimonas ( STE_61 )	g__Sulfurimonas , s__ ( STE_61 )	2695.48819578859	0.105688488776353	Bacterial (aerobic-specific) ammonia oxidation	Absent	Nitrogen metabolism	*Campylobacterota*, *Sulfurimonadaceae* (STE_61)
STE_64	11.3139327108434	d__Bacteria	*Bacteroidota*	c__Bacteroidia	*Bacteroidales*	*Tannerellaceae*	g__Parabacteroides_A	s__Parabacteroides_A chartae	E	p__Bacteroidota , f__Tannerellaceae ( STE_64 )	f__Tannerellaceae , g__Parabacteroides_A ( STE_64 )	g__Parabacteroides_A , s__Parabacteroides_A chartae ( STE_64 )	2695.48819578859	0.419735939801934	Bacterial (aerobic-specific) ammonia oxidation	Absent	Nitrogen metabolism	*Bacteroidota*, *Tannerellaceae* (STE_64)
STE_65	236.451280233533	d__Bacteria	*Campylobacterota*	c__Campylobacteria	*Campylobacterales*	*Sulfurovaceae*	g__Sulfurovum	s__	E	p__Campylobacterota , f__Sulfurovaceae ( STE_65 )	f__Sulfurovaceae , g__Sulfurovum ( STE_65 )	g__Sulfurovum , s__ ( STE_65 )	2695.48819578859	8.77211336347023	Bacterial (aerobic-specific) ammonia oxidation	Absent	Nitrogen metabolism	*Campylobacterota*, *Sulfurovaceae* (STE_65)
STE_66	9.89664041255605	d__Bacteria	*Firmicutes_A*	c__Clostridia	*Saccharofermentanales*	*UBA5734*	g__	s__	E	p__Firmicutes_A , f__UBA5734 ( STE_66 )	f__UBA5734 , g__ ( STE_66 )	g__ , s__ ( STE_66 )	2695.48819578859	0.367155768963058	Bacterial (aerobic-specific) ammonia oxidation	Absent	Nitrogen metabolism	*Firmicutes_A*, *UBA5734* (STE_66)
STE_67	139.776335769231	d__Bacteria	*Campylobacterota*	c__Campylobacteria	*Campylobacterales*	*Arcobacteraceae*	g__Aliarcobacter	s__Aliarcobacter skirrowii	E	p__Campylobacterota , f__Arcobacteraceae ( STE_67 )	f__Arcobacteraceae , g__Aliarcobacter ( STE_67 )	g__Aliarcobacter , s__Aliarcobacter skirrowii ( STE_67 )	2695.48819578859	5.18556660673257	Bacterial (aerobic-specific) ammonia oxidation	Absent	Nitrogen metabolism	*Campylobacterota*, *Arcobacteraceae* (STE_67)
STE_69	86.3139281931818	d__Bacteria	*Bacteroidota*	c__Bacteroidia	*Bacteroidales*	*Dysgonomonadaceae*	g__UBA4179	s__UBA4179 sp002381125	E	p__Bacteroidota , f__Dysgonomonadaceae ( STE_69 )	f__Dysgonomonadaceae , g__UBA4179 ( STE_69 )	g__UBA4179 , s__UBA4179 sp002381125 ( STE_69 )	2695.48819578859	3.20216309342546	Bacterial (aerobic-specific) ammonia oxidation	Absent	Nitrogen metabolism	*Bacteroidota*, *Dysgonomonadaceae* (STE_69)
STE_73	3.68182496577947	d__Bacteria	*Bacteroidota*	c__Bacteroidia	*Bacteroidales*	*Paludibacteraceae*	g__Paludibacter	s__	E	p__Bacteroidota , f__Paludibacteraceae ( STE_73 )	f__Paludibacteraceae , g__Paludibacter ( STE_73 )	g__Paludibacter , s__ ( STE_73 )	2695.48819578859	0.136592138356678	Bacterial (aerobic-specific) ammonia oxidation	Absent	Nitrogen metabolism	*Bacteroidota*, *Paludibacteraceae* (STE_73)
STE_78	11.7698205178571	d__Bacteria	*Proteobacteria*	c__Gammaproteobacteria	*Burkholderiales*	*Rhodocyclaceae*	g__Azovibrio	s__Azovibrio restrictus	E	p__Proteobacteria , f__Rhodocyclaceae ( STE_78 )	f__Rhodocyclaceae , g__Azovibrio ( STE_78 )	g__Azovibrio , s__Azovibrio restrictus ( STE_78 )	2695.48819578859	0.436648935663907	Bacterial (aerobic-specific) ammonia oxidation	Absent	Nitrogen metabolism	*Proteobacteria*, *Rhodocyclaceae* (STE_78)
STE_8	29.0624636338028	d__Bacteria	*Cloacimonadota*	c__Cloacimonadia	*Cloacimonadales*	*Cloacimonadaceae*	g__	s__	E	p__Cloacimonadota , f__Cloacimonadaceae ( STE_8 )	f__Cloacimonadaceae , g__ ( STE_8 )	g__ , s__ ( STE_8 )	2695.48819578859	1.07818923782378	Bacterial (aerobic-specific) ammonia oxidation	Absent	Nitrogen metabolism	*Cloacimonadota*, *Cloacimonadaceae* (STE_8)
STE_81	4.66771047727273	d__Bacteria	*Campylobacterota*	c__Campylobacteria	*Campylobacterales*	*Sulfurospirillaceae*	g__	s__	E	p__Campylobacterota , f__Sulfurospirillaceae ( STE_81 )	f__Sulfurospirillaceae , g__ ( STE_81 )	g__ , s__ ( STE_81 )	2695.48819578859	0.173167535460386	Bacterial (aerobic-specific) ammonia oxidation	Present	Nitrogen metabolism	*Campylobacterota*, *Sulfurospirillaceae* (STE_81)
STE_89	11.7972644561404	d__Bacteria	*Campylobacterota*	c__Campylobacteria	*Campylobacterales*	*Sulfurimonadaceae*	g__Sulfurimonas	s__Sulfurimonas denitrificans	E	p__Campylobacterota , f__Sulfurimonadaceae ( STE_89 )	f__Sulfurimonadaceae , g__Sulfurimonas ( STE_89 )	g__Sulfurimonas , s__Sulfurimonas denitrificans ( STE_89 )	2695.48819578859	0.437667079179659	Bacterial (aerobic-specific) ammonia oxidation	Absent	Nitrogen metabolism	*Campylobacterota*, *Sulfurimonadaceae* (STE_89)
STE_9	44.95213732	d__Bacteria	*Campylobacterota*	c__Campylobacteria	*Campylobacterales*	*Sulfurimonadaceae*	g__Sulfurimonas	s__	E	p__Campylobacterota , f__Sulfurimonadaceae ( STE_9 )	f__Sulfurimonadaceae , g__Sulfurimonas ( STE_9 )	g__Sulfurimonas , s__ ( STE_9 )	2695.48819578859	1.66768073368798	Bacterial (aerobic-specific) ammonia oxidation	Absent	Nitrogen metabolism	*Campylobacterota*, *Sulfurimonadaceae* (STE_9)
STE_93	7.1710333814433	d__Bacteria	*Verrucomicrobiota*	c__Kiritimatiellae	*LD1-PB3*	*Lenti-01*	g__Lenti-01	s__	E	p__Verrucomicrobiota , f__Lenti-01 ( STE_93 )	f__Lenti-01 , g__Lenti-01 ( STE_93 )	g__Lenti-01 , s__ ( STE_93 )	2695.48819578859	0.2660383893592	Bacterial (aerobic-specific) ammonia oxidation	Absent	Nitrogen metabolism	*Verrucomicrobiota*, *Lenti-01* (STE_93)
STE_94	21.1786667303371	d__Bacteria	*Acidobacteriota*	c__Aminicenantia	*Aminicenantales*	*UBA4085*	g__	s__	E	p__Acidobacteriota , f__UBA4085 ( STE_94 )	f__UBA4085 , g__ ( STE_94 )	g__ , s__ ( STE_94 )	2695.48819578859	0.78570801250128	Bacterial (aerobic-specific) ammonia oxidation	Absent	Nitrogen metabolism	*Acidobacteriota*, *UBA4085* (STE_94)
STE_99	85.2334912657658	d__Bacteria	*Proteobacteria*	c__Gammaproteobacteria	*Burkholderiales*	*Rhodocyclaceae*	g__Tepidiphilus	s__	E	p__Proteobacteria , f__Rhodocyclaceae ( STE_99 )	f__Rhodocyclaceae , g__Tepidiphilus ( STE_99 )	g__Tepidiphilus , s__ ( STE_99 )	2695.48819578859	3.1620799304161	Bacterial (aerobic-specific) ammonia oxidation	Absent	Nitrogen metabolism	*Proteobacteria*, *Rhodocyclaceae* (STE_99)
STF1_1	10.2916110344828	d__Bacteria	*Bacteroidota*	c__Bacteroidia	*Bacteroidales*	*F082*	g__UBA5536	s__	F1	p__Bacteroidota , f__F082 ( STF1_1 )	f__F082 , g__UBA5536 ( STF1_1 )	g__UBA5536 , s__ ( STF1_1 )	4539.99779929417	0.226687577603734	Bacterial (aerobic-specific) ammonia oxidation	Absent	Nitrogen metabolism	*Bacteroidota*, *F082* (STF1_1)
STF1_113	10.9518568018868	d__Bacteria	*Desulfobacterota*	c__Syntrophia	*Syntrophales*	*UBA2251*	g__UBA2251	s__	F1	p__Desulfobacterota , f__UBA2251 ( STF1_113 )	f__UBA2251 , g__UBA2251 ( STF1_113 )	g__UBA2251 , s__ ( STF1_113 )	4539.99779929417	0.241230442966062	Bacterial (aerobic-specific) ammonia oxidation	Absent	Nitrogen metabolism	*Desulfobacterota*, *UBA2251* (STF1_113)
STF1_119	24.8587170990099	d__Bacteria	*Campylobacterota*	c__Campylobacteria	*Campylobacterales*	*Arcobacteraceae*	g__Aliarcobacter	s__	F1	p__Campylobacterota , f__Arcobacteraceae ( STF1_119 )	f__Arcobacteraceae , g__Aliarcobacter ( STF1_119 )	g__Aliarcobacter , s__ ( STF1_119 )	4539.99779929417	0.547549100197243	Bacterial (aerobic-specific) ammonia oxidation	Absent	Nitrogen metabolism	*Campylobacterota*, *Arcobacteraceae* (STF1_119)
STF1_12	2.60534173559322	d__Archaea	*Halobacterota*	c__Methanosarcinia	*Methanosarcinales*	*Methanosarcinaceae*	g__	s__	F1	p__Halobacterota , f__Methanosarcinaceae ( STF1_12 )	f__Methanosarcinaceae , g__ ( STF1_12 )	g__ , s__ ( STF1_12 )	4539.99779929417	0.0573864096585745	Bacterial (aerobic-specific) ammonia oxidation	Absent	Nitrogen metabolism	*Halobacterota*, *Methanosarcinaceae* (STF1_12)
STF1_120	9.94208227222222	d__Bacteria	*Firmicutes_A*	c__Clostridia	*Saccharofermentanales*	*UBA5734*	g__	s__	F1	p__Firmicutes_A , f__UBA5734 ( STF1_120 )	f__UBA5734 , g__ ( STF1_120 )	g__ , s__ ( STF1_120 )	4539.99779929417	0.218988702456373	Bacterial (aerobic-specific) ammonia oxidation	Absent	Nitrogen metabolism	*Firmicutes_A*, *UBA5734* (STF1_120)
STF1_121	9.04216593103448	d__Bacteria	*Chloroflexota*	c__Dehalococcoidia	*Dehalococcoidales*	*UBA5627*	g__	s__	F1	p__Chloroflexota , f__UBA5627 ( STF1_121 )	f__UBA5627 , g__ ( STF1_121 )	g__ , s__ ( STF1_121 )	4539.99779929417	0.199166747006799	Bacterial (aerobic-specific) ammonia oxidation	Absent	Nitrogen metabolism	*Chloroflexota*, *UBA5627* (STF1_121)
STF1_132	3.47641482816229	d__Bacteria	*Firmicutes_A*	c__Clostridia	*Christensenellales*	*CAG-138*	g__UBA7703	s__	F1	p__Firmicutes_A , f__CAG-138 ( STF1_132 )	f__CAG-138 , g__UBA7703 ( STF1_132 )	g__UBA7703 , s__ ( STF1_132 )	4539.99779929417	0.0765730509539622	Bacterial (aerobic-specific) ammonia oxidation	Absent	Nitrogen metabolism	*Firmicutes_A*, *CAG-138* (STF1_132)
STF1_136	5.87874921100917	d__Bacteria	*Firmicutes*	c__Bacilli	*RF39*	*UBA5348*	g__UBA5348	s__	F1	p__Firmicutes , f__UBA5348 ( STF1_136 )	f__UBA5348 , g__UBA5348 ( STF1_136 )	g__UBA5348 , s__ ( STF1_136 )	4539.99779929417	0.129487930851489	Bacterial (aerobic-specific) ammonia oxidation	Absent	Nitrogen metabolism	*Firmicutes*, *UBA5348* (STF1_136)
STF1_139	6.73117291422122	d__Bacteria	*Firmicutes_A*	c__Clostridia	*Acetivibrionales*	*Ruminiclostridiaceae_A*	g__Ruminiclostridium_B	s__	F1	p__Firmicutes_A , f__Ruminiclostridiaceae_A ( STF1_139 )	f__Ruminiclostridiaceae_A , g__Ruminiclostridium_B ( STF1_139 )	g__Ruminiclostridium_B , s__ ( STF1_139 )	4539.99779929417	0.148263792446501	Bacterial (aerobic-specific) ammonia oxidation	Absent	Nitrogen metabolism	*Firmicutes_A*, *Ruminiclostridiaceae_A* (STF1_139)
STF1_140	11.3316405467626	d__Bacteria	*Caldatribacteriota*	c__JS1	*SB-45*	*UBA6794*	g__	s__	F1	p__Caldatribacteriota , f__UBA6794 ( STF1_140 )	f__UBA6794 , g__ ( STF1_140 )	g__ , s__ ( STF1_140 )	4539.99779929417	0.249595727745161	Bacterial (aerobic-specific) ammonia oxidation	Absent	Nitrogen metabolism	*Caldatribacteriota*, *UBA6794* (STF1_140)
STF1_145	18.9689131666667	d__Bacteria	*Bacteroidota*	c__Bacteroidia	*Bacteroidales*	*Dysgonomonadaceae*	g__Fermentimonas	s__Fermentimonas sp002398875	F1	p__Bacteroidota , f__Dysgonomonadaceae ( STF1_145 )	f__Dysgonomonadaceae , g__Fermentimonas ( STF1_145 )	g__Fermentimonas , s__Fermentimonas sp002398875 ( STF1_145 )	4539.99779929417	0.417817673163096	Bacterial (aerobic-specific) ammonia oxidation	Absent	Nitrogen metabolism	*Bacteroidota*, *Dysgonomonadaceae* (STF1_145)
STF1_146	5.18773484063745	d__Bacteria	*Cloacimonadota*	c__Cloacimonadia	*Cloacimonadales*	*Cloacimonadaceae*	g__	s__	F1	p__Cloacimonadota , f__Cloacimonadaceae ( STF1_146 )	f__Cloacimonadaceae , g__ ( STF1_146 )	g__ , s__ ( STF1_146 )	4539.99779929417	0.114267342628315	Bacterial (aerobic-specific) ammonia oxidation	Absent	Nitrogen metabolism	*Cloacimonadota*, *Cloacimonadaceae* (STF1_146)
STF1_15	3.85866877477477	d__Bacteria	*Sumerlaeota*	c__Sumerlaeia	*Sumerlaeales*	*Sumerlaeales*	g__	s__	F1	p__Sumerlaeota , f__ ( STF1_15 )	f__ , g__ ( STF1_15 )	g__ , s__ ( STF1_15 )	4539.99779929417	0.0849927454893187	Bacterial (aerobic-specific) ammonia oxidation	Absent	Nitrogen metabolism	*Sumerlaeota*, *Sumerlaeales* (STF1_15)
STF1_152	2.65992293532338	d__Bacteria	*Firmicutes_A*	c__Clostridia	*Acetivibrionales*	*Acetivibrionales*	g__	s__	F1	p__Firmicutes_A , f__ ( STF1_152 )	f__ , g__ ( STF1_152 )	g__ , s__ ( STF1_152 )	4539.99779929417	0.0585886393102859	Bacterial (aerobic-specific) ammonia oxidation	Absent	Nitrogen metabolism	*Firmicutes_A*, *Acetivibrionales* (STF1_152)
STF1_158	7.08062722516556	d__Bacteria	*Bacteroidota*	c__Bacteroidia	*Bacteroidales*	*Paludibacteraceae*	g__Paludibacter	s__	F1	p__Bacteroidota , f__Paludibacteraceae ( STF1_158 )	f__Paludibacteraceae , g__Paludibacter ( STF1_158 )	g__Paludibacter , s__ ( STF1_158 )	4539.99779929417	0.155961027696233	Bacterial (aerobic-specific) ammonia oxidation	Absent	Nitrogen metabolism	*Bacteroidota*, *Paludibacteraceae* (STF1_158)
STF1_16	2.80101344736842	d__Bacteria	*Bacteroidota*	c__Bacteroidia	*Bacteroidales*	*TTA-H9*	g__	s__	F1	p__Bacteroidota , f__TTA-H9 ( STF1_16 )	f__TTA-H9 , g__ ( STF1_16 )	g__ , s__ ( STF1_16 )	4539.99779929417	0.06169636134634	Bacterial (aerobic-specific) ammonia oxidation	Absent	Nitrogen metabolism	*Bacteroidota*, *TTA-H9* (STF1_16)
STF1_162	5.15260698290598	d__Bacteria	*Desulfobacterota*	c__Syntrophorhabdia	*Syntrophorhabdales*	*Syntrophorhabdaceae*	g__Delta-02	s__Delta-02 sp002408185	F1	p__Desulfobacterota , f__Syntrophorhabdaceae ( STF1_162 )	f__Syntrophorhabdaceae , g__Delta-02 ( STF1_162 )	g__Delta-02 , s__Delta-02 sp002408185 ( STF1_162 )	4539.99779929417	0.11349360089353	Bacterial (aerobic-specific) ammonia oxidation	Absent	Nitrogen metabolism	*Desulfobacterota*, *Syntrophorhabdaceae* (STF1_162)
STF1_172	8.90439551769911	d__Bacteria	*Bacteroidota*	c__Bacteroidia	*Bacteroidales*	*Dysgonomonadaceae*	g__UBA2632	s__	F1	p__Bacteroidota , f__Dysgonomonadaceae ( STF1_172 )	f__Dysgonomonadaceae , g__UBA2632 ( STF1_172 )	g__UBA2632 , s__ ( STF1_172 )	4539.99779929417	0.19613215493372	Bacterial (aerobic-specific) ammonia oxidation	Absent	Nitrogen metabolism	*Bacteroidota*, *Dysgonomonadaceae* (STF1_172)
STF1_178	12.4739758617021	d__Bacteria	*Bacteroidota*	c__Bacteroidia	*Bacteroidales*	*ML635J-15*	g__	s__	F1	p__Bacteroidota , f__ML635J-15 ( STF1_178 )	f__ML635J-15 , g__ ( STF1_178 )	g__ , s__ ( STF1_178 )	4539.99779929417	0.274757310755556	Bacterial (aerobic-specific) ammonia oxidation	Absent	Nitrogen metabolism	*Bacteroidota*, *ML635J-15* (STF1_178)
STF1_180	6.85725485483871	d__Bacteria	*Cloacimonadota*	c__Cloacimonadia	*Cloacimonadales*	*Cloacimonadaceae*	g__	s__	F1	p__Cloacimonadota , f__Cloacimonadaceae ( STF1_180 )	f__Cloacimonadaceae , g__ ( STF1_180 )	g__ , s__ ( STF1_180 )	4539.99779929417	0.151040929048573	Bacterial (aerobic-specific) ammonia oxidation	Absent	Nitrogen metabolism	*Cloacimonadota*, *Cloacimonadaceae* (STF1_180)
STF1_183	8.41777971631206	d__Bacteria	*Chloroflexota*	c__Dehalococcoidia	*Dehalococcoidales*	*UBA5627*	g__	s__	F1	p__Chloroflexota , f__UBA5627 ( STF1_183 )	f__UBA5627 , g__ ( STF1_183 )	g__ , s__ ( STF1_183 )	4539.99779929417	0.185413740015926	Bacterial (aerobic-specific) ammonia oxidation	Absent	Nitrogen metabolism	*Chloroflexota*, *UBA5627* (STF1_183)
STF1_185	5.50733527196653	d__Bacteria	*Bacteroidota*	c__Bacteroidia	*Bacteroidales*	*ML635J-15*	g__Bact-19	s__	F1	p__Bacteroidota , f__ML635J-15 ( STF1_185 )	f__ML635J-15 , g__Bact-19 ( STF1_185 )	g__Bact-19 , s__ ( STF1_185 )	4539.99779929417	0.121307003118432	Bacterial (aerobic-specific) ammonia oxidation	Absent	Nitrogen metabolism	*Bacteroidota*, *ML635J-15* (STF1_185)
STF1_187	2.4062755751073	d__Bacteria	*Firmicutes_A*	c__Clostridia	*Peptostreptococcales*	*Anaerovoracaceae*	g__UBA1191	s__	F1	p__Firmicutes_A , f__Anaerovoracaceae ( STF1_187 )	f__Anaerovoracaceae , g__UBA1191 ( STF1_187 )	g__UBA1191 , s__ ( STF1_187 )	4539.99779929417	0.0530016903418191	Bacterial (aerobic-specific) ammonia oxidation	Absent	Nitrogen metabolism	*Firmicutes_A*, *Anaerovoracaceae* (STF1_187)
STF1_19	3.49117757374631	d__Bacteria	*Bacteroidota*	c__Bacteroidia	*Bacteroidales*	*Prolixibacteraceae*	g__Mangrovibacterium	s__	F1	p__Bacteroidota , f__Prolixibacteraceae ( STF1_19 )	f__Prolixibacteraceae , g__Mangrovibacterium ( STF1_19 )	g__Mangrovibacterium , s__ ( STF1_19 )	4539.99779929417	0.076898221719162	Bacterial (aerobic-specific) ammonia oxidation	Absent	Nitrogen metabolism	*Bacteroidota*, *Prolixibacteraceae* (STF1_19)
STF1_191	16.7089765179856	d__Bacteria	*Bacteroidota*	c__Bacteroidia	*Bacteroidales*	*4484-276*	g__	s__	F1	p__Bacteroidota , f__4484-276 ( STF1_191 )	f__4484-276 , g__ ( STF1_191 )	g__ , s__ ( STF1_191 )	4539.99779929417	0.368039308754364	Bacterial (aerobic-specific) ammonia oxidation	Absent	Nitrogen metabolism	*Bacteroidota*, *4484-276* (STF1_191)
STF1_193	3.30463212244898	d__Bacteria	*Margulisbacteria*	c__WOR-1	*O2-12-FULL-45-9*	*XYB2-FULL-48-7*	g__	s__	F1	p__Margulisbacteria , f__XYB2-FULL-48-7 ( STF1_193 )	f__XYB2-FULL-48-7 , g__ ( STF1_193 )	g__ , s__ ( STF1_193 )	4539.99779929417	0.0727892890820948	Bacterial (aerobic-specific) ammonia oxidation	Absent	Nitrogen metabolism	*Margulisbacteria*, *XYB2-FULL-48-7* (STF1_193)
STF1_198	3.31264034574468	d__Bacteria	*Firmicutes_A*	c__Clostridia	*Saccharofermentanales*	*DTU023*	g__UBA4923	s__UBA4923 sp002427535	F1	p__Firmicutes_A , f__DTU023 ( STF1_198 )	f__DTU023 , g__UBA4923 ( STF1_198 )	g__UBA4923 , s__UBA4923 sp002427535 ( STF1_198 )	4539.99779929417	0.0729656817512046	Bacterial (aerobic-specific) ammonia oxidation	Absent	Nitrogen metabolism	*Firmicutes_A*, *DTU023* (STF1_198)
STF1_201	7.1481741779661	d__Bacteria	*Bacteroidota*	c__Bacteroidia	*Bacteroidales*	*Dysgonomonadaceae*	g__Proteiniphilum	s__	F1	p__Bacteroidota , f__Dysgonomonadaceae ( STF1_201 )	f__Dysgonomonadaceae , g__Proteiniphilum ( STF1_201 )	g__Proteiniphilum , s__ ( STF1_201 )	4539.99779929417	0.157448846761058	Bacterial (aerobic-specific) ammonia oxidation	Absent	Nitrogen metabolism	*Bacteroidota*, *Dysgonomonadaceae* (STF1_201)
STF1_208	4.38018374566474	d__Bacteria	*Cloacimonadota*	c__Cloacimonadia	*Cloacimonadales*	*Cloacimonadales*	g__	s__	F1	p__Cloacimonadota , f__ ( STF1_208 )	f__ , g__ ( STF1_208 )	g__ , s__ ( STF1_208 )	4539.99779929417	0.096479864953805	Bacterial (aerobic-specific) ammonia oxidation	Absent	Nitrogen metabolism	*Cloacimonadota*, *Cloacimonadales* (STF1_208)
STF1_209	2.37845859090909	d__Bacteria	*Cloacimonadota*	c__Cloacimonadia	*Cloacimonadales*	*Cloacimonadaceae*	g__UBA1032	s__	F1	p__Cloacimonadota , f__Cloacimonadaceae ( STF1_209 )	f__Cloacimonadaceae , g__UBA1032 ( STF1_209 )	g__UBA1032 , s__ ( STF1_209 )	4539.99779929417	0.052388981141772	Bacterial (aerobic-specific) ammonia oxidation	Absent	Nitrogen metabolism	*Cloacimonadota*, *Cloacimonadaceae* (STF1_209)
STF1_21	3.5291262607362	d__Bacteria	*Bacteroidota*	c__Bacteroidia	*Bacteroidales*	*ML635J-15*	g__Bact-19	s__	F1	p__Bacteroidota , f__ML635J-15 ( STF1_21 )	f__ML635J-15 , g__Bact-19 ( STF1_21 )	g__Bact-19 , s__ ( STF1_21 )	4539.99779929417	0.0777340962871142	Bacterial (aerobic-specific) ammonia oxidation	Absent	Nitrogen metabolism	*Bacteroidota*, *ML635J-15* (STF1_21)
STF1_226	3.18558536939314	d__Bacteria	*Firmicutes_A*	c__Clostridia	*Lachnospirales*	*Lachnospiraceae*	g__Herbinix	s__	F1	p__Firmicutes_A , f__Lachnospiraceae ( STF1_226 )	f__Lachnospiraceae , g__Herbinix ( STF1_226 )	g__Herbinix , s__ ( STF1_226 )	4539.99779929417	0.0701671126335876	Bacterial (aerobic-specific) ammonia oxidation	Absent	Nitrogen metabolism	*Firmicutes_A*, *Lachnospiraceae* (STF1_226)
STF1_230	4.11169814776632	d__Bacteria	*Firmicutes_A*	c__Clostridia	*Saccharofermentanales*	*Saccharofermentanaceae*	g__	s__	F1	p__Firmicutes_A , f__Saccharofermentanaceae ( STF1_230 )	f__Saccharofermentanaceae , g__ ( STF1_230 )	g__ , s__ ( STF1_230 )	4539.99779929417	0.0905660823977835	Bacterial (aerobic-specific) ammonia oxidation	Absent	Nitrogen metabolism	*Firmicutes_A*, *Saccharofermentanaceae* (STF1_230)
STF1_234	16.654795925	d__Bacteria	*Firmicutes_A*	c__Clostridia	*4C28d-15*	*DTU072*	g__	s__	F1	p__Firmicutes_A , f__DTU072 ( STF1_234 )	f__DTU072 , g__ ( STF1_234 )	g__ , s__ ( STF1_234 )	4539.99779929417	0.366845903044034	Bacterial (aerobic-specific) ammonia oxidation	Absent	Nitrogen metabolism	*Firmicutes_A*, *DTU072* (STF1_234)
STF1_235	6.19742965863454	d__Bacteria	*Verrucomicrobiota*	c__Kiritimatiellae	*LD1-PB3*	*Lenti-01*	g__Lenti-01	s__	F1	p__Verrucomicrobiota , f__Lenti-01 ( STF1_235 )	f__Lenti-01 , g__Lenti-01 ( STF1_235 )	g__Lenti-01 , s__ ( STF1_235 )	4539.99779929417	0.136507327373552	Bacterial (aerobic-specific) ammonia oxidation	Absent	Nitrogen metabolism	*Verrucomicrobiota*, *Lenti-01* (STF1_235)
STF1_237	13.6497996740088	d__Bacteria	*Cloacimonadota*	c__Cloacimonadia	*Cloacimonadales*	*Cloacimonadaceae*	g__	s__	F1	p__Cloacimonadota , f__Cloacimonadaceae ( STF1_237 )	f__Cloacimonadaceae , g__ ( STF1_237 )	g__ , s__ ( STF1_237 )	4539.99779929417	0.300656526224108	Bacterial (aerobic-specific) ammonia oxidation	Absent	Nitrogen metabolism	*Cloacimonadota*, *Cloacimonadaceae* (STF1_237)
STF1_242	4.79554704790419	d__Bacteria	*Bacteroidota*	c__Bacteroidia	*Bacteroidales*	*F082*	g__UBA5536	s__	F1	p__Bacteroidota , f__F082 ( STF1_242 )	f__F082 , g__UBA5536 ( STF1_242 )	g__UBA5536 , s__ ( STF1_242 )	4539.99779929417	0.105628840803618	Bacterial (aerobic-specific) ammonia oxidation	Absent	Nitrogen metabolism	*Bacteroidota*, *F082* (STF1_242)
STF1_245	2.51986634405145	d__Bacteria	*Firmicutes_A*	c__Clostridia	*Christensenellales*	*CAG-138*	g__	s__	F1	p__Firmicutes_A , f__CAG-138 ( STF1_245 )	f__CAG-138 , g__ ( STF1_245 )	g__ , s__ ( STF1_245 )	4539.99779929417	0.0555036908705817	Bacterial (aerobic-specific) ammonia oxidation	Absent	Nitrogen metabolism	*Firmicutes_A*, *CAG-138* (STF1_245)
STF1_249	11.8241524479167	d__Bacteria	*Firmicutes*	c__Bacilli	*RFN20*	*UBA1709*	g__	s__	F1	p__Firmicutes , f__UBA1709 ( STF1_249 )	f__UBA1709 , g__ ( STF1_249 )	g__ , s__ ( STF1_249 )	4539.99779929417	0.26044401276483	Bacterial (aerobic-specific) ammonia oxidation	Absent	Nitrogen metabolism	*Firmicutes*, *UBA1709* (STF1_249)
STF1_256	13.2705599705882	d__Bacteria	*Firmicutes*	c__Bacilli	*RF39*	*UBA5348*	g__UBA5348	s__UBA5348 sp002411005	F1	p__Firmicutes , f__UBA5348 ( STF1_256 )	f__UBA5348 , g__UBA5348 ( STF1_256 )	g__UBA5348 , s__UBA5348 sp002411005 ( STF1_256 )	4539.99779929417	0.292303224742782	Bacterial (aerobic-specific) ammonia oxidation	Absent	Nitrogen metabolism	*Firmicutes*, *UBA5348* (STF1_256)
STF1_258	3.41212173958333	d__Bacteria	*Bacteroidota*	c__Bacteroidia	*Bacteroidales*	*Bacteroidaceae*	g__Bacteroides_E	s__	F1	p__Bacteroidota , f__Bacteroidaceae ( STF1_258 )	f__Bacteroidaceae , g__Bacteroides_E ( STF1_258 )	g__Bacteroides_E , s__ ( STF1_258 )	4539.99779929417	0.0751569029419751	Bacterial (aerobic-specific) ammonia oxidation	Absent	Nitrogen metabolism	*Bacteroidota*, *Bacteroidaceae* (STF1_258)
STF1_26	2.69917232051282	d__Bacteria	*Zixibacteria*	c__MSB-5A5	*GN15*	*GN15*	g__	s__	F1	p__Zixibacteria , f__ ( STF1_26 )	f__ , g__ ( STF1_26 )	g__ , s__ ( STF1_26 )	4539.99779929417	0.0594531636322039	Bacterial (aerobic-specific) ammonia oxidation	Absent	Nitrogen metabolism	*Zixibacteria*, *GN15* (STF1_26)
STF1_260	3.47590048192771	d__Bacteria	*Firmicutes_B*	c__Peptococcia	*DRI-13*	*DTU073*	g__	s__	F1	p__Firmicutes_B , f__DTU073 ( STF1_260 )	f__DTU073 , g__ ( STF1_260 )	g__ , s__ ( STF1_260 )	4539.99779929417	0.076561721736255	Bacterial (aerobic-specific) ammonia oxidation	Absent	Nitrogen metabolism	*Firmicutes_B*, *DTU073* (STF1_260)
STF1_267	189.492269251969	d__Bacteria	*Cloacimonadota*	c__Cloacimonadia	*Cloacimonadales*	*Cloacimonadaceae*	g__	s__	F1	p__Cloacimonadota , f__Cloacimonadaceae ( STF1_267 )	f__Cloacimonadaceae , g__ ( STF1_267 )	g__ , s__ ( STF1_267 )	4539.99779929417	4.17384055299386	Bacterial (aerobic-specific) ammonia oxidation	Absent	Nitrogen metabolism	*Cloacimonadota*, *Cloacimonadaceae* (STF1_267)
STF1_280	20.5742473129771	d__Bacteria	*Spirochaetota*	c__Spirochaetia	*Sphaerochaetales*	*Sphaerochaetaceae*	g__	s__	F1	p__Spirochaetota , f__Sphaerochaetaceae ( STF1_280 )	f__Sphaerochaetaceae , g__ ( STF1_280 )	g__ , s__ ( STF1_280 )	4539.99779929417	0.453177473261677	Bacterial (aerobic-specific) ammonia oxidation	Absent	Nitrogen metabolism	*Spirochaetota*, *Sphaerochaetaceae* (STF1_280)
STF1_291	4.24134947079038	d__Bacteria	*Desulfobacterota*	c__Desulfobacteria	*Desulfobacterales*	*Desulfosarcinaceae_B*	g__UBA2174	s__	F1	p__Desulfobacterota , f__Desulfosarcinaceae_B ( STF1_291 )	f__Desulfosarcinaceae_B , g__UBA2174 ( STF1_291 )	g__UBA2174 , s__ ( STF1_291 )	4539.99779929417	0.0934218397958205	Bacterial (aerobic-specific) ammonia oxidation	Present	Nitrogen metabolism	*Desulfobacterota*, *Desulfosarcinaceae_B* (STF1_291)
STF1_34	242.206378134831	d__Bacteria	*Bacteroidota*	c__Bacteroidia	*Bacteroidales*	*Dysgonomonadaceae*	g__Proteiniphilum	s__	F1	p__Bacteroidota , f__Dysgonomonadaceae ( STF1_34 )	f__Dysgonomonadaceae , g__Proteiniphilum ( STF1_34 )	g__Proteiniphilum , s__ ( STF1_34 )	4539.99779929417	5.33494483571085	Bacterial (aerobic-specific) ammonia oxidation	Absent	Nitrogen metabolism	*Bacteroidota*, *Dysgonomonadaceae* (STF1_34)
STF1_37	4.52050068695652	d__Bacteria	*Marinisomatota*	c__AB16	*AB16*	*46-47*	g__	s__	F1	p__Marinisomatota , f__46-47 ( STF1_37 )	f__46-47 , g__ ( STF1_37 )	g__ , s__ ( STF1_37 )	4539.99779929417	0.099570547978224	Bacterial (aerobic-specific) ammonia oxidation	Absent	Nitrogen metabolism	*Marinisomatota*, *46-47* (STF1_37)
STF1_38	80.3209784850949	d__Bacteria	*Firmicutes_A*	c__Clostridia	c__Clostridia	c__Clostridia	g__	s__	F1	p__Firmicutes_A , f__ ( STF1_38 )	f__ , g__ ( STF1_38 )	g__ , s__ ( STF1_38 )	4539.99779929417	1.76918540571941	Bacterial (aerobic-specific) ammonia oxidation	Absent	Nitrogen metabolism	*Firmicutes_A*, c__Clostridia (STF1_38)
STF1_4	5.58468597609562	d__Bacteria	*Bacteroidota*	c__Bacteroidia	*Bacteroidales*	*Dysgonomonadaceae*	g__Proteiniphilum	s__	F1	p__Bacteroidota , f__Dysgonomonadaceae ( STF1_4 )	f__Dysgonomonadaceae , g__Proteiniphilum ( STF1_4 )	g__Proteiniphilum , s__ ( STF1_4 )	4539.99779929417	0.123010763947151	Bacterial (aerobic-specific) ammonia oxidation	Absent	Nitrogen metabolism	*Bacteroidota*, *Dysgonomonadaceae* (STF1_4)
STF1_42	92.5547437790055	d__Bacteria	*Bacteroidota*	c__Bacteroidia	*Bacteroidales*	*BM520*	g__	s__	F1	p__Bacteroidota , f__BM520 ( STF1_42 )	f__BM520 , g__ ( STF1_42 )	g__ , s__ ( STF1_42 )	4539.99779929417	2.03865173224081	Bacterial (aerobic-specific) ammonia oxidation	Absent	Nitrogen metabolism	*Bacteroidota*, *BM520* (STF1_42)
STF1_44	4.97654600431034	d__Bacteria	*Firmicutes_A*	c__Clostridia	*4C28d-15*	*DTU072*	g__Firm-09	s__	F1	p__Firmicutes_A , f__DTU072 ( STF1_44 )	f__DTU072 , g__Firm-09 ( STF1_44 )	g__Firm-09 , s__ ( STF1_44 )	4539.99779929417	0.10961560389047	Bacterial (aerobic-specific) ammonia oxidation	Absent	Nitrogen metabolism	*Firmicutes_A*, *DTU072* (STF1_44)
STF1_45	55.6135962553192	d__Bacteria	*Bacteroidota*	c__Bacteroidia	*Bacteroidales*	*Dysgonomonadaceae*	g__Proteiniphilum	s__Proteiniphilum sp002411515	F1	p__Bacteroidota , f__Dysgonomonadaceae ( STF1_45 )	f__Dysgonomonadaceae , g__Proteiniphilum ( STF1_45 )	g__Proteiniphilum , s__Proteiniphilum sp002411515 ( STF1_45 )	4539.99779929417	1.22496967430172	Bacterial (aerobic-specific) ammonia oxidation	Absent	Nitrogen metabolism	*Bacteroidota*, *Dysgonomonadaceae* (STF1_45)
STF1_52	2.28733842970822	d__Bacteria	*Firmicutes_A*	c__Clostridia	*Saccharofermentanales*	*UBA5734*	g__	s__	F1	p__Firmicutes_A , f__UBA5734 ( STF1_52 )	f__UBA5734 , g__ ( STF1_52 )	g__ , s__ ( STF1_52 )	4539.99779929417	0.0503819281600495	Bacterial (aerobic-specific) ammonia oxidation	Absent	Nitrogen metabolism	*Firmicutes_A*, *UBA5734* (STF1_52)
STF1_54	11.551165	d__Bacteria	*Proteobacteria*	c__Gammaproteobacteria	*Burkholderiales*	*Burkholderiaceae*	g__Rhodoferax	s__	F1	p__Proteobacteria , f__Burkholderiaceae ( STF1_54 )	f__Burkholderiaceae , g__Rhodoferax ( STF1_54 )	g__Rhodoferax , s__ ( STF1_54 )	4539.99779929417	0.254431070468709	Bacterial (aerobic-specific) ammonia oxidation	Present	Nitrogen metabolism	*Proteobacteria*, *Burkholderiaceae* (STF1_54)
STF1_6	2.89271426584507	d__Bacteria	*UBP13*	c__UBA5359	*UBA5359*	*UBA5359*	g__UBA5359	s__	F1	p__UBP13 , f__UBA5359 ( STF1_6 )	f__UBA5359 , g__UBA5359 ( STF1_6 )	g__UBA5359 , s__ ( STF1_6 )	4539.99779929417	0.0637162041420988	Bacterial (aerobic-specific) ammonia oxidation	Absent	Nitrogen metabolism	*UBP13*, *UBA5359* (STF1_6)
STF1_60	2.08286905957447	d__Bacteria	*Firmicutes_A*	c__Clostridia	*Christensenellales*	*Christensenellales*	g__	s__	F1	p__Firmicutes_A , f__ ( STF1_60 )	f__ , g__ ( STF1_60 )	g__ , s__ ( STF1_60 )	4539.99779929417	0.0458781953572376	Bacterial (aerobic-specific) ammonia oxidation	Absent	Nitrogen metabolism	*Firmicutes_A*, *Christensenellales* (STF1_60)
STF1_64	28.0607989655172	d__Bacteria	*Bacteroidota*	c__Bacteroidia	*Bacteroidales*	*BM520*	g__	s__	F1	p__Bacteroidota , f__BM520 ( STF1_64 )	f__BM520 , g__ ( STF1_64 )	g__ , s__ ( STF1_64 )	4539.99779929417	0.618079571974237	Bacterial (aerobic-specific) ammonia oxidation	Absent	Nitrogen metabolism	*Bacteroidota*, *BM520* (STF1_64)
STF1_67	5.09133194551282	d__Bacteria	*Bacteroidota*	c__Bacteroidia	*Bacteroidales*	*Dysgonomonadaceae*	g__Proteiniphilum	s__Proteiniphilum sp002410345	F1	p__Bacteroidota , f__Dysgonomonadaceae ( STF1_67 )	f__Dysgonomonadaceae , g__Proteiniphilum ( STF1_67 )	g__Proteiniphilum , s__Proteiniphilum sp002410345 ( STF1_67 )	4539.99779929417	0.112143929812133	Bacterial (aerobic-specific) ammonia oxidation	Absent	Nitrogen metabolism	*Bacteroidota*, *Dysgonomonadaceae* (STF1_67)
STF1_68	5.42951098989899	d__Bacteria	*Firmicutes_B*	c__Syntrophomonadia	*Syntrophomonadales*	*Syntrophomonadaceae*	g__UBA4844	s__	F1	p__Firmicutes_B , f__Syntrophomonadaceae ( STF1_68 )	f__Syntrophomonadaceae , g__UBA4844 ( STF1_68 )	g__UBA4844 , s__ ( STF1_68 )	4539.99779929417	0.119592811052532	Bacterial (aerobic-specific) ammonia oxidation	Absent	Nitrogen metabolism	*Firmicutes_B*, *Syntrophomonadaceae* (STF1_68)
STF1_69	5.57821464356436	d__Bacteria	*Bacteroidota*	c__Bacteroidia	*Bacteroidales*	*Dysgonomonadaceae*	g__UBA5287	s__UBA5287 sp002411345	F1	p__Bacteroidota , f__Dysgonomonadaceae ( STF1_69 )	f__Dysgonomonadaceae , g__UBA5287 ( STF1_69 )	g__UBA5287 , s__UBA5287 sp002411345 ( STF1_69 )	4539.99779929417	0.122868223513932	Bacterial (aerobic-specific) ammonia oxidation	Absent	Nitrogen metabolism	*Bacteroidota*, *Dysgonomonadaceae* (STF1_69)
STF1_72	3.44091412456747	d__Bacteria	*Firmicutes_B*	c__Syntrophomonadia	*Syntrophomonadales*	*Syntrophomonadaceae*	g__UBA1368	s__	F1	p__Firmicutes_B , f__Syntrophomonadaceae ( STF1_72 )	f__Syntrophomonadaceae , g__UBA1368 ( STF1_72 )	g__UBA1368 , s__ ( STF1_72 )	4539.99779929417	0.0757910967512456	Bacterial (aerobic-specific) ammonia oxidation	Absent	Nitrogen metabolism	*Firmicutes_B*, *Syntrophomonadaceae* (STF1_72)
STF1_76	5.1106639874477	d__Bacteria	*Firmicutes_B*	c__Syntrophomonadia	*Syntrophomonadales*	*Syntrophomonadaceae*	g__	s__	F1	p__Firmicutes_B , f__Syntrophomonadaceae ( STF1_76 )	f__Syntrophomonadaceae , g__ ( STF1_76 )	g__ , s__ ( STF1_76 )	4539.99779929417	0.112569745920191	Bacterial (aerobic-specific) ammonia oxidation	Absent	Nitrogen metabolism	*Firmicutes_B*, *Syntrophomonadaceae* (STF1_76)
STF1_79	3.58402119397993	d__Bacteria	*Firmicutes_B*	c__Syntrophomonadia	*Syntrophomonadales*	*Syntrophomonadaceae*	g__Syntrophomonas	s__	F1	p__Firmicutes_B , f__Syntrophomonadaceae ( STF1_79 )	f__Syntrophomonadaceae , g__Syntrophomonas ( STF1_79 )	g__Syntrophomonas , s__ ( STF1_79 )	4539.99779929417	0.0789432363719897	Bacterial (aerobic-specific) ammonia oxidation	Absent	Nitrogen metabolism	*Firmicutes_B*, *Syntrophomonadaceae* (STF1_79)
STF1_8	4.73451245378151	d__Bacteria	*Bacteroidota*	c__Bacteroidia	*Bacteroidales*	*UBA7960*	g__	s__	F1	p__Bacteroidota , f__UBA7960 ( STF1_8 )	f__UBA7960 , g__ ( STF1_8 )	g__ , s__ ( STF1_8 )	4539.99779929417	0.104284465832067	Bacterial (aerobic-specific) ammonia oxidation	Absent	Nitrogen metabolism	*Bacteroidota*, *UBA7960* (STF1_8)
STF1_81	3.89100648627451	d__Bacteria	*Firmicutes_A*	c__Clostridia	*Saccharofermentanales*	*UBA5734*	g__	s__	F1	p__Firmicutes_A , f__UBA5734 ( STF1_81 )	f__UBA5734 , g__ ( STF1_81 )	g__ , s__ ( STF1_81 )	4539.99779929417	0.0857050302288569	Bacterial (aerobic-specific) ammonia oxidation	Absent	Nitrogen metabolism	*Firmicutes_A*, *UBA5734* (STF1_81)
STF1_83	137.86914296875	d__Bacteria	*Bacteroidota*	c__Bacteroidia	*Bacteroidales*	*UBA12481*	g__UBA12481	s__	F1	p__Bacteroidota , f__UBA12481 ( STF1_83 )	f__UBA12481 , g__UBA12481 ( STF1_83 )	g__UBA12481 , s__ ( STF1_83 )	4539.99779929417	3.03676673566195	Bacterial (aerobic-specific) ammonia oxidation	Absent	Nitrogen metabolism	*Bacteroidota*, *UBA12481* (STF1_83)
STF1_9	5.20560151785714	d__Bacteria	*Campylobacterota*	c__Campylobacteria	*Campylobacterales*	*Sulfurimonadaceae*	g__Sulfurimonas	s__Sulfurimonas sp001829715	F1	p__Campylobacterota , f__Sulfurimonadaceae ( STF1_9 )	f__Sulfurimonadaceae , g__Sulfurimonas ( STF1_9 )	g__Sulfurimonas , s__Sulfurimonas sp001829715 ( STF1_9 )	4539.99779929417	0.114660881964887	Bacterial (aerobic-specific) ammonia oxidation	Absent	Nitrogen metabolism	*Campylobacterota*, *Sulfurimonadaceae* (STF1_9)
STF1_91	4.55129278630705	d__Bacteria	*Bacteroidota*	c__Bacteroidia	*Bacteroidales*	*ML635J-15*	g__Bact-19	s__	F1	p__Bacteroidota , f__ML635J-15 ( STF1_91 )	f__ML635J-15 , g__Bact-19 ( STF1_91 )	g__Bact-19 , s__ ( STF1_91 )	4539.99779929417	0.100248788380792	Bacterial (aerobic-specific) ammonia oxidation	Absent	Nitrogen metabolism	*Bacteroidota*, *ML635J-15* (STF1_91)
STF1_93	2.68616214176245	d__Bacteria	*Firmicutes_B*	c__Syntrophomonadia	*Syntrophomonadales*	*Syntrophomonadaceae*	g__	s__	F1	p__Firmicutes_B , f__Syntrophomonadaceae ( STF1_93 )	f__Syntrophomonadaceae , g__ ( STF1_93 )	g__ , s__ ( STF1_93 )	4539.99779929417	0.059166595679409	Bacterial (aerobic-specific) ammonia oxidation	Absent	Nitrogen metabolism	*Firmicutes_B*, *Syntrophomonadaceae* (STF1_93)
STF1_97	10.6095423032787	d__Bacteria	*Desulfobacterota*	c__Syntrophorhabdia	*Syntrophorhabdales*	*Syntrophorhabdaceae*	g__Delta-02	s__	F1	p__Desulfobacterota , f__Syntrophorhabdaceae ( STF1_97 )	f__Syntrophorhabdaceae , g__Delta-02 ( STF1_97 )	g__Delta-02 , s__ ( STF1_97 )	4539.99779929417	0.233690472381466	Bacterial (aerobic-specific) ammonia oxidation	Absent	Nitrogen metabolism	*Desulfobacterota*, *Syntrophorhabdaceae* (STF1_97)
STF2_1	26.1032221694915	d__Bacteria	*Bacteroidota*	c__Bacteroidia	*Bacteroidales*	*UBA12481*	g__UBA12481	s__	F2	p__Bacteroidota , f__UBA12481 ( STF2_1 )	f__UBA12481 , g__UBA12481 ( STF2_1 )	g__UBA12481 , s__ ( STF2_1 )	3687.21403010004	0.707938892518893	Bacterial (aerobic-specific) ammonia oxidation	Absent	Nitrogen metabolism	*Bacteroidota*, *UBA12481* (STF2_1)
STF2_100	2.95399474418605	d__Bacteria	*Firmicutes_A*	c__Clostridia	*Oscillospirales*	*Acutalibacteraceae*	g__UBA4871	s__UBA4871 sp002119605	F2	p__Firmicutes_A , f__Acutalibacteraceae ( STF2_100 )	f__Acutalibacteraceae , g__UBA4871 ( STF2_100 )	g__UBA4871 , s__UBA4871 sp002119605 ( STF2_100 )	3687.21403010004	0.0801145450215674	Bacterial (aerobic-specific) ammonia oxidation	Absent	Nitrogen metabolism	*Firmicutes_A*, *Acutalibacteraceae* (STF2_100)
STF2_105	26.5617219820359	d__Bacteria	*Cloacimonadota*	c__Cloacimonadia	*Cloacimonadales*	*Cloacimonadaceae*	g__	s__	F2	p__Cloacimonadota , f__Cloacimonadaceae ( STF2_105 )	f__Cloacimonadaceae , g__ ( STF2_105 )	g__ , s__ ( STF2_105 )	3687.21403010004	0.720373750078056	Bacterial (aerobic-specific) ammonia oxidation	Absent	Nitrogen metabolism	*Cloacimonadota*, *Cloacimonadaceae* (STF2_105)
STF2_107	19.3095117132353	d__Bacteria	*Bacteroidota*	c__Bacteroidia	*Bacteroidales*	*Dysgonomonadaceae*	g__Proteiniphilum	s__	F2	p__Bacteroidota , f__Dysgonomonadaceae ( STF2_107 )	f__Dysgonomonadaceae , g__Proteiniphilum ( STF2_107 )	g__Proteiniphilum , s__ ( STF2_107 )	3687.21403010004	0.523688387915778	Bacterial (aerobic-specific) ammonia oxidation	Absent	Nitrogen metabolism	*Bacteroidota*, *Dysgonomonadaceae* (STF2_107)
STF2_108	3.96573244845361	d__Bacteria	*Firmicutes_B*	c__Syntrophomonadia	*Syntrophomonadales*	*Syntrophomonadaceae*	g__Syntrophomonas_B	s__	F2	p__Firmicutes_B , f__Syntrophomonadaceae ( STF2_108 )	f__Syntrophomonadaceae , g__Syntrophomonas_B ( STF2_108 )	g__Syntrophomonas_B , s__ ( STF2_108 )	3687.21403010004	0.107553627646237	Bacterial (aerobic-specific) ammonia oxidation	Absent	Nitrogen metabolism	*Firmicutes_B*, *Syntrophomonadaceae* (STF2_108)
STF2_111	2.12270067941176	d__Bacteria	*Firmicutes_A*	c__Clostridia	*Christensenellales*	*Christensenellales*	g__	s__	F2	p__Firmicutes_A , f__ ( STF2_111 )	f__ , g__ ( STF2_111 )	g__ , s__ ( STF2_111 )	3687.21403010004	0.0575692287478676	Bacterial (aerobic-specific) ammonia oxidation	Absent	Nitrogen metabolism	*Firmicutes_A*, *Christensenellales* (STF2_111)
STF2_114	17.7778549691358	d__Bacteria	*Firmicutes_B*	c__Syntrophomonadia	*Thermacetogeniales*	*Thermacetogeniaceae*	g__Syntrophaceticus	s__Syntrophaceticus sp002426495	F2	p__Firmicutes_B , f__Thermacetogeniaceae ( STF2_114 )	f__Thermacetogeniaceae , g__Syntrophaceticus ( STF2_114 )	g__Syntrophaceticus , s__Syntrophaceticus sp002426495 ( STF2_114 )	3687.21403010004	0.482148712388509	Bacterial (aerobic-specific) ammonia oxidation	Absent	Nitrogen metabolism	*Firmicutes_B*, *Thermacetogeniaceae* (STF2_114)
STF2_118	4.660386890625	d__Bacteria	*Bacteroidota*	c__Bacteroidia	*Bacteroidales*	*Dysgonomonadaceae*	g__Fermentimonas	s__	F2	p__Bacteroidota , f__Dysgonomonadaceae ( STF2_118 )	f__Dysgonomonadaceae , g__Fermentimonas ( STF2_118 )	g__Fermentimonas , s__ ( STF2_118 )	3687.21403010004	0.126393175242354	Bacterial (aerobic-specific) ammonia oxidation	Absent	Nitrogen metabolism	*Bacteroidota*, *Dysgonomonadaceae* (STF2_118)
STF2_12	2.61106068092105	d__Bacteria	*Firmicutes_B*	c__Syntrophomonadia	*Syntrophomonadales*	*Syntrophomonadaceae*	g__Syntrophomonas_B	s__	F2	p__Firmicutes_B , f__Syntrophomonadaceae ( STF2_12 )	f__Syntrophomonadaceae , g__Syntrophomonas_B ( STF2_12 )	g__Syntrophomonas_B , s__ ( STF2_12 )	3687.21403010004	0.0708139169466711	Bacterial (aerobic-specific) ammonia oxidation	Absent	Nitrogen metabolism	*Firmicutes_B*, *Syntrophomonadaceae* (STF2_12)
STF2_122	11.0827032625	d__Bacteria	*Bacteroidota*	c__Bacteroidia	*Bacteroidales*	*UBA1402*	g__UBA8389	s__	F2	p__Bacteroidota , f__UBA1402 ( STF2_122 )	f__UBA1402 , g__UBA8389 ( STF2_122 )	g__UBA8389 , s__ ( STF2_122 )	3687.21403010004	0.300571194729352	Bacterial (aerobic-specific) ammonia oxidation	Absent	Nitrogen metabolism	*Bacteroidota*, *UBA1402* (STF2_122)
STF2_123	3.39356399622642	d__Bacteria	*Caldatribacteriota*	c__JS1	*SB-45*	*UBA6794*	g__	s__	F2	p__Caldatribacteriota , f__UBA6794 ( STF2_123 )	f__UBA6794 , g__ ( STF2_123 )	g__ , s__ ( STF2_123 )	3687.21403010004	0.0920359916328032	Bacterial (aerobic-specific) ammonia oxidation	Absent	Nitrogen metabolism	*Caldatribacteriota*, *UBA6794* (STF2_123)
STF2_124	12.1040881232877	d__Bacteria	*Bacteroidota*	c__Bacteroidia	*Bacteroidales*	*Dysgonomonadaceae*	g__Fermentimonas	s__Fermentimonas massiliensis	F2	p__Bacteroidota , f__Dysgonomonadaceae ( STF2_124 )	f__Dysgonomonadaceae , g__Fermentimonas ( STF2_124 )	g__Fermentimonas , s__Fermentimonas massiliensis ( STF2_124 )	3687.21403010004	0.328271915448295	Bacterial (aerobic-specific) ammonia oxidation	Absent	Nitrogen metabolism	*Bacteroidota*, *Dysgonomonadaceae* (STF2_124)
STF2_131	4.34782393707865	d__Bacteria	*Firmicutes_A*	c__Clostridia	*Saccharofermentanales*	*UBA5734*	g__	s__	F2	p__Firmicutes_A , f__UBA5734 ( STF2_131 )	f__UBA5734 , g__ ( STF2_131 )	g__ , s__ ( STF2_131 )	3687.21403010004	0.117916234359758	Bacterial (aerobic-specific) ammonia oxidation	Absent	Nitrogen metabolism	*Firmicutes_A*, *UBA5734* (STF2_131)
STF2_133	14.003995920904	d__Bacteria	*Bacteroidota*	c__Bacteroidia	*Bacteroidales*	*4484-276*	g__	s__	F2	p__Bacteroidota , f__4484-276 ( STF2_133 )	f__4484-276 , g__ ( STF2_133 )	g__ , s__ ( STF2_133 )	3687.21403010004	0.37979883474581	Bacterial (aerobic-specific) ammonia oxidation	Absent	Nitrogen metabolism	*Bacteroidota*, *4484-276* (STF2_133)
STF2_141	6.604740375	d__Bacteria	*Firmicutes_B*	c__Peptococcia	*DRI-13*	*DTU073*	g__DTU073	s__	F2	p__Firmicutes_B , f__DTU073 ( STF2_141 )	f__DTU073 , g__DTU073 ( STF2_141 )	g__DTU073 , s__ ( STF2_141 )	3687.21403010004	0.179125494779613	Bacterial (aerobic-specific) ammonia oxidation	Absent	Nitrogen metabolism	*Firmicutes_B*, *DTU073* (STF2_141)
STF2_144	9.80153103030303	d__Bacteria	*Cloacimonadota*	c__Cloacimonadia	*Cloacimonadales*	*Cloacimonadaceae*	g__Cloacimonas	s__Cloacimonas sp002432865	F2	p__Cloacimonadota , f__Cloacimonadaceae ( STF2_144 )	f__Cloacimonadaceae , g__Cloacimonas ( STF2_144 )	g__Cloacimonas , s__Cloacimonas sp002432865 ( STF2_144 )	3687.21403010004	0.26582484635526	Bacterial (aerobic-specific) ammonia oxidation	Absent	Nitrogen metabolism	*Cloacimonadota*, *Cloacimonadaceae* (STF2_144)
STF2_145	3.39115977209302	d__Bacteria	*Firmicutes_A*	c__Clostridia	*Monoglobales*	*Monoglobales*	g__	s__	F2	p__Firmicutes_A , f__ ( STF2_145 )	f__ , g__ ( STF2_145 )	g__ , s__ ( STF2_145 )	3687.21403010004	0.0919707872775969	Bacterial (aerobic-specific) ammonia oxidation	Absent	Nitrogen metabolism	*Firmicutes_A*, *Monoglobales* (STF2_145)
STF2_147	13.5310779449541	d__Bacteria	*Firmicutes_A*	c__Clostridia	*Saccharofermentanales*	*UBA5734*	g__	s__	F2	p__Firmicutes_A , f__UBA5734 ( STF2_147 )	f__UBA5734 , g__ ( STF2_147 )	g__ , s__ ( STF2_147 )	3687.21403010004	0.366972945820207	Bacterial (aerobic-specific) ammonia oxidation	Absent	Nitrogen metabolism	*Firmicutes_A*, *UBA5734* (STF2_147)
STF2_149	6.04020886285714	d__Bacteria	*Firmicutes_A*	c__Clostridia	*Eubacteriales*	*Eubacteriaceae*	g__Eubacterium_O	s__Eubacterium_O aggregans	F2	p__Firmicutes_A , f__Eubacteriaceae ( STF2_149 )	f__Eubacteriaceae , g__Eubacterium_O ( STF2_149 )	g__Eubacterium_O , s__Eubacterium_O aggregans ( STF2_149 )	3687.21403010004	0.163814978288452	Bacterial (aerobic-specific) ammonia oxidation	Absent	Nitrogen metabolism	*Firmicutes_A*, *Eubacteriaceae* (STF2_149)
STF2_15	49.4932213278008	d__Bacteria	*Bacteroidota*	c__Bacteroidia	*Bacteroidales*	*Dysgonomonadaceae*	g__Fermentimonas	s__	F2	p__Bacteroidota , f__Dysgonomonadaceae ( STF2_15 )	f__Dysgonomonadaceae , g__Fermentimonas ( STF2_15 )	g__Fermentimonas , s__ ( STF2_15 )	3687.21403010004	1.34229314934718	Bacterial (aerobic-specific) ammonia oxidation	Absent	Nitrogen metabolism	*Bacteroidota*, *Dysgonomonadaceae* (STF2_15)
STF2_150	68.3428498623853	d__Bacteria	*Cloacimonadota*	c__Cloacimonadia	*Cloacimonadales*	*Cloacimonadaceae*	g__	s__	F2	p__Cloacimonadota , f__Cloacimonadaceae ( STF2_150 )	f__Cloacimonadaceae , g__ ( STF2_150 )	g__ , s__ ( STF2_150 )	3687.21403010004	1.85350916178118	Bacterial (aerobic-specific) ammonia oxidation	Absent	Nitrogen metabolism	*Cloacimonadota*, *Cloacimonadaceae* (STF2_150)
STF2_151	2.53893943192488	d__Bacteria	*Firmicutes_A*	c__Clostridia	*Oscillospirales*	*Oscillospiraceae*	g__	s__	F2	p__Firmicutes_A , f__Oscillospiraceae ( STF2_151 )	f__Oscillospiraceae , g__ ( STF2_151 )	g__ , s__ ( STF2_151 )	3687.21403010004	0.0688579347767342	Bacterial (aerobic-specific) ammonia oxidation	Absent	Nitrogen metabolism	*Firmicutes_A*, *Oscillospiraceae* (STF2_151)
STF2_156	44.3966444832215	d__Bacteria	*Bacteroidota*	c__Bacteroidia	*Bacteroidales*	*Bacteroidaceae*	g__Bacteroides_E	s__	F2	p__Bacteroidota , f__Bacteroidaceae ( STF2_156 )	f__Bacteroidaceae , g__Bacteroides_E ( STF2_156 )	g__Bacteroides_E , s__ ( STF2_156 )	3687.21403010004	1.20407017658307	Bacterial (aerobic-specific) ammonia oxidation	Absent	Nitrogen metabolism	*Bacteroidota*, *Bacteroidaceae* (STF2_156)
STF2_158	5.90583982125604	d__Bacteria	*Firmicutes_A*	c__Clostridia	*Saccharofermentanales*	*UBA5734*	g__	s__	F2	p__Firmicutes_A , f__UBA5734 ( STF2_158 )	f__UBA5734 , g__ ( STF2_158 )	g__ , s__ ( STF2_158 )	3687.21403010004	0.160170789464473	Bacterial (aerobic-specific) ammonia oxidation	Absent	Nitrogen metabolism	*Firmicutes_A*, *UBA5734* (STF2_158)
STF2_159	189.934668121951	d__Bacteria	*Bacteroidota*	c__Bacteroidia	*Bacteroidales*	*Dysgonomonadaceae*	g__Fermentimonas	s__Fermentimonas sp002398875	F2	p__Bacteroidota , f__Dysgonomonadaceae ( STF2_159 )	f__Dysgonomonadaceae , g__Fermentimonas ( STF2_159 )	g__Fermentimonas , s__Fermentimonas sp002398875 ( STF2_159 )	3687.21403010004	5.15117014015044	Bacterial (aerobic-specific) ammonia oxidation	Absent	Nitrogen metabolism	*Bacteroidota*, *Dysgonomonadaceae* (STF2_159)
STF2_16	3.28046425757576	d__Bacteria	*Firmicutes_C*	c__Negativicutes	*Acidaminococcales*	*Acidaminococcaceae*	g__	s__	F2	p__Firmicutes_C , f__Acidaminococcaceae ( STF2_16 )	f__Acidaminococcaceae , g__ ( STF2_16 )	g__ , s__ ( STF2_16 )	3687.21403010004	0.0889686421996705	Bacterial (aerobic-specific) ammonia oxidation	Absent	Nitrogen metabolism	*Firmicutes_C*, *Acidaminococcaceae* (STF2_16)
STF2_171	2.37957651453488	d__Bacteria	*Desulfobacterota_A*	c__Desulfovibrionia	*Desulfovibrionales*	*Desulfovibrionaceae*	g__Desulfovibrio	s__	F2	p__Desulfobacterota_A , f__Desulfovibrionaceae ( STF2_171 )	f__Desulfovibrionaceae , g__Desulfovibrio ( STF2_171 )	g__Desulfovibrio , s__ ( STF2_171 )	3687.21403010004	0.0645358933631069	Bacterial (aerobic-specific) ammonia oxidation	Absent	Nitrogen metabolism	*Desulfobacterota_A*, *Desulfovibrionaceae* (STF2_171)
STF2_177	3.10505211453745	d__Bacteria	*Bacteroidota*	c__Bacteroidia	*Bacteroidales*	*Dysgonomonadaceae*	g__UBA2632	s__	F2	p__Bacteroidota , f__Dysgonomonadaceae ( STF2_177 )	f__Dysgonomonadaceae , g__UBA2632 ( STF2_177 )	g__UBA2632 , s__ ( STF2_177 )	3687.21403010004	0.084211333792663	Bacterial (aerobic-specific) ammonia oxidation	Absent	Nitrogen metabolism	*Bacteroidota*, *Dysgonomonadaceae* (STF2_177)
STF2_179	18.7595924821429	d__Bacteria	*Bacteroidota*	c__Bacteroidia	*Bacteroidales*	*Tannerellaceae*	g__Massilibacteroides	s__	F2	p__Bacteroidota , f__Tannerellaceae ( STF2_179 )	f__Tannerellaceae , g__Massilibacteroides ( STF2_179 )	g__Massilibacteroides , s__ ( STF2_179 )	3687.21403010004	0.508774167406656	Bacterial (aerobic-specific) ammonia oxidation	Absent	Nitrogen metabolism	*Bacteroidota*, *Tannerellaceae* (STF2_179)
STF2_180	3.7358649469697	d__Bacteria	*Proteobacteria*	c__Alphaproteobacteria	*Micavibrionales*	*Micavibrionales*	g__	s__	F2	p__Proteobacteria , f__ ( STF2_180 )	f__ , g__ ( STF2_180 )	g__ , s__ ( STF2_180 )	3687.21403010004	0.101319449222977	Bacterial (aerobic-specific) ammonia oxidation	Absent	Nitrogen metabolism	*Proteobacteria*, *Micavibrionales* (STF2_180)
STF2_181	3.29677187857143	d__Bacteria	*Firmicutes*	c__Bacilli	*RF39*	*UBA5348*	g__UBA5348	s__	F2	p__Firmicutes , f__UBA5348 ( STF2_181 )	f__UBA5348 , g__UBA5348 ( STF2_181 )	g__UBA5348 , s__ ( STF2_181 )	3687.21403010004	0.0894109170679734	Bacterial (aerobic-specific) ammonia oxidation	Absent	Nitrogen metabolism	*Firmicutes*, *UBA5348* (STF2_181)
STF2_183	17.4558617909605	d__Bacteria	*Firmicutes_B*	c__Syntrophomonadia	*Syntrophomonadales*	*Syntrophomonadaceae*	g__Syntrophomonas	s__	F2	p__Firmicutes_B , f__Syntrophomonadaceae ( STF2_183 )	f__Syntrophomonadaceae , g__Syntrophomonas ( STF2_183 )	g__Syntrophomonas , s__ ( STF2_183 )	3687.21403010004	0.473416016766645	Bacterial (aerobic-specific) ammonia oxidation	Absent	Nitrogen metabolism	*Firmicutes_B*, *Syntrophomonadaceae* (STF2_183)
STF2_185	5.49491089516129	d__Bacteria	*Bacteroidota*	c__Bacteroidia	*Bacteroidales*	*Dysgonomonadaceae*	g__Proteiniphilum	s__Proteiniphilum sp002398565	F2	p__Bacteroidota , f__Dysgonomonadaceae ( STF2_185 )	f__Dysgonomonadaceae , g__Proteiniphilum ( STF2_185 )	g__Proteiniphilum , s__Proteiniphilum sp002398565 ( STF2_185 )	3687.21403010004	0.149026089896176	Bacterial (aerobic-specific) ammonia oxidation	Absent	Nitrogen metabolism	*Bacteroidota*, *Dysgonomonadaceae* (STF2_185)
STF2_19	11.4488605	d__Bacteria	*Bacteroidota*	c__Bacteroidia	*Bacteroidales*	*BM520*	g__	s__	F2	p__Bacteroidota , f__BM520 ( STF2_19 )	f__BM520 , g__ ( STF2_19 )	g__ , s__ ( STF2_19 )	3687.21403010004	0.310501652644486	Bacterial (aerobic-specific) ammonia oxidation	Absent	Nitrogen metabolism	*Bacteroidota*, *BM520* (STF2_19)
STF2_191	10.3581480172414	d__Bacteria	*Bacteroidota*	c__Bacteroidia	*Bacteroidales*	*UBA1402*	g__UBA1402	s__	F2	p__Bacteroidota , f__UBA1402 ( STF2_191 )	f__UBA1402 , g__UBA1402 ( STF2_191 )	g__UBA1402 , s__ ( STF2_191 )	3687.21403010004	0.280920715008246	Bacterial (aerobic-specific) ammonia oxidation	Absent	Nitrogen metabolism	*Bacteroidota*, *UBA1402* (STF2_191)
STF2_198	2.8542100569395	d__Bacteria	*Bacteroidota*	c__Bacteroidia	*Bacteroidales*	*Bacteroidaceae*	g__	s__	F2	p__Bacteroidota , f__Bacteroidaceae ( STF2_198 )	f__Bacteroidaceae , g__ ( STF2_198 )	g__ , s__ ( STF2_198 )	3687.21403010004	0.0774083097330278	Bacterial (aerobic-specific) ammonia oxidation	Absent	Nitrogen metabolism	*Bacteroidota*, *Bacteroidaceae* (STF2_198)
STF2_206	6.47551343918919	d__Bacteria	*Bacteroidota*	c__Bacteroidia	*Bacteroidales*	*Dysgonomonadaceae*	g__UBA2632	s__	F2	p__Bacteroidota , f__Dysgonomonadaceae ( STF2_206 )	f__Dysgonomonadaceae , g__UBA2632 ( STF2_206 )	g__UBA2632 , s__ ( STF2_206 )	3687.21403010004	0.17562076370743	Bacterial (aerobic-specific) ammonia oxidation	Absent	Nitrogen metabolism	*Bacteroidota*, *Dysgonomonadaceae* (STF2_206)
STF2_214	3.36035188359788	d__Bacteria	*UBP13*	c__UBA5359	*UBA5359*	*UBA5359*	g__UBA5359	s__	F2	p__UBP13 , f__UBA5359 ( STF2_214 )	f__UBA5359 , g__UBA5359 ( STF2_214 )	g__UBA5359 , s__ ( STF2_214 )	3687.21403010004	0.0911352543184673	Bacterial (aerobic-specific) ammonia oxidation	Absent	Nitrogen metabolism	*UBP13*, *UBA5359* (STF2_214)
STF2_215	4.39740404193548	d__Bacteria	*Bacteroidota*	c__Bacteroidia	*Bacteroidales*	*Tannerellaceae*	g__Parabacteroides	s__	F2	p__Bacteroidota , f__Tannerellaceae ( STF2_215 )	f__Tannerellaceae , g__Parabacteroides ( STF2_215 )	g__Parabacteroides , s__ ( STF2_215 )	3687.21403010004	0.119260883855342	Bacterial (aerobic-specific) ammonia oxidation	Absent	Nitrogen metabolism	*Bacteroidota*, *Tannerellaceae* (STF2_215)
STF2_216	7.78712363333333	d__Bacteria	*Cloacimonadota*	c__Cloacimonadia	*Cloacimonadales*	*Cloacimonadaceae*	g__UBA1032	s__	F2	p__Cloacimonadota , f__Cloacimonadaceae ( STF2_216 )	f__Cloacimonadaceae , g__UBA1032 ( STF2_216 )	g__UBA1032 , s__ ( STF2_216 )	3687.21403010004	0.21119261235622	Bacterial (aerobic-specific) ammonia oxidation	Absent	Nitrogen metabolism	*Cloacimonadota*, *Cloacimonadaceae* (STF2_216)
STF2_217	23.8411961065574	d__Bacteria	*Firmicutes_B*	c__Syntrophomonadia	*Syntrophomonadales*	*Syntrophomonadaceae*	g__UBA4844	s__	F2	p__Firmicutes_B , f__Syntrophomonadaceae ( STF2_217 )	f__Syntrophomonadaceae , g__UBA4844 ( STF2_217 )	g__UBA4844 , s__ ( STF2_217 )	3687.21403010004	0.646591055250203	Bacterial (aerobic-specific) ammonia oxidation	Absent	Nitrogen metabolism	*Firmicutes_B*, *Syntrophomonadaceae* (STF2_217)
STF2_222	43.5782076914894	d__Bacteria	*Firmicutes_B*	c__Syntrophomonadia	*Syntrophomonadales*	*Syntrophomonadaceae*	g__	s__	F2	p__Firmicutes_B , f__Syntrophomonadaceae ( STF2_222 )	f__Syntrophomonadaceae , g__ ( STF2_222 )	g__ , s__ ( STF2_222 )	3687.21403010004	1.18187355916269	Bacterial (aerobic-specific) ammonia oxidation	Absent	Nitrogen metabolism	*Firmicutes_B*, *Syntrophomonadaceae* (STF2_222)
STF2_225	6.7565105	d__Bacteria	*Proteobacteria*	c__Alphaproteobacteria	*RF32*	*CAG-239*	g__	s__	F2	p__Proteobacteria , f__CAG-239 ( STF2_225 )	f__CAG-239 , g__ ( STF2_225 )	g__ , s__ ( STF2_225 )	3687.21403010004	0.183241613989429	Bacterial (aerobic-specific) ammonia oxidation	Absent	Nitrogen metabolism	*Proteobacteria*, *CAG-239* (STF2_225)
STF2_226	73.6580217046414	d__Bacteria	*Bacteroidota*	c__Bacteroidia	*Bacteroidales*	*Dysgonomonadaceae*	g__Petrimonas	s__Petrimonas sp002356435	F2	p__Bacteroidota , f__Dysgonomonadaceae ( STF2_226 )	f__Dysgonomonadaceae , g__Petrimonas ( STF2_226 )	g__Petrimonas , s__Petrimonas sp002356435 ( STF2_226 )	3687.21403010004	1.9976605942412	Bacterial (aerobic-specific) ammonia oxidation	Absent	Nitrogen metabolism	*Bacteroidota*, *Dysgonomonadaceae* (STF2_226)
STF2_23	4.91208967346939	d__Bacteria	*Firmicutes_A*	c__Clostridia	c__Clostridia	c__Clostridia	g__	s__	F2	p__Firmicutes_A , f__ ( STF2_23 )	f__ , g__ ( STF2_23 )	g__ , s__ ( STF2_23 )	3687.21403010004	0.133219542813904	Bacterial (aerobic-specific) ammonia oxidation	Absent	Nitrogen metabolism	*Firmicutes_A*, c__Clostridia (STF2_23)
STF2_232	2.98876448837209	d__Bacteria	*Firmicutes_A*	c__Thermovenabulia	*Thermovenabulales*	*Tepidanaerobacteraceae*	g__	s__	F2	p__Firmicutes_A , f__Tepidanaerobacteraceae ( STF2_232 )	f__Tepidanaerobacteraceae , g__ ( STF2_232 )	g__ , s__ ( STF2_232 )	3687.21403010004	0.0810575264677814	Bacterial (aerobic-specific) ammonia oxidation	Absent	Nitrogen metabolism	*Firmicutes_A*, *Tepidanaerobacteraceae* (STF2_232)
STF2_24	3.4795974248927	d__Bacteria	*Firmicutes_A*	c__Clostridia	*Lachnospirales*	*Lachnospiraceae*	g__CAG-791	s__	F2	p__Firmicutes_A , f__Lachnospiraceae ( STF2_24 )	f__Lachnospiraceae , g__CAG-791 ( STF2_24 )	g__CAG-791 , s__ ( STF2_24 )	3687.21403010004	0.0943692825121489	Bacterial (aerobic-specific) ammonia oxidation	Absent	Nitrogen metabolism	*Firmicutes_A*, *Lachnospiraceae* (STF2_24)
STF2_29	3.84338405714286	d__Bacteria	*Firmicutes_A*	c__Clostridia	*Eubacteriales*	*Eubacteriaceae*	g__	s__	F2	p__Firmicutes_A , f__Eubacteriaceae ( STF2_29 )	f__Eubacteriaceae , g__ ( STF2_29 )	g__ , s__ ( STF2_29 )	3687.21403010004	0.104235447841323	Bacterial (aerobic-specific) ammonia oxidation	Absent	Nitrogen metabolism	*Firmicutes_A*, *Eubacteriaceae* (STF2_29)
STF2_31	7.38378371296296	d__Bacteria	*Bacteroidota*	c__Bacteroidia	*Bacteroidales*	*Tannerellaceae*	g__Massilibacteroides	s__	F2	p__Bacteroidota , f__Tannerellaceae ( STF2_31 )	f__Tannerellaceae , g__Massilibacteroides ( STF2_31 )	g__Massilibacteroides , s__ ( STF2_31 )	3687.21403010004	0.200253732294532	Bacterial (aerobic-specific) ammonia oxidation	Absent	Nitrogen metabolism	*Bacteroidota*, *Tannerellaceae* (STF2_31)
STF2_35	2.68610342335766	d__Bacteria	*Firmicutes_A*	c__Clostridia	c__Clostridia	c__Clostridia	g__	s__	F2	p__Firmicutes_A , f__ ( STF2_35 )	f__ , g__ ( STF2_35 )	g__ , s__ ( STF2_35 )	3687.21403010004	0.0728491322019834	Bacterial (aerobic-specific) ammonia oxidation	Absent	Nitrogen metabolism	*Firmicutes_A*, c__Clostridia (STF2_35)
STF2_38	2.98851070401691	d__Archaea	*Halobacterota*	c__Methanosarcinia	*Methanosarcinales*	*Methanosarcinaceae*	g__	s__	F2	p__Halobacterota , f__Methanosarcinaceae ( STF2_38 )	f__Methanosarcinaceae , g__ ( STF2_38 )	g__ , s__ ( STF2_38 )	3687.21403010004	0.0810506436464125	Bacterial (aerobic-specific) ammonia oxidation	Absent	Nitrogen metabolism	*Halobacterota*, *Methanosarcinaceae* (STF2_38)
STF2_4	2.7402710080429	d__Bacteria	*Bacteroidota*	c__Bacteroidia	*Bacteroidales*	*Paludibacteraceae*	g__Paludibacter	s__	F2	p__Bacteroidota , f__Paludibacteraceae ( STF2_4 )	f__Paludibacteraceae , g__Paludibacter ( STF2_4 )	g__Paludibacter , s__ ( STF2_4 )	3687.21403010004	0.0743181975787977	Bacterial (aerobic-specific) ammonia oxidation	Absent	Nitrogen metabolism	*Bacteroidota*, *Paludibacteraceae* (STF2_4)
STF2_41	3.30128940072202	d__Bacteria	*Firmicutes_A*	c__Clostridia	*Acetivibrionales*	*Acetivibrionales*	g__	s__	F2	p__Firmicutes_A , f__ ( STF2_41 )	f__ , g__ ( STF2_41 )	g__ , s__ ( STF2_41 )	3687.21403010004	0.0895334356447013	Bacterial (aerobic-specific) ammonia oxidation	Absent	Nitrogen metabolism	*Firmicutes_A*, *Acetivibrionales* (STF2_41)
STF2_43	122.335424646154	d__Bacteria	*Bacteroidota*	c__Bacteroidia	*Bacteroidales*	*Dysgonomonadaceae*	g__Proteiniphilum	s__	F2	p__Bacteroidota , f__Dysgonomonadaceae ( STF2_43 )	f__Dysgonomonadaceae , g__Proteiniphilum ( STF2_43 )	g__Proteiniphilum , s__ ( STF2_43 )	3687.21403010004	3.3178281392804	Bacterial (aerobic-specific) ammonia oxidation	Absent	Nitrogen metabolism	*Bacteroidota*, *Dysgonomonadaceae* (STF2_43)
STF2_53	3.84776690797546	d__Bacteria	*Chloroflexota*	c__Dehalococcoidia	*Dehalococcoidales*	*UBA5627*	g__	s__	F2	p__Chloroflexota , f__UBA5627 ( STF2_53 )	f__UBA5627 , g__ ( STF2_53 )	g__ , s__ ( STF2_53 )	3687.21403010004	0.104354314031265	Bacterial (aerobic-specific) ammonia oxidation	Absent	Nitrogen metabolism	*Chloroflexota*, *UBA5627* (STF2_53)
STF2_56	4.8526372987013	d__Bacteria	*Firmicutes_A*	c__Clostridia	*Saccharofermentanales*	*UBA5734*	g__	s__	F2	p__Firmicutes_A , f__UBA5734 ( STF2_56 )	f__UBA5734 , g__ ( STF2_56 )	g__ , s__ ( STF2_56 )	3687.21403010004	0.131607149980649	Bacterial (aerobic-specific) ammonia oxidation	Absent	Nitrogen metabolism	*Firmicutes_A*, *UBA5734* (STF2_56)
STF2_60	188.257183721519	d__Bacteria	*Bacteroidota*	c__Bacteroidia	*Bacteroidales*	*Dysgonomonadaceae*	g__Proteiniphilum	s__Proteiniphilum sp002411515	F2	p__Bacteroidota , f__Dysgonomonadaceae ( STF2_60 )	f__Dysgonomonadaceae , g__Proteiniphilum ( STF2_60 )	g__Proteiniphilum , s__Proteiniphilum sp002411515 ( STF2_60 )	3687.21403010004	5.1056755096045	Bacterial (aerobic-specific) ammonia oxidation	Absent	Nitrogen metabolism	*Bacteroidota*, *Dysgonomonadaceae* (STF2_60)
STF2_71	7.11663159243697	d__Bacteria	*Bacteroidota*	c__Bacteroidia	*Bacteroidales*	*Paludibacteraceae*	g__Paludibacter	s__	F2	p__Bacteroidota , f__Paludibacteraceae ( STF2_71 )	f__Paludibacteraceae , g__Paludibacter ( STF2_71 )	g__Paludibacter , s__ ( STF2_71 )	3687.21403010004	0.193008367139563	Bacterial (aerobic-specific) ammonia oxidation	Absent	Nitrogen metabolism	*Bacteroidota*, *Paludibacteraceae* (STF2_71)
STF2_75	72.0108874385965	d__Bacteria	*Firmicutes*	c__Bacilli	*RF39*	*UBA5348*	g__UBA5348	s__UBA5348 sp002411005	F2	p__Firmicutes , f__UBA5348 ( STF2_75 )	f__UBA5348 , g__UBA5348 ( STF2_75 )	g__UBA5348 , s__UBA5348 sp002411005 ( STF2_75 )	3687.21403010004	1.9529890820209	Bacterial (aerobic-specific) ammonia oxidation	Absent	Nitrogen metabolism	*Firmicutes*, *UBA5348* (STF2_75)
STF2_77	36.1420690314465	d__Bacteria	*Bacteroidota*	c__Bacteroidia	*Bacteroidales*	*Dysgonomonadaceae*	g__Proteiniphilum	s__Proteiniphilum sp002410345	F2	p__Bacteroidota , f__Dysgonomonadaceae ( STF2_77 )	f__Dysgonomonadaceae , g__Proteiniphilum ( STF2_77 )	g__Proteiniphilum , s__Proteiniphilum sp002410345 ( STF2_77 )	3687.21403010004	0.980199921577807	Bacterial (aerobic-specific) ammonia oxidation	Absent	Nitrogen metabolism	*Bacteroidota*, *Dysgonomonadaceae* (STF2_77)
STF2_8	3.38018965121413	d__Bacteria	*Bacteroidota*	c__Bacteroidia	*Bacteroidales*	*Bacteroidaceae*	g__Bacteroides	s__Bacteroides graminisolvens	F2	p__Bacteroidota , f__Bacteroidaceae ( STF2_8 )	f__Bacteroidaceae , g__Bacteroides ( STF2_8 )	g__Bacteroides , s__Bacteroides graminisolvens ( STF2_8 )	3687.21403010004	0.0916732694012454	Bacterial (aerobic-specific) ammonia oxidation	Absent	Nitrogen metabolism	*Bacteroidota*, *Bacteroidaceae* (STF2_8)
STF2_83	46.2478261888112	d__Bacteria	*Bacteroidota*	c__Bacteroidia	*Bacteroidales*	*Dysgonomonadaceae*	g__UBA5287	s__UBA5287 sp002411345	F2	p__Bacteroidota , f__Dysgonomonadaceae ( STF2_83 )	f__Dysgonomonadaceae , g__UBA5287 ( STF2_83 )	g__UBA5287 , s__UBA5287 sp002411345 ( STF2_83 )	3687.21403010004	1.25427560785118	Bacterial (aerobic-specific) ammonia oxidation	Absent	Nitrogen metabolism	*Bacteroidota*, *Dysgonomonadaceae* (STF2_83)
STF2_88	11.8855042268908	d__Bacteria	*Bacteroidota*	c__Bacteroidia	*Bacteroidales*	*Tannerellaceae*	g__Parabacteroides_A	s__	F2	p__Bacteroidota , f__Tannerellaceae ( STF2_88 )	f__Tannerellaceae , g__Parabacteroides_A ( STF2_88 )	g__Parabacteroides_A , s__ ( STF2_88 )	3687.21403010004	0.322343756827382	Bacterial (aerobic-specific) ammonia oxidation	Absent	Nitrogen metabolism	*Bacteroidota*, *Tannerellaceae* (STF2_88)
STF2_93	3.37163281012658	d__Bacteria	*Bacteroidota*	c__Bacteroidia	*Bacteroidales*	*Dysgonomonadaceae*	g__UBA4179	s__UBA4179 sp002381125	F2	p__Bacteroidota , f__Dysgonomonadaceae ( STF2_93 )	f__Dysgonomonadaceae , g__UBA4179 ( STF2_93 )	g__UBA4179 , s__UBA4179 sp002381125 ( STF2_93 )	3687.21403010004	0.0914412014763108	Bacterial (aerobic-specific) ammonia oxidation	Absent	Nitrogen metabolism	*Bacteroidota*, *Dysgonomonadaceae* (STF2_93)
STF2_95	17.6585333333333	d__Bacteria	*Firmicutes_A*	c__Clostridia	*TANB77*	*CAG-465*	g__	s__	F2	p__Firmicutes_A , f__CAG-465 ( STF2_95 )	f__CAG-465 , g__ ( STF2_95 )	g__ , s__ ( STF2_95 )	3687.21403010004	0.478912620454912	Bacterial (aerobic-specific) ammonia oxidation	Absent	Nitrogen metabolism	*Firmicutes_A*, *CAG-465* (STF2_95)
STF2_96	10.5695024626866	d__Bacteria	*Actinobacteriota*	c__Coriobacteriia	*Coriobacteriales*	*Atopobiaceae*	g__	s__	F2	p__Actinobacteriota , f__Atopobiaceae ( STF2_96 )	f__Atopobiaceae , g__ ( STF2_96 )	g__ , s__ ( STF2_96 )	3687.21403010004	0.286652805516685	Bacterial (aerobic-specific) ammonia oxidation	Absent	Nitrogen metabolism	*Actinobacteriota*, *Atopobiaceae* (STF2_96)
STF2_98	18.2542766621622	d__Bacteria	*Firmicutes_A*	c__Clostridia	*Lachnospirales*	*Lachnospiraceae*	g__Anaerostipes	s__	F2	p__Firmicutes_A , f__Lachnospiraceae ( STF2_98 )	f__Lachnospiraceae , g__Anaerostipes ( STF2_98 )	g__Anaerostipes , s__ ( STF2_98 )	3687.21403010004	0.495069624739601	Bacterial (aerobic-specific) ammonia oxidation	Absent	Nitrogen metabolism	*Firmicutes_A*, *Lachnospiraceae* (STF2_98)
STF2_99	4.23659209929078	d__Bacteria	*Firmicutes_A*	c__Clostridia	*Saccharofermentanales*	*Mageeibacillaceae*	g__	s__	F2	p__Firmicutes_A , f__Mageeibacillaceae ( STF2_99 )	f__Mageeibacillaceae , g__ ( STF2_99 )	g__ , s__ ( STF2_99 )	3687.21403010004	0.114899543793931	Bacterial (aerobic-specific) ammonia oxidation	Absent	Nitrogen metabolism	*Firmicutes_A*, *Mageeibacillaceae* (STF2_99)
STA_12	5.87282430434783	d__Bacteria	*Campylobacterota*	c__Campylobacteria	*Campylobacterales*	*Sulfurimonadaceae*	g__Sulfurimonas	s__	A	p__Campylobacterota , f__Sulfurimonadaceae ( STA_12 )	f__Sulfurimonadaceae , g__Sulfurimonas ( STA_12 )	g__Sulfurimonas , s__ ( STA_12 )	1693.8105471575	0.346722619846914	Bacterial (anaerobic-specific) ammonia oxidation	Absent	Nitrogen metabolism	*Campylobacterota*, *Sulfurimonadaceae* (STA_12)
STA_14	2.29559053333333	d__Bacteria	*Margulisbacteria*	c__WOR-1	*O2-12-FULL-45-9*	*O2-12-FULL-45-9*	g__	s__	A	p__Margulisbacteria , f__ ( STA_14 )	f__ , g__ ( STA_14 )	g__ , s__ ( STA_14 )	1693.8105471575	0.135528175638398	Bacterial (anaerobic-specific) ammonia oxidation	Absent	Nitrogen metabolism	*Margulisbacteria*, *O2-12-FULL-45-9* (STA_14)
STA_22	30.1963024	d__Bacteria	*Proteobacteria*	c__Gammaproteobacteria	*Thiotrichales*	*Thiotrichaceae*	g__Thiothrix	s__	A	p__Proteobacteria , f__Thiotrichaceae ( STA_22 )	f__Thiotrichaceae , g__Thiothrix ( STA_22 )	g__Thiothrix , s__ ( STA_22 )	1693.8105471575	1.78274379331706	Bacterial (anaerobic-specific) ammonia oxidation	Absent	Nitrogen metabolism	*Proteobacteria*, *Thiotrichaceae* (STA_22)
STA_27	8.35812440540541	d__Bacteria	*Bacteroidota*	c__Ignavibacteria	*SJA-28*	*B-1AR*	g__	s__	A	p__Bacteroidota , f__B-1AR ( STA_27 )	f__B-1AR , g__ ( STA_27 )	g__ , s__ ( STA_27 )	1693.8105471575	0.493450959992648	Bacterial (anaerobic-specific) ammonia oxidation	Absent	Nitrogen metabolism	*Bacteroidota*, *B-1AR* (STA_27)
STA_28	6.92705219230769	d__Bacteria	*Campylobacterota*	c__Campylobacteria	*Campylobacterales*	*Sulfurimonadaceae*	g__Sulfurimonas	s__	A	p__Campylobacterota , f__Sulfurimonadaceae ( STA_28 )	f__Sulfurimonadaceae , g__Sulfurimonas ( STA_28 )	g__Sulfurimonas , s__ ( STA_28 )	1693.8105471575	0.408962631855874	Bacterial (anaerobic-specific) ammonia oxidation	Absent	Nitrogen metabolism	*Campylobacterota*, *Sulfurimonadaceae* (STA_28)
STA_37	3.43410940808824	d__Bacteria	*Bacteroidota*	c__Bacteroidia	*Bacteroidales*	*Dysgonomonadaceae*	g__Proteiniphilum	s__	A	p__Bacteroidota , f__Dysgonomonadaceae ( STA_37 )	f__Dysgonomonadaceae , g__Proteiniphilum ( STA_37 )	g__Proteiniphilum , s__ ( STA_37 )	1693.8105471575	0.202744599379857	Bacterial (anaerobic-specific) ammonia oxidation	Absent	Nitrogen metabolism	*Bacteroidota*, *Dysgonomonadaceae* (STA_37)
STA_46	4.27384174137931	d__Bacteria	*Proteobacteria*	c__Gammaproteobacteria	*Burkholderiales*	*Burkholderiaceae*	g__Rhodoferax	s__	A	p__Proteobacteria , f__Burkholderiaceae ( STA_46 )	f__Burkholderiaceae , g__Rhodoferax ( STA_46 )	g__Rhodoferax , s__ ( STA_46 )	1693.8105471575	0.252321119888617	Bacterial (anaerobic-specific) ammonia oxidation	Absent	Nitrogen metabolism	*Proteobacteria*, *Burkholderiaceae* (STA_46)
STA_47	3.48531124468085	d__Bacteria	*Chloroflexota*	c__Dehalococcoidia	*GIF9*	*UBA5629*	g__	s__	A	p__Chloroflexota , f__UBA5629 ( STA_47 )	f__UBA5629 , g__ ( STA_47 )	g__ , s__ ( STA_47 )	1693.8105471575	0.205767477982103	Bacterial (anaerobic-specific) ammonia oxidation	Absent	Nitrogen metabolism	*Chloroflexota*, *UBA5629* (STA_47)
STA_53	28.7615982413793	d__Bacteria	*Proteobacteria*	c__Gammaproteobacteria	*Burkholderiales*	*Rhodocyclaceae*	g__	s__	A	p__Proteobacteria , f__Rhodocyclaceae ( STA_53 )	f__Rhodocyclaceae , g__ ( STA_53 )	g__ , s__ ( STA_53 )	1693.8105471575	1.6980410406374	Bacterial (anaerobic-specific) ammonia oxidation	Absent	Nitrogen metabolism	*Proteobacteria*, *Rhodocyclaceae* (STA_53)
STA_62	5.39320287837838	d__Bacteria	*Proteobacteria*	c__Gammaproteobacteria	*Burkholderiales*	*Rhodocyclaceae*	g__	s__	A	p__Proteobacteria , f__Rhodocyclaceae ( STA_62 )	f__Rhodocyclaceae , g__ ( STA_62 )	g__ , s__ ( STA_62 )	1693.8105471575	0.318406499914001	Bacterial (anaerobic-specific) ammonia oxidation	Absent	Nitrogen metabolism	*Proteobacteria*, *Rhodocyclaceae* (STA_62)
STA_72	5.84668810569106	d__Bacteria	*RBG-13-61-14*	c__RBG-13-61-14	c__RBG-13-61-14	c__RBG-13-61-14	g__	s__	A	p__RBG-13-61-14 , f__ ( STA_72 )	f__ , g__ ( STA_72 )	g__ , s__ ( STA_72 )	1693.8105471575	0.345179578406971	Bacterial (anaerobic-specific) ammonia oxidation	Absent	Nitrogen metabolism	*RBG-13-61-14*, c__RBG-13-61-14 (STA_72)
STA_77	12.0604141714286	d__Bacteria	*Proteobacteria*	c__Gammaproteobacteria	*Burkholderiales*	*Rhodocyclaceae*	g__Sterolibacterium	s__	A	p__Proteobacteria , f__Rhodocyclaceae ( STA_77 )	f__Rhodocyclaceae , g__Sterolibacterium ( STA_77 )	g__Sterolibacterium , s__ ( STA_77 )	1693.8105471575	0.712028520053085	Bacterial (anaerobic-specific) ammonia oxidation	Absent	Nitrogen metabolism	*Proteobacteria*, *Rhodocyclaceae* (STA_77)
STA_87	2.5529045037037	d__Bacteria	*Bacteroidota*	c__Bacteroidia	*Bacteroidales*	*Paludibacteraceae*	g__Paludibacter	s__	A	p__Bacteroidota , f__Paludibacteraceae ( STA_87 )	f__Paludibacteraceae , g__Paludibacter ( STA_87 )	g__Paludibacter , s__ ( STA_87 )	1693.8105471575	0.150719601314793	Bacterial (anaerobic-specific) ammonia oxidation	Absent	Nitrogen metabolism	*Bacteroidota*, *Paludibacteraceae* (STA_87)
STB_100	2.15180467330211	d__Bacteria	*Desulfobacterota*	c__Desulfobacteria	*Desulfatiglandales*	*HGW-15*	g__HGW-15	s__	B	p__Desulfobacterota , f__HGW-15 ( STB_100 )	f__HGW-15 , g__HGW-15 ( STB_100 )	g__HGW-15 , s__ ( STB_100 )	1800.57745512968	0.119506365425814	Bacterial (anaerobic-specific) ammonia oxidation	Absent	Nitrogen metabolism	*Desulfobacterota*, *HGW-15* (STB_100)
STB_118	4.57190606306306	d__Bacteria	*Chloroflexota*	c__Dehalococcoidia	*Dehalococcoidales*	*UBA3254*	g__	s__	B	p__Chloroflexota , f__UBA3254 ( STB_118 )	f__UBA3254 , g__ ( STB_118 )	g__ , s__ ( STB_118 )	1800.57745512968	0.253913323752783	Bacterial (anaerobic-specific) ammonia oxidation	Absent	Nitrogen metabolism	*Chloroflexota*, *UBA3254* (STB_118)
STB_133	2.435200525	d__Bacteria	*Planctomycetota*	c__Phycisphaerae	*SG8-4*	*SG8-4*	g__GWC2-45-44	s__	B	p__Planctomycetota , f__SG8-4 ( STB_133 )	f__SG8-4 , g__GWC2-45-44 ( STB_133 )	g__GWC2-45-44 , s__ ( STB_133 )	1800.57745512968	0.135245530152693	Bacterial (anaerobic-specific) ammonia oxidation	Absent	Nitrogen metabolism	*Planctomycetota*, *SG8-4* (STB_133)
STB_144	6.22650176923077	d__Bacteria	*Campylobacterota*	c__Campylobacteria	*Campylobacterales*	*Sulfurimonadaceae*	g__Sulfuricurvum	s__	B	p__Campylobacterota , f__Sulfurimonadaceae ( STB_144 )	f__Sulfurimonadaceae , g__Sulfuricurvum ( STB_144 )	g__Sulfuricurvum , s__ ( STB_144 )	1800.57745512968	0.34580582754116	Bacterial (anaerobic-specific) ammonia oxidation	Absent	Nitrogen metabolism	*Campylobacterota*, *Sulfurimonadaceae* (STB_144)
STB_154	6.32434311167513	d__Bacteria	*Desulfuromonadota*	c__Desulfuromonadia	*Geobacterales*	*Pelobacteraceae*	g__	s__	B	p__Desulfuromonadota , f__Pelobacteraceae ( STB_154 )	f__Pelobacteraceae , g__ ( STB_154 )	g__ , s__ ( STB_154 )	1800.57745512968	0.351239714440367	Bacterial (anaerobic-specific) ammonia oxidation	Absent	Nitrogen metabolism	*Desulfuromonadota*, *Pelobacteraceae* (STB_154)
STB_156	4.68212394166667	d__Bacteria	*Chloroflexota*	c__Dehalococcoidia	*SZUA-161*	*SZUA-161*	g__	s__	B	p__Chloroflexota , f__ ( STB_156 )	f__ , g__ ( STB_156 )	g__ , s__ ( STB_156 )	1800.57745512968	0.260034575481756	Bacterial (anaerobic-specific) ammonia oxidation	Absent	Nitrogen metabolism	*Chloroflexota*, *SZUA-161* (STB_156)
STB_2	2.92265615589354	d__Bacteria	*Firmicutes_A*	c__Clostridia	*Christensenellales*	*SZUA-584*	g__SZUA-584	s__	B	p__Firmicutes_A , f__SZUA-584 ( STB_2 )	f__SZUA-584 , g__SZUA-584 ( STB_2 )	g__SZUA-584 , s__ ( STB_2 )	1800.57745512968	0.162317713551681	Bacterial (anaerobic-specific) ammonia oxidation	Absent	Nitrogen metabolism	*Firmicutes_A*, *SZUA-584* (STB_2)
STB_27	6.87703853421634	d__Bacteria	*Desulfobacterota*	c__Syntrophorhabdia	*Syntrophorhabdales*	*Syntrophorhabdaceae*	g__UBA5609	s__	B	p__Desulfobacterota , f__Syntrophorhabdaceae ( STB_27 )	f__Syntrophorhabdaceae , g__UBA5609 ( STB_27 )	g__UBA5609 , s__ ( STB_27 )	1800.57745512968	0.381935168333041	Bacterial (anaerobic-specific) ammonia oxidation	Absent	Nitrogen metabolism	*Desulfobacterota*, *Syntrophorhabdaceae* (STB_27)
STB_36	8.47185448780488	d__Bacteria	*Bacteroidota*	c__Bacteroidia	*Bacteroidales*	*Paludibacteraceae*	g__Paludibacter	s__	B	p__Bacteroidota , f__Paludibacteraceae ( STB_36 )	f__Paludibacteraceae , g__Paludibacter ( STB_36 )	g__Paludibacter , s__ ( STB_36 )	1800.57745512968	0.470507639850167	Bacterial (anaerobic-specific) ammonia oxidation	Absent	Nitrogen metabolism	*Bacteroidota*, *Paludibacteraceae* (STB_36)
STB_57	9.93635990384615	d__Bacteria	*Bacteroidota*	c__Bacteroidia	*Bacteroidales*	*Paludibacteraceae*	g__Paludibacter	s__	B	p__Bacteroidota , f__Paludibacteraceae ( STB_57 )	f__Paludibacteraceae , g__Paludibacter ( STB_57 )	g__Paludibacter , s__ ( STB_57 )	1800.57745512968	0.551842958798487	Bacterial (anaerobic-specific) ammonia oxidation	Absent	Nitrogen metabolism	*Bacteroidota*, *Paludibacteraceae* (STB_57)
STB_65	11.197045591224	d__Bacteria	*Proteobacteria*	c__Gammaproteobacteria	*Burkholderiales*	*Burkholderiaceae*	g__Rhodoferax	s__	B	p__Proteobacteria , f__Burkholderiaceae ( STB_65 )	f__Burkholderiaceae , g__Rhodoferax ( STB_65 )	g__Rhodoferax , s__ ( STB_65 )	1800.57745512968	0.621858590938403	Bacterial (anaerobic-specific) ammonia oxidation	Absent	Nitrogen metabolism	*Proteobacteria*, *Burkholderiaceae* (STB_65)
STB_70	5.30819924744898	d__Bacteria	*Bacteroidota*	c__Bacteroidia	*Bacteroidales*	*UBA1402*	g__UBA8389	s__	B	p__Bacteroidota , f__UBA1402 ( STB_70 )	f__UBA1402 , g__UBA8389 ( STB_70 )	g__UBA8389 , s__ ( STB_70 )	1800.57745512968	0.294805382147066	Bacterial (anaerobic-specific) ammonia oxidation	Absent	Nitrogen metabolism	*Bacteroidota*, *UBA1402* (STB_70)
STB_71	4.27121841666667	d__Bacteria	*Zixibacteria*	c__MSB-5A5	*GN15*	*FEB-12*	g__	s__	B	p__Zixibacteria , f__FEB-12 ( STB_71 )	f__FEB-12 , g__ ( STB_71 )	g__ , s__ ( STB_71 )	1800.57745512968	0.237213811852323	Bacterial (anaerobic-specific) ammonia oxidation	Absent	Nitrogen metabolism	*Zixibacteria*, *FEB-12* (STB_71)
STB_83	2.64382099275362	d__Bacteria	*Caldatribacteriota*	c__JS1	*SB-45*	*UBA6794*	g__UBA6794	s__	B	p__Caldatribacteriota , f__UBA6794 ( STB_83 )	f__UBA6794 , g__UBA6794 ( STB_83 )	g__UBA6794 , s__ ( STB_83 )	1800.57745512968	0.14683183915369	Bacterial (anaerobic-specific) ammonia oxidation	Absent	Nitrogen metabolism	*Caldatribacteriota*, *UBA6794* (STB_83)
STB_85	2.90962090566038	d__Bacteria	*Campylobacterota*	c__Campylobacteria	*Campylobacterales*	*Sulfurimonadaceae*	g__Sulfuricurvum	s__	B	p__Campylobacterota , f__Sulfurimonadaceae ( STB_85 )	f__Sulfurimonadaceae , g__Sulfuricurvum ( STB_85 )	g__Sulfuricurvum , s__ ( STB_85 )	1800.57745512968	0.161593765231878	Bacterial (anaerobic-specific) ammonia oxidation	Absent	Nitrogen metabolism	*Campylobacterota*, *Sulfurimonadaceae* (STB_85)
STB_89	4.7019695443038	d__Bacteria	*Acidobacteriota*	c__Aminicenantia	*Aminicenantales*	*UBA4085*	g__	s__	B	p__Acidobacteriota , f__UBA4085 ( STB_89 )	f__UBA4085 , g__ ( STB_89 )	g__ , s__ ( STB_89 )	1800.57745512968	0.261136755373023	Bacterial (anaerobic-specific) ammonia oxidation	Absent	Nitrogen metabolism	*Acidobacteriota*, *UBA4085* (STB_89)
STB_92	3.01333379274611	d__Bacteria	*Chloroflexota*	c__Dehalococcoidia	*Dehalococcoidales*	*UBA5627*	g__	s__	B	p__Chloroflexota , f__UBA5627 ( STB_92 )	f__UBA5627 , g__ ( STB_92 )	g__ , s__ ( STB_92 )	1800.57745512968	0.167353744442451	Bacterial (anaerobic-specific) ammonia oxidation	Absent	Nitrogen metabolism	*Chloroflexota*, *UBA5627* (STB_92)
STB_93	3.04005375058824	d__Bacteria	*Proteobacteria*	c__Gammaproteobacteria	*Burkholderiales*	*Burkholderiaceae*	g__Thiomonas	s__	B	p__Proteobacteria , f__Burkholderiaceae ( STB_93 )	f__Burkholderiaceae , g__Thiomonas ( STB_93 )	g__Thiomonas , s__ ( STB_93 )	1800.57745512968	0.168837710476014	Bacterial (anaerobic-specific) ammonia oxidation	Absent	Nitrogen metabolism	*Proteobacteria*, *Burkholderiaceae* (STB_93)
STC_10	2.99703399315068	d__Bacteria	*Campylobacterota*	c__Campylobacteria	*Campylobacterales*	*Sulfurimonadaceae*	g__Sulfuricurvum	s__	C	p__Campylobacterota , f__Sulfurimonadaceae ( STC_10 )	f__Sulfurimonadaceae , g__Sulfuricurvum ( STC_10 )	g__Sulfuricurvum , s__ ( STC_10 )	3154.19728544217	0.0950173284018455	Bacterial (anaerobic-specific) ammonia oxidation	Absent	Nitrogen metabolism	*Campylobacterota*, *Sulfurimonadaceae* (STC_10)
STC_105	4.22760099604743	d__Bacteria	*Bacteroidota*	c__Bacteroidia	*Bacteroidales*	*Dysgonomonadaceae*	g__Proteiniphilum	s__Proteiniphilum sp002411515	C	p__Bacteroidota , f__Dysgonomonadaceae ( STC_105 )	f__Dysgonomonadaceae , g__Proteiniphilum ( STC_105 )	g__Proteiniphilum , s__Proteiniphilum sp002411515 ( STC_105 )	3154.19728544217	0.134030962982545	Bacterial (anaerobic-specific) ammonia oxidation	Absent	Nitrogen metabolism	*Bacteroidota*, *Dysgonomonadaceae* (STC_105)
STC_109	4.37541814285714	d__Bacteria	*Bacteroidota*	c__Bacteroidia	*Bacteroidales*	*Dysgonomonadaceae*	g__Fermentimonas	s__Fermentimonas sp002398875	C	p__Bacteroidota , f__Dysgonomonadaceae ( STC_109 )	f__Dysgonomonadaceae , g__Fermentimonas ( STC_109 )	g__Fermentimonas , s__Fermentimonas sp002398875 ( STC_109 )	3154.19728544217	0.138717326371796	Bacterial (anaerobic-specific) ammonia oxidation	Absent	Nitrogen metabolism	*Bacteroidota*, *Dysgonomonadaceae* (STC_109)
STC_11	8.10746172222222	d__Bacteria	*Proteobacteria*	c__Gammaproteobacteria	*Burkholderiales*	*Burkholderiaceae*	g__Rhodoferax	s__	C	p__Proteobacteria , f__Burkholderiaceae ( STC_11 )	f__Burkholderiaceae , g__Rhodoferax ( STC_11 )	g__Rhodoferax , s__ ( STC_11 )	3154.19728544217	0.257037242395752	Bacterial (anaerobic-specific) ammonia oxidation	Absent	Nitrogen metabolism	*Proteobacteria*, *Burkholderiaceae* (STC_11)
STC_110	28.0935928449198	d__Bacteria	*Proteobacteria*	c__Gammaproteobacteria	*Burkholderiales*	*Burkholderiaceae*	g__Rhodoferax	s__	C	p__Proteobacteria , f__Burkholderiaceae ( STC_110 )	f__Burkholderiaceae , g__Rhodoferax ( STC_110 )	g__Rhodoferax , s__ ( STC_110 )	3154.19728544217	0.890673293474144	Bacterial (anaerobic-specific) ammonia oxidation	Absent	Nitrogen metabolism	*Proteobacteria*, *Burkholderiaceae* (STC_110)
STC_118	2.55696750666667	d__Bacteria	*Bacteroidota*	c__Bacteroidia	*Bacteroidales*	*Dysgonomonadaceae*	g__Petrimonas	s__Petrimonas sp002356435	C	p__Bacteroidota , f__Dysgonomonadaceae ( STC_118 )	f__Dysgonomonadaceae , g__Petrimonas ( STC_118 )	g__Petrimonas , s__Petrimonas sp002356435 ( STC_118 )	3154.19728544217	0.0810655540941608	Bacterial (anaerobic-specific) ammonia oxidation	Absent	Nitrogen metabolism	*Bacteroidota*, *Dysgonomonadaceae* (STC_118)
STC_121	3.75544612169312	d__Bacteria	*Acidobacteriota*	c__Aminicenantia	*Aminicenantales*	*UBA4085*	g__	s__	C	p__Acidobacteriota , f__UBA4085 ( STC_121 )	f__UBA4085 , g__ ( STC_121 )	g__ , s__ ( STC_121 )	3154.19728544217	0.119061865249392	Bacterial (anaerobic-specific) ammonia oxidation	Absent	Nitrogen metabolism	*Acidobacteriota*, *UBA4085* (STC_121)
STC_123	857.19452225	d__Bacteria	*Campylobacterota*	c__Campylobacteria	*Campylobacterales*	*Arcobacteraceae*	g__Aliarcobacter	s__	C	p__Campylobacterota , f__Arcobacteraceae ( STC_123 )	f__Arcobacteraceae , g__Aliarcobacter ( STC_123 )	g__Aliarcobacter , s__ ( STC_123 )	3154.19728544217	27.1763128516495	Bacterial (anaerobic-specific) ammonia oxidation	Absent	Nitrogen metabolism	*Campylobacterota*, *Arcobacteraceae* (STC_123)
STC_124	527.291444419355	d__Bacteria	*Campylobacterota*	c__Campylobacteria	*Campylobacterales*	*Arcobacteraceae*	g__Aliarcobacter	s__	C	p__Campylobacterota , f__Arcobacteraceae ( STC_124 )	f__Arcobacteraceae , g__Aliarcobacter ( STC_124 )	g__Aliarcobacter , s__ ( STC_124 )	3154.19728544217	16.7171358257458	Bacterial (anaerobic-specific) ammonia oxidation	Absent	Nitrogen metabolism	*Campylobacterota*, *Arcobacteraceae* (STC_124)
STC_125	14.5714701976744	d__Bacteria	*Proteobacteria*	c__Gammaproteobacteria	*Burkholderiales*	*Rhodocyclaceae*	g__Dechloromonas	s__	C	p__Proteobacteria , f__Rhodocyclaceae ( STC_125 )	f__Rhodocyclaceae , g__Dechloromonas ( STC_125 )	g__Dechloromonas , s__ ( STC_125 )	3154.19728544217	0.461970792534993	Bacterial (anaerobic-specific) ammonia oxidation	Absent	Nitrogen metabolism	*Proteobacteria*, *Rhodocyclaceae* (STC_125)
STC_126	3.10195296698113	d__Bacteria	*Desulfuromonadota*	c__Desulfuromonadia	*Geobacterales*	*Pelobacteraceae*	g__UBA8499	s__	C	p__Desulfuromonadota , f__Pelobacteraceae ( STC_126 )	f__Pelobacteraceae , g__UBA8499 ( STC_126 )	g__UBA8499 , s__ ( STC_126 )	3154.19728544217	0.098343657237226	Bacterial (anaerobic-specific) ammonia oxidation	Absent	Nitrogen metabolism	*Desulfuromonadota*, *Pelobacteraceae* (STC_126)
STC_127	2.83207324479167	d__Bacteria	*Desulfobacterota*	c__Desulfobaccia	*Desulfobaccales*	*0-14-0-80-60-11*	g__	s__	C	p__Desulfobacterota , f__0-14-0-80-60-11 ( STC_127 )	f__0-14-0-80-60-11 , g__ ( STC_127 )	g__ , s__ ( STC_127 )	3154.19728544217	0.0897874479146494	Bacterial (anaerobic-specific) ammonia oxidation	Absent	Nitrogen metabolism	*Desulfobacterota*, *0-14-0-80-60-11* (STC_127)
STC_130	33.1221969166667	d__Bacteria	*Proteobacteria*	c__Alphaproteobacteria	*Rhodobacterales*	*Rhodobacteraceae*	g__Neomegalonema	s__	C	p__Proteobacteria , f__Rhodobacteraceae ( STC_130 )	f__Rhodobacteraceae , g__Neomegalonema ( STC_130 )	g__Neomegalonema , s__ ( STC_130 )	3154.19728544217	1.05009908763597	Bacterial (anaerobic-specific) ammonia oxidation	Absent	Nitrogen metabolism	*Proteobacteria*, *Rhodobacteraceae* (STC_130)
STC_132	2.90851671331828	d__Bacteria	*Proteobacteria*	c__Gammaproteobacteria	*Burkholderiales*	*Rhodocyclaceae*	g__Azoarcus_C	s__	C	p__Proteobacteria , f__Rhodocyclaceae ( STC_132 )	f__Rhodocyclaceae , g__Azoarcus_C ( STC_132 )	g__Azoarcus_C , s__ ( STC_132 )	3154.19728544217	0.0922109953851715	Bacterial (anaerobic-specific) ammonia oxidation	Absent	Nitrogen metabolism	*Proteobacteria*, *Rhodocyclaceae* (STC_132)
STC_134	6.48195697959184	d__Bacteria	*Proteobacteria*	c__Gammaproteobacteria	*Burkholderiales*	*Burkholderiaceae*	g__Rhodoferax	s__	C	p__Proteobacteria , f__Burkholderiaceae ( STC_134 )	f__Burkholderiaceae , g__Rhodoferax ( STC_134 )	g__Rhodoferax , s__ ( STC_134 )	3154.19728544217	0.205502585697748	Bacterial (anaerobic-specific) ammonia oxidation	Absent	Nitrogen metabolism	*Proteobacteria*, *Burkholderiaceae* (STC_134)
STC_15	2.47411772648084	d__Bacteria	*Proteobacteria*	c__Alphaproteobacteria	*Acetobacterales*	*Acetobacteraceae*	g__Acidiphilium	s__	C	p__Proteobacteria , f__Acetobacteraceae ( STC_15 )	f__Acetobacteraceae , g__Acidiphilium ( STC_15 )	g__Acidiphilium , s__ ( STC_15 )	3154.19728544217	0.0784389022810921	Bacterial (anaerobic-specific) ammonia oxidation	Absent	Nitrogen metabolism	*Proteobacteria*, *Acetobacteraceae* (STC_15)
STC_18	15.1623660526316	d__Bacteria	*Desulfuromonadota*	c__Desulfuromonadia	*Geobacterales*	*Pelobacteraceae*	g__UBA8499	s__	C	p__Desulfuromonadota , f__Pelobacteraceae ( STC_18 )	f__Pelobacteraceae , g__UBA8499 ( STC_18 )	g__UBA8499 , s__ ( STC_18 )	3154.19728544217	0.480704429067001	Bacterial (anaerobic-specific) ammonia oxidation	Absent	Nitrogen metabolism	*Desulfuromonadota*, *Pelobacteraceae* (STC_18)
STC_20	17.2484052869198	d__Bacteria	*Proteobacteria*	c__Gammaproteobacteria	*Burkholderiales*	*Burkholderiaceae*	g__Rhodoferax	s__	C	p__Proteobacteria , f__Burkholderiaceae ( STC_20 )	f__Burkholderiaceae , g__Rhodoferax ( STC_20 )	g__Rhodoferax , s__ ( STC_20 )	3154.19728544217	0.546839773356214	Bacterial (anaerobic-specific) ammonia oxidation	Absent	Nitrogen metabolism	*Proteobacteria*, *Burkholderiaceae* (STC_20)
STC_23	53.4152169565217	d__Bacteria	*Campylobacterota*	c__Campylobacteria	*Campylobacterales*	*Sulfurospirillaceae*	g__	s__	C	p__Campylobacterota , f__Sulfurospirillaceae ( STC_23 )	f__Sulfurospirillaceae , g__ ( STC_23 )	g__ , s__ ( STC_23 )	3154.19728544217	1.69346467968422	Bacterial (anaerobic-specific) ammonia oxidation	Absent	Nitrogen metabolism	*Campylobacterota*, *Sulfurospirillaceae* (STC_23)
STC_3	3.01347105349794	d__Bacteria	*Proteobacteria*	c__Alphaproteobacteria	*Rhodobacterales*	*Rhodobacteraceae*	g__UBA6796	s__	C	p__Proteobacteria , f__Rhodobacteraceae ( STC_3 )	f__Rhodobacteraceae , g__UBA6796 ( STC_3 )	g__UBA6796 , s__ ( STC_3 )	3154.19728544217	0.0955384454677666	Bacterial (anaerobic-specific) ammonia oxidation	Absent	Nitrogen metabolism	*Proteobacteria*, *Rhodobacteraceae* (STC_3)
STC_34	4.22660231707317	d__Bacteria	*Campylobacterota*	c__Campylobacteria	*Campylobacterales*	*Sulfurimonadaceae*	g__Sulfuricurvum	s__	C	p__Campylobacterota , f__Sulfurimonadaceae ( STC_34 )	f__Sulfurimonadaceae , g__Sulfuricurvum ( STC_34 )	g__Sulfuricurvum , s__ ( STC_34 )	3154.19728544217	0.133999301076713	Bacterial (anaerobic-specific) ammonia oxidation	Absent	Nitrogen metabolism	*Campylobacterota*, *Sulfurimonadaceae* (STC_34)
STC_44	164.347747258065	d__Bacteria	*Proteobacteria*	c__Gammaproteobacteria	*Beggiatoales*	*Beggiatoaceae*	g__	s__	C	p__Proteobacteria , f__Beggiatoaceae ( STC_44 )	f__Beggiatoaceae , g__ ( STC_44 )	g__ , s__ ( STC_44 )	3154.19728544217	5.21044603064599	Bacterial (anaerobic-specific) ammonia oxidation	Absent	Nitrogen metabolism	*Proteobacteria*, *Beggiatoaceae* (STC_44)
STC_46	106.365666912863	d__Bacteria	*Proteobacteria*	c__Gammaproteobacteria	*Burkholderiales*	*Burkholderiaceae*	g__Rhodoferax	s__	C	p__Proteobacteria , f__Burkholderiaceae ( STC_46 )	f__Burkholderiaceae , g__Rhodoferax ( STC_46 )	g__Rhodoferax , s__ ( STC_46 )	3154.19728544217	3.37219448522708	Bacterial (anaerobic-specific) ammonia oxidation	Absent	Nitrogen metabolism	*Proteobacteria*, *Burkholderiaceae* (STC_46)
STC_5	12.5811313076923	d__Bacteria	*Bacteroidota*	c__Bacteroidia	*Bacteroidales*	*UBA7332*	g__UBA7332	s__	C	p__Bacteroidota , f__UBA7332 ( STC_5 )	f__UBA7332 , g__UBA7332 ( STC_5 )	g__UBA7332 , s__ ( STC_5 )	3154.19728544217	0.398869511611054	Bacterial (anaerobic-specific) ammonia oxidation	Absent	Nitrogen metabolism	*Bacteroidota*, *UBA7332* (STC_5)
STC_51	8.72364539344262	d__Bacteria	*Proteobacteria*	c__Alphaproteobacteria	*Acetobacterales*	*Acetobacteraceae*	g__Acidocella	s__	C	p__Proteobacteria , f__Acetobacteraceae ( STC_51 )	f__Acetobacteraceae , g__Acidocella ( STC_51 )	g__Acidocella , s__ ( STC_51 )	3154.19728544217	0.276572598477134	Bacterial (anaerobic-specific) ammonia oxidation	Absent	Nitrogen metabolism	*Proteobacteria*, *Acetobacteraceae* (STC_51)
STC_60	3.56456252121212	d__Bacteria	*Bacteroidota*	c__Bacteroidia	*Bacteroidales*	*UBA12481*	g__UBA12481	s__	C	p__Bacteroidota , f__UBA12481 ( STC_60 )	f__UBA12481 , g__UBA12481 ( STC_60 )	g__UBA12481 , s__ ( STC_60 )	3154.19728544217	0.113010132170995	Bacterial (anaerobic-specific) ammonia oxidation	Absent	Nitrogen metabolism	*Bacteroidota*, *UBA12481* (STC_60)
STC_64	9.30305910645161	d__Bacteria	*Proteobacteria*	c__Gammaproteobacteria	*Burkholderiales*	*Rhodocyclaceae*	g__	s__	C	p__Proteobacteria , f__Rhodocyclaceae ( STC_64 )	f__Rhodocyclaceae , g__ ( STC_64 )	g__ , s__ ( STC_64 )	3154.19728544217	0.294942207622485	Bacterial (anaerobic-specific) ammonia oxidation	Absent	Nitrogen metabolism	*Proteobacteria*, *Rhodocyclaceae* (STC_64)
STC_65	9.18865948062015	d__Bacteria	*Bacteroidota*	c__Bacteroidia	*Bacteroidales*	*Dysgonomonadaceae*	g__Proteiniphilum	s__	C	p__Bacteroidota , f__Dysgonomonadaceae ( STC_65 )	f__Dysgonomonadaceae , g__Proteiniphilum ( STC_65 )	g__Proteiniphilum , s__ ( STC_65 )	3154.19728544217	0.291315306212118	Bacterial (anaerobic-specific) ammonia oxidation	Absent	Nitrogen metabolism	*Bacteroidota*, *Dysgonomonadaceae* (STC_65)
STC_66	44.8743777	d__Bacteria	*Proteobacteria*	c__Gammaproteobacteria	*Burkholderiales*	*Burkholderiaceae*	g__Malikia	s__	C	p__Proteobacteria , f__Burkholderiaceae ( STC_66 )	f__Burkholderiaceae , g__Malikia ( STC_66 )	g__Malikia , s__ ( STC_66 )	3154.19728544217	1.42268772809845	Bacterial (anaerobic-specific) ammonia oxidation	Absent	Nitrogen metabolism	*Proteobacteria*, *Burkholderiaceae* (STC_66)
STC_71	9.41226479318735	d__Bacteria	*Proteobacteria*	c__Gammaproteobacteria	*Burkholderiales*	*Burkholderiaceae*	g__Simplicispira_B	s__	C	p__Proteobacteria , f__Burkholderiaceae ( STC_71 )	f__Burkholderiaceae , g__Simplicispira_B ( STC_71 )	g__Simplicispira_B , s__ ( STC_71 )	3154.19728544217	0.298404441492248	Bacterial (anaerobic-specific) ammonia oxidation	Absent	Nitrogen metabolism	*Proteobacteria*, *Burkholderiaceae* (STC_71)
STC_75	2.379921896	d__Bacteria	*Proteobacteria*	c__Alphaproteobacteria	*Acetobacterales*	*Acetobacteraceae*	g__Acidocella	s__	C	p__Proteobacteria , f__Acetobacteraceae ( STC_75 )	f__Acetobacteraceae , g__Acidocella ( STC_75 )	g__Acidocella , s__ ( STC_75 )	3154.19728544217	0.0754525377021994	Bacterial (anaerobic-specific) ammonia oxidation	Absent	Nitrogen metabolism	*Proteobacteria*, *Acetobacteraceae* (STC_75)
STC_78	10.6619952662338	d__Bacteria	*Verrucomicrobiota*	c__Verrucomicrobiae	c__Verrucomicrobiae	c__Verrucomicrobiae	g__	s__	C	p__Verrucomicrobiota , f__ ( STC_78 )	f__ , g__ ( STC_78 )	g__ , s__ ( STC_78 )	3154.19728544217	0.338025630655476	Bacterial (anaerobic-specific) ammonia oxidation	Absent	Nitrogen metabolism	*Verrucomicrobiota*, c__Verrucomicrobiae (STC_78)
STC_83	6.59817625523013	d__Bacteria	*Proteobacteria*	c__Gammaproteobacteria	*Burkholderiales*	*Burkholderiaceae*	g__Giesbergeria	s__	C	p__Proteobacteria , f__Burkholderiaceae ( STC_83 )	f__Burkholderiaceae , g__Giesbergeria ( STC_83 )	g__Giesbergeria , s__ ( STC_83 )	3154.19728544217	0.209187176898644	Bacterial (anaerobic-specific) ammonia oxidation	Absent	Nitrogen metabolism	*Proteobacteria*, *Burkholderiaceae* (STC_83)
STC_84	5.83905990378007	d__Bacteria	*Cloacimonadota*	c__Cloacimonadia	*Cloacimonadales*	*Cloacimonadaceae*	g__	s__	C	p__Cloacimonadota , f__Cloacimonadaceae ( STC_84 )	f__Cloacimonadaceae , g__ ( STC_84 )	g__ , s__ ( STC_84 )	3154.19728544217	0.185120313517787	Bacterial (anaerobic-specific) ammonia oxidation	Absent	Nitrogen metabolism	*Cloacimonadota*, *Cloacimonadaceae* (STC_84)
STC_94	8.26306404166667	d__Bacteria	*Proteobacteria*	c__Gammaproteobacteria	*Burkholderiales*	*Rhodocyclaceae*	g__Dechloromonas	s__	C	p__Proteobacteria , f__Rhodocyclaceae ( STC_94 )	f__Rhodocyclaceae , g__Dechloromonas ( STC_94 )	g__Dechloromonas , s__ ( STC_94 )	3154.19728544217	0.261970425242704	Bacterial (anaerobic-specific) ammonia oxidation	Absent	Nitrogen metabolism	*Proteobacteria*, *Rhodocyclaceae* (STC_94)
STC_95	30.2605453355932	d__Bacteria	*Proteobacteria*	c__Gammaproteobacteria	*Burkholderiales*	*Rhodocyclaceae*	g__Zoogloea	s__	C	p__Proteobacteria , f__Rhodocyclaceae ( STC_95 )	f__Rhodocyclaceae , g__Zoogloea ( STC_95 )	g__Zoogloea , s__ ( STC_95 )	3154.19728544217	0.959373894437652	Bacterial (anaerobic-specific) ammonia oxidation	Absent	Nitrogen metabolism	*Proteobacteria*, *Rhodocyclaceae* (STC_95)
STD1_102	4.3992125	d__Bacteria	*UBP18*	c__	c__	c__	g__	s__	D1	p__UBP18 , f__ ( STD1_102 )	f__ , g__ ( STD1_102 )	g__ , s__ ( STD1_102 )	1816.07975027541	0.242236746449755	Bacterial (anaerobic-specific) ammonia oxidation	Absent	Nitrogen metabolism	*UBP18*, c__ (STD1_102)
STD1_103	3.15538798958333	d__Bacteria	*Marinisomatota*	c__UBA2242	*UBA2242*	*UBA2242*	g__0-14-0-20-45-22	s__	D1	p__Marinisomatota , f__UBA2242 ( STD1_103 )	f__UBA2242 , g__0-14-0-20-45-22 ( STD1_103 )	g__0-14-0-20-45-22 , s__ ( STD1_103 )	1816.07975027541	0.173747215071629	Bacterial (anaerobic-specific) ammonia oxidation	Absent	Nitrogen metabolism	*Marinisomatota*, *UBA2242* (STD1_103)
STD1_131	2.49673291649269	d__Bacteria	*Krumholzibacteriota*	c__Krumholzibacteria	*LZORAL124-64-63*	*LZORAL124-64-63*	g__	s__	D1	p__Krumholzibacteriota , f__LZORAL124-64-63 ( STD1_131 )	f__LZORAL124-64-63 , g__ ( STD1_131 )	g__ , s__ ( STD1_131 )	1816.07975027541	0.137479255308807	Bacterial (anaerobic-specific) ammonia oxidation	Absent	Nitrogen metabolism	*Krumholzibacteriota*, *LZORAL124-64-63* (STD1_131)
STD1_136	4.4424907312253	d__Bacteria	*Acidobacteriota*	c__Aminicenantia	*Aminicenantales*	*UBA4085*	g__UBA4085	s__	D1	p__Acidobacteriota , f__UBA4085 ( STD1_136 )	f__UBA4085 , g__UBA4085 ( STD1_136 )	g__UBA4085 , s__ ( STD1_136 )	1816.07975027541	0.244619804309342	Bacterial (anaerobic-specific) ammonia oxidation	Absent	Nitrogen metabolism	*Acidobacteriota*, *UBA4085* (STD1_136)
STD1_137	8.24180061176471	d__Bacteria	*Marinisomatota*	c__AB16	*AB16*	*46-47*	g__	s__	D1	p__Marinisomatota , f__46-47 ( STD1_137 )	f__46-47 , g__ ( STD1_137 )	g__ , s__ ( STD1_137 )	1816.07975027541	0.453823716194997	Bacterial (anaerobic-specific) ammonia oxidation	Absent	Nitrogen metabolism	*Marinisomatota*, *46-47* (STD1_137)
STD1_169	5.14897352173913	d__Bacteria	*Caldatribacteriota*	c__JS1	*SB-45*	*UBA6794*	g__UBA6794	s__	D1	p__Caldatribacteriota , f__UBA6794 ( STD1_169 )	f__UBA6794 , g__UBA6794 ( STD1_169 )	g__UBA6794 , s__ ( STD1_169 )	1816.07975027541	0.283521333298181	Bacterial (anaerobic-specific) ammonia oxidation	Absent	Nitrogen metabolism	*Caldatribacteriota*, *UBA6794* (STD1_169)
STD1_175	4.94106737396694	d__Bacteria	*Desulfobacterota*	c__Desulfobaccia	*Desulfobaccales*	*0-14-0-80-60-11*	g__	s__	D1	p__Desulfobacterota , f__0-14-0-80-60-11 ( STD1_175 )	f__0-14-0-80-60-11 , g__ ( STD1_175 )	g__ , s__ ( STD1_175 )	1816.07975027541	0.272073259625169	Bacterial (anaerobic-specific) ammonia oxidation	Absent	Nitrogen metabolism	*Desulfobacterota*, *0-14-0-80-60-11* (STD1_175)
STD1_18	2.77275652815013	d__Bacteria	*Bacteroidota*	c__Ignavibacteria	*Ignavibacteriales*	*Ignavibacteriaceae*	g__Ignavibacterium	s__	D1	p__Bacteroidota , f__Ignavibacteriaceae ( STD1_18 )	f__Ignavibacteriaceae , g__Ignavibacterium ( STD1_18 )	g__Ignavibacterium , s__ ( STD1_18 )	1816.07975027541	0.152678125931949	Bacterial (anaerobic-specific) ammonia oxidation	Absent	Nitrogen metabolism	*Bacteroidota*, *Ignavibacteriaceae* (STD1_18)
STD1_189	3.70599418006431	d__Bacteria	*Firmicutes_A*	c__Clostridia	*Acetivibrionales*	*Acetivibrionales*	g__	s__	D1	p__Firmicutes_A , f__ ( STD1_189 )	f__ , g__ ( STD1_189 )	g__ , s__ ( STD1_189 )	1816.07975027541	0.204065607774234	Bacterial (anaerobic-specific) ammonia oxidation	Absent	Nitrogen metabolism	*Firmicutes_A*, *Acetivibrionales* (STD1_189)
STD1_191	6.31432472321429	d__Bacteria	*Margulisbacteria*	c__WOR-1	*O2-12-FULL-45-9*	*XYB2-FULL-48-7*	g__2-01-FULL-53-15	s__	D1	p__Margulisbacteria , f__XYB2-FULL-48-7 ( STD1_191 )	f__XYB2-FULL-48-7 , g__2-01-FULL-53-15 ( STD1_191 )	g__2-01-FULL-53-15 , s__ ( STD1_191 )	1816.07975027541	0.347689836983024	Bacterial (anaerobic-specific) ammonia oxidation	Absent	Nitrogen metabolism	*Margulisbacteria*, *XYB2-FULL-48-7* (STD1_191)
STD1_194	7.21785933333333	d__Bacteria	*Actinobacteriota*	c__UBA1414	*UBA1414*	*UBA1414*	g__20-14-0-20-35-9	s__	D1	p__Actinobacteriota , f__UBA1414 ( STD1_194 )	f__UBA1414 , g__20-14-0-20-35-9 ( STD1_194 )	g__20-14-0-20-35-9 , s__ ( STD1_194 )	1816.07975027541	0.397441760596621	Bacterial (anaerobic-specific) ammonia oxidation	Absent	Nitrogen metabolism	*Actinobacteriota*, *UBA1414* (STD1_194)
STD1_196	4.46602637164751	d__Bacteria	*Bacteroidota*	c__Bacteroidia	*Bacteroidales*	*Dysgonomonadaceae*	g__Proteiniphilum	s__	D1	p__Bacteroidota , f__Dysgonomonadaceae ( STD1_196 )	f__Dysgonomonadaceae , g__Proteiniphilum ( STD1_196 )	g__Proteiniphilum , s__ ( STD1_196 )	1816.07975027541	0.245915762838621	Bacterial (anaerobic-specific) ammonia oxidation	Absent	Nitrogen metabolism	*Bacteroidota*, *Dysgonomonadaceae* (STD1_196)
STD1_214	3.1062451978022	d__Bacteria	*Bacteroidota*	c__Bacteroidia	*Bacteroidales*	*GWE2-29-8*	g__	s__	D1	p__Bacteroidota , f__GWE2-29-8 ( STD1_214 )	f__GWE2-29-8 , g__ ( STD1_214 )	g__ , s__ ( STD1_214 )	1816.07975027541	0.171041233036772	Bacterial (anaerobic-specific) ammonia oxidation	Absent	Nitrogen metabolism	*Bacteroidota*, *GWE2-29-8* (STD1_214)
STD1_215	3.00053380319149	d__Bacteria	*Proteobacteria*	c__Alphaproteobacteria	*Micavibrionales*	*Micavibrionales*	g__	s__	D1	p__Proteobacteria , f__ ( STD1_215 )	f__ , g__ ( STD1_215 )	g__ , s__ ( STD1_215 )	1816.07975027541	0.165220376623683	Bacterial (anaerobic-specific) ammonia oxidation	Absent	Nitrogen metabolism	*Proteobacteria*, *Micavibrionales* (STD1_215)
STD1_218	5.50702591666667	d__Bacteria	*UBP3*	c__UBA1439	*UBA1439*	*UBA1439*	g__	s__	D1	p__UBP3 , f__UBA1439 ( STD1_218 )	f__UBA1439 , g__ ( STD1_218 )	g__ , s__ ( STD1_218 )	1816.07975027541	0.303237009048282	Bacterial (anaerobic-specific) ammonia oxidation	Absent	Nitrogen metabolism	*UBP3*, *UBA1439* (STD1_218)
STD1_3	8.01726986538462	d__Bacteria	*Acidobacteriota*	c__Acidobacteriae	c__Acidobacteriae	c__Acidobacteriae	g__	s__	D1	p__Acidobacteriota , f__ ( STD1_3 )	f__ , g__ ( STD1_3 )	g__ , s__ ( STD1_3 )	1816.07975027541	0.441460231257398	Bacterial (anaerobic-specific) ammonia oxidation	Absent	Nitrogen metabolism	*Acidobacteriota*, c__Acidobacteriae (STD1_3)
STD1_42	14.5948674102564	d__Bacteria	*Chloroflexota*	c__Dehalococcoidia	*Dehalococcoidales*	*UBA5760*	g__UBA5760	s__	D1	p__Chloroflexota , f__UBA5760 ( STD1_42 )	f__UBA5760 , g__UBA5760 ( STD1_42 )	g__UBA5760 , s__ ( STD1_42 )	1816.07975027541	0.803646833683545	Bacterial (anaerobic-specific) ammonia oxidation	Absent	Nitrogen metabolism	*Chloroflexota*, *UBA5760* (STD1_42)
STD1_47	38.1433845925926	d__Bacteria	*Caldatribacteriota*	c__JS1	*SB-45*	*UBA6794*	g__UBA6794	s__UBA6794 sp002452835	D1	p__Caldatribacteriota , f__UBA6794 ( STD1_47 )	f__UBA6794 , g__UBA6794 ( STD1_47 )	g__UBA6794 , s__UBA6794 sp002452835 ( STD1_47 )	1816.07975027541	2.1003144045193	Bacterial (anaerobic-specific) ammonia oxidation	Absent	Nitrogen metabolism	*Caldatribacteriota*, *UBA6794* (STD1_47)
STD1_65	15.9241837560976	d__Bacteria	*Acidobacteriota*	c__Aminicenantia	*Aminicenantales*	*OPB95*	g__UBA10528	s__	D1	p__Acidobacteriota , f__OPB95 ( STD1_65 )	f__OPB95 , g__UBA10528 ( STD1_65 )	g__UBA10528 , s__ ( STD1_65 )	1816.07975027541	0.876843858519024	Bacterial (anaerobic-specific) ammonia oxidation	Absent	Nitrogen metabolism	*Acidobacteriota*, *OPB95* (STD1_65)
STD1_66	5.31512050892857	d__Bacteria	*Proteobacteria*	c__Gammaproteobacteria	*Burkholderiales*	*Burkholderiaceae*	g__Rhodoferax	s__	D1	p__Proteobacteria , f__Burkholderiaceae ( STD1_66 )	f__Burkholderiaceae , g__Rhodoferax ( STD1_66 )	g__Rhodoferax , s__ ( STD1_66 )	1816.07975027541	0.292669994702739	Bacterial (anaerobic-specific) ammonia oxidation	Absent	Nitrogen metabolism	*Proteobacteria*, *Burkholderiaceae* (STD1_66)
STD1_73	27.26556164	d__Bacteria	*Desulfobacterota*	c__	c__	c__	g__	s__	D1	p__Desulfobacterota , f__ ( STD1_73 )	f__ , g__ ( STD1_73 )	g__ , s__ ( STD1_73 )	1816.07975027541	1.50134164735139	Bacterial (anaerobic-specific) ammonia oxidation	Absent	Nitrogen metabolism	*Desulfobacterota*, c__ (STD1_73)
STD1_78	35.59284328	d__Bacteria	*Acidobacteriota*	c__Aminicenantia	*Aminicenantales*	*UBA4085*	g__	s__	D1	p__Acidobacteriota , f__UBA4085 ( STD1_78 )	f__UBA4085 , g__ ( STD1_78 )	g__ , s__ ( STD1_78 )	1816.07975027541	1.95987226192034	Bacterial (anaerobic-specific) ammonia oxidation	Absent	Nitrogen metabolism	*Acidobacteriota*, *UBA4085* (STD1_78)
STD1_90	3.60047662275449	d__Bacteria	*Zixibacteria*	c__MSB-5A5	*GN15*	*FEB-12*	g__	s__	D1	p__Zixibacteria , f__FEB-12 ( STD1_90 )	f__FEB-12 , g__ ( STD1_90 )	g__ , s__ ( STD1_90 )	1816.07975027541	0.198255424752601	Bacterial (anaerobic-specific) ammonia oxidation	Absent	Nitrogen metabolism	*Zixibacteria*, *FEB-12* (STD1_90)
STD2_100	2.83760378971963	d__Bacteria	*Bacteroidota*	c__Bacteroidia	*Bacteroidales*	*TTA-H9*	g__	s__	D2	p__Bacteroidota , f__TTA-H9 ( STD2_100 )	f__TTA-H9 , g__ ( STD2_100 )	g__ , s__ ( STD2_100 )	3091.54877237314	0.0917858328834136	Bacterial (anaerobic-specific) ammonia oxidation	Absent	Nitrogen metabolism	*Bacteroidota*, *TTA-H9* (STD2_100)
STD2_103	14.9855372835821	d__Bacteria	*Firmicutes_A*	c__Clostridia	*Lachnospirales*	*Anaerotignaceae*	g__Anaerotignum	s__	D2	p__Firmicutes_A , f__Anaerotignaceae ( STD2_103 )	f__Anaerotignaceae , g__Anaerotignum ( STD2_103 )	g__Anaerotignum , s__ ( STD2_103 )	3091.54877237314	0.484725889414932	Bacterial (anaerobic-specific) ammonia oxidation	Absent	Nitrogen metabolism	*Firmicutes_A*, *Anaerotignaceae* (STD2_103)
STD2_104	3.20439718873239	d__Bacteria	*Bacteroidota*	c__Bacteroidia	*Bacteroidales*	*Dysgonomonadaceae*	g__Petrimonas	s__Petrimonas sp002356435	D2	p__Bacteroidota , f__Dysgonomonadaceae ( STD2_104 )	f__Dysgonomonadaceae , g__Petrimonas ( STD2_104 )	g__Petrimonas , s__Petrimonas sp002356435 ( STD2_104 )	3091.54877237314	0.103650222741679	Bacterial (anaerobic-specific) ammonia oxidation	Absent	Nitrogen metabolism	*Bacteroidota*, *Dysgonomonadaceae* (STD2_104)
STD2_106	5.14737762626263	d__Bacteria	*Firmicutes_A*	c__Clostridia	*4C28d-15*	*CAG-314*	g__	s__	D2	p__Firmicutes_A , f__CAG-314 ( STD2_106 )	f__CAG-314 , g__ ( STD2_106 )	g__ , s__ ( STD2_106 )	3091.54877237314	0.166498347762161	Bacterial (anaerobic-specific) ammonia oxidation	Absent	Nitrogen metabolism	*Firmicutes_A*, *CAG-314* (STD2_106)
STD2_118	17.3016522	d__Bacteria	*Bacteroidota*	c__Bacteroidia	*Bacteroidales*	*Bacteroidales*	g__	s__	D2	p__Bacteroidota , f__ ( STD2_118 )	f__ , g__ ( STD2_118 )	g__ , s__ ( STD2_118 )	3091.54877237314	0.559643514429142	Bacterial (anaerobic-specific) ammonia oxidation	Absent	Nitrogen metabolism	*Bacteroidota*, *Bacteroidales* (STD2_118)
STD2_120	4.69260887864078	d__Bacteria	*Bacteroidota*	c__Bacteroidia	*Bacteroidales*	*UBA1402*	g__UBA1402	s__	D2	p__Bacteroidota , f__UBA1402 ( STD2_120 )	f__UBA1402 , g__UBA1402 ( STD2_120 )	g__UBA1402 , s__ ( STD2_120 )	3091.54877237314	0.151788285553672	Bacterial (anaerobic-specific) ammonia oxidation	Absent	Nitrogen metabolism	*Bacteroidota*, *UBA1402* (STD2_120)
STD2_121	5.447802	d__Bacteria	*Firmicutes*	c__Bacilli	*RFN20*	*UBA1709*	g__	s__	D2	p__Firmicutes , f__UBA1709 ( STD2_121 )	f__UBA1709 , g__ ( STD2_121 )	g__ , s__ ( STD2_121 )	3091.54877237314	0.176215948740092	Bacterial (anaerobic-specific) ammonia oxidation	Absent	Nitrogen metabolism	*Firmicutes*, *UBA1709* (STD2_121)
STD2_124	2.3643508655914	d__Bacteria	*Firmicutes_A*	c__Clostridia	*Saccharofermentanales*	*DTU023*	g__UBA4923	s__UBA4923 sp002427535	D2	p__Firmicutes_A , f__DTU023 ( STD2_124 )	f__DTU023 , g__UBA4923 ( STD2_124 )	g__UBA4923 , s__UBA4923 sp002427535 ( STD2_124 )	3091.54877237314	0.0764778769372762	Bacterial (anaerobic-specific) ammonia oxidation	Absent	Nitrogen metabolism	*Firmicutes_A*, *DTU023* (STD2_124)
STD2_129	6.77122344444444	d__Bacteria	*Bacteroidota*	c__Bacteroidia	*Bacteroidales*	*Paludibacteraceae*	g__	s__	D2	p__Bacteroidota , f__Paludibacteraceae ( STD2_129 )	f__Paludibacteraceae , g__ ( STD2_129 )	g__ , s__ ( STD2_129 )	3091.54877237314	0.219023665579978	Bacterial (anaerobic-specific) ammonia oxidation	Absent	Nitrogen metabolism	*Bacteroidota*, *Paludibacteraceae* (STD2_129)
STD2_130	7.62472975	d__Bacteria	*Firmicutes_A*	c__Clostridia	*Christensenellales*	*CAG-138*	g__	s__	D2	p__Firmicutes_A , f__CAG-138 ( STD2_130 )	f__CAG-138 , g__ ( STD2_130 )	g__ , s__ ( STD2_130 )	3091.54877237314	0.24663139129929	Bacterial (anaerobic-specific) ammonia oxidation	Absent	Nitrogen metabolism	*Firmicutes_A*, *CAG-138* (STD2_130)
STD2_133	20.7029236485507	d__Bacteria	*Firmicutes_A*	c__Clostridia	*Lachnospirales*	*Lachnospiraceae*	g__	s__	D2	p__Firmicutes_A , f__Lachnospiraceae ( STD2_133 )	f__Lachnospiraceae , g__ ( STD2_133 )	g__ , s__ ( STD2_133 )	3091.54877237314	0.669661880593872	Bacterial (anaerobic-specific) ammonia oxidation	Absent	Nitrogen metabolism	*Firmicutes_A*, *Lachnospiraceae* (STD2_133)
STD2_134	4.6215518172043	d__Bacteria	*Firmicutes_A*	c__Clostridia	*Lachnospirales*	*Lachnospiraceae*	g__Hespellia	s__	D2	p__Firmicutes_A , f__Lachnospiraceae ( STD2_134 )	f__Lachnospiraceae , g__Hespellia ( STD2_134 )	g__Hespellia , s__ ( STD2_134 )	3091.54877237314	0.149489856298036	Bacterial (anaerobic-specific) ammonia oxidation	Absent	Nitrogen metabolism	*Firmicutes_A*, *Lachnospiraceae* (STD2_134)
STD2_140	10.0115008585859	d__Bacteria	*Firmicutes_A*	c__Clostridia	*Lachnospirales*	*Anaerotignaceae*	g__Anaerotignum	s__	D2	p__Firmicutes_A , f__Anaerotignaceae ( STD2_140 )	f__Anaerotignaceae , g__Anaerotignum ( STD2_140 )	g__Anaerotignum , s__ ( STD2_140 )	3091.54877237314	0.323834478952789	Bacterial (anaerobic-specific) ammonia oxidation	Absent	Nitrogen metabolism	*Firmicutes_A*, *Anaerotignaceae* (STD2_140)
STD2_144	8.9506360915493	d__Bacteria	*Bacteroidota*	c__Bacteroidia	*Bacteroidales*	*UBA12481*	g__UBA12481	s__	D2	p__Bacteroidota , f__UBA12481 ( STD2_144 )	f__UBA12481 , g__UBA12481 ( STD2_144 )	g__UBA12481 , s__ ( STD2_144 )	3091.54877237314	0.289519485234535	Bacterial (anaerobic-specific) ammonia oxidation	Absent	Nitrogen metabolism	*Bacteroidota*, *UBA12481* (STD2_144)
STD2_15	2.66604703558719	d__Bacteria	*Proteobacteria*	c__Gammaproteobacteria	*Burkholderiales*	*Rhodocyclaceae*	g__Rugosibacter	s__Rugosibacter sp002422995	D2	p__Proteobacteria , f__Rhodocyclaceae ( STD2_15 )	f__Rhodocyclaceae , g__Rugosibacter ( STD2_15 )	g__Rugosibacter , s__Rugosibacter sp002422995 ( STD2_15 )	3091.54877237314	0.0862366157510327	Bacterial (anaerobic-specific) ammonia oxidation	Absent	Nitrogen metabolism	*Proteobacteria*, *Rhodocyclaceae* (STD2_15)
STD2_151	11.499954316726	d__Bacteria	*Firmicutes_B*	c__Syntrophomonadia	*Syntrophomonadales*	*Syntrophomonadaceae*	g__Syntrophomonas_B	s__	D2	p__Firmicutes_B , f__Syntrophomonadaceae ( STD2_151 )	f__Syntrophomonadaceae , g__Syntrophomonas_B ( STD2_151 )	g__Syntrophomonas_B , s__ ( STD2_151 )	3091.54877237314	0.371980362059706	Bacterial (anaerobic-specific) ammonia oxidation	Absent	Nitrogen metabolism	*Firmicutes_B*, *Syntrophomonadaceae* (STD2_151)
STD2_155	7.2380712260274	d__Bacteria	*Bacteroidota*	c__Bacteroidia	*Bacteroidales*	*Dysgonomonadaceae*	g__UBA2632	s__	D2	p__Bacteroidota , f__Dysgonomonadaceae ( STD2_155 )	f__Dysgonomonadaceae , g__UBA2632 ( STD2_155 )	g__UBA2632 , s__ ( STD2_155 )	3091.54877237314	0.234124439203698	Bacterial (anaerobic-specific) ammonia oxidation	Absent	Nitrogen metabolism	*Bacteroidota*, *Dysgonomonadaceae* (STD2_155)
STD2_157	9.71598554978355	d__Bacteria	*Bacteroidota*	c__Bacteroidia	*Bacteroidales*	*Tannerellaceae*	g__Parabacteroides_A	s__	D2	p__Bacteroidota , f__Tannerellaceae ( STD2_157 )	f__Tannerellaceae , g__Parabacteroides_A ( STD2_157 )	g__Parabacteroides_A , s__ ( STD2_157 )	3091.54877237314	0.314275667801461	Bacterial (anaerobic-specific) ammonia oxidation	Absent	Nitrogen metabolism	*Bacteroidota*, *Tannerellaceae* (STD2_157)
STD2_159	10.9305451547619	d__Bacteria	*Firmicutes_A*	c__Clostridia	*Lachnospirales*	*Lachnospiraceae*	g__Hespellia	s__	D2	p__Firmicutes_A , f__Lachnospiraceae ( STD2_159 )	f__Lachnospiraceae , g__Hespellia ( STD2_159 )	g__Hespellia , s__ ( STD2_159 )	3091.54877237314	0.353562112700276	Bacterial (anaerobic-specific) ammonia oxidation	Absent	Nitrogen metabolism	*Firmicutes_A*, *Lachnospiraceae* (STD2_159)
STD2_16	3.3837180387931	d__Bacteria	*Campylobacterota*	c__Campylobacteria	*Campylobacterales*	*Sulfurospirillaceae*	g__	s__	D2	p__Campylobacterota , f__Sulfurospirillaceae ( STD2_16 )	f__Sulfurospirillaceae , g__ ( STD2_16 )	g__ , s__ ( STD2_16 )	3091.54877237314	0.109450579238175	Bacterial (anaerobic-specific) ammonia oxidation	Absent	Nitrogen metabolism	*Campylobacterota*, *Sulfurospirillaceae* (STD2_16)
STD2_160	6.73873818367347	d__Bacteria	*Firmicutes_A*	c__Clostridia	*Oscillospirales*	*Oscillospiraceae*	g__Oscillibacter	s__	D2	p__Firmicutes_A , f__Oscillospiraceae ( STD2_160 )	f__Oscillospiraceae , g__Oscillibacter ( STD2_160 )	g__Oscillibacter , s__ ( STD2_160 )	3091.54877237314	0.217972889313361	Bacterial (anaerobic-specific) ammonia oxidation	Absent	Nitrogen metabolism	*Firmicutes_A*, *Oscillospiraceae* (STD2_160)
STD2_161	3.90817124022346	d__Bacteria	*Proteobacteria*	c__Gammaproteobacteria	*Burkholderiales*	*Rhodocyclaceae*	g__Zoogloea	s__	D2	p__Proteobacteria , f__Rhodocyclaceae ( STD2_161 )	f__Rhodocyclaceae , g__Zoogloea ( STD2_161 )	g__Zoogloea , s__ ( STD2_161 )	3091.54877237314	0.126414671997022	Bacterial (anaerobic-specific) ammonia oxidation	Absent	Nitrogen metabolism	*Proteobacteria*, *Rhodocyclaceae* (STD2_161)
STD2_165	3.48544099644128	d__Bacteria	*Firmicutes_B*	c__Syntrophomonadia	*Syntrophomonadales*	*Syntrophomonadaceae*	g__UBA4844	s__	D2	p__Firmicutes_B , f__Syntrophomonadaceae ( STD2_165 )	f__Syntrophomonadaceae , g__UBA4844 ( STD2_165 )	g__UBA4844 , s__ ( STD2_165 )	3091.54877237314	0.112740935145131	Bacterial (anaerobic-specific) ammonia oxidation	Absent	Nitrogen metabolism	*Firmicutes_B*, *Syntrophomonadaceae* (STD2_165)
STD2_168	2.72930295631068	d__Bacteria	*Firmicutes_A*	c__Clostridia	*Oscillospirales*	*Acutalibacteraceae*	g__UBA4871	s__	D2	p__Firmicutes_A , f__Acutalibacteraceae ( STD2_168 )	f__Acutalibacteraceae , g__UBA4871 ( STD2_168 )	g__UBA4871 , s__ ( STD2_168 )	3091.54877237314	0.0882827073827987	Bacterial (anaerobic-specific) ammonia oxidation	Absent	Nitrogen metabolism	*Firmicutes_A*, *Acutalibacteraceae* (STD2_168)
STD2_173	50.1335389417808	d__Bacteria	*Bacteroidota*	c__Bacteroidia	*Bacteroidales*	*Tannerellaceae*	g__Parabacteroides_A	s__Parabacteroides_A chartae	D2	p__Bacteroidota , f__Tannerellaceae ( STD2_173 )	f__Tannerellaceae , g__Parabacteroides_A ( STD2_173 )	g__Parabacteroides_A , s__Parabacteroides_A chartae ( STD2_173 )	3091.54877237314	1.62163183029124	Bacterial (anaerobic-specific) ammonia oxidation	Absent	Nitrogen metabolism	*Bacteroidota*, *Tannerellaceae* (STD2_173)
STD2_175	2.72530488580247	d__Bacteria	*Firmicutes_A*	c__Clostridia	*Lachnospirales*	*Lachnospiraceae*	g__Lachnospira	s__	D2	p__Firmicutes_A , f__Lachnospiraceae ( STD2_175 )	f__Lachnospiraceae , g__Lachnospira ( STD2_175 )	g__Lachnospira , s__ ( STD2_175 )	3091.54877237314	0.0881533848068802	Bacterial (anaerobic-specific) ammonia oxidation	Absent	Nitrogen metabolism	*Firmicutes_A*, *Lachnospiraceae* (STD2_175)
STD2_177	17.7945891190476	d__Bacteria	*Firmicutes_A*	c__Clostridia	*Lachnospirales*	*Lachnospiraceae*	g__UBA9502	s__	D2	p__Firmicutes_A , f__Lachnospiraceae ( STD2_177 )	f__Lachnospiraceae , g__UBA9502 ( STD2_177 )	g__UBA9502 , s__ ( STD2_177 )	3091.54877237314	0.575588173735591	Bacterial (anaerobic-specific) ammonia oxidation	Absent	Nitrogen metabolism	*Firmicutes_A*, *Lachnospiraceae* (STD2_177)
STD2_182	4.27708465517241	d__Bacteria	*Firmicutes_A*	c__Clostridia	*Christensenellales*	*CAG-74*	g__	s__	D2	p__Firmicutes_A , f__CAG-74 ( STD2_182 )	f__CAG-74 , g__ ( STD2_182 )	g__ , s__ ( STD2_182 )	3091.54877237314	0.138347636414263	Bacterial (anaerobic-specific) ammonia oxidation	Absent	Nitrogen metabolism	*Firmicutes_A*, *CAG-74* (STD2_182)
STD2_184	9.85006949444444	d__Bacteria	*Firmicutes_A*	c__Clostridia	*Lachnospirales*	*Lachnospiraceae*	g__	s__	D2	p__Firmicutes_A , f__Lachnospiraceae ( STD2_184 )	f__Lachnospiraceae , g__ ( STD2_184 )	g__ , s__ ( STD2_184 )	3091.54877237314	0.318612780185361	Bacterial (anaerobic-specific) ammonia oxidation	Absent	Nitrogen metabolism	*Firmicutes_A*, *Lachnospiraceae* (STD2_184)
STD2_185	7.04890385714286	d__Bacteria	*Proteobacteria*	c__Gammaproteobacteria	*Burkholderiales*	*Rhodocyclaceae*	g__Zoogloea	s__	D2	p__Proteobacteria , f__Rhodocyclaceae ( STD2_185 )	f__Rhodocyclaceae , g__Zoogloea ( STD2_185 )	g__Zoogloea , s__ ( STD2_185 )	3091.54877237314	0.228005584777884	Bacterial (anaerobic-specific) ammonia oxidation	Absent	Nitrogen metabolism	*Proteobacteria*, *Rhodocyclaceae* (STD2_185)
STD2_186	4.726702	d__Bacteria	*Firmicutes_A*	c__Clostridia	*TANB77*	*CAG-465*	g__CAG-465	s__	D2	p__Firmicutes_A , f__CAG-465 ( STD2_186 )	f__CAG-465 , g__CAG-465 ( STD2_186 )	g__CAG-465 , s__ ( STD2_186 )	3091.54877237314	0.152891070075912	Bacterial (anaerobic-specific) ammonia oxidation	Absent	Nitrogen metabolism	*Firmicutes_A*, *CAG-465* (STD2_186)
STD2_189	4.11722661538462	d__Bacteria	*Firmicutes*	c__Bacilli	*RF39*	*UBA5348*	g__UBA5348	s__UBA5348 sp002411005	D2	p__Firmicutes , f__UBA5348 ( STD2_189 )	f__UBA5348 , g__UBA5348 ( STD2_189 )	g__UBA5348 , s__UBA5348 sp002411005 ( STD2_189 )	3091.54877237314	0.133176828784886	Bacterial (anaerobic-specific) ammonia oxidation	Absent	Nitrogen metabolism	*Firmicutes*, *UBA5348* (STD2_189)
STD2_19	4.75395236363636	d__Bacteria	*Campylobacterota*	c__Campylobacteria	*Campylobacterales*	*Sulfurospirillaceae*	g__	s__	D2	p__Campylobacterota , f__Sulfurospirillaceae ( STD2_19 )	f__Sulfurospirillaceae , g__ ( STD2_19 )	g__ , s__ ( STD2_19 )	3091.54877237314	0.153772517067138	Bacterial (anaerobic-specific) ammonia oxidation	Absent	Nitrogen metabolism	*Campylobacterota*, *Sulfurospirillaceae* (STD2_19)
STD2_191	5.64863366666667	d__Bacteria	*Desulfobacterota_A*	c__Desulfovibrionia	*Desulfovibrionales*	*Desulfovibrionaceae*	g__Pseudodesulfovibrio	s__	D2	p__Desulfobacterota_A , f__Desulfovibrionaceae ( STD2_191 )	f__Desulfovibrionaceae , g__Pseudodesulfovibrio ( STD2_191 )	g__Pseudodesulfovibrio , s__ ( STD2_191 )	3091.54877237314	0.18271209942228	Bacterial (anaerobic-specific) ammonia oxidation	Absent	Nitrogen metabolism	*Desulfobacterota_A*, *Desulfovibrionaceae* (STD2_191)
STD2_192	11.0872356764706	d__Bacteria	*Bacteroidota*	c__Bacteroidia	*Bacteroidales*	*Dysgonomonadaceae*	g__Proteiniphilum	s__	D2	p__Bacteroidota , f__Dysgonomonadaceae ( STD2_192 )	f__Dysgonomonadaceae , g__Proteiniphilum ( STD2_192 )	g__Proteiniphilum , s__ ( STD2_192 )	3091.54877237314	0.358630463007699	Bacterial (anaerobic-specific) ammonia oxidation	Absent	Nitrogen metabolism	*Bacteroidota*, *Dysgonomonadaceae* (STD2_192)
STD2_194	4.90790997674419	d__Bacteria	*Bacteroidota*	c__Bacteroidia	*Bacteroidales*	*Dysgonomonadaceae*	g__UBA5287	s__UBA5287 sp002411345	D2	p__Bacteroidota , f__Dysgonomonadaceae ( STD2_194 )	f__Dysgonomonadaceae , g__UBA5287 ( STD2_194 )	g__UBA5287 , s__UBA5287 sp002411345 ( STD2_194 )	3091.54877237314	0.158752468038108	Bacterial (anaerobic-specific) ammonia oxidation	Absent	Nitrogen metabolism	*Bacteroidota*, *Dysgonomonadaceae* (STD2_194)
STD2_20	25.674774225	d__Bacteria	*Proteobacteria*	c__Alphaproteobacteria	*Micavibrionales*	*Micavibrionales*	g__	s__	D2	p__Proteobacteria , f__ ( STD2_20 )	f__ , g__ ( STD2_20 )	g__ , s__ ( STD2_20 )	3091.54877237314	0.830482587059156	Bacterial (anaerobic-specific) ammonia oxidation	Absent	Nitrogen metabolism	*Proteobacteria*, *Micavibrionales* (STD2_20)
STD2_202	5.61078310185185	d__Bacteria	*Acidobacteriota*	c__Aminicenantia	*Aminicenantales*	*UBA4085*	g__	s__	D2	p__Acidobacteriota , f__UBA4085 ( STD2_202 )	f__UBA4085 , g__ ( STD2_202 )	g__ , s__ ( STD2_202 )	3091.54877237314	0.181487775706184	Bacterial (anaerobic-specific) ammonia oxidation	Absent	Nitrogen metabolism	*Acidobacteriota*, *UBA4085* (STD2_202)
STD2_209	3.64497072535211	d__Bacteria	*Chloroflexota*	c__Dehalococcoidia	*Dehalococcoidales*	*UBA5627*	g__	s__	D2	p__Chloroflexota , f__UBA5627 ( STD2_209 )	f__UBA5627 , g__ ( STD2_209 )	g__ , s__ ( STD2_209 )	3091.54877237314	0.117901123149811	Bacterial (anaerobic-specific) ammonia oxidation	Absent	Nitrogen metabolism	*Chloroflexota*, *UBA5627* (STD2_209)
STD2_213	13.8184351714286	d__Bacteria	*Firmicutes_B*	c__Syntrophomonadia	*Syntrophomonadales*	*Syntrophomonadaceae*	g__	s__	D2	p__Firmicutes_B , f__Syntrophomonadaceae ( STD2_213 )	f__Syntrophomonadaceae , g__ ( STD2_213 )	g__ , s__ ( STD2_213 )	3091.54877237314	0.446974516297904	Bacterial (anaerobic-specific) ammonia oxidation	Absent	Nitrogen metabolism	*Firmicutes_B*, *Syntrophomonadaceae* (STD2_213)
STD2_216	25.1734065245902	d__Bacteria	*Firmicutes_A*	c__Clostridia	*Lachnospirales*	*Lachnospiraceae*	g__UBA5416	s__	D2	p__Firmicutes_A , f__Lachnospiraceae ( STD2_216 )	f__Lachnospiraceae , g__UBA5416 ( STD2_216 )	g__UBA5416 , s__ ( STD2_216 )	3091.54877237314	0.814265223616918	Bacterial (anaerobic-specific) ammonia oxidation	Absent	Nitrogen metabolism	*Firmicutes_A*, *Lachnospiraceae* (STD2_216)
STD2_218	23.6700409387755	d__Bacteria	*Firmicutes_A*	c__Clostridia	*Lachnospirales*	*Lachnospiraceae*	g__UBA7096	s__	D2	p__Firmicutes_A , f__Lachnospiraceae ( STD2_218 )	f__Lachnospiraceae , g__UBA7096 ( STD2_218 )	g__UBA7096 , s__ ( STD2_218 )	3091.54877237314	0.765636989145926	Bacterial (anaerobic-specific) ammonia oxidation	Absent	Nitrogen metabolism	*Firmicutes_A*, *Lachnospiraceae* (STD2_218)
STD2_219	3.62966384375	d__Bacteria	*Firmicutes_A*	c__Clostridia	*Clostridiales*	*Clostridiaceae*	g__Clostridium_I	s__	D2	p__Firmicutes_A , f__Clostridiaceae ( STD2_219 )	f__Clostridiaceae , g__Clostridium_I ( STD2_219 )	g__Clostridium_I , s__ ( STD2_219 )	3091.54877237314	0.117406002977718	Bacterial (anaerobic-specific) ammonia oxidation	Absent	Nitrogen metabolism	*Firmicutes_A*, *Clostridiaceae* (STD2_219)
STD2_22	11.8912237151515	d__Bacteria	*Firmicutes_A*	c__Clostridia	*Oscillospirales*	*Acutalibacteraceae*	g__UBA4871	s__UBA4871 sp002399445	D2	p__Firmicutes_A , f__Acutalibacteraceae ( STD2_22 )	f__Acutalibacteraceae , g__UBA4871 ( STD2_22 )	g__UBA4871 , s__UBA4871 sp002399445 ( STD2_22 )	3091.54877237314	0.384636458638935	Bacterial (anaerobic-specific) ammonia oxidation	Absent	Nitrogen metabolism	*Firmicutes_A*, *Acutalibacteraceae* (STD2_22)
STD2_223	5.20217127819549	d__Bacteria	*Firmicutes_A*	c__Clostridia	*Lachnospirales*	*Lachnospiraceae*	g__	s__	D2	p__Firmicutes_A , f__Lachnospiraceae ( STD2_223 )	f__Lachnospiraceae , g__ ( STD2_223 )	g__ , s__ ( STD2_223 )	3091.54877237314	0.168270716758002	Bacterial (anaerobic-specific) ammonia oxidation	Absent	Nitrogen metabolism	*Firmicutes_A*, *Lachnospiraceae* (STD2_223)
STD2_224	19.7331376859504	d__Bacteria	*Bacteroidota*	c__Bacteroidia	*Bacteroidales*	*Bacteroidaceae*	g__Bacteroides	s__Bacteroides graminisolvens	D2	p__Bacteroidota , f__Bacteroidaceae ( STD2_224 )	f__Bacteroidaceae , g__Bacteroides ( STD2_224 )	g__Bacteroides , s__Bacteroides graminisolvens ( STD2_224 )	3091.54877237314	0.638292944374377	Bacterial (anaerobic-specific) ammonia oxidation	Absent	Nitrogen metabolism	*Bacteroidota*, *Bacteroidaceae* (STD2_224)
STD2_226	8.19918603888889	d__Bacteria	*Firmicutes_A*	c__Clostridia	*Lachnospirales*	*Lachnospiraceae*	g__SZUA-378	s__	D2	p__Firmicutes_A , f__Lachnospiraceae ( STD2_226 )	f__Lachnospiraceae , g__SZUA-378 ( STD2_226 )	g__SZUA-378 , s__ ( STD2_226 )	3091.54877237314	0.265212896272538	Bacterial (anaerobic-specific) ammonia oxidation	Absent	Nitrogen metabolism	*Firmicutes_A*, *Lachnospiraceae* (STD2_226)
STD2_23	3.55189677844311	d__Bacteria	*Bacteroidota*	c__Bacteroidia	*Bacteroidales*	*Paludibacteraceae*	g__Paludibacter	s__	D2	p__Bacteroidota , f__Paludibacteraceae ( STD2_23 )	f__Paludibacteraceae , g__Paludibacter ( STD2_23 )	g__Paludibacter , s__ ( STD2_23 )	3091.54877237314	0.114890530279961	Bacterial (anaerobic-specific) ammonia oxidation	Absent	Nitrogen metabolism	*Bacteroidota*, *Paludibacteraceae* (STD2_23)
STD2_233	10.2108715714286	d__Bacteria	*Firmicutes_A*	c__Clostridia	*Saccharofermentanales*	*UBA5734*	g__	s__	D2	p__Firmicutes_A , f__UBA5734 ( STD2_233 )	f__UBA5734 , g__ ( STD2_233 )	g__ , s__ ( STD2_233 )	3091.54877237314	0.330283373261827	Bacterial (anaerobic-specific) ammonia oxidation	Absent	Nitrogen metabolism	*Firmicutes_A*, *UBA5734* (STD2_233)
STD2_235	17.91827584375	d__Bacteria	*Actinobacteriota*	c__Coriobacteriia	*Coriobacteriales*	*Atopobiaceae*	g__	s__	D2	p__Actinobacteriota , f__Atopobiaceae ( STD2_235 )	f__Atopobiaceae , g__ ( STD2_235 )	g__ , s__ ( STD2_235 )	3091.54877237314	0.579588975075285	Bacterial (anaerobic-specific) ammonia oxidation	Absent	Nitrogen metabolism	*Actinobacteriota*, *Atopobiaceae* (STD2_235)
STD2_237	4.95100337704918	d__Bacteria	*Bacteroidota*	c__Bacteroidia	*Bacteroidales*	*Dysgonomonadaceae*	g__Fermentimonas	s__Fermentimonas sp002398875	D2	p__Bacteroidota , f__Dysgonomonadaceae ( STD2_237 )	f__Dysgonomonadaceae , g__Fermentimonas ( STD2_237 )	g__Fermentimonas , s__Fermentimonas sp002398875 ( STD2_237 )	3091.54877237314	0.160146377805604	Bacterial (anaerobic-specific) ammonia oxidation	Absent	Nitrogen metabolism	*Bacteroidota*, *Dysgonomonadaceae* (STD2_237)
STD2_238	3.49797475342466	d__Bacteria	*Proteobacteria*	c__Alphaproteobacteria	*Micavibrionales*	*UBA8914*	g__UBA8914	s__	D2	p__Proteobacteria , f__UBA8914 ( STD2_238 )	f__UBA8914 , g__UBA8914 ( STD2_238 )	g__UBA8914 , s__ ( STD2_238 )	3091.54877237314	0.113146355143527	Bacterial (anaerobic-specific) ammonia oxidation	Absent	Nitrogen metabolism	*Proteobacteria*, *UBA8914* (STD2_238)
STD2_24	8.81591998979592	d__Bacteria	*Firmicutes_A*	c__Clostridia	*Lachnospirales*	*Lachnospiraceae*	g__Anaerostipes	s__	D2	p__Firmicutes_A , f__Lachnospiraceae ( STD2_24 )	f__Lachnospiraceae , g__Anaerostipes ( STD2_24 )	g__Anaerostipes , s__ ( STD2_24 )	3091.54877237314	0.285161924941221	Bacterial (anaerobic-specific) ammonia oxidation	Absent	Nitrogen metabolism	*Firmicutes_A*, *Lachnospiraceae* (STD2_24)
STD2_240	5.68966619117647	d__Bacteria	*Firmicutes_A*	c__Clostridia	*Lachnospirales*	*Lachnospiraceae*	g__Herbinix	s__	D2	p__Firmicutes_A , f__Lachnospiraceae ( STD2_240 )	f__Lachnospiraceae , g__Herbinix ( STD2_240 )	g__Herbinix , s__ ( STD2_240 )	3091.54877237314	0.184039347592403	Bacterial (anaerobic-specific) ammonia oxidation	Absent	Nitrogen metabolism	*Firmicutes_A*, *Lachnospiraceae* (STD2_240)
STD2_242	4.24867848484848	d__Archaea	*Nanoarchaeota*	c__Nanoarchaeia	*Woesearchaeales*	*21-14-0-10-32-9*	g__	s__	D2	p__Nanoarchaeota , f__21-14-0-10-32-9 ( STD2_242 )	f__21-14-0-10-32-9 , g__ ( STD2_242 )	g__ , s__ ( STD2_242 )	3091.54877237314	0.137428803414513	Bacterial (anaerobic-specific) ammonia oxidation	Absent	Nitrogen metabolism	*Nanoarchaeota*, *21-14-0-10-32-9* (STD2_242)
STD2_244	7.54760353672316	d__Bacteria	*Spirochaetota*	c__Spirochaetia	*Sphaerochaetales*	*Sphaerochaetaceae*	g__	s__	D2	p__Spirochaetota , f__Sphaerochaetaceae ( STD2_244 )	f__Sphaerochaetaceae , g__ ( STD2_244 )	g__ , s__ ( STD2_244 )	3091.54877237314	0.244136647759546	Bacterial (anaerobic-specific) ammonia oxidation	Absent	Nitrogen metabolism	*Spirochaetota*, *Sphaerochaetaceae* (STD2_244)
STD2_245	2.79717005208333	d__Bacteria	*Bacteroidota*	c__Bacteroidia	*Bacteroidales*	*BM520*	g__	s__	D2	p__Bacteroidota , f__BM520 ( STD2_245 )	f__BM520 , g__ ( STD2_245 )	g__ , s__ ( STD2_245 )	3091.54877237314	0.0904779532213611	Bacterial (anaerobic-specific) ammonia oxidation	Absent	Nitrogen metabolism	*Bacteroidota*, *BM520* (STD2_245)
STD2_256	3.25166586363636	d__Bacteria	*Bacteroidota*	c__Bacteroidia	*Bacteroidales*	*Bacteroidales*	g__	s__	D2	p__Bacteroidota , f__ ( STD2_256 )	f__ , g__ ( STD2_256 )	g__ , s__ ( STD2_256 )	3091.54877237314	0.10517918697237	Bacterial (anaerobic-specific) ammonia oxidation	Absent	Nitrogen metabolism	*Bacteroidota*, *Bacteroidales* (STD2_256)
STD2_26	3.61459420168067	d__Bacteria	*Firmicutes_A*	c__Clostridia	*Oscillospirales*	*Oscillospiraceae*	g__	s__	D2	p__Firmicutes_A , f__Oscillospiraceae ( STD2_26 )	f__Oscillospiraceae , g__ ( STD2_26 )	g__ , s__ ( STD2_26 )	3091.54877237314	0.116918556614135	Bacterial (anaerobic-specific) ammonia oxidation	Absent	Nitrogen metabolism	*Firmicutes_A*, *Oscillospiraceae* (STD2_26)
STD2_260	2.50706663195691	d__Bacteria	*Bacteroidota*	c__Bacteroidia	*Bacteroidales*	*4484-276*	g__	s__	D2	p__Bacteroidota , f__4484-276 ( STD2_260 )	f__4484-276 , g__ ( STD2_260 )	g__ , s__ ( STD2_260 )	3091.54877237314	0.0810941963575245	Bacterial (anaerobic-specific) ammonia oxidation	Absent	Nitrogen metabolism	*Bacteroidota*, *4484-276* (STD2_260)
STD2_265	3.62236197916667	d__Bacteria	*Bacteroidota*	c__Bacteroidia	*Bacteroidales*	*UBA1402*	g__UBA8389	s__	D2	p__Bacteroidota , f__UBA1402 ( STD2_265 )	f__UBA1402 , g__UBA8389 ( STD2_265 )	g__UBA8389 , s__ ( STD2_265 )	3091.54877237314	0.117169815062826	Bacterial (anaerobic-specific) ammonia oxidation	Absent	Nitrogen metabolism	*Bacteroidota*, *UBA1402* (STD2_265)
STD2_3	2.39517308474576	d__Bacteria	*Bacteroidota*	c__Bacteroidia	*Bacteroidales*	*Rikenellaceae*	g__Alistipes_A	s__	D2	p__Bacteroidota , f__Rikenellaceae ( STD2_3 )	f__Rikenellaceae , g__Alistipes_A ( STD2_3 )	g__Alistipes_A , s__ ( STD2_3 )	3091.54877237314	0.0774748600491001	Bacterial (anaerobic-specific) ammonia oxidation	Absent	Nitrogen metabolism	*Bacteroidota*, *Rikenellaceae* (STD2_3)
STD2_39	5.7007091452381	d__Bacteria	*Firmicutes_A*	c__Clostridia	c__Clostridia	c__Clostridia	g__	s__	D2	p__Firmicutes_A , f__ ( STD2_39 )	f__ , g__ ( STD2_39 )	g__ , s__ ( STD2_39 )	3091.54877237314	0.184396545711363	Bacterial (anaerobic-specific) ammonia oxidation	Absent	Nitrogen metabolism	*Firmicutes_A*, c__Clostridia (STD2_39)
STD2_4	20.0531021129032	d__Bacteria	*Cloacimonadota*	c__Cloacimonadia	*Cloacimonadales*	*Cloacimonadaceae*	g__	s__	D2	p__Cloacimonadota , f__Cloacimonadaceae ( STD2_4 )	f__Cloacimonadaceae , g__ ( STD2_4 )	g__ , s__ ( STD2_4 )	3091.54877237314	0.648642592738721	Bacterial (anaerobic-specific) ammonia oxidation	Absent	Nitrogen metabolism	*Cloacimonadota*, *Cloacimonadaceae* (STD2_4)
STD2_49	55.6919687338129	d__Bacteria	*Bacteroidota*	c__Bacteroidia	*Bacteroidales*	*Dysgonomonadaceae*	g__Proteiniphilum	s__Proteiniphilum sp002411515	D2	p__Bacteroidota , f__Dysgonomonadaceae ( STD2_49 )	f__Dysgonomonadaceae , g__Proteiniphilum ( STD2_49 )	g__Proteiniphilum , s__Proteiniphilum sp002411515 ( STD2_49 )	3091.54877237314	1.80142617291018	Bacterial (anaerobic-specific) ammonia oxidation	Absent	Nitrogen metabolism	*Bacteroidota*, *Dysgonomonadaceae* (STD2_49)
STD2_5	9.998267	d__Bacteria	*Bacteroidota*	c__Bacteroidia	*Bacteroidales*	*Paludibacteraceae*	g__Paludibacter	s__	D2	p__Bacteroidota , f__Paludibacteraceae ( STD2_5 )	f__Paludibacteraceae , g__Paludibacter ( STD2_5 )	g__Paludibacter , s__ ( STD2_5 )	3091.54877237314	0.323406413295079	Bacterial (anaerobic-specific) ammonia oxidation	Absent	Nitrogen metabolism	*Bacteroidota*, *Paludibacteraceae* (STD2_5)
STD2_58	103.62063544	d__Bacteria	*Campylobacterota*	c__Campylobacteria	*Campylobacterales*	*Arcobacteraceae*	g__Aliarcobacter	s__	D2	p__Campylobacterota , f__Arcobacteraceae ( STD2_58 )	f__Arcobacteraceae , g__Aliarcobacter ( STD2_58 )	g__Aliarcobacter , s__ ( STD2_58 )	3091.54877237314	3.35173866141076	Bacterial (anaerobic-specific) ammonia oxidation	Absent	Nitrogen metabolism	*Campylobacterota*, *Arcobacteraceae* (STD2_58)
STD2_59	20.8256684681818	d__Bacteria	*Bacteroidota*	c__Bacteroidia	*Bacteroidales*	*Tannerellaceae*	g__Massilibacteroides	s__	D2	p__Bacteroidota , f__Tannerellaceae ( STD2_59 )	f__Tannerellaceae , g__Massilibacteroides ( STD2_59 )	g__Massilibacteroides , s__ ( STD2_59 )	3091.54877237314	0.673632214839541	Bacterial (anaerobic-specific) ammonia oxidation	Absent	Nitrogen metabolism	*Bacteroidota*, *Tannerellaceae* (STD2_59)
STD2_6	8.92024268518519	d__Bacteria	*Firmicutes*	c__Bacilli	*RF39*	*UBA5348*	g__	s__	D2	p__Firmicutes , f__UBA5348 ( STD2_6 )	f__UBA5348 , g__ ( STD2_6 )	g__ , s__ ( STD2_6 )	3091.54877237314	0.288536372607113	Bacterial (anaerobic-specific) ammonia oxidation	Absent	Nitrogen metabolism	*Firmicutes*, *UBA5348* (STD2_6)
STD2_7	2.72216508754209	d__Bacteria	*Caldatribacteriota*	c__JS1	*SB-45*	*UBA6794*	g__	s__	D2	p__Caldatribacteriota , f__UBA6794 ( STD2_7 )	f__UBA6794 , g__ ( STD2_7 )	g__ , s__ ( STD2_7 )	3091.54877237314	0.0880518241170266	Bacterial (anaerobic-specific) ammonia oxidation	Absent	Nitrogen metabolism	*Caldatribacteriota*, *UBA6794* (STD2_7)
STD2_71	16.1589564210526	d__Bacteria	*Campylobacterota*	c__Campylobacteria	*Campylobacterales*	*Arcobacteraceae*	g__Aliarcobacter	s__Aliarcobacter skirrowii	D2	p__Campylobacterota , f__Arcobacteraceae ( STD2_71 )	f__Arcobacteraceae , g__Aliarcobacter ( STD2_71 )	g__Aliarcobacter , s__Aliarcobacter skirrowii ( STD2_71 )	3091.54877237314	0.522681594592754	Bacterial (anaerobic-specific) ammonia oxidation	Absent	Nitrogen metabolism	*Campylobacterota*, *Arcobacteraceae* (STD2_71)
STD2_72	13.1575533255814	d__Bacteria	*Proteobacteria*	c__Alphaproteobacteria	*Micavibrionales*	*Micavibrionales*	g__	s__	D2	p__Proteobacteria , f__ ( STD2_72 )	f__ , g__ ( STD2_72 )	g__ , s__ ( STD2_72 )	3091.54877237314	0.425597468917865	Bacterial (anaerobic-specific) ammonia oxidation	Absent	Nitrogen metabolism	*Proteobacteria*, *Micavibrionales* (STD2_72)
STD2_74	3.36659907226107	d__Bacteria	*Firmicutes_B*	c__Syntrophomonadia	*Syntrophomonadales*	*Syntrophomonadaceae*	g__	s__	D2	p__Firmicutes_B , f__Syntrophomonadaceae ( STD2_74 )	f__Syntrophomonadaceae , g__ ( STD2_74 )	g__ , s__ ( STD2_74 )	3091.54877237314	0.108896844919474	Bacterial (anaerobic-specific) ammonia oxidation	Absent	Nitrogen metabolism	*Firmicutes_B*, *Syntrophomonadaceae* (STD2_74)
STD2_76	6.63041821768708	d__Bacteria	*Firmicutes*	c__Bacilli	*Lactobacillales*	*Streptococcaceae*	g__Lactococcus	s__Lactococcus chungangensis	D2	p__Firmicutes , f__Streptococcaceae ( STD2_76 )	f__Streptococcaceae , g__Lactococcus ( STD2_76 )	g__Lactococcus , s__Lactococcus chungangensis ( STD2_76 )	3091.54877237314	0.214469144945672	Bacterial (anaerobic-specific) ammonia oxidation	Absent	Nitrogen metabolism	*Firmicutes*, *Streptococcaceae* (STD2_76)
STD2_78	47.2262730909091	d__Bacteria	*Proteobacteria*	c__Gammaproteobacteria	*Burkholderiales*	*Burkholderiaceae*	g__Comamonas	s__	D2	p__Proteobacteria , f__Burkholderiaceae ( STD2_78 )	f__Burkholderiaceae , g__Comamonas ( STD2_78 )	g__Comamonas , s__ ( STD2_78 )	3091.54877237314	1.52759269117586	Bacterial (anaerobic-specific) ammonia oxidation	Absent	Nitrogen metabolism	*Proteobacteria*, *Burkholderiaceae* (STD2_78)
STD2_8	3.14372788268156	d__Bacteria	*Bacteroidota*	c__Bacteroidia	*Bacteroidales*	*BM520*	g__	s__	D2	p__Bacteroidota , f__BM520 ( STD2_8 )	f__BM520 , g__ ( STD2_8 )	g__ , s__ ( STD2_8 )	3091.54877237314	0.101687798386838	Bacterial (anaerobic-specific) ammonia oxidation	Absent	Nitrogen metabolism	*Bacteroidota*, *BM520* (STD2_8)
STD2_80	30.5964138444444	d__Bacteria	*Campylobacterota*	c__Campylobacteria	*Campylobacterales*	*Arcobacteraceae*	g__Aliarcobacter	s__Aliarcobacter sp002452915	D2	p__Campylobacterota , f__Arcobacteraceae ( STD2_80 )	f__Arcobacteraceae , g__Aliarcobacter ( STD2_80 )	g__Aliarcobacter , s__Aliarcobacter sp002452915 ( STD2_80 )	3091.54877237314	0.989679157510363	Bacterial (anaerobic-specific) ammonia oxidation	Absent	Nitrogen metabolism	*Campylobacterota*, *Arcobacteraceae* (STD2_80)
STD2_86	9.1340334122807	d__Bacteria	*Bacteroidota*	c__Bacteroidia	*Bacteroidales*	*Paludibacteraceae*	g__Paludibacter	s__	D2	p__Bacteroidota , f__Paludibacteraceae ( STD2_86 )	f__Paludibacteraceae , g__Paludibacter ( STD2_86 )	g__Paludibacter , s__ ( STD2_86 )	3091.54877237314	0.295451700257966	Bacterial (anaerobic-specific) ammonia oxidation	Absent	Nitrogen metabolism	*Bacteroidota*, *Paludibacteraceae* (STD2_86)
STD2_87	3.14592912132353	d__Bacteria	*Firmicutes_A*	c__Clostridia	*Oscillospirales*	*Ruminococcaceae*	g__Pygmaiobacter	s__	D2	p__Firmicutes_A , f__Ruminococcaceae ( STD2_87 )	f__Ruminococcaceae , g__Pygmaiobacter ( STD2_87 )	g__Pygmaiobacter , s__ ( STD2_87 )	3091.54877237314	0.101759000195512	Bacterial (anaerobic-specific) ammonia oxidation	Absent	Nitrogen metabolism	*Firmicutes_A*, *Ruminococcaceae* (STD2_87)
STD2_88	41.8483035555556	d__Bacteria	*Campylobacterota*	c__Campylobacteria	*Campylobacterales*	*Arcobacteraceae*	g__Aliarcobacter	s__Aliarcobacter cryaerophilus_A	D2	p__Campylobacterota , f__Arcobacteraceae ( STD2_88 )	f__Arcobacteraceae , g__Aliarcobacter ( STD2_88 )	g__Aliarcobacter , s__Aliarcobacter cryaerophilus_A ( STD2_88 )	3091.54877237314	1.35363556058124	Bacterial (anaerobic-specific) ammonia oxidation	Absent	Nitrogen metabolism	*Campylobacterota*, *Arcobacteraceae* (STD2_88)
STD2_9	5.1700895703125	d__Bacteria	*Proteobacteria*	c__Gammaproteobacteria	*Burkholderiales*	*Rhodocyclaceae*	g__Zoogloea	s__	D2	p__Proteobacteria , f__Rhodocyclaceae ( STD2_9 )	f__Rhodocyclaceae , g__Zoogloea ( STD2_9 )	g__Zoogloea , s__ ( STD2_9 )	3091.54877237314	0.167232993912751	Bacterial (anaerobic-specific) ammonia oxidation	Absent	Nitrogen metabolism	*Proteobacteria*, *Rhodocyclaceae* (STD2_9)
STD2_90	10.1835665283019	d__Bacteria	*Proteobacteria*	c__Gammaproteobacteria	*Burkholderiales*	*Burkholderiaceae*	g__Aquabacterium	s__	D2	p__Proteobacteria , f__Burkholderiaceae ( STD2_90 )	f__Burkholderiaceae , g__Aquabacterium ( STD2_90 )	g__Aquabacterium , s__ ( STD2_90 )	3091.54877237314	0.329400157594305	Bacterial (anaerobic-specific) ammonia oxidation	Absent	Nitrogen metabolism	*Proteobacteria*, *Burkholderiaceae* (STD2_90)
STD2_91	18.3677583103448	d__Bacteria	*Firmicutes_A*	c__Clostridia	*Lachnospirales*	*Lachnospiraceae*	g__Hespellia	s__	D2	p__Firmicutes_A , f__Lachnospiraceae ( STD2_91 )	f__Lachnospiraceae , g__Hespellia ( STD2_91 )	g__Hespellia , s__ ( STD2_91 )	3091.54877237314	0.594128045932309	Bacterial (anaerobic-specific) ammonia oxidation	Absent	Nitrogen metabolism	*Firmicutes_A*, *Lachnospiraceae* (STD2_91)
STD2_92	31.2252572878788	d__Bacteria	*Firmicutes_A*	c__Clostridia	*Lachnospirales*	*Lachnospiraceae*	g__SZUA-378	s__	D2	p__Firmicutes_A , f__Lachnospiraceae ( STD2_92 )	f__Lachnospiraceae , g__SZUA-378 ( STD2_92 )	g__SZUA-378 , s__ ( STD2_92 )	3091.54877237314	1.01001988281458	Bacterial (anaerobic-specific) ammonia oxidation	Absent	Nitrogen metabolism	*Firmicutes_A*, *Lachnospiraceae* (STD2_92)
STD2_93	7.81644511111111	d__Bacteria	*Bacteroidota*	c__Bacteroidia	*Bacteroidales*	*Muribaculaceae*	g__CAG-279	s__	D2	p__Bacteroidota , f__Muribaculaceae ( STD2_93 )	f__Muribaculaceae , g__CAG-279 ( STD2_93 )	g__CAG-279 , s__ ( STD2_93 )	3091.54877237314	0.252832663710851	Bacterial (anaerobic-specific) ammonia oxidation	Absent	Nitrogen metabolism	*Bacteroidota*, *Muribaculaceae* (STD2_93)
STD2_94	15.6476251538462	d__Bacteria	*Desulfobacterota_A*	c__Desulfovibrionia	*Desulfovibrionales*	*Desulfovibrionaceae*	g__	s__	D2	p__Desulfobacterota_A , f__Desulfovibrionaceae ( STD2_94 )	f__Desulfovibrionaceae , g__ ( STD2_94 )	g__ , s__ ( STD2_94 )	3091.54877237314	0.506141947158568	Bacterial (anaerobic-specific) ammonia oxidation	Absent	Nitrogen metabolism	*Desulfobacterota_A*, *Desulfovibrionaceae* (STD2_94)
STD2_95	21.2755	d__Bacteria	*Firmicutes_A*	c__Clostridia	*Lachnospirales*	*Lachnospiraceae*	g__SZUA-378	s__	D2	p__Firmicutes_A , f__Lachnospiraceae ( STD2_95 )	f__Lachnospiraceae , g__SZUA-378 ( STD2_95 )	g__SZUA-378 , s__ ( STD2_95 )	3091.54877237314	0.688182576646478	Bacterial (anaerobic-specific) ammonia oxidation	Absent	Nitrogen metabolism	*Firmicutes_A*, *Lachnospiraceae* (STD2_95)
STD2_97	4.52025510071942	d__Bacteria	*Bacteroidota*	c__Bacteroidia	*Bacteroidales*	*TTA-H9*	g__GWE2-42-24	s__	D2	p__Bacteroidota , f__TTA-H9 ( STD2_97 )	f__TTA-H9 , g__GWE2-42-24 ( STD2_97 )	g__GWE2-42-24 , s__ ( STD2_97 )	3091.54877237314	0.146213287693003	Bacterial (anaerobic-specific) ammonia oxidation	Absent	Nitrogen metabolism	*Bacteroidota*, *TTA-H9* (STD2_97)
STD2_98	10.2415960307692	d__Bacteria	*Firmicutes_A*	c__Clostridia	*Lachnospirales*	*Lachnospiraceae*	g__	s__	D2	p__Firmicutes_A , f__Lachnospiraceae ( STD2_98 )	f__Lachnospiraceae , g__ ( STD2_98 )	g__ , s__ ( STD2_98 )	3091.54877237314	0.331277194210575	Bacterial (anaerobic-specific) ammonia oxidation	Absent	Nitrogen metabolism	*Firmicutes_A*, *Lachnospiraceae* (STD2_98)
STD2_99	4.08280047	d__Bacteria	*Bacteroidota*	c__Bacteroidia	*Bacteroidales*	*Tannerellaceae*	g__Parabacteroides	s__	D2	p__Bacteroidota , f__Tannerellaceae ( STD2_99 )	f__Tannerellaceae , g__Parabacteroides ( STD2_99 )	g__Parabacteroides , s__ ( STD2_99 )	3091.54877237314	0.132063272185286	Bacterial (anaerobic-specific) ammonia oxidation	Absent	Nitrogen metabolism	*Bacteroidota*, *Tannerellaceae* (STD2_99)
STE_101	8.87008278676471	d__Bacteria	*Firmicutes_A*	c__Mahellia	c__Mahellia	c__Mahellia	g__	s__	E	p__Firmicutes_A , f__ ( STE_101 )	f__ , g__ ( STE_101 )	g__ , s__ ( STE_101 )	2695.48819578859	0.329071475832218	Bacterial (anaerobic-specific) ammonia oxidation	Absent	Nitrogen metabolism	*Firmicutes_A*, c__Mahellia (STE_101)
STE_11	8.1290193362069	d__Bacteria	*Firmicutes_A*	c__Clostridia	*Monoglobales*	*Firm-18*	g__	s__	E	p__Firmicutes_A , f__Firm-18 ( STE_11 )	f__Firm-18 , g__ ( STE_11 )	g__ , s__ ( STE_11 )	2695.48819578859	0.301578739944313	Bacterial (anaerobic-specific) ammonia oxidation	Absent	Nitrogen metabolism	*Firmicutes_A*, *Firm-18* (STE_11)
STE_115	6.11906416025641	d__Bacteria	*Desulfuromonadota*	c__Desulfuromonadia	*Desulfuromonadales*	*Desulfuromonadaceae*	g__Desulfuromonas_A	s__Desulfuromonas_A thiophila	E	p__Desulfuromonadota , f__Desulfuromonadaceae ( STE_115 )	f__Desulfuromonadaceae , g__Desulfuromonas_A ( STE_115 )	g__Desulfuromonas_A , s__Desulfuromonas_A thiophila ( STE_115 )	2695.48819578859	0.227011350664299	Bacterial (anaerobic-specific) ammonia oxidation	Absent	Nitrogen metabolism	*Desulfuromonadota*, *Desulfuromonadaceae* (STE_115)
STE_123	3.43332616393443	d__Bacteria	*UBP13*	c__UBA5359	*UBA5359*	*UBA5359*	g__UBA5359	s__	E	p__UBP13 , f__UBA5359 ( STE_123 )	f__UBA5359 , g__UBA5359 ( STE_123 )	g__UBA5359 , s__ ( STE_123 )	2695.48819578859	0.127373073616076	Bacterial (anaerobic-specific) ammonia oxidation	Absent	Nitrogen metabolism	*UBP13*, *UBA5359* (STE_123)
STE_124	5.03009744166667	d__Bacteria	*Spirochaetota*	c__Spirochaetia	*Sphaerochaetales*	*Sphaerochaetaceae*	g__UBA8525	s__	E	p__Spirochaetota , f__Sphaerochaetaceae ( STE_124 )	f__Sphaerochaetaceae , g__UBA8525 ( STE_124 )	g__UBA8525 , s__ ( STE_124 )	2695.48819578859	0.18661174066819	Bacterial (anaerobic-specific) ammonia oxidation	Absent	Nitrogen metabolism	*Spirochaetota*, *Sphaerochaetaceae* (STE_124)
STE_125	2.84071741538462	d__Bacteria	*Bacteroidota*	c__Bacteroidia	*Bacteroidales*	*Dysgonomonadaceae*	g__Petrimonas	s__	E	p__Bacteroidota , f__Dysgonomonadaceae ( STE_125 )	f__Dysgonomonadaceae , g__Petrimonas ( STE_125 )	g__Petrimonas , s__ ( STE_125 )	2695.48819578859	0.105387863312588	Bacterial (anaerobic-specific) ammonia oxidation	Absent	Nitrogen metabolism	*Bacteroidota*, *Dysgonomonadaceae* (STE_125)
STE_128	4.31255580666667	d__Bacteria	*Bacteroidota*	c__Bacteroidia	*Bacteroidales*	*UBA12481*	g__UBA12481	s__	E	p__Bacteroidota , f__UBA12481 ( STE_128 )	f__UBA12481 , g__UBA12481 ( STE_128 )	g__UBA12481 , s__ ( STE_128 )	2695.48819578859	0.159991641343656	Bacterial (anaerobic-specific) ammonia oxidation	Absent	Nitrogen metabolism	*Bacteroidota*, *UBA12481* (STE_128)
STE_13	25.7842635619048	d__Bacteria	*Firmicutes_A*	c__Clostridia	*Lachnospirales*	*Lachnospiraceae*	g__Anaerostipes	s__	E	p__Firmicutes_A , f__Lachnospiraceae ( STE_13 )	f__Lachnospiraceae , g__Anaerostipes ( STE_13 )	g__Anaerostipes , s__ ( STE_13 )	2695.48819578859	0.956571191897259	Bacterial (anaerobic-specific) ammonia oxidation	Absent	Nitrogen metabolism	*Firmicutes_A*, *Lachnospiraceae* (STE_13)
STE_132	6.62329221708185	d__Bacteria	*Proteobacteria*	c__Gammaproteobacteria	*Burkholderiales*	*Burkholderiaceae*	g__Hydrogenophaga	s__	E	p__Proteobacteria , f__Burkholderiaceae ( STE_132 )	f__Burkholderiaceae , g__Hydrogenophaga ( STE_132 )	g__Hydrogenophaga , s__ ( STE_132 )	2695.48819578859	0.245717722950152	Bacterial (anaerobic-specific) ammonia oxidation	Absent	Nitrogen metabolism	*Proteobacteria*, *Burkholderiaceae* (STE_132)
STE_134	14.0145114583333	d__Bacteria	*Proteobacteria*	c__Gammaproteobacteria	*Burkholderiales*	*Burkholderiaceae*	g__Advenella	s__	E	p__Proteobacteria , f__Burkholderiaceae ( STE_134 )	f__Burkholderiaceae , g__Advenella ( STE_134 )	g__Advenella , s__ ( STE_134 )	2695.48819578859	0.519924794337052	Bacterial (anaerobic-specific) ammonia oxidation	Absent	Nitrogen metabolism	*Proteobacteria*, *Burkholderiaceae* (STE_134)
STE_138	42.6018243410138	d__Bacteria	*Campylobacterota*	c__Campylobacteria	*Campylobacterales*	*Sulfurimonadaceae*	g__	s__	E	p__Campylobacterota , f__Sulfurimonadaceae ( STE_138 )	f__Sulfurimonadaceae , g__ ( STE_138 )	g__ , s__ ( STE_138 )	2695.48819578859	1.58048639973919	Bacterial (anaerobic-specific) ammonia oxidation	Absent	Nitrogen metabolism	*Campylobacterota*, *Sulfurimonadaceae* (STE_138)
STE_139	2.89965947916667	d__Bacteria	*Proteobacteria*	c__Alphaproteobacteria	*Sphingomonadales*	*Sphingomonadaceae*	g__Novosphingobium_A	s__	E	p__Proteobacteria , f__Sphingomonadaceae ( STE_139 )	f__Sphingomonadaceae , g__Novosphingobium_A ( STE_139 )	g__Novosphingobium_A , s__ ( STE_139 )	2695.48819578859	0.107574556761075	Bacterial (anaerobic-specific) ammonia oxidation	Absent	Nitrogen metabolism	*Proteobacteria*, *Sphingomonadaceae* (STE_139)
STE_14	3.78378852298851	d__Bacteria	*Desulfobacterota*	c__Desulfobulbia	*Desulfobulbales*	*Desulfocapsaceae*	g__UBA2270	s__	E	p__Desulfobacterota , f__Desulfocapsaceae ( STE_14 )	f__Desulfocapsaceae , g__UBA2270 ( STE_14 )	g__UBA2270 , s__ ( STE_14 )	2695.48819578859	0.140374887521314	Bacterial (anaerobic-specific) ammonia oxidation	Absent	Nitrogen metabolism	*Desulfobacterota*, *Desulfocapsaceae* (STE_14)
STE_144	9.9359375483871	d__Bacteria	*Cloacimonadota*	c__Cloacimonadia	*Cloacimonadales*	*Cloacimonadaceae*	g__Cloacimonas	s__Cloacimonas sp002432865	E	p__Cloacimonadota , f__Cloacimonadaceae ( STE_144 )	f__Cloacimonadaceae , g__Cloacimonas ( STE_144 )	g__Cloacimonas , s__Cloacimonas sp002432865 ( STE_144 )	2695.48819578859	0.368613654621488	Bacterial (anaerobic-specific) ammonia oxidation	Absent	Nitrogen metabolism	*Cloacimonadota*, *Cloacimonadaceae* (STE_144)
STE_146	3.21578732229581	d__Bacteria	*Bacteroidota*	c__Bacteroidia	*Bacteroidales*	*ML635J-15*	g__Bact-19	s__	E	p__Bacteroidota , f__ML635J-15 ( STE_146 )	f__ML635J-15 , g__Bact-19 ( STE_146 )	g__Bact-19 , s__ ( STE_146 )	2695.48819578859	0.119302593397372	Bacterial (anaerobic-specific) ammonia oxidation	Absent	Nitrogen metabolism	*Bacteroidota*, *ML635J-15* (STE_146)
STE_149	18.8168842941176	d__Bacteria	*Bacteroidota*	c__Bacteroidia	*Bacteroidales*	*F082*	g__UBA6192	s__	E	p__Bacteroidota , f__F082 ( STE_149 )	f__F082 , g__UBA6192 ( STE_149 )	g__UBA6192 , s__ ( STE_149 )	2695.48819578859	0.698088172803613	Bacterial (anaerobic-specific) ammonia oxidation	Absent	Nitrogen metabolism	*Bacteroidota*, *F082* (STE_149)
STE_15	2.39072650434783	d__Bacteria	*Zixibacteria*	c__MSB-5A5	*GN15*	*FEB-12*	g__	s__	E	p__Zixibacteria , f__FEB-12 ( STE_15 )	f__FEB-12 , g__ ( STE_15 )	g__ , s__ ( STE_15 )	2695.48819578859	0.0886936365769691	Bacterial (anaerobic-specific) ammonia oxidation	Absent	Nitrogen metabolism	*Zixibacteria*, *FEB-12* (STE_15)
STE_157	6.89056304017857	d__Bacteria	*Proteobacteria*	c__Gammaproteobacteria	*Burkholderiales*	*Rhodocyclaceae*	g__Thauera	s__Thauera propionica	E	p__Proteobacteria , f__Rhodocyclaceae ( STE_157 )	f__Rhodocyclaceae , g__Thauera ( STE_157 )	g__Thauera , s__Thauera propionica ( STE_157 )	2695.48819578859	0.255633211488158	Bacterial (anaerobic-specific) ammonia oxidation	Absent	Nitrogen metabolism	*Proteobacteria*, *Rhodocyclaceae* (STE_157)
STE_161	5.18846085079365	d__Bacteria	*Caldatribacteriota*	c__Caldatribacteriia	*Caldatribacteriales*	*UBA8910*	g__UBA8910	s__	E	p__Caldatribacteriota , f__UBA8910 ( STE_161 )	f__UBA8910 , g__UBA8910 ( STE_161 )	g__UBA8910 , s__ ( STE_161 )	2695.48819578859	0.192486869684685	Bacterial (anaerobic-specific) ammonia oxidation	Absent	Nitrogen metabolism	*Caldatribacteriota*, *UBA8910* (STE_161)
STE_165	7.06285068421053	d__Bacteria	*Caldatribacteriota*	c__Caldatribacteriia	*Caldatribacteriales*	*Caldatribacteriaceae*	g__UBA3950	s__UBA3950 sp002385475	E	p__Caldatribacteriota , f__Caldatribacteriaceae ( STE_165 )	f__Caldatribacteriaceae , g__UBA3950 ( STE_165 )	g__UBA3950 , s__UBA3950 sp002385475 ( STE_165 )	2695.48819578859	0.262024916126344	Bacterial (anaerobic-specific) ammonia oxidation	Absent	Nitrogen metabolism	*Caldatribacteriota*, *Caldatribacteriaceae* (STE_165)
STE_171	20.4054623701299	d__Bacteria	*Marinisomatota*	c__AB16	*AB16*	*46-47*	g__	s__	E	p__Marinisomatota , f__46-47 ( STE_171 )	f__46-47 , g__ ( STE_171 )	g__ , s__ ( STE_171 )	2695.48819578859	0.757022880011542	Bacterial (anaerobic-specific) ammonia oxidation	Absent	Nitrogen metabolism	*Marinisomatota*, *46-47* (STE_171)
STE_176	9.37177804263566	d__Bacteria	*Bacteroidota*	c__Bacteroidia	*Bacteroidales*	*Dysgonomonadaceae*	g__UBA2632	s__	E	p__Bacteroidota , f__Dysgonomonadaceae ( STE_176 )	f__Dysgonomonadaceae , g__UBA2632 ( STE_176 )	g__UBA2632 , s__ ( STE_176 )	2695.48819578859	0.347683883657071	Bacterial (anaerobic-specific) ammonia oxidation	Absent	Nitrogen metabolism	*Bacteroidota*, *Dysgonomonadaceae* (STE_176)
STE_178	6.53670502659574	d__Bacteria	*Caldatribacteriota*	c__JS1	*SB-45*	*UBA6794*	g__	s__	E	p__Caldatribacteriota , f__UBA6794 ( STE_178 )	f__UBA6794 , g__ ( STE_178 )	g__ , s__ ( STE_178 )	2695.48819578859	0.242505422090464	Bacterial (anaerobic-specific) ammonia oxidation	Absent	Nitrogen metabolism	*Caldatribacteriota*, *UBA6794* (STE_178)
STE_18	3.26172106228374	d__Bacteria	*Desulfobacterota_A*	c__Desulfovibrionia	*Desulfovibrionales*	*Desulfovibrionaceae*	g__Desulfovibrio	s__Desulfovibrio desulfuricans	E	p__Desulfobacterota_A , f__Desulfovibrionaceae ( STE_18 )	f__Desulfovibrionaceae , g__Desulfovibrio ( STE_18 )	g__Desulfovibrio , s__Desulfovibrio desulfuricans ( STE_18 )	2695.48819578859	0.121006690638818	Bacterial (anaerobic-specific) ammonia oxidation	Absent	Nitrogen metabolism	*Desulfobacterota_A*, *Desulfovibrionaceae* (STE_18)
STE_180	2.59689739800995	d__Bacteria	*Bacteroidota*	c__Bacteroidia	*Bacteroidales*	*ML635J-15*	g__Bact-19	s__	E	p__Bacteroidota , f__ML635J-15 ( STE_180 )	f__ML635J-15 , g__Bact-19 ( STE_180 )	g__Bact-19 , s__ ( STE_180 )	2695.48819578859	0.0963423769418589	Bacterial (anaerobic-specific) ammonia oxidation	Absent	Nitrogen metabolism	*Bacteroidota*, *ML635J-15* (STE_180)
STE_183	9.80756478350516	d__Bacteria	*Firmicutes_A*	c__Clostridia	*Lachnospirales*	*Lachnospiraceae*	g__SZUA-378	s__	E	p__Firmicutes_A , f__Lachnospiraceae ( STE_183 )	f__Lachnospiraceae , g__SZUA-378 ( STE_183 )	g__SZUA-378 , s__ ( STE_183 )	2695.48819578859	0.363851149444039	Bacterial (anaerobic-specific) ammonia oxidation	Absent	Nitrogen metabolism	*Firmicutes_A*, *Lachnospiraceae* (STE_183)
STE_184	11.9917123475936	d__Bacteria	*Bacteroidota*	c__Bacteroidia	*Bacteroidales*	*F082*	g__UBA5536	s__	E	p__Bacteroidota , f__F082 ( STE_184 )	f__F082 , g__UBA5536 ( STE_184 )	g__UBA5536 , s__ ( STE_184 )	2695.48819578859	0.444880907522778	Bacterial (anaerobic-specific) ammonia oxidation	Absent	Nitrogen metabolism	*Bacteroidota*, *F082* (STE_184)
STE_185	6.79728097222222	d__Bacteria	*Caldatribacteriota*	c__JS1	*SB-45*	*UBA6794*	g__UBA6794	s__	E	p__Caldatribacteriota , f__UBA6794 ( STE_185 )	f__UBA6794 , g__UBA6794 ( STE_185 )	g__UBA6794 , s__ ( STE_185 )	2695.48819578859	0.252172537161997	Bacterial (anaerobic-specific) ammonia oxidation	Absent	Nitrogen metabolism	*Caldatribacteriota*, *UBA6794* (STE_185)
STE_191	3.59052603606557	d__Bacteria	*Bacteroidota*	c__Bacteroidia	*Bacteroidales*	*TTA-H9*	g__GWE2-42-24	s__	E	p__Bacteroidota , f__TTA-H9 ( STE_191 )	f__TTA-H9 , g__GWE2-42-24 ( STE_191 )	g__GWE2-42-24 , s__ ( STE_191 )	2695.48819578859	0.133205036537551	Bacterial (anaerobic-specific) ammonia oxidation	Absent	Nitrogen metabolism	*Bacteroidota*, *TTA-H9* (STE_191)
STE_193	20.1890638615385	d__Bacteria	*Caldatribacteriota*	c__JS1	*SB-45*	*UBA6794*	g__UBA6794	s__	E	p__Caldatribacteriota , f__UBA6794 ( STE_193 )	f__UBA6794 , g__UBA6794 ( STE_193 )	g__UBA6794 , s__ ( STE_193 )	2695.48819578859	0.74899470504385	Bacterial (anaerobic-specific) ammonia oxidation	Absent	Nitrogen metabolism	*Caldatribacteriota*, *UBA6794* (STE_193)
STE_196	7.66744810416667	d__Bacteria	*Bacteroidota*	c__Bacteroidia	*Bacteroidales*	*Dysgonomonadaceae*	g__Proteiniphilum	s__	E	p__Bacteroidota , f__Dysgonomonadaceae ( STE_196 )	f__Dysgonomonadaceae , g__Proteiniphilum ( STE_196 )	g__Proteiniphilum , s__ ( STE_196 )	2695.48819578859	0.28445489452138	Bacterial (anaerobic-specific) ammonia oxidation	Absent	Nitrogen metabolism	*Bacteroidota*, *Dysgonomonadaceae* (STE_196)
STE_197	5.9192515	d__Bacteria	*Actinobacteriota*	c__UBA1414	*UBA1414*	*UBA1414*	g__20-14-0-20-35-9	s__	E	p__Actinobacteriota , f__UBA1414 ( STE_197 )	f__UBA1414 , g__20-14-0-20-35-9 ( STE_197 )	g__20-14-0-20-35-9 , s__ ( STE_197 )	2695.48819578859	0.219598494597313	Bacterial (anaerobic-specific) ammonia oxidation	Absent	Nitrogen metabolism	*Actinobacteriota*, *UBA1414* (STE_197)
STE_201	13.1580920298507	d__Bacteria	*Bacteroidota*	c__Bacteroidia	*Bacteroidales*	*Dysgonomonadaceae*	g__Fermentimonas	s__Fermentimonas massiliensis	E	p__Bacteroidota , f__Dysgonomonadaceae ( STE_201 )	f__Dysgonomonadaceae , g__Fermentimonas ( STE_201 )	g__Fermentimonas , s__Fermentimonas massiliensis ( STE_201 )	2695.48819578859	0.488152463453887	Bacterial (anaerobic-specific) ammonia oxidation	Absent	Nitrogen metabolism	*Bacteroidota*, *Dysgonomonadaceae* (STE_201)
STE_202	2.47633632974138	d__Bacteria	*UBP7*	c__	c__	c__	g__	s__	E	p__UBP7 , f__ ( STE_202 )	f__ , g__ ( STE_202 )	g__ , s__ ( STE_202 )	2695.48819578859	0.0918696781388393	Bacterial (anaerobic-specific) ammonia oxidation	Absent	Nitrogen metabolism	*UBP7*, c__ (STE_202)
STE_204	10.4349276964286	d__Bacteria	*Proteobacteria*	c__Gammaproteobacteria	*Halothiobacillales*	*Halothiobacillaceae*	g__	s__	E	p__Proteobacteria , f__Halothiobacillaceae ( STE_204 )	f__Halothiobacillaceae , g__ ( STE_204 )	g__ , s__ ( STE_204 )	2695.48819578859	0.387125705567254	Bacterial (anaerobic-specific) ammonia oxidation	Absent	Nitrogen metabolism	*Proteobacteria*, *Halothiobacillaceae* (STE_204)
STE_209	45.3837519107143	d__Bacteria	*Firmicutes_A*	c__Clostridia	*Lachnospirales*	*Lachnospiraceae*	g__	s__	E	p__Firmicutes_A , f__Lachnospiraceae ( STE_209 )	f__Lachnospiraceae , g__ ( STE_209 )	g__ , s__ ( STE_209 )	2695.48819578859	1.68369321674722	Bacterial (anaerobic-specific) ammonia oxidation	Absent	Nitrogen metabolism	*Firmicutes_A*, *Lachnospiraceae* (STE_209)
STE_22	13.7008852253521	d__Bacteria	*Firmicutes_A*	c__Mahellia	*Caldicoprobacterales*	*DTU083*	g__UBA3906	s__UBA3906 sp002391555	E	p__Firmicutes_A , f__DTU083 ( STE_22 )	f__DTU083 , g__UBA3906 ( STE_22 )	g__UBA3906 , s__UBA3906 sp002391555 ( STE_22 )	2695.48819578859	0.508289565013057	Bacterial (anaerobic-specific) ammonia oxidation	Absent	Nitrogen metabolism	*Firmicutes_A*, *DTU083* (STE_22)
STE_24	36.6860110405405	d__Bacteria	*Campylobacterota*	c__Campylobacteria	*Campylobacterales*	*Sulfurovaceae*	g__Sulfurovum	s__	E	p__Campylobacterota , f__Sulfurovaceae ( STE_24 )	f__Sulfurovaceae , g__Sulfurovum ( STE_24 )	g__Sulfurovum , s__ ( STE_24 )	2695.48819578859	1.36101545901253	Bacterial (anaerobic-specific) ammonia oxidation	Absent	Nitrogen metabolism	*Campylobacterota*, *Sulfurovaceae* (STE_24)
STE_25	9.10769342995169	d__Bacteria	*Campylobacterota*	c__Campylobacteria	*Campylobacterales*	*Sulfurimonadaceae*	g__Sulfuricurvum	s__	E	p__Campylobacterota , f__Sulfurimonadaceae ( STE_25 )	f__Sulfurimonadaceae , g__Sulfuricurvum ( STE_25 )	g__Sulfuricurvum , s__ ( STE_25 )	2695.48819578859	0.33788660043778	Bacterial (anaerobic-specific) ammonia oxidation	Absent	Nitrogen metabolism	*Campylobacterota*, *Sulfurimonadaceae* (STE_25)
STE_26	4.13949294607843	d__Bacteria	*Cloacimonadota*	c__Cloacimonadia	*Cloacimonadales*	*Cloacimonadaceae*	g__	s__	E	p__Cloacimonadota , f__Cloacimonadaceae ( STE_26 )	f__Cloacimonadaceae , g__ ( STE_26 )	g__ , s__ ( STE_26 )	2695.48819578859	0.153571176922457	Bacterial (anaerobic-specific) ammonia oxidation	Absent	Nitrogen metabolism	*Cloacimonadota*, *Cloacimonadaceae* (STE_26)
STE_3	2.74347811946903	d__Bacteria	*Firmicutes_A*	c__Clostridia	*Lachnospirales*	*Anaerotignaceae*	g__UBA8514	s__	E	p__Firmicutes_A , f__Anaerotignaceae ( STE_3 )	f__Anaerotignaceae , g__UBA8514 ( STE_3 )	g__UBA8514 , s__ ( STE_3 )	2695.48819578859	0.101780379663893	Bacterial (anaerobic-specific) ammonia oxidation	Absent	Nitrogen metabolism	*Firmicutes_A*, *Anaerotignaceae* (STE_3)
STE_35	3.03078303521127	d__Bacteria	*Cloacimonadota*	c__Cloacimonadia	*Cloacimonadales*	*Cloacimonadaceae*	g__	s__	E	p__Cloacimonadota , f__Cloacimonadaceae ( STE_35 )	f__Cloacimonadaceae , g__ ( STE_35 )	g__ , s__ ( STE_35 )	2695.48819578859	0.112439113625003	Bacterial (anaerobic-specific) ammonia oxidation	Absent	Nitrogen metabolism	*Cloacimonadota*, *Cloacimonadaceae* (STE_35)
STE_36	44.5354281496063	d__Bacteria	*Bacteroidota*	c__Bacteroidia	*Bacteroidales*	*Dysgonomonadaceae*	g__Petrimonas	s__Petrimonas mucosa	E	p__Bacteroidota , f__Dysgonomonadaceae ( STE_36 )	f__Dysgonomonadaceae , g__Petrimonas ( STE_36 )	g__Petrimonas , s__Petrimonas mucosa ( STE_36 )	2695.48819578859	1.65222122727854	Bacterial (anaerobic-specific) ammonia oxidation	Absent	Nitrogen metabolism	*Bacteroidota*, *Dysgonomonadaceae* (STE_36)
STE_37	13.6137925555556	d__Bacteria	*Desulfobacterota*	c__Dissulfuribacteria	*Dissulfuribacterales*	*UBA5754*	g__	s__	E	p__Desulfobacterota , f__UBA5754 ( STE_37 )	f__UBA5754 , g__ ( STE_37 )	g__ , s__ ( STE_37 )	2695.48819578859	0.505058511360788	Bacterial (anaerobic-specific) ammonia oxidation	Absent	Nitrogen metabolism	*Desulfobacterota*, *UBA5754* (STE_37)
STE_4	3.89386480660377	d__Bacteria	*Bacteroidota*	c__Ignavibacteria	*Ignavibacteriales*	*Melioribacteraceae*	g__	s__	E	p__Bacteroidota , f__Melioribacteraceae ( STE_4 )	f__Melioribacteraceae , g__ ( STE_4 )	g__ , s__ ( STE_4 )	2695.48819578859	0.14445861097398	Bacterial (anaerobic-specific) ammonia oxidation	Absent	Nitrogen metabolism	*Bacteroidota*, *Melioribacteraceae* (STE_4)
STE_40	54.2447620191083	d__Bacteria	*Bacteroidota*	c__Bacteroidia	*Bacteroidales*	*Dysgonomonadaceae*	g__Proteiniphilum	s__	E	p__Bacteroidota , f__Dysgonomonadaceae ( STE_40 )	f__Dysgonomonadaceae , g__Proteiniphilum ( STE_40 )	g__Proteiniphilum , s__ ( STE_40 )	2695.48819578859	2.01242810500376	Bacterial (anaerobic-specific) ammonia oxidation	Absent	Nitrogen metabolism	*Bacteroidota*, *Dysgonomonadaceae* (STE_40)
STE_45	4.84458960487805	d__Bacteria	*Firmicutes_A*	c__Clostridia	*Saccharofermentanales*	*DTU023*	g__UBA4923	s__UBA4923 sp002427535	E	p__Firmicutes_A , f__DTU023 ( STE_45 )	f__DTU023 , g__UBA4923 ( STE_45 )	g__UBA4923 , s__UBA4923 sp002427535 ( STE_45 )	2695.48819578859	0.179729579689765	Bacterial (anaerobic-specific) ammonia oxidation	Absent	Nitrogen metabolism	*Firmicutes_A*, *DTU023* (STE_45)
STE_55	5.27552782843137	d__Bacteria	*Cloacimonadota*	c__Cloacimonadia	*Cloacimonadales*	*Cloacimonadaceae*	g__UBA1032	s__	E	p__Cloacimonadota , f__Cloacimonadaceae ( STE_55 )	f__Cloacimonadaceae , g__UBA1032 ( STE_55 )	g__UBA1032 , s__ ( STE_55 )	2695.48819578859	0.19571697018276	Bacterial (anaerobic-specific) ammonia oxidation	Absent	Nitrogen metabolism	*Cloacimonadota*, *Cloacimonadaceae* (STE_55)
STE_60	3.81550818918919	d__Bacteria	*Bacteroidota*	c__Bacteroidia	*Bacteroidales*	*Dysgonomonadaceae*	g__Fermentimonas	s__Fermentimonas sp002398875	E	p__Bacteroidota , f__Dysgonomonadaceae ( STE_60 )	f__Dysgonomonadaceae , g__Fermentimonas ( STE_60 )	g__Fermentimonas , s__Fermentimonas sp002398875 ( STE_60 )	2695.48819578859	0.141551656399405	Bacterial (anaerobic-specific) ammonia oxidation	Absent	Nitrogen metabolism	*Bacteroidota*, *Dysgonomonadaceae* (STE_60)
STE_61	2.84882073927393	d__Bacteria	*Campylobacterota*	c__Campylobacteria	*Campylobacterales*	*Sulfurimonadaceae*	g__Sulfurimonas	s__	E	p__Campylobacterota , f__Sulfurimonadaceae ( STE_61 )	f__Sulfurimonadaceae , g__Sulfurimonas ( STE_61 )	g__Sulfurimonas , s__ ( STE_61 )	2695.48819578859	0.105688488776353	Bacterial (anaerobic-specific) ammonia oxidation	Absent	Nitrogen metabolism	*Campylobacterota*, *Sulfurimonadaceae* (STE_61)
STE_64	11.3139327108434	d__Bacteria	*Bacteroidota*	c__Bacteroidia	*Bacteroidales*	*Tannerellaceae*	g__Parabacteroides_A	s__Parabacteroides_A chartae	E	p__Bacteroidota , f__Tannerellaceae ( STE_64 )	f__Tannerellaceae , g__Parabacteroides_A ( STE_64 )	g__Parabacteroides_A , s__Parabacteroides_A chartae ( STE_64 )	2695.48819578859	0.419735939801934	Bacterial (anaerobic-specific) ammonia oxidation	Absent	Nitrogen metabolism	*Bacteroidota*, *Tannerellaceae* (STE_64)
STE_65	236.451280233533	d__Bacteria	*Campylobacterota*	c__Campylobacteria	*Campylobacterales*	*Sulfurovaceae*	g__Sulfurovum	s__	E	p__Campylobacterota , f__Sulfurovaceae ( STE_65 )	f__Sulfurovaceae , g__Sulfurovum ( STE_65 )	g__Sulfurovum , s__ ( STE_65 )	2695.48819578859	8.77211336347023	Bacterial (anaerobic-specific) ammonia oxidation	Absent	Nitrogen metabolism	*Campylobacterota*, *Sulfurovaceae* (STE_65)
STE_66	9.89664041255605	d__Bacteria	*Firmicutes_A*	c__Clostridia	*Saccharofermentanales*	*UBA5734*	g__	s__	E	p__Firmicutes_A , f__UBA5734 ( STE_66 )	f__UBA5734 , g__ ( STE_66 )	g__ , s__ ( STE_66 )	2695.48819578859	0.367155768963058	Bacterial (anaerobic-specific) ammonia oxidation	Absent	Nitrogen metabolism	*Firmicutes_A*, *UBA5734* (STE_66)
STE_67	139.776335769231	d__Bacteria	*Campylobacterota*	c__Campylobacteria	*Campylobacterales*	*Arcobacteraceae*	g__Aliarcobacter	s__Aliarcobacter skirrowii	E	p__Campylobacterota , f__Arcobacteraceae ( STE_67 )	f__Arcobacteraceae , g__Aliarcobacter ( STE_67 )	g__Aliarcobacter , s__Aliarcobacter skirrowii ( STE_67 )	2695.48819578859	5.18556660673257	Bacterial (anaerobic-specific) ammonia oxidation	Absent	Nitrogen metabolism	*Campylobacterota*, *Arcobacteraceae* (STE_67)
STE_69	86.3139281931818	d__Bacteria	*Bacteroidota*	c__Bacteroidia	*Bacteroidales*	*Dysgonomonadaceae*	g__UBA4179	s__UBA4179 sp002381125	E	p__Bacteroidota , f__Dysgonomonadaceae ( STE_69 )	f__Dysgonomonadaceae , g__UBA4179 ( STE_69 )	g__UBA4179 , s__UBA4179 sp002381125 ( STE_69 )	2695.48819578859	3.20216309342546	Bacterial (anaerobic-specific) ammonia oxidation	Absent	Nitrogen metabolism	*Bacteroidota*, *Dysgonomonadaceae* (STE_69)
STE_73	3.68182496577947	d__Bacteria	*Bacteroidota*	c__Bacteroidia	*Bacteroidales*	*Paludibacteraceae*	g__Paludibacter	s__	E	p__Bacteroidota , f__Paludibacteraceae ( STE_73 )	f__Paludibacteraceae , g__Paludibacter ( STE_73 )	g__Paludibacter , s__ ( STE_73 )	2695.48819578859	0.136592138356678	Bacterial (anaerobic-specific) ammonia oxidation	Absent	Nitrogen metabolism	*Bacteroidota*, *Paludibacteraceae* (STE_73)
STE_78	11.7698205178571	d__Bacteria	*Proteobacteria*	c__Gammaproteobacteria	*Burkholderiales*	*Rhodocyclaceae*	g__Azovibrio	s__Azovibrio restrictus	E	p__Proteobacteria , f__Rhodocyclaceae ( STE_78 )	f__Rhodocyclaceae , g__Azovibrio ( STE_78 )	g__Azovibrio , s__Azovibrio restrictus ( STE_78 )	2695.48819578859	0.436648935663907	Bacterial (anaerobic-specific) ammonia oxidation	Absent	Nitrogen metabolism	*Proteobacteria*, *Rhodocyclaceae* (STE_78)
STE_8	29.0624636338028	d__Bacteria	*Cloacimonadota*	c__Cloacimonadia	*Cloacimonadales*	*Cloacimonadaceae*	g__	s__	E	p__Cloacimonadota , f__Cloacimonadaceae ( STE_8 )	f__Cloacimonadaceae , g__ ( STE_8 )	g__ , s__ ( STE_8 )	2695.48819578859	1.07818923782378	Bacterial (anaerobic-specific) ammonia oxidation	Absent	Nitrogen metabolism	*Cloacimonadota*, *Cloacimonadaceae* (STE_8)
STE_81	4.66771047727273	d__Bacteria	*Campylobacterota*	c__Campylobacteria	*Campylobacterales*	*Sulfurospirillaceae*	g__	s__	E	p__Campylobacterota , f__Sulfurospirillaceae ( STE_81 )	f__Sulfurospirillaceae , g__ ( STE_81 )	g__ , s__ ( STE_81 )	2695.48819578859	0.173167535460386	Bacterial (anaerobic-specific) ammonia oxidation	Absent	Nitrogen metabolism	*Campylobacterota*, *Sulfurospirillaceae* (STE_81)
STE_89	11.7972644561404	d__Bacteria	*Campylobacterota*	c__Campylobacteria	*Campylobacterales*	*Sulfurimonadaceae*	g__Sulfurimonas	s__Sulfurimonas denitrificans	E	p__Campylobacterota , f__Sulfurimonadaceae ( STE_89 )	f__Sulfurimonadaceae , g__Sulfurimonas ( STE_89 )	g__Sulfurimonas , s__Sulfurimonas denitrificans ( STE_89 )	2695.48819578859	0.437667079179659	Bacterial (anaerobic-specific) ammonia oxidation	Absent	Nitrogen metabolism	*Campylobacterota*, *Sulfurimonadaceae* (STE_89)
STE_9	44.95213732	d__Bacteria	*Campylobacterota*	c__Campylobacteria	*Campylobacterales*	*Sulfurimonadaceae*	g__Sulfurimonas	s__	E	p__Campylobacterota , f__Sulfurimonadaceae ( STE_9 )	f__Sulfurimonadaceae , g__Sulfurimonas ( STE_9 )	g__Sulfurimonas , s__ ( STE_9 )	2695.48819578859	1.66768073368798	Bacterial (anaerobic-specific) ammonia oxidation	Absent	Nitrogen metabolism	*Campylobacterota*, *Sulfurimonadaceae* (STE_9)
STE_93	7.1710333814433	d__Bacteria	*Verrucomicrobiota*	c__Kiritimatiellae	*LD1-PB3*	*Lenti-01*	g__Lenti-01	s__	E	p__Verrucomicrobiota , f__Lenti-01 ( STE_93 )	f__Lenti-01 , g__Lenti-01 ( STE_93 )	g__Lenti-01 , s__ ( STE_93 )	2695.48819578859	0.2660383893592	Bacterial (anaerobic-specific) ammonia oxidation	Absent	Nitrogen metabolism	*Verrucomicrobiota*, *Lenti-01* (STE_93)
STE_94	21.1786667303371	d__Bacteria	*Acidobacteriota*	c__Aminicenantia	*Aminicenantales*	*UBA4085*	g__	s__	E	p__Acidobacteriota , f__UBA4085 ( STE_94 )	f__UBA4085 , g__ ( STE_94 )	g__ , s__ ( STE_94 )	2695.48819578859	0.78570801250128	Bacterial (anaerobic-specific) ammonia oxidation	Absent	Nitrogen metabolism	*Acidobacteriota*, *UBA4085* (STE_94)
STE_99	85.2334912657658	d__Bacteria	*Proteobacteria*	c__Gammaproteobacteria	*Burkholderiales*	*Rhodocyclaceae*	g__Tepidiphilus	s__	E	p__Proteobacteria , f__Rhodocyclaceae ( STE_99 )	f__Rhodocyclaceae , g__Tepidiphilus ( STE_99 )	g__Tepidiphilus , s__ ( STE_99 )	2695.48819578859	3.1620799304161	Bacterial (anaerobic-specific) ammonia oxidation	Absent	Nitrogen metabolism	*Proteobacteria*, *Rhodocyclaceae* (STE_99)
STF1_1	10.2916110344828	d__Bacteria	*Bacteroidota*	c__Bacteroidia	*Bacteroidales*	*F082*	g__UBA5536	s__	F1	p__Bacteroidota , f__F082 ( STF1_1 )	f__F082 , g__UBA5536 ( STF1_1 )	g__UBA5536 , s__ ( STF1_1 )	4539.99779929417	0.226687577603734	Bacterial (anaerobic-specific) ammonia oxidation	Absent	Nitrogen metabolism	*Bacteroidota*, *F082* (STF1_1)
STF1_113	10.9518568018868	d__Bacteria	*Desulfobacterota*	c__Syntrophia	*Syntrophales*	*UBA2251*	g__UBA2251	s__	F1	p__Desulfobacterota , f__UBA2251 ( STF1_113 )	f__UBA2251 , g__UBA2251 ( STF1_113 )	g__UBA2251 , s__ ( STF1_113 )	4539.99779929417	0.241230442966062	Bacterial (anaerobic-specific) ammonia oxidation	Absent	Nitrogen metabolism	*Desulfobacterota*, *UBA2251* (STF1_113)
STF1_119	24.8587170990099	d__Bacteria	*Campylobacterota*	c__Campylobacteria	*Campylobacterales*	*Arcobacteraceae*	g__Aliarcobacter	s__	F1	p__Campylobacterota , f__Arcobacteraceae ( STF1_119 )	f__Arcobacteraceae , g__Aliarcobacter ( STF1_119 )	g__Aliarcobacter , s__ ( STF1_119 )	4539.99779929417	0.547549100197243	Bacterial (anaerobic-specific) ammonia oxidation	Absent	Nitrogen metabolism	*Campylobacterota*, *Arcobacteraceae* (STF1_119)
STF1_12	2.60534173559322	d__Archaea	*Halobacterota*	c__Methanosarcinia	*Methanosarcinales*	*Methanosarcinaceae*	g__	s__	F1	p__Halobacterota , f__Methanosarcinaceae ( STF1_12 )	f__Methanosarcinaceae , g__ ( STF1_12 )	g__ , s__ ( STF1_12 )	4539.99779929417	0.0573864096585745	Bacterial (anaerobic-specific) ammonia oxidation	Absent	Nitrogen metabolism	*Halobacterota*, *Methanosarcinaceae* (STF1_12)
STF1_120	9.94208227222222	d__Bacteria	*Firmicutes_A*	c__Clostridia	*Saccharofermentanales*	*UBA5734*	g__	s__	F1	p__Firmicutes_A , f__UBA5734 ( STF1_120 )	f__UBA5734 , g__ ( STF1_120 )	g__ , s__ ( STF1_120 )	4539.99779929417	0.218988702456373	Bacterial (anaerobic-specific) ammonia oxidation	Absent	Nitrogen metabolism	*Firmicutes_A*, *UBA5734* (STF1_120)
STF1_121	9.04216593103448	d__Bacteria	*Chloroflexota*	c__Dehalococcoidia	*Dehalococcoidales*	*UBA5627*	g__	s__	F1	p__Chloroflexota , f__UBA5627 ( STF1_121 )	f__UBA5627 , g__ ( STF1_121 )	g__ , s__ ( STF1_121 )	4539.99779929417	0.199166747006799	Bacterial (anaerobic-specific) ammonia oxidation	Absent	Nitrogen metabolism	*Chloroflexota*, *UBA5627* (STF1_121)
STF1_132	3.47641482816229	d__Bacteria	*Firmicutes_A*	c__Clostridia	*Christensenellales*	*CAG-138*	g__UBA7703	s__	F1	p__Firmicutes_A , f__CAG-138 ( STF1_132 )	f__CAG-138 , g__UBA7703 ( STF1_132 )	g__UBA7703 , s__ ( STF1_132 )	4539.99779929417	0.0765730509539622	Bacterial (anaerobic-specific) ammonia oxidation	Absent	Nitrogen metabolism	*Firmicutes_A*, *CAG-138* (STF1_132)
STF1_136	5.87874921100917	d__Bacteria	*Firmicutes*	c__Bacilli	*RF39*	*UBA5348*	g__UBA5348	s__	F1	p__Firmicutes , f__UBA5348 ( STF1_136 )	f__UBA5348 , g__UBA5348 ( STF1_136 )	g__UBA5348 , s__ ( STF1_136 )	4539.99779929417	0.129487930851489	Bacterial (anaerobic-specific) ammonia oxidation	Absent	Nitrogen metabolism	*Firmicutes*, *UBA5348* (STF1_136)
STF1_139	6.73117291422122	d__Bacteria	*Firmicutes_A*	c__Clostridia	*Acetivibrionales*	*Ruminiclostridiaceae_A*	g__Ruminiclostridium_B	s__	F1	p__Firmicutes_A , f__Ruminiclostridiaceae_A ( STF1_139 )	f__Ruminiclostridiaceae_A , g__Ruminiclostridium_B ( STF1_139 )	g__Ruminiclostridium_B , s__ ( STF1_139 )	4539.99779929417	0.148263792446501	Bacterial (anaerobic-specific) ammonia oxidation	Absent	Nitrogen metabolism	*Firmicutes_A*, *Ruminiclostridiaceae_A* (STF1_139)
STF1_140	11.3316405467626	d__Bacteria	*Caldatribacteriota*	c__JS1	*SB-45*	*UBA6794*	g__	s__	F1	p__Caldatribacteriota , f__UBA6794 ( STF1_140 )	f__UBA6794 , g__ ( STF1_140 )	g__ , s__ ( STF1_140 )	4539.99779929417	0.249595727745161	Bacterial (anaerobic-specific) ammonia oxidation	Absent	Nitrogen metabolism	*Caldatribacteriota*, *UBA6794* (STF1_140)
STF1_145	18.9689131666667	d__Bacteria	*Bacteroidota*	c__Bacteroidia	*Bacteroidales*	*Dysgonomonadaceae*	g__Fermentimonas	s__Fermentimonas sp002398875	F1	p__Bacteroidota , f__Dysgonomonadaceae ( STF1_145 )	f__Dysgonomonadaceae , g__Fermentimonas ( STF1_145 )	g__Fermentimonas , s__Fermentimonas sp002398875 ( STF1_145 )	4539.99779929417	0.417817673163096	Bacterial (anaerobic-specific) ammonia oxidation	Absent	Nitrogen metabolism	*Bacteroidota*, *Dysgonomonadaceae* (STF1_145)
STF1_146	5.18773484063745	d__Bacteria	*Cloacimonadota*	c__Cloacimonadia	*Cloacimonadales*	*Cloacimonadaceae*	g__	s__	F1	p__Cloacimonadota , f__Cloacimonadaceae ( STF1_146 )	f__Cloacimonadaceae , g__ ( STF1_146 )	g__ , s__ ( STF1_146 )	4539.99779929417	0.114267342628315	Bacterial (anaerobic-specific) ammonia oxidation	Absent	Nitrogen metabolism	*Cloacimonadota*, *Cloacimonadaceae* (STF1_146)
STF1_15	3.85866877477477	d__Bacteria	*Sumerlaeota*	c__Sumerlaeia	*Sumerlaeales*	*Sumerlaeales*	g__	s__	F1	p__Sumerlaeota , f__ ( STF1_15 )	f__ , g__ ( STF1_15 )	g__ , s__ ( STF1_15 )	4539.99779929417	0.0849927454893187	Bacterial (anaerobic-specific) ammonia oxidation	Absent	Nitrogen metabolism	*Sumerlaeota*, *Sumerlaeales* (STF1_15)
STF1_152	2.65992293532338	d__Bacteria	*Firmicutes_A*	c__Clostridia	*Acetivibrionales*	*Acetivibrionales*	g__	s__	F1	p__Firmicutes_A , f__ ( STF1_152 )	f__ , g__ ( STF1_152 )	g__ , s__ ( STF1_152 )	4539.99779929417	0.0585886393102859	Bacterial (anaerobic-specific) ammonia oxidation	Absent	Nitrogen metabolism	*Firmicutes_A*, *Acetivibrionales* (STF1_152)
STF1_158	7.08062722516556	d__Bacteria	*Bacteroidota*	c__Bacteroidia	*Bacteroidales*	*Paludibacteraceae*	g__Paludibacter	s__	F1	p__Bacteroidota , f__Paludibacteraceae ( STF1_158 )	f__Paludibacteraceae , g__Paludibacter ( STF1_158 )	g__Paludibacter , s__ ( STF1_158 )	4539.99779929417	0.155961027696233	Bacterial (anaerobic-specific) ammonia oxidation	Absent	Nitrogen metabolism	*Bacteroidota*, *Paludibacteraceae* (STF1_158)
STF1_16	2.80101344736842	d__Bacteria	*Bacteroidota*	c__Bacteroidia	*Bacteroidales*	*TTA-H9*	g__	s__	F1	p__Bacteroidota , f__TTA-H9 ( STF1_16 )	f__TTA-H9 , g__ ( STF1_16 )	g__ , s__ ( STF1_16 )	4539.99779929417	0.06169636134634	Bacterial (anaerobic-specific) ammonia oxidation	Absent	Nitrogen metabolism	*Bacteroidota*, *TTA-H9* (STF1_16)
STF1_162	5.15260698290598	d__Bacteria	*Desulfobacterota*	c__Syntrophorhabdia	*Syntrophorhabdales*	*Syntrophorhabdaceae*	g__Delta-02	s__Delta-02 sp002408185	F1	p__Desulfobacterota , f__Syntrophorhabdaceae ( STF1_162 )	f__Syntrophorhabdaceae , g__Delta-02 ( STF1_162 )	g__Delta-02 , s__Delta-02 sp002408185 ( STF1_162 )	4539.99779929417	0.11349360089353	Bacterial (anaerobic-specific) ammonia oxidation	Absent	Nitrogen metabolism	*Desulfobacterota*, *Syntrophorhabdaceae* (STF1_162)
STF1_172	8.90439551769911	d__Bacteria	*Bacteroidota*	c__Bacteroidia	*Bacteroidales*	*Dysgonomonadaceae*	g__UBA2632	s__	F1	p__Bacteroidota , f__Dysgonomonadaceae ( STF1_172 )	f__Dysgonomonadaceae , g__UBA2632 ( STF1_172 )	g__UBA2632 , s__ ( STF1_172 )	4539.99779929417	0.19613215493372	Bacterial (anaerobic-specific) ammonia oxidation	Absent	Nitrogen metabolism	*Bacteroidota*, *Dysgonomonadaceae* (STF1_172)
STF1_178	12.4739758617021	d__Bacteria	*Bacteroidota*	c__Bacteroidia	*Bacteroidales*	*ML635J-15*	g__	s__	F1	p__Bacteroidota , f__ML635J-15 ( STF1_178 )	f__ML635J-15 , g__ ( STF1_178 )	g__ , s__ ( STF1_178 )	4539.99779929417	0.274757310755556	Bacterial (anaerobic-specific) ammonia oxidation	Absent	Nitrogen metabolism	*Bacteroidota*, *ML635J-15* (STF1_178)
STF1_180	6.85725485483871	d__Bacteria	*Cloacimonadota*	c__Cloacimonadia	*Cloacimonadales*	*Cloacimonadaceae*	g__	s__	F1	p__Cloacimonadota , f__Cloacimonadaceae ( STF1_180 )	f__Cloacimonadaceae , g__ ( STF1_180 )	g__ , s__ ( STF1_180 )	4539.99779929417	0.151040929048573	Bacterial (anaerobic-specific) ammonia oxidation	Absent	Nitrogen metabolism	*Cloacimonadota*, *Cloacimonadaceae* (STF1_180)
STF1_183	8.41777971631206	d__Bacteria	*Chloroflexota*	c__Dehalococcoidia	*Dehalococcoidales*	*UBA5627*	g__	s__	F1	p__Chloroflexota , f__UBA5627 ( STF1_183 )	f__UBA5627 , g__ ( STF1_183 )	g__ , s__ ( STF1_183 )	4539.99779929417	0.185413740015926	Bacterial (anaerobic-specific) ammonia oxidation	Absent	Nitrogen metabolism	*Chloroflexota*, *UBA5627* (STF1_183)
STF1_185	5.50733527196653	d__Bacteria	*Bacteroidota*	c__Bacteroidia	*Bacteroidales*	*ML635J-15*	g__Bact-19	s__	F1	p__Bacteroidota , f__ML635J-15 ( STF1_185 )	f__ML635J-15 , g__Bact-19 ( STF1_185 )	g__Bact-19 , s__ ( STF1_185 )	4539.99779929417	0.121307003118432	Bacterial (anaerobic-specific) ammonia oxidation	Absent	Nitrogen metabolism	*Bacteroidota*, *ML635J-15* (STF1_185)
STF1_187	2.4062755751073	d__Bacteria	*Firmicutes_A*	c__Clostridia	*Peptostreptococcales*	*Anaerovoracaceae*	g__UBA1191	s__	F1	p__Firmicutes_A , f__Anaerovoracaceae ( STF1_187 )	f__Anaerovoracaceae , g__UBA1191 ( STF1_187 )	g__UBA1191 , s__ ( STF1_187 )	4539.99779929417	0.0530016903418191	Bacterial (anaerobic-specific) ammonia oxidation	Absent	Nitrogen metabolism	*Firmicutes_A*, *Anaerovoracaceae* (STF1_187)
STF1_19	3.49117757374631	d__Bacteria	*Bacteroidota*	c__Bacteroidia	*Bacteroidales*	*Prolixibacteraceae*	g__Mangrovibacterium	s__	F1	p__Bacteroidota , f__Prolixibacteraceae ( STF1_19 )	f__Prolixibacteraceae , g__Mangrovibacterium ( STF1_19 )	g__Mangrovibacterium , s__ ( STF1_19 )	4539.99779929417	0.076898221719162	Bacterial (anaerobic-specific) ammonia oxidation	Absent	Nitrogen metabolism	*Bacteroidota*, *Prolixibacteraceae* (STF1_19)
STF1_191	16.7089765179856	d__Bacteria	*Bacteroidota*	c__Bacteroidia	*Bacteroidales*	*4484-276*	g__	s__	F1	p__Bacteroidota , f__4484-276 ( STF1_191 )	f__4484-276 , g__ ( STF1_191 )	g__ , s__ ( STF1_191 )	4539.99779929417	0.368039308754364	Bacterial (anaerobic-specific) ammonia oxidation	Absent	Nitrogen metabolism	*Bacteroidota*, *4484-276* (STF1_191)
STF1_193	3.30463212244898	d__Bacteria	*Margulisbacteria*	c__WOR-1	*O2-12-FULL-45-9*	*XYB2-FULL-48-7*	g__	s__	F1	p__Margulisbacteria , f__XYB2-FULL-48-7 ( STF1_193 )	f__XYB2-FULL-48-7 , g__ ( STF1_193 )	g__ , s__ ( STF1_193 )	4539.99779929417	0.0727892890820948	Bacterial (anaerobic-specific) ammonia oxidation	Absent	Nitrogen metabolism	*Margulisbacteria*, *XYB2-FULL-48-7* (STF1_193)
STF1_198	3.31264034574468	d__Bacteria	*Firmicutes_A*	c__Clostridia	*Saccharofermentanales*	*DTU023*	g__UBA4923	s__UBA4923 sp002427535	F1	p__Firmicutes_A , f__DTU023 ( STF1_198 )	f__DTU023 , g__UBA4923 ( STF1_198 )	g__UBA4923 , s__UBA4923 sp002427535 ( STF1_198 )	4539.99779929417	0.0729656817512046	Bacterial (anaerobic-specific) ammonia oxidation	Absent	Nitrogen metabolism	*Firmicutes_A*, *DTU023* (STF1_198)
STF1_201	7.1481741779661	d__Bacteria	*Bacteroidota*	c__Bacteroidia	*Bacteroidales*	*Dysgonomonadaceae*	g__Proteiniphilum	s__	F1	p__Bacteroidota , f__Dysgonomonadaceae ( STF1_201 )	f__Dysgonomonadaceae , g__Proteiniphilum ( STF1_201 )	g__Proteiniphilum , s__ ( STF1_201 )	4539.99779929417	0.157448846761058	Bacterial (anaerobic-specific) ammonia oxidation	Absent	Nitrogen metabolism	*Bacteroidota*, *Dysgonomonadaceae* (STF1_201)
STF1_208	4.38018374566474	d__Bacteria	*Cloacimonadota*	c__Cloacimonadia	*Cloacimonadales*	*Cloacimonadales*	g__	s__	F1	p__Cloacimonadota , f__ ( STF1_208 )	f__ , g__ ( STF1_208 )	g__ , s__ ( STF1_208 )	4539.99779929417	0.096479864953805	Bacterial (anaerobic-specific) ammonia oxidation	Absent	Nitrogen metabolism	*Cloacimonadota*, *Cloacimonadales* (STF1_208)
STF1_209	2.37845859090909	d__Bacteria	*Cloacimonadota*	c__Cloacimonadia	*Cloacimonadales*	*Cloacimonadaceae*	g__UBA1032	s__	F1	p__Cloacimonadota , f__Cloacimonadaceae ( STF1_209 )	f__Cloacimonadaceae , g__UBA1032 ( STF1_209 )	g__UBA1032 , s__ ( STF1_209 )	4539.99779929417	0.052388981141772	Bacterial (anaerobic-specific) ammonia oxidation	Absent	Nitrogen metabolism	*Cloacimonadota*, *Cloacimonadaceae* (STF1_209)
STF1_21	3.5291262607362	d__Bacteria	*Bacteroidota*	c__Bacteroidia	*Bacteroidales*	*ML635J-15*	g__Bact-19	s__	F1	p__Bacteroidota , f__ML635J-15 ( STF1_21 )	f__ML635J-15 , g__Bact-19 ( STF1_21 )	g__Bact-19 , s__ ( STF1_21 )	4539.99779929417	0.0777340962871142	Bacterial (anaerobic-specific) ammonia oxidation	Absent	Nitrogen metabolism	*Bacteroidota*, *ML635J-15* (STF1_21)
STF1_226	3.18558536939314	d__Bacteria	*Firmicutes_A*	c__Clostridia	*Lachnospirales*	*Lachnospiraceae*	g__Herbinix	s__	F1	p__Firmicutes_A , f__Lachnospiraceae ( STF1_226 )	f__Lachnospiraceae , g__Herbinix ( STF1_226 )	g__Herbinix , s__ ( STF1_226 )	4539.99779929417	0.0701671126335876	Bacterial (anaerobic-specific) ammonia oxidation	Absent	Nitrogen metabolism	*Firmicutes_A*, *Lachnospiraceae* (STF1_226)
STF1_230	4.11169814776632	d__Bacteria	*Firmicutes_A*	c__Clostridia	*Saccharofermentanales*	*Saccharofermentanaceae*	g__	s__	F1	p__Firmicutes_A , f__Saccharofermentanaceae ( STF1_230 )	f__Saccharofermentanaceae , g__ ( STF1_230 )	g__ , s__ ( STF1_230 )	4539.99779929417	0.0905660823977835	Bacterial (anaerobic-specific) ammonia oxidation	Absent	Nitrogen metabolism	*Firmicutes_A*, *Saccharofermentanaceae* (STF1_230)
STF1_234	16.654795925	d__Bacteria	*Firmicutes_A*	c__Clostridia	*4C28d-15*	*DTU072*	g__	s__	F1	p__Firmicutes_A , f__DTU072 ( STF1_234 )	f__DTU072 , g__ ( STF1_234 )	g__ , s__ ( STF1_234 )	4539.99779929417	0.366845903044034	Bacterial (anaerobic-specific) ammonia oxidation	Absent	Nitrogen metabolism	*Firmicutes_A*, *DTU072* (STF1_234)
STF1_235	6.19742965863454	d__Bacteria	*Verrucomicrobiota*	c__Kiritimatiellae	*LD1-PB3*	*Lenti-01*	g__Lenti-01	s__	F1	p__Verrucomicrobiota , f__Lenti-01 ( STF1_235 )	f__Lenti-01 , g__Lenti-01 ( STF1_235 )	g__Lenti-01 , s__ ( STF1_235 )	4539.99779929417	0.136507327373552	Bacterial (anaerobic-specific) ammonia oxidation	Absent	Nitrogen metabolism	*Verrucomicrobiota*, *Lenti-01* (STF1_235)
STF1_237	13.6497996740088	d__Bacteria	*Cloacimonadota*	c__Cloacimonadia	*Cloacimonadales*	*Cloacimonadaceae*	g__	s__	F1	p__Cloacimonadota , f__Cloacimonadaceae ( STF1_237 )	f__Cloacimonadaceae , g__ ( STF1_237 )	g__ , s__ ( STF1_237 )	4539.99779929417	0.300656526224108	Bacterial (anaerobic-specific) ammonia oxidation	Absent	Nitrogen metabolism	*Cloacimonadota*, *Cloacimonadaceae* (STF1_237)
STF1_242	4.79554704790419	d__Bacteria	*Bacteroidota*	c__Bacteroidia	*Bacteroidales*	*F082*	g__UBA5536	s__	F1	p__Bacteroidota , f__F082 ( STF1_242 )	f__F082 , g__UBA5536 ( STF1_242 )	g__UBA5536 , s__ ( STF1_242 )	4539.99779929417	0.105628840803618	Bacterial (anaerobic-specific) ammonia oxidation	Absent	Nitrogen metabolism	*Bacteroidota*, *F082* (STF1_242)
STF1_245	2.51986634405145	d__Bacteria	*Firmicutes_A*	c__Clostridia	*Christensenellales*	*CAG-138*	g__	s__	F1	p__Firmicutes_A , f__CAG-138 ( STF1_245 )	f__CAG-138 , g__ ( STF1_245 )	g__ , s__ ( STF1_245 )	4539.99779929417	0.0555036908705817	Bacterial (anaerobic-specific) ammonia oxidation	Absent	Nitrogen metabolism	*Firmicutes_A*, *CAG-138* (STF1_245)
STF1_249	11.8241524479167	d__Bacteria	*Firmicutes*	c__Bacilli	*RFN20*	*UBA1709*	g__	s__	F1	p__Firmicutes , f__UBA1709 ( STF1_249 )	f__UBA1709 , g__ ( STF1_249 )	g__ , s__ ( STF1_249 )	4539.99779929417	0.26044401276483	Bacterial (anaerobic-specific) ammonia oxidation	Absent	Nitrogen metabolism	*Firmicutes*, *UBA1709* (STF1_249)
STF1_256	13.2705599705882	d__Bacteria	*Firmicutes*	c__Bacilli	*RF39*	*UBA5348*	g__UBA5348	s__UBA5348 sp002411005	F1	p__Firmicutes , f__UBA5348 ( STF1_256 )	f__UBA5348 , g__UBA5348 ( STF1_256 )	g__UBA5348 , s__UBA5348 sp002411005 ( STF1_256 )	4539.99779929417	0.292303224742782	Bacterial (anaerobic-specific) ammonia oxidation	Absent	Nitrogen metabolism	*Firmicutes*, *UBA5348* (STF1_256)
STF1_258	3.41212173958333	d__Bacteria	*Bacteroidota*	c__Bacteroidia	*Bacteroidales*	*Bacteroidaceae*	g__Bacteroides_E	s__	F1	p__Bacteroidota , f__Bacteroidaceae ( STF1_258 )	f__Bacteroidaceae , g__Bacteroides_E ( STF1_258 )	g__Bacteroides_E , s__ ( STF1_258 )	4539.99779929417	0.0751569029419751	Bacterial (anaerobic-specific) ammonia oxidation	Absent	Nitrogen metabolism	*Bacteroidota*, *Bacteroidaceae* (STF1_258)
STF1_26	2.69917232051282	d__Bacteria	*Zixibacteria*	c__MSB-5A5	*GN15*	*GN15*	g__	s__	F1	p__Zixibacteria , f__ ( STF1_26 )	f__ , g__ ( STF1_26 )	g__ , s__ ( STF1_26 )	4539.99779929417	0.0594531636322039	Bacterial (anaerobic-specific) ammonia oxidation	Absent	Nitrogen metabolism	*Zixibacteria*, *GN15* (STF1_26)
STF1_260	3.47590048192771	d__Bacteria	*Firmicutes_B*	c__Peptococcia	*DRI-13*	*DTU073*	g__	s__	F1	p__Firmicutes_B , f__DTU073 ( STF1_260 )	f__DTU073 , g__ ( STF1_260 )	g__ , s__ ( STF1_260 )	4539.99779929417	0.076561721736255	Bacterial (anaerobic-specific) ammonia oxidation	Absent	Nitrogen metabolism	*Firmicutes_B*, *DTU073* (STF1_260)
STF1_267	189.492269251969	d__Bacteria	*Cloacimonadota*	c__Cloacimonadia	*Cloacimonadales*	*Cloacimonadaceae*	g__	s__	F1	p__Cloacimonadota , f__Cloacimonadaceae ( STF1_267 )	f__Cloacimonadaceae , g__ ( STF1_267 )	g__ , s__ ( STF1_267 )	4539.99779929417	4.17384055299386	Bacterial (anaerobic-specific) ammonia oxidation	Absent	Nitrogen metabolism	*Cloacimonadota*, *Cloacimonadaceae* (STF1_267)
STF1_280	20.5742473129771	d__Bacteria	*Spirochaetota*	c__Spirochaetia	*Sphaerochaetales*	*Sphaerochaetaceae*	g__	s__	F1	p__Spirochaetota , f__Sphaerochaetaceae ( STF1_280 )	f__Sphaerochaetaceae , g__ ( STF1_280 )	g__ , s__ ( STF1_280 )	4539.99779929417	0.453177473261677	Bacterial (anaerobic-specific) ammonia oxidation	Absent	Nitrogen metabolism	*Spirochaetota*, *Sphaerochaetaceae* (STF1_280)
STF1_291	4.24134947079038	d__Bacteria	*Desulfobacterota*	c__Desulfobacteria	*Desulfobacterales*	*Desulfosarcinaceae_B*	g__UBA2174	s__	F1	p__Desulfobacterota , f__Desulfosarcinaceae_B ( STF1_291 )	f__Desulfosarcinaceae_B , g__UBA2174 ( STF1_291 )	g__UBA2174 , s__ ( STF1_291 )	4539.99779929417	0.0934218397958205	Bacterial (anaerobic-specific) ammonia oxidation	Absent	Nitrogen metabolism	*Desulfobacterota*, *Desulfosarcinaceae_B* (STF1_291)
STF1_34	242.206378134831	d__Bacteria	*Bacteroidota*	c__Bacteroidia	*Bacteroidales*	*Dysgonomonadaceae*	g__Proteiniphilum	s__	F1	p__Bacteroidota , f__Dysgonomonadaceae ( STF1_34 )	f__Dysgonomonadaceae , g__Proteiniphilum ( STF1_34 )	g__Proteiniphilum , s__ ( STF1_34 )	4539.99779929417	5.33494483571085	Bacterial (anaerobic-specific) ammonia oxidation	Absent	Nitrogen metabolism	*Bacteroidota*, *Dysgonomonadaceae* (STF1_34)
STF1_37	4.52050068695652	d__Bacteria	*Marinisomatota*	c__AB16	*AB16*	*46-47*	g__	s__	F1	p__Marinisomatota , f__46-47 ( STF1_37 )	f__46-47 , g__ ( STF1_37 )	g__ , s__ ( STF1_37 )	4539.99779929417	0.099570547978224	Bacterial (anaerobic-specific) ammonia oxidation	Absent	Nitrogen metabolism	*Marinisomatota*, *46-47* (STF1_37)
STF1_38	80.3209784850949	d__Bacteria	*Firmicutes_A*	c__Clostridia	c__Clostridia	c__Clostridia	g__	s__	F1	p__Firmicutes_A , f__ ( STF1_38 )	f__ , g__ ( STF1_38 )	g__ , s__ ( STF1_38 )	4539.99779929417	1.76918540571941	Bacterial (anaerobic-specific) ammonia oxidation	Absent	Nitrogen metabolism	*Firmicutes_A*, c__Clostridia (STF1_38)
STF1_4	5.58468597609562	d__Bacteria	*Bacteroidota*	c__Bacteroidia	*Bacteroidales*	*Dysgonomonadaceae*	g__Proteiniphilum	s__	F1	p__Bacteroidota , f__Dysgonomonadaceae ( STF1_4 )	f__Dysgonomonadaceae , g__Proteiniphilum ( STF1_4 )	g__Proteiniphilum , s__ ( STF1_4 )	4539.99779929417	0.123010763947151	Bacterial (anaerobic-specific) ammonia oxidation	Absent	Nitrogen metabolism	*Bacteroidota*, *Dysgonomonadaceae* (STF1_4)
STF1_42	92.5547437790055	d__Bacteria	*Bacteroidota*	c__Bacteroidia	*Bacteroidales*	*BM520*	g__	s__	F1	p__Bacteroidota , f__BM520 ( STF1_42 )	f__BM520 , g__ ( STF1_42 )	g__ , s__ ( STF1_42 )	4539.99779929417	2.03865173224081	Bacterial (anaerobic-specific) ammonia oxidation	Absent	Nitrogen metabolism	*Bacteroidota*, *BM520* (STF1_42)
STF1_44	4.97654600431034	d__Bacteria	*Firmicutes_A*	c__Clostridia	*4C28d-15*	*DTU072*	g__Firm-09	s__	F1	p__Firmicutes_A , f__DTU072 ( STF1_44 )	f__DTU072 , g__Firm-09 ( STF1_44 )	g__Firm-09 , s__ ( STF1_44 )	4539.99779929417	0.10961560389047	Bacterial (anaerobic-specific) ammonia oxidation	Absent	Nitrogen metabolism	*Firmicutes_A*, *DTU072* (STF1_44)
STF1_45	55.6135962553192	d__Bacteria	*Bacteroidota*	c__Bacteroidia	*Bacteroidales*	*Dysgonomonadaceae*	g__Proteiniphilum	s__Proteiniphilum sp002411515	F1	p__Bacteroidota , f__Dysgonomonadaceae ( STF1_45 )	f__Dysgonomonadaceae , g__Proteiniphilum ( STF1_45 )	g__Proteiniphilum , s__Proteiniphilum sp002411515 ( STF1_45 )	4539.99779929417	1.22496967430172	Bacterial (anaerobic-specific) ammonia oxidation	Absent	Nitrogen metabolism	*Bacteroidota*, *Dysgonomonadaceae* (STF1_45)
STF1_52	2.28733842970822	d__Bacteria	*Firmicutes_A*	c__Clostridia	*Saccharofermentanales*	*UBA5734*	g__	s__	F1	p__Firmicutes_A , f__UBA5734 ( STF1_52 )	f__UBA5734 , g__ ( STF1_52 )	g__ , s__ ( STF1_52 )	4539.99779929417	0.0503819281600495	Bacterial (anaerobic-specific) ammonia oxidation	Absent	Nitrogen metabolism	*Firmicutes_A*, *UBA5734* (STF1_52)
STF1_54	11.551165	d__Bacteria	*Proteobacteria*	c__Gammaproteobacteria	*Burkholderiales*	*Burkholderiaceae*	g__Rhodoferax	s__	F1	p__Proteobacteria , f__Burkholderiaceae ( STF1_54 )	f__Burkholderiaceae , g__Rhodoferax ( STF1_54 )	g__Rhodoferax , s__ ( STF1_54 )	4539.99779929417	0.254431070468709	Bacterial (anaerobic-specific) ammonia oxidation	Absent	Nitrogen metabolism	*Proteobacteria*, *Burkholderiaceae* (STF1_54)
STF1_6	2.89271426584507	d__Bacteria	*UBP13*	c__UBA5359	*UBA5359*	*UBA5359*	g__UBA5359	s__	F1	p__UBP13 , f__UBA5359 ( STF1_6 )	f__UBA5359 , g__UBA5359 ( STF1_6 )	g__UBA5359 , s__ ( STF1_6 )	4539.99779929417	0.0637162041420988	Bacterial (anaerobic-specific) ammonia oxidation	Absent	Nitrogen metabolism	*UBP13*, *UBA5359* (STF1_6)
STF1_60	2.08286905957447	d__Bacteria	*Firmicutes_A*	c__Clostridia	*Christensenellales*	*Christensenellales*	g__	s__	F1	p__Firmicutes_A , f__ ( STF1_60 )	f__ , g__ ( STF1_60 )	g__ , s__ ( STF1_60 )	4539.99779929417	0.0458781953572376	Bacterial (anaerobic-specific) ammonia oxidation	Absent	Nitrogen metabolism	*Firmicutes_A*, *Christensenellales* (STF1_60)
STF1_64	28.0607989655172	d__Bacteria	*Bacteroidota*	c__Bacteroidia	*Bacteroidales*	*BM520*	g__	s__	F1	p__Bacteroidota , f__BM520 ( STF1_64 )	f__BM520 , g__ ( STF1_64 )	g__ , s__ ( STF1_64 )	4539.99779929417	0.618079571974237	Bacterial (anaerobic-specific) ammonia oxidation	Absent	Nitrogen metabolism	*Bacteroidota*, *BM520* (STF1_64)
STF1_67	5.09133194551282	d__Bacteria	*Bacteroidota*	c__Bacteroidia	*Bacteroidales*	*Dysgonomonadaceae*	g__Proteiniphilum	s__Proteiniphilum sp002410345	F1	p__Bacteroidota , f__Dysgonomonadaceae ( STF1_67 )	f__Dysgonomonadaceae , g__Proteiniphilum ( STF1_67 )	g__Proteiniphilum , s__Proteiniphilum sp002410345 ( STF1_67 )	4539.99779929417	0.112143929812133	Bacterial (anaerobic-specific) ammonia oxidation	Absent	Nitrogen metabolism	*Bacteroidota*, *Dysgonomonadaceae* (STF1_67)
STF1_68	5.42951098989899	d__Bacteria	*Firmicutes_B*	c__Syntrophomonadia	*Syntrophomonadales*	*Syntrophomonadaceae*	g__UBA4844	s__	F1	p__Firmicutes_B , f__Syntrophomonadaceae ( STF1_68 )	f__Syntrophomonadaceae , g__UBA4844 ( STF1_68 )	g__UBA4844 , s__ ( STF1_68 )	4539.99779929417	0.119592811052532	Bacterial (anaerobic-specific) ammonia oxidation	Absent	Nitrogen metabolism	*Firmicutes_B*, *Syntrophomonadaceae* (STF1_68)
STF1_69	5.57821464356436	d__Bacteria	*Bacteroidota*	c__Bacteroidia	*Bacteroidales*	*Dysgonomonadaceae*	g__UBA5287	s__UBA5287 sp002411345	F1	p__Bacteroidota , f__Dysgonomonadaceae ( STF1_69 )	f__Dysgonomonadaceae , g__UBA5287 ( STF1_69 )	g__UBA5287 , s__UBA5287 sp002411345 ( STF1_69 )	4539.99779929417	0.122868223513932	Bacterial (anaerobic-specific) ammonia oxidation	Absent	Nitrogen metabolism	*Bacteroidota*, *Dysgonomonadaceae* (STF1_69)
STF1_72	3.44091412456747	d__Bacteria	*Firmicutes_B*	c__Syntrophomonadia	*Syntrophomonadales*	*Syntrophomonadaceae*	g__UBA1368	s__	F1	p__Firmicutes_B , f__Syntrophomonadaceae ( STF1_72 )	f__Syntrophomonadaceae , g__UBA1368 ( STF1_72 )	g__UBA1368 , s__ ( STF1_72 )	4539.99779929417	0.0757910967512456	Bacterial (anaerobic-specific) ammonia oxidation	Absent	Nitrogen metabolism	*Firmicutes_B*, *Syntrophomonadaceae* (STF1_72)
STF1_76	5.1106639874477	d__Bacteria	*Firmicutes_B*	c__Syntrophomonadia	*Syntrophomonadales*	*Syntrophomonadaceae*	g__	s__	F1	p__Firmicutes_B , f__Syntrophomonadaceae ( STF1_76 )	f__Syntrophomonadaceae , g__ ( STF1_76 )	g__ , s__ ( STF1_76 )	4539.99779929417	0.112569745920191	Bacterial (anaerobic-specific) ammonia oxidation	Absent	Nitrogen metabolism	*Firmicutes_B*, *Syntrophomonadaceae* (STF1_76)
STF1_79	3.58402119397993	d__Bacteria	*Firmicutes_B*	c__Syntrophomonadia	*Syntrophomonadales*	*Syntrophomonadaceae*	g__Syntrophomonas	s__	F1	p__Firmicutes_B , f__Syntrophomonadaceae ( STF1_79 )	f__Syntrophomonadaceae , g__Syntrophomonas ( STF1_79 )	g__Syntrophomonas , s__ ( STF1_79 )	4539.99779929417	0.0789432363719897	Bacterial (anaerobic-specific) ammonia oxidation	Absent	Nitrogen metabolism	*Firmicutes_B*, *Syntrophomonadaceae* (STF1_79)
STF1_8	4.73451245378151	d__Bacteria	*Bacteroidota*	c__Bacteroidia	*Bacteroidales*	*UBA7960*	g__	s__	F1	p__Bacteroidota , f__UBA7960 ( STF1_8 )	f__UBA7960 , g__ ( STF1_8 )	g__ , s__ ( STF1_8 )	4539.99779929417	0.104284465832067	Bacterial (anaerobic-specific) ammonia oxidation	Absent	Nitrogen metabolism	*Bacteroidota*, *UBA7960* (STF1_8)
STF1_81	3.89100648627451	d__Bacteria	*Firmicutes_A*	c__Clostridia	*Saccharofermentanales*	*UBA5734*	g__	s__	F1	p__Firmicutes_A , f__UBA5734 ( STF1_81 )	f__UBA5734 , g__ ( STF1_81 )	g__ , s__ ( STF1_81 )	4539.99779929417	0.0857050302288569	Bacterial (anaerobic-specific) ammonia oxidation	Absent	Nitrogen metabolism	*Firmicutes_A*, *UBA5734* (STF1_81)
STF1_83	137.86914296875	d__Bacteria	*Bacteroidota*	c__Bacteroidia	*Bacteroidales*	*UBA12481*	g__UBA12481	s__	F1	p__Bacteroidota , f__UBA12481 ( STF1_83 )	f__UBA12481 , g__UBA12481 ( STF1_83 )	g__UBA12481 , s__ ( STF1_83 )	4539.99779929417	3.03676673566195	Bacterial (anaerobic-specific) ammonia oxidation	Absent	Nitrogen metabolism	*Bacteroidota*, *UBA12481* (STF1_83)
STF1_9	5.20560151785714	d__Bacteria	*Campylobacterota*	c__Campylobacteria	*Campylobacterales*	*Sulfurimonadaceae*	g__Sulfurimonas	s__Sulfurimonas sp001829715	F1	p__Campylobacterota , f__Sulfurimonadaceae ( STF1_9 )	f__Sulfurimonadaceae , g__Sulfurimonas ( STF1_9 )	g__Sulfurimonas , s__Sulfurimonas sp001829715 ( STF1_9 )	4539.99779929417	0.114660881964887	Bacterial (anaerobic-specific) ammonia oxidation	Absent	Nitrogen metabolism	*Campylobacterota*, *Sulfurimonadaceae* (STF1_9)
STF1_91	4.55129278630705	d__Bacteria	*Bacteroidota*	c__Bacteroidia	*Bacteroidales*	*ML635J-15*	g__Bact-19	s__	F1	p__Bacteroidota , f__ML635J-15 ( STF1_91 )	f__ML635J-15 , g__Bact-19 ( STF1_91 )	g__Bact-19 , s__ ( STF1_91 )	4539.99779929417	0.100248788380792	Bacterial (anaerobic-specific) ammonia oxidation	Absent	Nitrogen metabolism	*Bacteroidota*, *ML635J-15* (STF1_91)
STF1_93	2.68616214176245	d__Bacteria	*Firmicutes_B*	c__Syntrophomonadia	*Syntrophomonadales*	*Syntrophomonadaceae*	g__	s__	F1	p__Firmicutes_B , f__Syntrophomonadaceae ( STF1_93 )	f__Syntrophomonadaceae , g__ ( STF1_93 )	g__ , s__ ( STF1_93 )	4539.99779929417	0.059166595679409	Bacterial (anaerobic-specific) ammonia oxidation	Absent	Nitrogen metabolism	*Firmicutes_B*, *Syntrophomonadaceae* (STF1_93)
STF1_97	10.6095423032787	d__Bacteria	*Desulfobacterota*	c__Syntrophorhabdia	*Syntrophorhabdales*	*Syntrophorhabdaceae*	g__Delta-02	s__	F1	p__Desulfobacterota , f__Syntrophorhabdaceae ( STF1_97 )	f__Syntrophorhabdaceae , g__Delta-02 ( STF1_97 )	g__Delta-02 , s__ ( STF1_97 )	4539.99779929417	0.233690472381466	Bacterial (anaerobic-specific) ammonia oxidation	Absent	Nitrogen metabolism	*Desulfobacterota*, *Syntrophorhabdaceae* (STF1_97)
STF2_1	26.1032221694915	d__Bacteria	*Bacteroidota*	c__Bacteroidia	*Bacteroidales*	*UBA12481*	g__UBA12481	s__	F2	p__Bacteroidota , f__UBA12481 ( STF2_1 )	f__UBA12481 , g__UBA12481 ( STF2_1 )	g__UBA12481 , s__ ( STF2_1 )	3687.21403010004	0.707938892518893	Bacterial (anaerobic-specific) ammonia oxidation	Absent	Nitrogen metabolism	*Bacteroidota*, *UBA12481* (STF2_1)
STF2_100	2.95399474418605	d__Bacteria	*Firmicutes_A*	c__Clostridia	*Oscillospirales*	*Acutalibacteraceae*	g__UBA4871	s__UBA4871 sp002119605	F2	p__Firmicutes_A , f__Acutalibacteraceae ( STF2_100 )	f__Acutalibacteraceae , g__UBA4871 ( STF2_100 )	g__UBA4871 , s__UBA4871 sp002119605 ( STF2_100 )	3687.21403010004	0.0801145450215674	Bacterial (anaerobic-specific) ammonia oxidation	Absent	Nitrogen metabolism	*Firmicutes_A*, *Acutalibacteraceae* (STF2_100)
STF2_105	26.5617219820359	d__Bacteria	*Cloacimonadota*	c__Cloacimonadia	*Cloacimonadales*	*Cloacimonadaceae*	g__	s__	F2	p__Cloacimonadota , f__Cloacimonadaceae ( STF2_105 )	f__Cloacimonadaceae , g__ ( STF2_105 )	g__ , s__ ( STF2_105 )	3687.21403010004	0.720373750078056	Bacterial (anaerobic-specific) ammonia oxidation	Absent	Nitrogen metabolism	*Cloacimonadota*, *Cloacimonadaceae* (STF2_105)
STF2_107	19.3095117132353	d__Bacteria	*Bacteroidota*	c__Bacteroidia	*Bacteroidales*	*Dysgonomonadaceae*	g__Proteiniphilum	s__	F2	p__Bacteroidota , f__Dysgonomonadaceae ( STF2_107 )	f__Dysgonomonadaceae , g__Proteiniphilum ( STF2_107 )	g__Proteiniphilum , s__ ( STF2_107 )	3687.21403010004	0.523688387915778	Bacterial (anaerobic-specific) ammonia oxidation	Absent	Nitrogen metabolism	*Bacteroidota*, *Dysgonomonadaceae* (STF2_107)
STF2_108	3.96573244845361	d__Bacteria	*Firmicutes_B*	c__Syntrophomonadia	*Syntrophomonadales*	*Syntrophomonadaceae*	g__Syntrophomonas_B	s__	F2	p__Firmicutes_B , f__Syntrophomonadaceae ( STF2_108 )	f__Syntrophomonadaceae , g__Syntrophomonas_B ( STF2_108 )	g__Syntrophomonas_B , s__ ( STF2_108 )	3687.21403010004	0.107553627646237	Bacterial (anaerobic-specific) ammonia oxidation	Absent	Nitrogen metabolism	*Firmicutes_B*, *Syntrophomonadaceae* (STF2_108)
STF2_111	2.12270067941176	d__Bacteria	*Firmicutes_A*	c__Clostridia	*Christensenellales*	*Christensenellales*	g__	s__	F2	p__Firmicutes_A , f__ ( STF2_111 )	f__ , g__ ( STF2_111 )	g__ , s__ ( STF2_111 )	3687.21403010004	0.0575692287478676	Bacterial (anaerobic-specific) ammonia oxidation	Absent	Nitrogen metabolism	*Firmicutes_A*, *Christensenellales* (STF2_111)
STF2_114	17.7778549691358	d__Bacteria	*Firmicutes_B*	c__Syntrophomonadia	*Thermacetogeniales*	*Thermacetogeniaceae*	g__Syntrophaceticus	s__Syntrophaceticus sp002426495	F2	p__Firmicutes_B , f__Thermacetogeniaceae ( STF2_114 )	f__Thermacetogeniaceae , g__Syntrophaceticus ( STF2_114 )	g__Syntrophaceticus , s__Syntrophaceticus sp002426495 ( STF2_114 )	3687.21403010004	0.482148712388509	Bacterial (anaerobic-specific) ammonia oxidation	Absent	Nitrogen metabolism	*Firmicutes_B*, *Thermacetogeniaceae* (STF2_114)
STF2_118	4.660386890625	d__Bacteria	*Bacteroidota*	c__Bacteroidia	*Bacteroidales*	*Dysgonomonadaceae*	g__Fermentimonas	s__	F2	p__Bacteroidota , f__Dysgonomonadaceae ( STF2_118 )	f__Dysgonomonadaceae , g__Fermentimonas ( STF2_118 )	g__Fermentimonas , s__ ( STF2_118 )	3687.21403010004	0.126393175242354	Bacterial (anaerobic-specific) ammonia oxidation	Absent	Nitrogen metabolism	*Bacteroidota*, *Dysgonomonadaceae* (STF2_118)
STF2_12	2.61106068092105	d__Bacteria	*Firmicutes_B*	c__Syntrophomonadia	*Syntrophomonadales*	*Syntrophomonadaceae*	g__Syntrophomonas_B	s__	F2	p__Firmicutes_B , f__Syntrophomonadaceae ( STF2_12 )	f__Syntrophomonadaceae , g__Syntrophomonas_B ( STF2_12 )	g__Syntrophomonas_B , s__ ( STF2_12 )	3687.21403010004	0.0708139169466711	Bacterial (anaerobic-specific) ammonia oxidation	Absent	Nitrogen metabolism	*Firmicutes_B*, *Syntrophomonadaceae* (STF2_12)
STF2_122	11.0827032625	d__Bacteria	*Bacteroidota*	c__Bacteroidia	*Bacteroidales*	*UBA1402*	g__UBA8389	s__	F2	p__Bacteroidota , f__UBA1402 ( STF2_122 )	f__UBA1402 , g__UBA8389 ( STF2_122 )	g__UBA8389 , s__ ( STF2_122 )	3687.21403010004	0.300571194729352	Bacterial (anaerobic-specific) ammonia oxidation	Absent	Nitrogen metabolism	*Bacteroidota*, *UBA1402* (STF2_122)
STF2_123	3.39356399622642	d__Bacteria	*Caldatribacteriota*	c__JS1	*SB-45*	*UBA6794*	g__	s__	F2	p__Caldatribacteriota , f__UBA6794 ( STF2_123 )	f__UBA6794 , g__ ( STF2_123 )	g__ , s__ ( STF2_123 )	3687.21403010004	0.0920359916328032	Bacterial (anaerobic-specific) ammonia oxidation	Absent	Nitrogen metabolism	*Caldatribacteriota*, *UBA6794* (STF2_123)
STF2_124	12.1040881232877	d__Bacteria	*Bacteroidota*	c__Bacteroidia	*Bacteroidales*	*Dysgonomonadaceae*	g__Fermentimonas	s__Fermentimonas massiliensis	F2	p__Bacteroidota , f__Dysgonomonadaceae ( STF2_124 )	f__Dysgonomonadaceae , g__Fermentimonas ( STF2_124 )	g__Fermentimonas , s__Fermentimonas massiliensis ( STF2_124 )	3687.21403010004	0.328271915448295	Bacterial (anaerobic-specific) ammonia oxidation	Absent	Nitrogen metabolism	*Bacteroidota*, *Dysgonomonadaceae* (STF2_124)
STF2_131	4.34782393707865	d__Bacteria	*Firmicutes_A*	c__Clostridia	*Saccharofermentanales*	*UBA5734*	g__	s__	F2	p__Firmicutes_A , f__UBA5734 ( STF2_131 )	f__UBA5734 , g__ ( STF2_131 )	g__ , s__ ( STF2_131 )	3687.21403010004	0.117916234359758	Bacterial (anaerobic-specific) ammonia oxidation	Absent	Nitrogen metabolism	*Firmicutes_A*, *UBA5734* (STF2_131)
STF2_133	14.003995920904	d__Bacteria	*Bacteroidota*	c__Bacteroidia	*Bacteroidales*	*4484-276*	g__	s__	F2	p__Bacteroidota , f__4484-276 ( STF2_133 )	f__4484-276 , g__ ( STF2_133 )	g__ , s__ ( STF2_133 )	3687.21403010004	0.37979883474581	Bacterial (anaerobic-specific) ammonia oxidation	Absent	Nitrogen metabolism	*Bacteroidota*, *4484-276* (STF2_133)
STF2_141	6.604740375	d__Bacteria	*Firmicutes_B*	c__Peptococcia	*DRI-13*	*DTU073*	g__DTU073	s__	F2	p__Firmicutes_B , f__DTU073 ( STF2_141 )	f__DTU073 , g__DTU073 ( STF2_141 )	g__DTU073 , s__ ( STF2_141 )	3687.21403010004	0.179125494779613	Bacterial (anaerobic-specific) ammonia oxidation	Absent	Nitrogen metabolism	*Firmicutes_B*, *DTU073* (STF2_141)
STF2_144	9.80153103030303	d__Bacteria	*Cloacimonadota*	c__Cloacimonadia	*Cloacimonadales*	*Cloacimonadaceae*	g__Cloacimonas	s__Cloacimonas sp002432865	F2	p__Cloacimonadota , f__Cloacimonadaceae ( STF2_144 )	f__Cloacimonadaceae , g__Cloacimonas ( STF2_144 )	g__Cloacimonas , s__Cloacimonas sp002432865 ( STF2_144 )	3687.21403010004	0.26582484635526	Bacterial (anaerobic-specific) ammonia oxidation	Absent	Nitrogen metabolism	*Cloacimonadota*, *Cloacimonadaceae* (STF2_144)
STF2_145	3.39115977209302	d__Bacteria	*Firmicutes_A*	c__Clostridia	*Monoglobales*	*Monoglobales*	g__	s__	F2	p__Firmicutes_A , f__ ( STF2_145 )	f__ , g__ ( STF2_145 )	g__ , s__ ( STF2_145 )	3687.21403010004	0.0919707872775969	Bacterial (anaerobic-specific) ammonia oxidation	Absent	Nitrogen metabolism	*Firmicutes_A*, *Monoglobales* (STF2_145)
STF2_147	13.5310779449541	d__Bacteria	*Firmicutes_A*	c__Clostridia	*Saccharofermentanales*	*UBA5734*	g__	s__	F2	p__Firmicutes_A , f__UBA5734 ( STF2_147 )	f__UBA5734 , g__ ( STF2_147 )	g__ , s__ ( STF2_147 )	3687.21403010004	0.366972945820207	Bacterial (anaerobic-specific) ammonia oxidation	Absent	Nitrogen metabolism	*Firmicutes_A*, *UBA5734* (STF2_147)
STF2_149	6.04020886285714	d__Bacteria	*Firmicutes_A*	c__Clostridia	*Eubacteriales*	*Eubacteriaceae*	g__Eubacterium_O	s__Eubacterium_O aggregans	F2	p__Firmicutes_A , f__Eubacteriaceae ( STF2_149 )	f__Eubacteriaceae , g__Eubacterium_O ( STF2_149 )	g__Eubacterium_O , s__Eubacterium_O aggregans ( STF2_149 )	3687.21403010004	0.163814978288452	Bacterial (anaerobic-specific) ammonia oxidation	Absent	Nitrogen metabolism	*Firmicutes_A*, *Eubacteriaceae* (STF2_149)
STF2_15	49.4932213278008	d__Bacteria	*Bacteroidota*	c__Bacteroidia	*Bacteroidales*	*Dysgonomonadaceae*	g__Fermentimonas	s__	F2	p__Bacteroidota , f__Dysgonomonadaceae ( STF2_15 )	f__Dysgonomonadaceae , g__Fermentimonas ( STF2_15 )	g__Fermentimonas , s__ ( STF2_15 )	3687.21403010004	1.34229314934718	Bacterial (anaerobic-specific) ammonia oxidation	Absent	Nitrogen metabolism	*Bacteroidota*, *Dysgonomonadaceae* (STF2_15)
STF2_150	68.3428498623853	d__Bacteria	*Cloacimonadota*	c__Cloacimonadia	*Cloacimonadales*	*Cloacimonadaceae*	g__	s__	F2	p__Cloacimonadota , f__Cloacimonadaceae ( STF2_150 )	f__Cloacimonadaceae , g__ ( STF2_150 )	g__ , s__ ( STF2_150 )	3687.21403010004	1.85350916178118	Bacterial (anaerobic-specific) ammonia oxidation	Absent	Nitrogen metabolism	*Cloacimonadota*, *Cloacimonadaceae* (STF2_150)
STF2_151	2.53893943192488	d__Bacteria	*Firmicutes_A*	c__Clostridia	*Oscillospirales*	*Oscillospiraceae*	g__	s__	F2	p__Firmicutes_A , f__Oscillospiraceae ( STF2_151 )	f__Oscillospiraceae , g__ ( STF2_151 )	g__ , s__ ( STF2_151 )	3687.21403010004	0.0688579347767342	Bacterial (anaerobic-specific) ammonia oxidation	Absent	Nitrogen metabolism	*Firmicutes_A*, *Oscillospiraceae* (STF2_151)
STF2_156	44.3966444832215	d__Bacteria	*Bacteroidota*	c__Bacteroidia	*Bacteroidales*	*Bacteroidaceae*	g__Bacteroides_E	s__	F2	p__Bacteroidota , f__Bacteroidaceae ( STF2_156 )	f__Bacteroidaceae , g__Bacteroides_E ( STF2_156 )	g__Bacteroides_E , s__ ( STF2_156 )	3687.21403010004	1.20407017658307	Bacterial (anaerobic-specific) ammonia oxidation	Absent	Nitrogen metabolism	*Bacteroidota*, *Bacteroidaceae* (STF2_156)
STF2_158	5.90583982125604	d__Bacteria	*Firmicutes_A*	c__Clostridia	*Saccharofermentanales*	*UBA5734*	g__	s__	F2	p__Firmicutes_A , f__UBA5734 ( STF2_158 )	f__UBA5734 , g__ ( STF2_158 )	g__ , s__ ( STF2_158 )	3687.21403010004	0.160170789464473	Bacterial (anaerobic-specific) ammonia oxidation	Absent	Nitrogen metabolism	*Firmicutes_A*, *UBA5734* (STF2_158)
STF2_159	189.934668121951	d__Bacteria	*Bacteroidota*	c__Bacteroidia	*Bacteroidales*	*Dysgonomonadaceae*	g__Fermentimonas	s__Fermentimonas sp002398875	F2	p__Bacteroidota , f__Dysgonomonadaceae ( STF2_159 )	f__Dysgonomonadaceae , g__Fermentimonas ( STF2_159 )	g__Fermentimonas , s__Fermentimonas sp002398875 ( STF2_159 )	3687.21403010004	5.15117014015044	Bacterial (anaerobic-specific) ammonia oxidation	Absent	Nitrogen metabolism	*Bacteroidota*, *Dysgonomonadaceae* (STF2_159)
STF2_16	3.28046425757576	d__Bacteria	*Firmicutes_C*	c__Negativicutes	*Acidaminococcales*	*Acidaminococcaceae*	g__	s__	F2	p__Firmicutes_C , f__Acidaminococcaceae ( STF2_16 )	f__Acidaminococcaceae , g__ ( STF2_16 )	g__ , s__ ( STF2_16 )	3687.21403010004	0.0889686421996705	Bacterial (anaerobic-specific) ammonia oxidation	Absent	Nitrogen metabolism	*Firmicutes_C*, *Acidaminococcaceae* (STF2_16)
STF2_171	2.37957651453488	d__Bacteria	*Desulfobacterota_A*	c__Desulfovibrionia	*Desulfovibrionales*	*Desulfovibrionaceae*	g__Desulfovibrio	s__	F2	p__Desulfobacterota_A , f__Desulfovibrionaceae ( STF2_171 )	f__Desulfovibrionaceae , g__Desulfovibrio ( STF2_171 )	g__Desulfovibrio , s__ ( STF2_171 )	3687.21403010004	0.0645358933631069	Bacterial (anaerobic-specific) ammonia oxidation	Absent	Nitrogen metabolism	*Desulfobacterota_A*, *Desulfovibrionaceae* (STF2_171)
STF2_177	3.10505211453745	d__Bacteria	*Bacteroidota*	c__Bacteroidia	*Bacteroidales*	*Dysgonomonadaceae*	g__UBA2632	s__	F2	p__Bacteroidota , f__Dysgonomonadaceae ( STF2_177 )	f__Dysgonomonadaceae , g__UBA2632 ( STF2_177 )	g__UBA2632 , s__ ( STF2_177 )	3687.21403010004	0.084211333792663	Bacterial (anaerobic-specific) ammonia oxidation	Absent	Nitrogen metabolism	*Bacteroidota*, *Dysgonomonadaceae* (STF2_177)
STF2_179	18.7595924821429	d__Bacteria	*Bacteroidota*	c__Bacteroidia	*Bacteroidales*	*Tannerellaceae*	g__Massilibacteroides	s__	F2	p__Bacteroidota , f__Tannerellaceae ( STF2_179 )	f__Tannerellaceae , g__Massilibacteroides ( STF2_179 )	g__Massilibacteroides , s__ ( STF2_179 )	3687.21403010004	0.508774167406656	Bacterial (anaerobic-specific) ammonia oxidation	Absent	Nitrogen metabolism	*Bacteroidota*, *Tannerellaceae* (STF2_179)
STF2_180	3.7358649469697	d__Bacteria	*Proteobacteria*	c__Alphaproteobacteria	*Micavibrionales*	*Micavibrionales*	g__	s__	F2	p__Proteobacteria , f__ ( STF2_180 )	f__ , g__ ( STF2_180 )	g__ , s__ ( STF2_180 )	3687.21403010004	0.101319449222977	Bacterial (anaerobic-specific) ammonia oxidation	Absent	Nitrogen metabolism	*Proteobacteria*, *Micavibrionales* (STF2_180)
STF2_181	3.29677187857143	d__Bacteria	*Firmicutes*	c__Bacilli	*RF39*	*UBA5348*	g__UBA5348	s__	F2	p__Firmicutes , f__UBA5348 ( STF2_181 )	f__UBA5348 , g__UBA5348 ( STF2_181 )	g__UBA5348 , s__ ( STF2_181 )	3687.21403010004	0.0894109170679734	Bacterial (anaerobic-specific) ammonia oxidation	Absent	Nitrogen metabolism	*Firmicutes*, *UBA5348* (STF2_181)
STF2_183	17.4558617909605	d__Bacteria	*Firmicutes_B*	c__Syntrophomonadia	*Syntrophomonadales*	*Syntrophomonadaceae*	g__Syntrophomonas	s__	F2	p__Firmicutes_B , f__Syntrophomonadaceae ( STF2_183 )	f__Syntrophomonadaceae , g__Syntrophomonas ( STF2_183 )	g__Syntrophomonas , s__ ( STF2_183 )	3687.21403010004	0.473416016766645	Bacterial (anaerobic-specific) ammonia oxidation	Absent	Nitrogen metabolism	*Firmicutes_B*, *Syntrophomonadaceae* (STF2_183)
STF2_185	5.49491089516129	d__Bacteria	*Bacteroidota*	c__Bacteroidia	*Bacteroidales*	*Dysgonomonadaceae*	g__Proteiniphilum	s__Proteiniphilum sp002398565	F2	p__Bacteroidota , f__Dysgonomonadaceae ( STF2_185 )	f__Dysgonomonadaceae , g__Proteiniphilum ( STF2_185 )	g__Proteiniphilum , s__Proteiniphilum sp002398565 ( STF2_185 )	3687.21403010004	0.149026089896176	Bacterial (anaerobic-specific) ammonia oxidation	Absent	Nitrogen metabolism	*Bacteroidota*, *Dysgonomonadaceae* (STF2_185)
STF2_19	11.4488605	d__Bacteria	*Bacteroidota*	c__Bacteroidia	*Bacteroidales*	*BM520*	g__	s__	F2	p__Bacteroidota , f__BM520 ( STF2_19 )	f__BM520 , g__ ( STF2_19 )	g__ , s__ ( STF2_19 )	3687.21403010004	0.310501652644486	Bacterial (anaerobic-specific) ammonia oxidation	Absent	Nitrogen metabolism	*Bacteroidota*, *BM520* (STF2_19)
STF2_191	10.3581480172414	d__Bacteria	*Bacteroidota*	c__Bacteroidia	*Bacteroidales*	*UBA1402*	g__UBA1402	s__	F2	p__Bacteroidota , f__UBA1402 ( STF2_191 )	f__UBA1402 , g__UBA1402 ( STF2_191 )	g__UBA1402 , s__ ( STF2_191 )	3687.21403010004	0.280920715008246	Bacterial (anaerobic-specific) ammonia oxidation	Absent	Nitrogen metabolism	*Bacteroidota*, *UBA1402* (STF2_191)
STF2_198	2.8542100569395	d__Bacteria	*Bacteroidota*	c__Bacteroidia	*Bacteroidales*	*Bacteroidaceae*	g__	s__	F2	p__Bacteroidota , f__Bacteroidaceae ( STF2_198 )	f__Bacteroidaceae , g__ ( STF2_198 )	g__ , s__ ( STF2_198 )	3687.21403010004	0.0774083097330278	Bacterial (anaerobic-specific) ammonia oxidation	Absent	Nitrogen metabolism	*Bacteroidota*, *Bacteroidaceae* (STF2_198)
STF2_206	6.47551343918919	d__Bacteria	*Bacteroidota*	c__Bacteroidia	*Bacteroidales*	*Dysgonomonadaceae*	g__UBA2632	s__	F2	p__Bacteroidota , f__Dysgonomonadaceae ( STF2_206 )	f__Dysgonomonadaceae , g__UBA2632 ( STF2_206 )	g__UBA2632 , s__ ( STF2_206 )	3687.21403010004	0.17562076370743	Bacterial (anaerobic-specific) ammonia oxidation	Absent	Nitrogen metabolism	*Bacteroidota*, *Dysgonomonadaceae* (STF2_206)
STF2_214	3.36035188359788	d__Bacteria	*UBP13*	c__UBA5359	*UBA5359*	*UBA5359*	g__UBA5359	s__	F2	p__UBP13 , f__UBA5359 ( STF2_214 )	f__UBA5359 , g__UBA5359 ( STF2_214 )	g__UBA5359 , s__ ( STF2_214 )	3687.21403010004	0.0911352543184673	Bacterial (anaerobic-specific) ammonia oxidation	Absent	Nitrogen metabolism	*UBP13*, *UBA5359* (STF2_214)
STF2_215	4.39740404193548	d__Bacteria	*Bacteroidota*	c__Bacteroidia	*Bacteroidales*	*Tannerellaceae*	g__Parabacteroides	s__	F2	p__Bacteroidota , f__Tannerellaceae ( STF2_215 )	f__Tannerellaceae , g__Parabacteroides ( STF2_215 )	g__Parabacteroides , s__ ( STF2_215 )	3687.21403010004	0.119260883855342	Bacterial (anaerobic-specific) ammonia oxidation	Absent	Nitrogen metabolism	*Bacteroidota*, *Tannerellaceae* (STF2_215)
STF2_216	7.78712363333333	d__Bacteria	*Cloacimonadota*	c__Cloacimonadia	*Cloacimonadales*	*Cloacimonadaceae*	g__UBA1032	s__	F2	p__Cloacimonadota , f__Cloacimonadaceae ( STF2_216 )	f__Cloacimonadaceae , g__UBA1032 ( STF2_216 )	g__UBA1032 , s__ ( STF2_216 )	3687.21403010004	0.21119261235622	Bacterial (anaerobic-specific) ammonia oxidation	Absent	Nitrogen metabolism	*Cloacimonadota*, *Cloacimonadaceae* (STF2_216)
STF2_217	23.8411961065574	d__Bacteria	*Firmicutes_B*	c__Syntrophomonadia	*Syntrophomonadales*	*Syntrophomonadaceae*	g__UBA4844	s__	F2	p__Firmicutes_B , f__Syntrophomonadaceae ( STF2_217 )	f__Syntrophomonadaceae , g__UBA4844 ( STF2_217 )	g__UBA4844 , s__ ( STF2_217 )	3687.21403010004	0.646591055250203	Bacterial (anaerobic-specific) ammonia oxidation	Absent	Nitrogen metabolism	*Firmicutes_B*, *Syntrophomonadaceae* (STF2_217)
STF2_222	43.5782076914894	d__Bacteria	*Firmicutes_B*	c__Syntrophomonadia	*Syntrophomonadales*	*Syntrophomonadaceae*	g__	s__	F2	p__Firmicutes_B , f__Syntrophomonadaceae ( STF2_222 )	f__Syntrophomonadaceae , g__ ( STF2_222 )	g__ , s__ ( STF2_222 )	3687.21403010004	1.18187355916269	Bacterial (anaerobic-specific) ammonia oxidation	Absent	Nitrogen metabolism	*Firmicutes_B*, *Syntrophomonadaceae* (STF2_222)
STF2_225	6.7565105	d__Bacteria	*Proteobacteria*	c__Alphaproteobacteria	*RF32*	*CAG-239*	g__	s__	F2	p__Proteobacteria , f__CAG-239 ( STF2_225 )	f__CAG-239 , g__ ( STF2_225 )	g__ , s__ ( STF2_225 )	3687.21403010004	0.183241613989429	Bacterial (anaerobic-specific) ammonia oxidation	Absent	Nitrogen metabolism	*Proteobacteria*, *CAG-239* (STF2_225)
STF2_226	73.6580217046414	d__Bacteria	*Bacteroidota*	c__Bacteroidia	*Bacteroidales*	*Dysgonomonadaceae*	g__Petrimonas	s__Petrimonas sp002356435	F2	p__Bacteroidota , f__Dysgonomonadaceae ( STF2_226 )	f__Dysgonomonadaceae , g__Petrimonas ( STF2_226 )	g__Petrimonas , s__Petrimonas sp002356435 ( STF2_226 )	3687.21403010004	1.9976605942412	Bacterial (anaerobic-specific) ammonia oxidation	Absent	Nitrogen metabolism	*Bacteroidota*, *Dysgonomonadaceae* (STF2_226)
STF2_23	4.91208967346939	d__Bacteria	*Firmicutes_A*	c__Clostridia	c__Clostridia	c__Clostridia	g__	s__	F2	p__Firmicutes_A , f__ ( STF2_23 )	f__ , g__ ( STF2_23 )	g__ , s__ ( STF2_23 )	3687.21403010004	0.133219542813904	Bacterial (anaerobic-specific) ammonia oxidation	Absent	Nitrogen metabolism	*Firmicutes_A*, c__Clostridia (STF2_23)
STF2_232	2.98876448837209	d__Bacteria	*Firmicutes_A*	c__Thermovenabulia	*Thermovenabulales*	*Tepidanaerobacteraceae*	g__	s__	F2	p__Firmicutes_A , f__Tepidanaerobacteraceae ( STF2_232 )	f__Tepidanaerobacteraceae , g__ ( STF2_232 )	g__ , s__ ( STF2_232 )	3687.21403010004	0.0810575264677814	Bacterial (anaerobic-specific) ammonia oxidation	Absent	Nitrogen metabolism	*Firmicutes_A*, *Tepidanaerobacteraceae* (STF2_232)
STF2_24	3.4795974248927	d__Bacteria	*Firmicutes_A*	c__Clostridia	*Lachnospirales*	*Lachnospiraceae*	g__CAG-791	s__	F2	p__Firmicutes_A , f__Lachnospiraceae ( STF2_24 )	f__Lachnospiraceae , g__CAG-791 ( STF2_24 )	g__CAG-791 , s__ ( STF2_24 )	3687.21403010004	0.0943692825121489	Bacterial (anaerobic-specific) ammonia oxidation	Absent	Nitrogen metabolism	*Firmicutes_A*, *Lachnospiraceae* (STF2_24)
STF2_29	3.84338405714286	d__Bacteria	*Firmicutes_A*	c__Clostridia	*Eubacteriales*	*Eubacteriaceae*	g__	s__	F2	p__Firmicutes_A , f__Eubacteriaceae ( STF2_29 )	f__Eubacteriaceae , g__ ( STF2_29 )	g__ , s__ ( STF2_29 )	3687.21403010004	0.104235447841323	Bacterial (anaerobic-specific) ammonia oxidation	Absent	Nitrogen metabolism	*Firmicutes_A*, *Eubacteriaceae* (STF2_29)
STF2_31	7.38378371296296	d__Bacteria	*Bacteroidota*	c__Bacteroidia	*Bacteroidales*	*Tannerellaceae*	g__Massilibacteroides	s__	F2	p__Bacteroidota , f__Tannerellaceae ( STF2_31 )	f__Tannerellaceae , g__Massilibacteroides ( STF2_31 )	g__Massilibacteroides , s__ ( STF2_31 )	3687.21403010004	0.200253732294532	Bacterial (anaerobic-specific) ammonia oxidation	Absent	Nitrogen metabolism	*Bacteroidota*, *Tannerellaceae* (STF2_31)
STF2_35	2.68610342335766	d__Bacteria	*Firmicutes_A*	c__Clostridia	c__Clostridia	c__Clostridia	g__	s__	F2	p__Firmicutes_A , f__ ( STF2_35 )	f__ , g__ ( STF2_35 )	g__ , s__ ( STF2_35 )	3687.21403010004	0.0728491322019834	Bacterial (anaerobic-specific) ammonia oxidation	Absent	Nitrogen metabolism	*Firmicutes_A*, c__Clostridia (STF2_35)
STF2_38	2.98851070401691	d__Archaea	*Halobacterota*	c__Methanosarcinia	*Methanosarcinales*	*Methanosarcinaceae*	g__	s__	F2	p__Halobacterota , f__Methanosarcinaceae ( STF2_38 )	f__Methanosarcinaceae , g__ ( STF2_38 )	g__ , s__ ( STF2_38 )	3687.21403010004	0.0810506436464125	Bacterial (anaerobic-specific) ammonia oxidation	Absent	Nitrogen metabolism	*Halobacterota*, *Methanosarcinaceae* (STF2_38)
STF2_4	2.7402710080429	d__Bacteria	*Bacteroidota*	c__Bacteroidia	*Bacteroidales*	*Paludibacteraceae*	g__Paludibacter	s__	F2	p__Bacteroidota , f__Paludibacteraceae ( STF2_4 )	f__Paludibacteraceae , g__Paludibacter ( STF2_4 )	g__Paludibacter , s__ ( STF2_4 )	3687.21403010004	0.0743181975787977	Bacterial (anaerobic-specific) ammonia oxidation	Absent	Nitrogen metabolism	*Bacteroidota*, *Paludibacteraceae* (STF2_4)
STF2_41	3.30128940072202	d__Bacteria	*Firmicutes_A*	c__Clostridia	*Acetivibrionales*	*Acetivibrionales*	g__	s__	F2	p__Firmicutes_A , f__ ( STF2_41 )	f__ , g__ ( STF2_41 )	g__ , s__ ( STF2_41 )	3687.21403010004	0.0895334356447013	Bacterial (anaerobic-specific) ammonia oxidation	Absent	Nitrogen metabolism	*Firmicutes_A*, *Acetivibrionales* (STF2_41)
STF2_43	122.335424646154	d__Bacteria	*Bacteroidota*	c__Bacteroidia	*Bacteroidales*	*Dysgonomonadaceae*	g__Proteiniphilum	s__	F2	p__Bacteroidota , f__Dysgonomonadaceae ( STF2_43 )	f__Dysgonomonadaceae , g__Proteiniphilum ( STF2_43 )	g__Proteiniphilum , s__ ( STF2_43 )	3687.21403010004	3.3178281392804	Bacterial (anaerobic-specific) ammonia oxidation	Absent	Nitrogen metabolism	*Bacteroidota*, *Dysgonomonadaceae* (STF2_43)
STF2_53	3.84776690797546	d__Bacteria	*Chloroflexota*	c__Dehalococcoidia	*Dehalococcoidales*	*UBA5627*	g__	s__	F2	p__Chloroflexota , f__UBA5627 ( STF2_53 )	f__UBA5627 , g__ ( STF2_53 )	g__ , s__ ( STF2_53 )	3687.21403010004	0.104354314031265	Bacterial (anaerobic-specific) ammonia oxidation	Absent	Nitrogen metabolism	*Chloroflexota*, *UBA5627* (STF2_53)
STF2_56	4.8526372987013	d__Bacteria	*Firmicutes_A*	c__Clostridia	*Saccharofermentanales*	*UBA5734*	g__	s__	F2	p__Firmicutes_A , f__UBA5734 ( STF2_56 )	f__UBA5734 , g__ ( STF2_56 )	g__ , s__ ( STF2_56 )	3687.21403010004	0.131607149980649	Bacterial (anaerobic-specific) ammonia oxidation	Absent	Nitrogen metabolism	*Firmicutes_A*, *UBA5734* (STF2_56)
STF2_60	188.257183721519	d__Bacteria	*Bacteroidota*	c__Bacteroidia	*Bacteroidales*	*Dysgonomonadaceae*	g__Proteiniphilum	s__Proteiniphilum sp002411515	F2	p__Bacteroidota , f__Dysgonomonadaceae ( STF2_60 )	f__Dysgonomonadaceae , g__Proteiniphilum ( STF2_60 )	g__Proteiniphilum , s__Proteiniphilum sp002411515 ( STF2_60 )	3687.21403010004	5.1056755096045	Bacterial (anaerobic-specific) ammonia oxidation	Absent	Nitrogen metabolism	*Bacteroidota*, *Dysgonomonadaceae* (STF2_60)
STF2_71	7.11663159243697	d__Bacteria	*Bacteroidota*	c__Bacteroidia	*Bacteroidales*	*Paludibacteraceae*	g__Paludibacter	s__	F2	p__Bacteroidota , f__Paludibacteraceae ( STF2_71 )	f__Paludibacteraceae , g__Paludibacter ( STF2_71 )	g__Paludibacter , s__ ( STF2_71 )	3687.21403010004	0.193008367139563	Bacterial (anaerobic-specific) ammonia oxidation	Absent	Nitrogen metabolism	*Bacteroidota*, *Paludibacteraceae* (STF2_71)
STF2_75	72.0108874385965	d__Bacteria	*Firmicutes*	c__Bacilli	*RF39*	*UBA5348*	g__UBA5348	s__UBA5348 sp002411005	F2	p__Firmicutes , f__UBA5348 ( STF2_75 )	f__UBA5348 , g__UBA5348 ( STF2_75 )	g__UBA5348 , s__UBA5348 sp002411005 ( STF2_75 )	3687.21403010004	1.9529890820209	Bacterial (anaerobic-specific) ammonia oxidation	Absent	Nitrogen metabolism	*Firmicutes*, *UBA5348* (STF2_75)
STF2_77	36.1420690314465	d__Bacteria	*Bacteroidota*	c__Bacteroidia	*Bacteroidales*	*Dysgonomonadaceae*	g__Proteiniphilum	s__Proteiniphilum sp002410345	F2	p__Bacteroidota , f__Dysgonomonadaceae ( STF2_77 )	f__Dysgonomonadaceae , g__Proteiniphilum ( STF2_77 )	g__Proteiniphilum , s__Proteiniphilum sp002410345 ( STF2_77 )	3687.21403010004	0.980199921577807	Bacterial (anaerobic-specific) ammonia oxidation	Absent	Nitrogen metabolism	*Bacteroidota*, *Dysgonomonadaceae* (STF2_77)
STF2_8	3.38018965121413	d__Bacteria	*Bacteroidota*	c__Bacteroidia	*Bacteroidales*	*Bacteroidaceae*	g__Bacteroides	s__Bacteroides graminisolvens	F2	p__Bacteroidota , f__Bacteroidaceae ( STF2_8 )	f__Bacteroidaceae , g__Bacteroides ( STF2_8 )	g__Bacteroides , s__Bacteroides graminisolvens ( STF2_8 )	3687.21403010004	0.0916732694012454	Bacterial (anaerobic-specific) ammonia oxidation	Absent	Nitrogen metabolism	*Bacteroidota*, *Bacteroidaceae* (STF2_8)
STF2_83	46.2478261888112	d__Bacteria	*Bacteroidota*	c__Bacteroidia	*Bacteroidales*	*Dysgonomonadaceae*	g__UBA5287	s__UBA5287 sp002411345	F2	p__Bacteroidota , f__Dysgonomonadaceae ( STF2_83 )	f__Dysgonomonadaceae , g__UBA5287 ( STF2_83 )	g__UBA5287 , s__UBA5287 sp002411345 ( STF2_83 )	3687.21403010004	1.25427560785118	Bacterial (anaerobic-specific) ammonia oxidation	Absent	Nitrogen metabolism	*Bacteroidota*, *Dysgonomonadaceae* (STF2_83)
STF2_88	11.8855042268908	d__Bacteria	*Bacteroidota*	c__Bacteroidia	*Bacteroidales*	*Tannerellaceae*	g__Parabacteroides_A	s__	F2	p__Bacteroidota , f__Tannerellaceae ( STF2_88 )	f__Tannerellaceae , g__Parabacteroides_A ( STF2_88 )	g__Parabacteroides_A , s__ ( STF2_88 )	3687.21403010004	0.322343756827382	Bacterial (anaerobic-specific) ammonia oxidation	Absent	Nitrogen metabolism	*Bacteroidota*, *Tannerellaceae* (STF2_88)
STF2_93	3.37163281012658	d__Bacteria	*Bacteroidota*	c__Bacteroidia	*Bacteroidales*	*Dysgonomonadaceae*	g__UBA4179	s__UBA4179 sp002381125	F2	p__Bacteroidota , f__Dysgonomonadaceae ( STF2_93 )	f__Dysgonomonadaceae , g__UBA4179 ( STF2_93 )	g__UBA4179 , s__UBA4179 sp002381125 ( STF2_93 )	3687.21403010004	0.0914412014763108	Bacterial (anaerobic-specific) ammonia oxidation	Absent	Nitrogen metabolism	*Bacteroidota*, *Dysgonomonadaceae* (STF2_93)
STF2_95	17.6585333333333	d__Bacteria	*Firmicutes_A*	c__Clostridia	*TANB77*	*CAG-465*	g__	s__	F2	p__Firmicutes_A , f__CAG-465 ( STF2_95 )	f__CAG-465 , g__ ( STF2_95 )	g__ , s__ ( STF2_95 )	3687.21403010004	0.478912620454912	Bacterial (anaerobic-specific) ammonia oxidation	Absent	Nitrogen metabolism	*Firmicutes_A*, *CAG-465* (STF2_95)
STF2_96	10.5695024626866	d__Bacteria	*Actinobacteriota*	c__Coriobacteriia	*Coriobacteriales*	*Atopobiaceae*	g__	s__	F2	p__Actinobacteriota , f__Atopobiaceae ( STF2_96 )	f__Atopobiaceae , g__ ( STF2_96 )	g__ , s__ ( STF2_96 )	3687.21403010004	0.286652805516685	Bacterial (anaerobic-specific) ammonia oxidation	Absent	Nitrogen metabolism	*Actinobacteriota*, *Atopobiaceae* (STF2_96)
STF2_98	18.2542766621622	d__Bacteria	*Firmicutes_A*	c__Clostridia	*Lachnospirales*	*Lachnospiraceae*	g__Anaerostipes	s__	F2	p__Firmicutes_A , f__Lachnospiraceae ( STF2_98 )	f__Lachnospiraceae , g__Anaerostipes ( STF2_98 )	g__Anaerostipes , s__ ( STF2_98 )	3687.21403010004	0.495069624739601	Bacterial (anaerobic-specific) ammonia oxidation	Absent	Nitrogen metabolism	*Firmicutes_A*, *Lachnospiraceae* (STF2_98)
STF2_99	4.23659209929078	d__Bacteria	*Firmicutes_A*	c__Clostridia	*Saccharofermentanales*	*Mageeibacillaceae*	g__	s__	F2	p__Firmicutes_A , f__Mageeibacillaceae ( STF2_99 )	f__Mageeibacillaceae , g__ ( STF2_99 )	g__ , s__ ( STF2_99 )	3687.21403010004	0.114899543793931	Bacterial (anaerobic-specific) ammonia oxidation	Absent	Nitrogen metabolism	*Firmicutes_A*, *Mageeibacillaceae* (STF2_99)
STA_12	5.87282430434783	d__Bacteria	*Campylobacterota*	c__Campylobacteria	*Campylobacterales*	*Sulfurimonadaceae*	g__Sulfurimonas	s__	A	p__Campylobacterota , f__Sulfurimonadaceae ( STA_12 )	f__Sulfurimonadaceae , g__Sulfurimonas ( STA_12 )	g__Sulfurimonas , s__ ( STA_12 )	1693.8105471575	0.346722619846914	Bacterial/Archaeal ammonia oxidation	Absent	Nitrogen metabolism	*Campylobacterota*, *Sulfurimonadaceae* (STA_12)
STA_14	2.29559053333333	d__Bacteria	*Margulisbacteria*	c__WOR-1	*O2-12-FULL-45-9*	*O2-12-FULL-45-9*	g__	s__	A	p__Margulisbacteria , f__ ( STA_14 )	f__ , g__ ( STA_14 )	g__ , s__ ( STA_14 )	1693.8105471575	0.135528175638398	Bacterial/Archaeal ammonia oxidation	Absent	Nitrogen metabolism	*Margulisbacteria*, *O2-12-FULL-45-9* (STA_14)
STA_22	30.1963024	d__Bacteria	*Proteobacteria*	c__Gammaproteobacteria	*Thiotrichales*	*Thiotrichaceae*	g__Thiothrix	s__	A	p__Proteobacteria , f__Thiotrichaceae ( STA_22 )	f__Thiotrichaceae , g__Thiothrix ( STA_22 )	g__Thiothrix , s__ ( STA_22 )	1693.8105471575	1.78274379331706	Bacterial/Archaeal ammonia oxidation	Absent	Nitrogen metabolism	*Proteobacteria*, *Thiotrichaceae* (STA_22)
STA_27	8.35812440540541	d__Bacteria	*Bacteroidota*	c__Ignavibacteria	*SJA-28*	*B-1AR*	g__	s__	A	p__Bacteroidota , f__B-1AR ( STA_27 )	f__B-1AR , g__ ( STA_27 )	g__ , s__ ( STA_27 )	1693.8105471575	0.493450959992648	Bacterial/Archaeal ammonia oxidation	Absent	Nitrogen metabolism	*Bacteroidota*, *B-1AR* (STA_27)
STA_28	6.92705219230769	d__Bacteria	*Campylobacterota*	c__Campylobacteria	*Campylobacterales*	*Sulfurimonadaceae*	g__Sulfurimonas	s__	A	p__Campylobacterota , f__Sulfurimonadaceae ( STA_28 )	f__Sulfurimonadaceae , g__Sulfurimonas ( STA_28 )	g__Sulfurimonas , s__ ( STA_28 )	1693.8105471575	0.408962631855874	Bacterial/Archaeal ammonia oxidation	Absent	Nitrogen metabolism	*Campylobacterota*, *Sulfurimonadaceae* (STA_28)
STA_37	3.43410940808824	d__Bacteria	*Bacteroidota*	c__Bacteroidia	*Bacteroidales*	*Dysgonomonadaceae*	g__Proteiniphilum	s__	A	p__Bacteroidota , f__Dysgonomonadaceae ( STA_37 )	f__Dysgonomonadaceae , g__Proteiniphilum ( STA_37 )	g__Proteiniphilum , s__ ( STA_37 )	1693.8105471575	0.202744599379857	Bacterial/Archaeal ammonia oxidation	Absent	Nitrogen metabolism	*Bacteroidota*, *Dysgonomonadaceae* (STA_37)
STA_46	4.27384174137931	d__Bacteria	*Proteobacteria*	c__Gammaproteobacteria	*Burkholderiales*	*Burkholderiaceae*	g__Rhodoferax	s__	A	p__Proteobacteria , f__Burkholderiaceae ( STA_46 )	f__Burkholderiaceae , g__Rhodoferax ( STA_46 )	g__Rhodoferax , s__ ( STA_46 )	1693.8105471575	0.252321119888617	Bacterial/Archaeal ammonia oxidation	Absent	Nitrogen metabolism	*Proteobacteria*, *Burkholderiaceae* (STA_46)
STA_47	3.48531124468085	d__Bacteria	*Chloroflexota*	c__Dehalococcoidia	*GIF9*	*UBA5629*	g__	s__	A	p__Chloroflexota , f__UBA5629 ( STA_47 )	f__UBA5629 , g__ ( STA_47 )	g__ , s__ ( STA_47 )	1693.8105471575	0.205767477982103	Bacterial/Archaeal ammonia oxidation	Absent	Nitrogen metabolism	*Chloroflexota*, *UBA5629* (STA_47)
STA_53	28.7615982413793	d__Bacteria	*Proteobacteria*	c__Gammaproteobacteria	*Burkholderiales*	*Rhodocyclaceae*	g__	s__	A	p__Proteobacteria , f__Rhodocyclaceae ( STA_53 )	f__Rhodocyclaceae , g__ ( STA_53 )	g__ , s__ ( STA_53 )	1693.8105471575	1.6980410406374	Bacterial/Archaeal ammonia oxidation	Absent	Nitrogen metabolism	*Proteobacteria*, *Rhodocyclaceae* (STA_53)
STA_62	5.39320287837838	d__Bacteria	*Proteobacteria*	c__Gammaproteobacteria	*Burkholderiales*	*Rhodocyclaceae*	g__	s__	A	p__Proteobacteria , f__Rhodocyclaceae ( STA_62 )	f__Rhodocyclaceae , g__ ( STA_62 )	g__ , s__ ( STA_62 )	1693.8105471575	0.318406499914001	Bacterial/Archaeal ammonia oxidation	Absent	Nitrogen metabolism	*Proteobacteria*, *Rhodocyclaceae* (STA_62)
STA_72	5.84668810569106	d__Bacteria	*RBG-13-61-14*	c__RBG-13-61-14	c__RBG-13-61-14	c__RBG-13-61-14	g__	s__	A	p__RBG-13-61-14 , f__ ( STA_72 )	f__ , g__ ( STA_72 )	g__ , s__ ( STA_72 )	1693.8105471575	0.345179578406971	Bacterial/Archaeal ammonia oxidation	Absent	Nitrogen metabolism	*RBG-13-61-14*, c__RBG-13-61-14 (STA_72)
STA_77	12.0604141714286	d__Bacteria	*Proteobacteria*	c__Gammaproteobacteria	*Burkholderiales*	*Rhodocyclaceae*	g__Sterolibacterium	s__	A	p__Proteobacteria , f__Rhodocyclaceae ( STA_77 )	f__Rhodocyclaceae , g__Sterolibacterium ( STA_77 )	g__Sterolibacterium , s__ ( STA_77 )	1693.8105471575	0.712028520053085	Bacterial/Archaeal ammonia oxidation	Absent	Nitrogen metabolism	*Proteobacteria*, *Rhodocyclaceae* (STA_77)
STA_87	2.5529045037037	d__Bacteria	*Bacteroidota*	c__Bacteroidia	*Bacteroidales*	*Paludibacteraceae*	g__Paludibacter	s__	A	p__Bacteroidota , f__Paludibacteraceae ( STA_87 )	f__Paludibacteraceae , g__Paludibacter ( STA_87 )	g__Paludibacter , s__ ( STA_87 )	1693.8105471575	0.150719601314793	Bacterial/Archaeal ammonia oxidation	Absent	Nitrogen metabolism	*Bacteroidota*, *Paludibacteraceae* (STA_87)
STB_100	2.15180467330211	d__Bacteria	*Desulfobacterota*	c__Desulfobacteria	*Desulfatiglandales*	*HGW-15*	g__HGW-15	s__	B	p__Desulfobacterota , f__HGW-15 ( STB_100 )	f__HGW-15 , g__HGW-15 ( STB_100 )	g__HGW-15 , s__ ( STB_100 )	1800.57745512968	0.119506365425814	Bacterial/Archaeal ammonia oxidation	Absent	Nitrogen metabolism	*Desulfobacterota*, *HGW-15* (STB_100)
STB_118	4.57190606306306	d__Bacteria	*Chloroflexota*	c__Dehalococcoidia	*Dehalococcoidales*	*UBA3254*	g__	s__	B	p__Chloroflexota , f__UBA3254 ( STB_118 )	f__UBA3254 , g__ ( STB_118 )	g__ , s__ ( STB_118 )	1800.57745512968	0.253913323752783	Bacterial/Archaeal ammonia oxidation	Absent	Nitrogen metabolism	*Chloroflexota*, *UBA3254* (STB_118)
STB_133	2.435200525	d__Bacteria	*Planctomycetota*	c__Phycisphaerae	*SG8-4*	*SG8-4*	g__GWC2-45-44	s__	B	p__Planctomycetota , f__SG8-4 ( STB_133 )	f__SG8-4 , g__GWC2-45-44 ( STB_133 )	g__GWC2-45-44 , s__ ( STB_133 )	1800.57745512968	0.135245530152693	Bacterial/Archaeal ammonia oxidation	Absent	Nitrogen metabolism	*Planctomycetota*, *SG8-4* (STB_133)
STB_144	6.22650176923077	d__Bacteria	*Campylobacterota*	c__Campylobacteria	*Campylobacterales*	*Sulfurimonadaceae*	g__Sulfuricurvum	s__	B	p__Campylobacterota , f__Sulfurimonadaceae ( STB_144 )	f__Sulfurimonadaceae , g__Sulfuricurvum ( STB_144 )	g__Sulfuricurvum , s__ ( STB_144 )	1800.57745512968	0.34580582754116	Bacterial/Archaeal ammonia oxidation	Absent	Nitrogen metabolism	*Campylobacterota*, *Sulfurimonadaceae* (STB_144)
STB_154	6.32434311167513	d__Bacteria	*Desulfuromonadota*	c__Desulfuromonadia	*Geobacterales*	*Pelobacteraceae*	g__	s__	B	p__Desulfuromonadota , f__Pelobacteraceae ( STB_154 )	f__Pelobacteraceae , g__ ( STB_154 )	g__ , s__ ( STB_154 )	1800.57745512968	0.351239714440367	Bacterial/Archaeal ammonia oxidation	Absent	Nitrogen metabolism	*Desulfuromonadota*, *Pelobacteraceae* (STB_154)
STB_156	4.68212394166667	d__Bacteria	*Chloroflexota*	c__Dehalococcoidia	*SZUA-161*	*SZUA-161*	g__	s__	B	p__Chloroflexota , f__ ( STB_156 )	f__ , g__ ( STB_156 )	g__ , s__ ( STB_156 )	1800.57745512968	0.260034575481756	Bacterial/Archaeal ammonia oxidation	Absent	Nitrogen metabolism	*Chloroflexota*, *SZUA-161* (STB_156)
STB_2	2.92265615589354	d__Bacteria	*Firmicutes_A*	c__Clostridia	*Christensenellales*	*SZUA-584*	g__SZUA-584	s__	B	p__Firmicutes_A , f__SZUA-584 ( STB_2 )	f__SZUA-584 , g__SZUA-584 ( STB_2 )	g__SZUA-584 , s__ ( STB_2 )	1800.57745512968	0.162317713551681	Bacterial/Archaeal ammonia oxidation	Absent	Nitrogen metabolism	*Firmicutes_A*, *SZUA-584* (STB_2)
STB_27	6.87703853421634	d__Bacteria	*Desulfobacterota*	c__Syntrophorhabdia	*Syntrophorhabdales*	*Syntrophorhabdaceae*	g__UBA5609	s__	B	p__Desulfobacterota , f__Syntrophorhabdaceae ( STB_27 )	f__Syntrophorhabdaceae , g__UBA5609 ( STB_27 )	g__UBA5609 , s__ ( STB_27 )	1800.57745512968	0.381935168333041	Bacterial/Archaeal ammonia oxidation	Absent	Nitrogen metabolism	*Desulfobacterota*, *Syntrophorhabdaceae* (STB_27)
STB_36	8.47185448780488	d__Bacteria	*Bacteroidota*	c__Bacteroidia	*Bacteroidales*	*Paludibacteraceae*	g__Paludibacter	s__	B	p__Bacteroidota , f__Paludibacteraceae ( STB_36 )	f__Paludibacteraceae , g__Paludibacter ( STB_36 )	g__Paludibacter , s__ ( STB_36 )	1800.57745512968	0.470507639850167	Bacterial/Archaeal ammonia oxidation	Absent	Nitrogen metabolism	*Bacteroidota*, *Paludibacteraceae* (STB_36)
STB_57	9.93635990384615	d__Bacteria	*Bacteroidota*	c__Bacteroidia	*Bacteroidales*	*Paludibacteraceae*	g__Paludibacter	s__	B	p__Bacteroidota , f__Paludibacteraceae ( STB_57 )	f__Paludibacteraceae , g__Paludibacter ( STB_57 )	g__Paludibacter , s__ ( STB_57 )	1800.57745512968	0.551842958798487	Bacterial/Archaeal ammonia oxidation	Absent	Nitrogen metabolism	*Bacteroidota*, *Paludibacteraceae* (STB_57)
STB_65	11.197045591224	d__Bacteria	*Proteobacteria*	c__Gammaproteobacteria	*Burkholderiales*	*Burkholderiaceae*	g__Rhodoferax	s__	B	p__Proteobacteria , f__Burkholderiaceae ( STB_65 )	f__Burkholderiaceae , g__Rhodoferax ( STB_65 )	g__Rhodoferax , s__ ( STB_65 )	1800.57745512968	0.621858590938403	Bacterial/Archaeal ammonia oxidation	Absent	Nitrogen metabolism	*Proteobacteria*, *Burkholderiaceae* (STB_65)
STB_70	5.30819924744898	d__Bacteria	*Bacteroidota*	c__Bacteroidia	*Bacteroidales*	*UBA1402*	g__UBA8389	s__	B	p__Bacteroidota , f__UBA1402 ( STB_70 )	f__UBA1402 , g__UBA8389 ( STB_70 )	g__UBA8389 , s__ ( STB_70 )	1800.57745512968	0.294805382147066	Bacterial/Archaeal ammonia oxidation	Absent	Nitrogen metabolism	*Bacteroidota*, *UBA1402* (STB_70)
STB_71	4.27121841666667	d__Bacteria	*Zixibacteria*	c__MSB-5A5	*GN15*	*FEB-12*	g__	s__	B	p__Zixibacteria , f__FEB-12 ( STB_71 )	f__FEB-12 , g__ ( STB_71 )	g__ , s__ ( STB_71 )	1800.57745512968	0.237213811852323	Bacterial/Archaeal ammonia oxidation	Absent	Nitrogen metabolism	*Zixibacteria*, *FEB-12* (STB_71)
STB_83	2.64382099275362	d__Bacteria	*Caldatribacteriota*	c__JS1	*SB-45*	*UBA6794*	g__UBA6794	s__	B	p__Caldatribacteriota , f__UBA6794 ( STB_83 )	f__UBA6794 , g__UBA6794 ( STB_83 )	g__UBA6794 , s__ ( STB_83 )	1800.57745512968	0.14683183915369	Bacterial/Archaeal ammonia oxidation	Absent	Nitrogen metabolism	*Caldatribacteriota*, *UBA6794* (STB_83)
STB_85	2.90962090566038	d__Bacteria	*Campylobacterota*	c__Campylobacteria	*Campylobacterales*	*Sulfurimonadaceae*	g__Sulfuricurvum	s__	B	p__Campylobacterota , f__Sulfurimonadaceae ( STB_85 )	f__Sulfurimonadaceae , g__Sulfuricurvum ( STB_85 )	g__Sulfuricurvum , s__ ( STB_85 )	1800.57745512968	0.161593765231878	Bacterial/Archaeal ammonia oxidation	Absent	Nitrogen metabolism	*Campylobacterota*, *Sulfurimonadaceae* (STB_85)
STB_89	4.7019695443038	d__Bacteria	*Acidobacteriota*	c__Aminicenantia	*Aminicenantales*	*UBA4085*	g__	s__	B	p__Acidobacteriota , f__UBA4085 ( STB_89 )	f__UBA4085 , g__ ( STB_89 )	g__ , s__ ( STB_89 )	1800.57745512968	0.261136755373023	Bacterial/Archaeal ammonia oxidation	Absent	Nitrogen metabolism	*Acidobacteriota*, *UBA4085* (STB_89)
STB_92	3.01333379274611	d__Bacteria	*Chloroflexota*	c__Dehalococcoidia	*Dehalococcoidales*	*UBA5627*	g__	s__	B	p__Chloroflexota , f__UBA5627 ( STB_92 )	f__UBA5627 , g__ ( STB_92 )	g__ , s__ ( STB_92 )	1800.57745512968	0.167353744442451	Bacterial/Archaeal ammonia oxidation	Absent	Nitrogen metabolism	*Chloroflexota*, *UBA5627* (STB_92)
STB_93	3.04005375058824	d__Bacteria	*Proteobacteria*	c__Gammaproteobacteria	*Burkholderiales*	*Burkholderiaceae*	g__Thiomonas	s__	B	p__Proteobacteria , f__Burkholderiaceae ( STB_93 )	f__Burkholderiaceae , g__Thiomonas ( STB_93 )	g__Thiomonas , s__ ( STB_93 )	1800.57745512968	0.168837710476014	Bacterial/Archaeal ammonia oxidation	Absent	Nitrogen metabolism	*Proteobacteria*, *Burkholderiaceae* (STB_93)
STC_10	2.99703399315068	d__Bacteria	*Campylobacterota*	c__Campylobacteria	*Campylobacterales*	*Sulfurimonadaceae*	g__Sulfuricurvum	s__	C	p__Campylobacterota , f__Sulfurimonadaceae ( STC_10 )	f__Sulfurimonadaceae , g__Sulfuricurvum ( STC_10 )	g__Sulfuricurvum , s__ ( STC_10 )	3154.19728544217	0.0950173284018455	Bacterial/Archaeal ammonia oxidation	Absent	Nitrogen metabolism	*Campylobacterota*, *Sulfurimonadaceae* (STC_10)
STC_105	4.22760099604743	d__Bacteria	*Bacteroidota*	c__Bacteroidia	*Bacteroidales*	*Dysgonomonadaceae*	g__Proteiniphilum	s__Proteiniphilum sp002411515	C	p__Bacteroidota , f__Dysgonomonadaceae ( STC_105 )	f__Dysgonomonadaceae , g__Proteiniphilum ( STC_105 )	g__Proteiniphilum , s__Proteiniphilum sp002411515 ( STC_105 )	3154.19728544217	0.134030962982545	Bacterial/Archaeal ammonia oxidation	Absent	Nitrogen metabolism	*Bacteroidota*, *Dysgonomonadaceae* (STC_105)
STC_109	4.37541814285714	d__Bacteria	*Bacteroidota*	c__Bacteroidia	*Bacteroidales*	*Dysgonomonadaceae*	g__Fermentimonas	s__Fermentimonas sp002398875	C	p__Bacteroidota , f__Dysgonomonadaceae ( STC_109 )	f__Dysgonomonadaceae , g__Fermentimonas ( STC_109 )	g__Fermentimonas , s__Fermentimonas sp002398875 ( STC_109 )	3154.19728544217	0.138717326371796	Bacterial/Archaeal ammonia oxidation	Absent	Nitrogen metabolism	*Bacteroidota*, *Dysgonomonadaceae* (STC_109)
STC_11	8.10746172222222	d__Bacteria	*Proteobacteria*	c__Gammaproteobacteria	*Burkholderiales*	*Burkholderiaceae*	g__Rhodoferax	s__	C	p__Proteobacteria , f__Burkholderiaceae ( STC_11 )	f__Burkholderiaceae , g__Rhodoferax ( STC_11 )	g__Rhodoferax , s__ ( STC_11 )	3154.19728544217	0.257037242395752	Bacterial/Archaeal ammonia oxidation	Absent	Nitrogen metabolism	*Proteobacteria*, *Burkholderiaceae* (STC_11)
STC_110	28.0935928449198	d__Bacteria	*Proteobacteria*	c__Gammaproteobacteria	*Burkholderiales*	*Burkholderiaceae*	g__Rhodoferax	s__	C	p__Proteobacteria , f__Burkholderiaceae ( STC_110 )	f__Burkholderiaceae , g__Rhodoferax ( STC_110 )	g__Rhodoferax , s__ ( STC_110 )	3154.19728544217	0.890673293474144	Bacterial/Archaeal ammonia oxidation	Absent	Nitrogen metabolism	*Proteobacteria*, *Burkholderiaceae* (STC_110)
STC_118	2.55696750666667	d__Bacteria	*Bacteroidota*	c__Bacteroidia	*Bacteroidales*	*Dysgonomonadaceae*	g__Petrimonas	s__Petrimonas sp002356435	C	p__Bacteroidota , f__Dysgonomonadaceae ( STC_118 )	f__Dysgonomonadaceae , g__Petrimonas ( STC_118 )	g__Petrimonas , s__Petrimonas sp002356435 ( STC_118 )	3154.19728544217	0.0810655540941608	Bacterial/Archaeal ammonia oxidation	Absent	Nitrogen metabolism	*Bacteroidota*, *Dysgonomonadaceae* (STC_118)
STC_121	3.75544612169312	d__Bacteria	*Acidobacteriota*	c__Aminicenantia	*Aminicenantales*	*UBA4085*	g__	s__	C	p__Acidobacteriota , f__UBA4085 ( STC_121 )	f__UBA4085 , g__ ( STC_121 )	g__ , s__ ( STC_121 )	3154.19728544217	0.119061865249392	Bacterial/Archaeal ammonia oxidation	Absent	Nitrogen metabolism	*Acidobacteriota*, *UBA4085* (STC_121)
STC_123	857.19452225	d__Bacteria	*Campylobacterota*	c__Campylobacteria	*Campylobacterales*	*Arcobacteraceae*	g__Aliarcobacter	s__	C	p__Campylobacterota , f__Arcobacteraceae ( STC_123 )	f__Arcobacteraceae , g__Aliarcobacter ( STC_123 )	g__Aliarcobacter , s__ ( STC_123 )	3154.19728544217	27.1763128516495	Bacterial/Archaeal ammonia oxidation	Absent	Nitrogen metabolism	*Campylobacterota*, *Arcobacteraceae* (STC_123)
STC_124	527.291444419355	d__Bacteria	*Campylobacterota*	c__Campylobacteria	*Campylobacterales*	*Arcobacteraceae*	g__Aliarcobacter	s__	C	p__Campylobacterota , f__Arcobacteraceae ( STC_124 )	f__Arcobacteraceae , g__Aliarcobacter ( STC_124 )	g__Aliarcobacter , s__ ( STC_124 )	3154.19728544217	16.7171358257458	Bacterial/Archaeal ammonia oxidation	Absent	Nitrogen metabolism	*Campylobacterota*, *Arcobacteraceae* (STC_124)
STC_125	14.5714701976744	d__Bacteria	*Proteobacteria*	c__Gammaproteobacteria	*Burkholderiales*	*Rhodocyclaceae*	g__Dechloromonas	s__	C	p__Proteobacteria , f__Rhodocyclaceae ( STC_125 )	f__Rhodocyclaceae , g__Dechloromonas ( STC_125 )	g__Dechloromonas , s__ ( STC_125 )	3154.19728544217	0.461970792534993	Bacterial/Archaeal ammonia oxidation	Absent	Nitrogen metabolism	*Proteobacteria*, *Rhodocyclaceae* (STC_125)
STC_126	3.10195296698113	d__Bacteria	*Desulfuromonadota*	c__Desulfuromonadia	*Geobacterales*	*Pelobacteraceae*	g__UBA8499	s__	C	p__Desulfuromonadota , f__Pelobacteraceae ( STC_126 )	f__Pelobacteraceae , g__UBA8499 ( STC_126 )	g__UBA8499 , s__ ( STC_126 )	3154.19728544217	0.098343657237226	Bacterial/Archaeal ammonia oxidation	Absent	Nitrogen metabolism	*Desulfuromonadota*, *Pelobacteraceae* (STC_126)
STC_127	2.83207324479167	d__Bacteria	*Desulfobacterota*	c__Desulfobaccia	*Desulfobaccales*	*0-14-0-80-60-11*	g__	s__	C	p__Desulfobacterota , f__0-14-0-80-60-11 ( STC_127 )	f__0-14-0-80-60-11 , g__ ( STC_127 )	g__ , s__ ( STC_127 )	3154.19728544217	0.0897874479146494	Bacterial/Archaeal ammonia oxidation	Absent	Nitrogen metabolism	*Desulfobacterota*, *0-14-0-80-60-11* (STC_127)
STC_130	33.1221969166667	d__Bacteria	*Proteobacteria*	c__Alphaproteobacteria	*Rhodobacterales*	*Rhodobacteraceae*	g__Neomegalonema	s__	C	p__Proteobacteria , f__Rhodobacteraceae ( STC_130 )	f__Rhodobacteraceae , g__Neomegalonema ( STC_130 )	g__Neomegalonema , s__ ( STC_130 )	3154.19728544217	1.05009908763597	Bacterial/Archaeal ammonia oxidation	Absent	Nitrogen metabolism	*Proteobacteria*, *Rhodobacteraceae* (STC_130)
STC_132	2.90851671331828	d__Bacteria	*Proteobacteria*	c__Gammaproteobacteria	*Burkholderiales*	*Rhodocyclaceae*	g__Azoarcus_C	s__	C	p__Proteobacteria , f__Rhodocyclaceae ( STC_132 )	f__Rhodocyclaceae , g__Azoarcus_C ( STC_132 )	g__Azoarcus_C , s__ ( STC_132 )	3154.19728544217	0.0922109953851715	Bacterial/Archaeal ammonia oxidation	Absent	Nitrogen metabolism	*Proteobacteria*, *Rhodocyclaceae* (STC_132)
STC_134	6.48195697959184	d__Bacteria	*Proteobacteria*	c__Gammaproteobacteria	*Burkholderiales*	*Burkholderiaceae*	g__Rhodoferax	s__	C	p__Proteobacteria , f__Burkholderiaceae ( STC_134 )	f__Burkholderiaceae , g__Rhodoferax ( STC_134 )	g__Rhodoferax , s__ ( STC_134 )	3154.19728544217	0.205502585697748	Bacterial/Archaeal ammonia oxidation	Absent	Nitrogen metabolism	*Proteobacteria*, *Burkholderiaceae* (STC_134)
STC_15	2.47411772648084	d__Bacteria	*Proteobacteria*	c__Alphaproteobacteria	*Acetobacterales*	*Acetobacteraceae*	g__Acidiphilium	s__	C	p__Proteobacteria , f__Acetobacteraceae ( STC_15 )	f__Acetobacteraceae , g__Acidiphilium ( STC_15 )	g__Acidiphilium , s__ ( STC_15 )	3154.19728544217	0.0784389022810921	Bacterial/Archaeal ammonia oxidation	Absent	Nitrogen metabolism	*Proteobacteria*, *Acetobacteraceae* (STC_15)
STC_18	15.1623660526316	d__Bacteria	*Desulfuromonadota*	c__Desulfuromonadia	*Geobacterales*	*Pelobacteraceae*	g__UBA8499	s__	C	p__Desulfuromonadota , f__Pelobacteraceae ( STC_18 )	f__Pelobacteraceae , g__UBA8499 ( STC_18 )	g__UBA8499 , s__ ( STC_18 )	3154.19728544217	0.480704429067001	Bacterial/Archaeal ammonia oxidation	Absent	Nitrogen metabolism	*Desulfuromonadota*, *Pelobacteraceae* (STC_18)
STC_20	17.2484052869198	d__Bacteria	*Proteobacteria*	c__Gammaproteobacteria	*Burkholderiales*	*Burkholderiaceae*	g__Rhodoferax	s__	C	p__Proteobacteria , f__Burkholderiaceae ( STC_20 )	f__Burkholderiaceae , g__Rhodoferax ( STC_20 )	g__Rhodoferax , s__ ( STC_20 )	3154.19728544217	0.546839773356214	Bacterial/Archaeal ammonia oxidation	Absent	Nitrogen metabolism	*Proteobacteria*, *Burkholderiaceae* (STC_20)
STC_23	53.4152169565217	d__Bacteria	*Campylobacterota*	c__Campylobacteria	*Campylobacterales*	*Sulfurospirillaceae*	g__	s__	C	p__Campylobacterota , f__Sulfurospirillaceae ( STC_23 )	f__Sulfurospirillaceae , g__ ( STC_23 )	g__ , s__ ( STC_23 )	3154.19728544217	1.69346467968422	Bacterial/Archaeal ammonia oxidation	Absent	Nitrogen metabolism	*Campylobacterota*, *Sulfurospirillaceae* (STC_23)
STC_3	3.01347105349794	d__Bacteria	*Proteobacteria*	c__Alphaproteobacteria	*Rhodobacterales*	*Rhodobacteraceae*	g__UBA6796	s__	C	p__Proteobacteria , f__Rhodobacteraceae ( STC_3 )	f__Rhodobacteraceae , g__UBA6796 ( STC_3 )	g__UBA6796 , s__ ( STC_3 )	3154.19728544217	0.0955384454677666	Bacterial/Archaeal ammonia oxidation	Absent	Nitrogen metabolism	*Proteobacteria*, *Rhodobacteraceae* (STC_3)
STC_34	4.22660231707317	d__Bacteria	*Campylobacterota*	c__Campylobacteria	*Campylobacterales*	*Sulfurimonadaceae*	g__Sulfuricurvum	s__	C	p__Campylobacterota , f__Sulfurimonadaceae ( STC_34 )	f__Sulfurimonadaceae , g__Sulfuricurvum ( STC_34 )	g__Sulfuricurvum , s__ ( STC_34 )	3154.19728544217	0.133999301076713	Bacterial/Archaeal ammonia oxidation	Absent	Nitrogen metabolism	*Campylobacterota*, *Sulfurimonadaceae* (STC_34)
STC_44	164.347747258065	d__Bacteria	*Proteobacteria*	c__Gammaproteobacteria	*Beggiatoales*	*Beggiatoaceae*	g__	s__	C	p__Proteobacteria , f__Beggiatoaceae ( STC_44 )	f__Beggiatoaceae , g__ ( STC_44 )	g__ , s__ ( STC_44 )	3154.19728544217	5.21044603064599	Bacterial/Archaeal ammonia oxidation	Absent	Nitrogen metabolism	*Proteobacteria*, *Beggiatoaceae* (STC_44)
STC_46	106.365666912863	d__Bacteria	*Proteobacteria*	c__Gammaproteobacteria	*Burkholderiales*	*Burkholderiaceae*	g__Rhodoferax	s__	C	p__Proteobacteria , f__Burkholderiaceae ( STC_46 )	f__Burkholderiaceae , g__Rhodoferax ( STC_46 )	g__Rhodoferax , s__ ( STC_46 )	3154.19728544217	3.37219448522708	Bacterial/Archaeal ammonia oxidation	Absent	Nitrogen metabolism	*Proteobacteria*, *Burkholderiaceae* (STC_46)
STC_5	12.5811313076923	d__Bacteria	*Bacteroidota*	c__Bacteroidia	*Bacteroidales*	*UBA7332*	g__UBA7332	s__	C	p__Bacteroidota , f__UBA7332 ( STC_5 )	f__UBA7332 , g__UBA7332 ( STC_5 )	g__UBA7332 , s__ ( STC_5 )	3154.19728544217	0.398869511611054	Bacterial/Archaeal ammonia oxidation	Absent	Nitrogen metabolism	*Bacteroidota*, *UBA7332* (STC_5)
STC_51	8.72364539344262	d__Bacteria	*Proteobacteria*	c__Alphaproteobacteria	*Acetobacterales*	*Acetobacteraceae*	g__Acidocella	s__	C	p__Proteobacteria , f__Acetobacteraceae ( STC_51 )	f__Acetobacteraceae , g__Acidocella ( STC_51 )	g__Acidocella , s__ ( STC_51 )	3154.19728544217	0.276572598477134	Bacterial/Archaeal ammonia oxidation	Absent	Nitrogen metabolism	*Proteobacteria*, *Acetobacteraceae* (STC_51)
STC_60	3.56456252121212	d__Bacteria	*Bacteroidota*	c__Bacteroidia	*Bacteroidales*	*UBA12481*	g__UBA12481	s__	C	p__Bacteroidota , f__UBA12481 ( STC_60 )	f__UBA12481 , g__UBA12481 ( STC_60 )	g__UBA12481 , s__ ( STC_60 )	3154.19728544217	0.113010132170995	Bacterial/Archaeal ammonia oxidation	Absent	Nitrogen metabolism	*Bacteroidota*, *UBA12481* (STC_60)
STC_64	9.30305910645161	d__Bacteria	*Proteobacteria*	c__Gammaproteobacteria	*Burkholderiales*	*Rhodocyclaceae*	g__	s__	C	p__Proteobacteria , f__Rhodocyclaceae ( STC_64 )	f__Rhodocyclaceae , g__ ( STC_64 )	g__ , s__ ( STC_64 )	3154.19728544217	0.294942207622485	Bacterial/Archaeal ammonia oxidation	Absent	Nitrogen metabolism	*Proteobacteria*, *Rhodocyclaceae* (STC_64)
STC_65	9.18865948062015	d__Bacteria	*Bacteroidota*	c__Bacteroidia	*Bacteroidales*	*Dysgonomonadaceae*	g__Proteiniphilum	s__	C	p__Bacteroidota , f__Dysgonomonadaceae ( STC_65 )	f__Dysgonomonadaceae , g__Proteiniphilum ( STC_65 )	g__Proteiniphilum , s__ ( STC_65 )	3154.19728544217	0.291315306212118	Bacterial/Archaeal ammonia oxidation	Absent	Nitrogen metabolism	*Bacteroidota*, *Dysgonomonadaceae* (STC_65)
STC_66	44.8743777	d__Bacteria	*Proteobacteria*	c__Gammaproteobacteria	*Burkholderiales*	*Burkholderiaceae*	g__Malikia	s__	C	p__Proteobacteria , f__Burkholderiaceae ( STC_66 )	f__Burkholderiaceae , g__Malikia ( STC_66 )	g__Malikia , s__ ( STC_66 )	3154.19728544217	1.42268772809845	Bacterial/Archaeal ammonia oxidation	Absent	Nitrogen metabolism	*Proteobacteria*, *Burkholderiaceae* (STC_66)
STC_71	9.41226479318735	d__Bacteria	*Proteobacteria*	c__Gammaproteobacteria	*Burkholderiales*	*Burkholderiaceae*	g__Simplicispira_B	s__	C	p__Proteobacteria , f__Burkholderiaceae ( STC_71 )	f__Burkholderiaceae , g__Simplicispira_B ( STC_71 )	g__Simplicispira_B , s__ ( STC_71 )	3154.19728544217	0.298404441492248	Bacterial/Archaeal ammonia oxidation	Absent	Nitrogen metabolism	*Proteobacteria*, *Burkholderiaceae* (STC_71)
STC_75	2.379921896	d__Bacteria	*Proteobacteria*	c__Alphaproteobacteria	*Acetobacterales*	*Acetobacteraceae*	g__Acidocella	s__	C	p__Proteobacteria , f__Acetobacteraceae ( STC_75 )	f__Acetobacteraceae , g__Acidocella ( STC_75 )	g__Acidocella , s__ ( STC_75 )	3154.19728544217	0.0754525377021994	Bacterial/Archaeal ammonia oxidation	Absent	Nitrogen metabolism	*Proteobacteria*, *Acetobacteraceae* (STC_75)
STC_78	10.6619952662338	d__Bacteria	*Verrucomicrobiota*	c__Verrucomicrobiae	c__Verrucomicrobiae	c__Verrucomicrobiae	g__	s__	C	p__Verrucomicrobiota , f__ ( STC_78 )	f__ , g__ ( STC_78 )	g__ , s__ ( STC_78 )	3154.19728544217	0.338025630655476	Bacterial/Archaeal ammonia oxidation	Absent	Nitrogen metabolism	*Verrucomicrobiota*, c__Verrucomicrobiae (STC_78)
STC_83	6.59817625523013	d__Bacteria	*Proteobacteria*	c__Gammaproteobacteria	*Burkholderiales*	*Burkholderiaceae*	g__Giesbergeria	s__	C	p__Proteobacteria , f__Burkholderiaceae ( STC_83 )	f__Burkholderiaceae , g__Giesbergeria ( STC_83 )	g__Giesbergeria , s__ ( STC_83 )	3154.19728544217	0.209187176898644	Bacterial/Archaeal ammonia oxidation	Absent	Nitrogen metabolism	*Proteobacteria*, *Burkholderiaceae* (STC_83)
STC_84	5.83905990378007	d__Bacteria	*Cloacimonadota*	c__Cloacimonadia	*Cloacimonadales*	*Cloacimonadaceae*	g__	s__	C	p__Cloacimonadota , f__Cloacimonadaceae ( STC_84 )	f__Cloacimonadaceae , g__ ( STC_84 )	g__ , s__ ( STC_84 )	3154.19728544217	0.185120313517787	Bacterial/Archaeal ammonia oxidation	Absent	Nitrogen metabolism	*Cloacimonadota*, *Cloacimonadaceae* (STC_84)
STC_94	8.26306404166667	d__Bacteria	*Proteobacteria*	c__Gammaproteobacteria	*Burkholderiales*	*Rhodocyclaceae*	g__Dechloromonas	s__	C	p__Proteobacteria , f__Rhodocyclaceae ( STC_94 )	f__Rhodocyclaceae , g__Dechloromonas ( STC_94 )	g__Dechloromonas , s__ ( STC_94 )	3154.19728544217	0.261970425242704	Bacterial/Archaeal ammonia oxidation	Absent	Nitrogen metabolism	*Proteobacteria*, *Rhodocyclaceae* (STC_94)
STC_95	30.2605453355932	d__Bacteria	*Proteobacteria*	c__Gammaproteobacteria	*Burkholderiales*	*Rhodocyclaceae*	g__Zoogloea	s__	C	p__Proteobacteria , f__Rhodocyclaceae ( STC_95 )	f__Rhodocyclaceae , g__Zoogloea ( STC_95 )	g__Zoogloea , s__ ( STC_95 )	3154.19728544217	0.959373894437652	Bacterial/Archaeal ammonia oxidation	Absent	Nitrogen metabolism	*Proteobacteria*, *Rhodocyclaceae* (STC_95)
STD1_102	4.3992125	d__Bacteria	*UBP18*	c__	c__	c__	g__	s__	D1	p__UBP18 , f__ ( STD1_102 )	f__ , g__ ( STD1_102 )	g__ , s__ ( STD1_102 )	1816.07975027541	0.242236746449755	Bacterial/Archaeal ammonia oxidation	Absent	Nitrogen metabolism	*UBP18*, c__ (STD1_102)
STD1_103	3.15538798958333	d__Bacteria	*Marinisomatota*	c__UBA2242	*UBA2242*	*UBA2242*	g__0-14-0-20-45-22	s__	D1	p__Marinisomatota , f__UBA2242 ( STD1_103 )	f__UBA2242 , g__0-14-0-20-45-22 ( STD1_103 )	g__0-14-0-20-45-22 , s__ ( STD1_103 )	1816.07975027541	0.173747215071629	Bacterial/Archaeal ammonia oxidation	Absent	Nitrogen metabolism	*Marinisomatota*, *UBA2242* (STD1_103)
STD1_131	2.49673291649269	d__Bacteria	*Krumholzibacteriota*	c__Krumholzibacteria	*LZORAL124-64-63*	*LZORAL124-64-63*	g__	s__	D1	p__Krumholzibacteriota , f__LZORAL124-64-63 ( STD1_131 )	f__LZORAL124-64-63 , g__ ( STD1_131 )	g__ , s__ ( STD1_131 )	1816.07975027541	0.137479255308807	Bacterial/Archaeal ammonia oxidation	Absent	Nitrogen metabolism	*Krumholzibacteriota*, *LZORAL124-64-63* (STD1_131)
STD1_136	4.4424907312253	d__Bacteria	*Acidobacteriota*	c__Aminicenantia	*Aminicenantales*	*UBA4085*	g__UBA4085	s__	D1	p__Acidobacteriota , f__UBA4085 ( STD1_136 )	f__UBA4085 , g__UBA4085 ( STD1_136 )	g__UBA4085 , s__ ( STD1_136 )	1816.07975027541	0.244619804309342	Bacterial/Archaeal ammonia oxidation	Absent	Nitrogen metabolism	*Acidobacteriota*, *UBA4085* (STD1_136)
STD1_137	8.24180061176471	d__Bacteria	*Marinisomatota*	c__AB16	*AB16*	*46-47*	g__	s__	D1	p__Marinisomatota , f__46-47 ( STD1_137 )	f__46-47 , g__ ( STD1_137 )	g__ , s__ ( STD1_137 )	1816.07975027541	0.453823716194997	Bacterial/Archaeal ammonia oxidation	Absent	Nitrogen metabolism	*Marinisomatota*, *46-47* (STD1_137)
STD1_169	5.14897352173913	d__Bacteria	*Caldatribacteriota*	c__JS1	*SB-45*	*UBA6794*	g__UBA6794	s__	D1	p__Caldatribacteriota , f__UBA6794 ( STD1_169 )	f__UBA6794 , g__UBA6794 ( STD1_169 )	g__UBA6794 , s__ ( STD1_169 )	1816.07975027541	0.283521333298181	Bacterial/Archaeal ammonia oxidation	Absent	Nitrogen metabolism	*Caldatribacteriota*, *UBA6794* (STD1_169)
STD1_175	4.94106737396694	d__Bacteria	*Desulfobacterota*	c__Desulfobaccia	*Desulfobaccales*	*0-14-0-80-60-11*	g__	s__	D1	p__Desulfobacterota , f__0-14-0-80-60-11 ( STD1_175 )	f__0-14-0-80-60-11 , g__ ( STD1_175 )	g__ , s__ ( STD1_175 )	1816.07975027541	0.272073259625169	Bacterial/Archaeal ammonia oxidation	Absent	Nitrogen metabolism	*Desulfobacterota*, *0-14-0-80-60-11* (STD1_175)
STD1_18	2.77275652815013	d__Bacteria	*Bacteroidota*	c__Ignavibacteria	*Ignavibacteriales*	*Ignavibacteriaceae*	g__Ignavibacterium	s__	D1	p__Bacteroidota , f__Ignavibacteriaceae ( STD1_18 )	f__Ignavibacteriaceae , g__Ignavibacterium ( STD1_18 )	g__Ignavibacterium , s__ ( STD1_18 )	1816.07975027541	0.152678125931949	Bacterial/Archaeal ammonia oxidation	Absent	Nitrogen metabolism	*Bacteroidota*, *Ignavibacteriaceae* (STD1_18)
STD1_189	3.70599418006431	d__Bacteria	*Firmicutes_A*	c__Clostridia	*Acetivibrionales*	*Acetivibrionales*	g__	s__	D1	p__Firmicutes_A , f__ ( STD1_189 )	f__ , g__ ( STD1_189 )	g__ , s__ ( STD1_189 )	1816.07975027541	0.204065607774234	Bacterial/Archaeal ammonia oxidation	Absent	Nitrogen metabolism	*Firmicutes_A*, *Acetivibrionales* (STD1_189)
STD1_191	6.31432472321429	d__Bacteria	*Margulisbacteria*	c__WOR-1	*O2-12-FULL-45-9*	*XYB2-FULL-48-7*	g__2-01-FULL-53-15	s__	D1	p__Margulisbacteria , f__XYB2-FULL-48-7 ( STD1_191 )	f__XYB2-FULL-48-7 , g__2-01-FULL-53-15 ( STD1_191 )	g__2-01-FULL-53-15 , s__ ( STD1_191 )	1816.07975027541	0.347689836983024	Bacterial/Archaeal ammonia oxidation	Absent	Nitrogen metabolism	*Margulisbacteria*, *XYB2-FULL-48-7* (STD1_191)
STD1_194	7.21785933333333	d__Bacteria	*Actinobacteriota*	c__UBA1414	*UBA1414*	*UBA1414*	g__20-14-0-20-35-9	s__	D1	p__Actinobacteriota , f__UBA1414 ( STD1_194 )	f__UBA1414 , g__20-14-0-20-35-9 ( STD1_194 )	g__20-14-0-20-35-9 , s__ ( STD1_194 )	1816.07975027541	0.397441760596621	Bacterial/Archaeal ammonia oxidation	Absent	Nitrogen metabolism	*Actinobacteriota*, *UBA1414* (STD1_194)
STD1_196	4.46602637164751	d__Bacteria	*Bacteroidota*	c__Bacteroidia	*Bacteroidales*	*Dysgonomonadaceae*	g__Proteiniphilum	s__	D1	p__Bacteroidota , f__Dysgonomonadaceae ( STD1_196 )	f__Dysgonomonadaceae , g__Proteiniphilum ( STD1_196 )	g__Proteiniphilum , s__ ( STD1_196 )	1816.07975027541	0.245915762838621	Bacterial/Archaeal ammonia oxidation	Absent	Nitrogen metabolism	*Bacteroidota*, *Dysgonomonadaceae* (STD1_196)
STD1_214	3.1062451978022	d__Bacteria	*Bacteroidota*	c__Bacteroidia	*Bacteroidales*	*GWE2-29-8*	g__	s__	D1	p__Bacteroidota , f__GWE2-29-8 ( STD1_214 )	f__GWE2-29-8 , g__ ( STD1_214 )	g__ , s__ ( STD1_214 )	1816.07975027541	0.171041233036772	Bacterial/Archaeal ammonia oxidation	Absent	Nitrogen metabolism	*Bacteroidota*, *GWE2-29-8* (STD1_214)
STD1_215	3.00053380319149	d__Bacteria	*Proteobacteria*	c__Alphaproteobacteria	*Micavibrionales*	*Micavibrionales*	g__	s__	D1	p__Proteobacteria , f__ ( STD1_215 )	f__ , g__ ( STD1_215 )	g__ , s__ ( STD1_215 )	1816.07975027541	0.165220376623683	Bacterial/Archaeal ammonia oxidation	Absent	Nitrogen metabolism	*Proteobacteria*, *Micavibrionales* (STD1_215)
STD1_218	5.50702591666667	d__Bacteria	*UBP3*	c__UBA1439	*UBA1439*	*UBA1439*	g__	s__	D1	p__UBP3 , f__UBA1439 ( STD1_218 )	f__UBA1439 , g__ ( STD1_218 )	g__ , s__ ( STD1_218 )	1816.07975027541	0.303237009048282	Bacterial/Archaeal ammonia oxidation	Absent	Nitrogen metabolism	*UBP3*, *UBA1439* (STD1_218)
STD1_3	8.01726986538462	d__Bacteria	*Acidobacteriota*	c__Acidobacteriae	c__Acidobacteriae	c__Acidobacteriae	g__	s__	D1	p__Acidobacteriota , f__ ( STD1_3 )	f__ , g__ ( STD1_3 )	g__ , s__ ( STD1_3 )	1816.07975027541	0.441460231257398	Bacterial/Archaeal ammonia oxidation	Absent	Nitrogen metabolism	*Acidobacteriota*, c__Acidobacteriae (STD1_3)
STD1_42	14.5948674102564	d__Bacteria	*Chloroflexota*	c__Dehalococcoidia	*Dehalococcoidales*	*UBA5760*	g__UBA5760	s__	D1	p__Chloroflexota , f__UBA5760 ( STD1_42 )	f__UBA5760 , g__UBA5760 ( STD1_42 )	g__UBA5760 , s__ ( STD1_42 )	1816.07975027541	0.803646833683545	Bacterial/Archaeal ammonia oxidation	Absent	Nitrogen metabolism	*Chloroflexota*, *UBA5760* (STD1_42)
STD1_47	38.1433845925926	d__Bacteria	*Caldatribacteriota*	c__JS1	*SB-45*	*UBA6794*	g__UBA6794	s__UBA6794 sp002452835	D1	p__Caldatribacteriota , f__UBA6794 ( STD1_47 )	f__UBA6794 , g__UBA6794 ( STD1_47 )	g__UBA6794 , s__UBA6794 sp002452835 ( STD1_47 )	1816.07975027541	2.1003144045193	Bacterial/Archaeal ammonia oxidation	Absent	Nitrogen metabolism	*Caldatribacteriota*, *UBA6794* (STD1_47)
STD1_65	15.9241837560976	d__Bacteria	*Acidobacteriota*	c__Aminicenantia	*Aminicenantales*	*OPB95*	g__UBA10528	s__	D1	p__Acidobacteriota , f__OPB95 ( STD1_65 )	f__OPB95 , g__UBA10528 ( STD1_65 )	g__UBA10528 , s__ ( STD1_65 )	1816.07975027541	0.876843858519024	Bacterial/Archaeal ammonia oxidation	Absent	Nitrogen metabolism	*Acidobacteriota*, *OPB95* (STD1_65)
STD1_66	5.31512050892857	d__Bacteria	*Proteobacteria*	c__Gammaproteobacteria	*Burkholderiales*	*Burkholderiaceae*	g__Rhodoferax	s__	D1	p__Proteobacteria , f__Burkholderiaceae ( STD1_66 )	f__Burkholderiaceae , g__Rhodoferax ( STD1_66 )	g__Rhodoferax , s__ ( STD1_66 )	1816.07975027541	0.292669994702739	Bacterial/Archaeal ammonia oxidation	Absent	Nitrogen metabolism	*Proteobacteria*, *Burkholderiaceae* (STD1_66)
STD1_73	27.26556164	d__Bacteria	*Desulfobacterota*	c__	c__	c__	g__	s__	D1	p__Desulfobacterota , f__ ( STD1_73 )	f__ , g__ ( STD1_73 )	g__ , s__ ( STD1_73 )	1816.07975027541	1.50134164735139	Bacterial/Archaeal ammonia oxidation	Absent	Nitrogen metabolism	*Desulfobacterota*, c__ (STD1_73)
STD1_78	35.59284328	d__Bacteria	*Acidobacteriota*	c__Aminicenantia	*Aminicenantales*	*UBA4085*	g__	s__	D1	p__Acidobacteriota , f__UBA4085 ( STD1_78 )	f__UBA4085 , g__ ( STD1_78 )	g__ , s__ ( STD1_78 )	1816.07975027541	1.95987226192034	Bacterial/Archaeal ammonia oxidation	Absent	Nitrogen metabolism	*Acidobacteriota*, *UBA4085* (STD1_78)
STD1_90	3.60047662275449	d__Bacteria	*Zixibacteria*	c__MSB-5A5	*GN15*	*FEB-12*	g__	s__	D1	p__Zixibacteria , f__FEB-12 ( STD1_90 )	f__FEB-12 , g__ ( STD1_90 )	g__ , s__ ( STD1_90 )	1816.07975027541	0.198255424752601	Bacterial/Archaeal ammonia oxidation	Absent	Nitrogen metabolism	*Zixibacteria*, *FEB-12* (STD1_90)
STD2_100	2.83760378971963	d__Bacteria	*Bacteroidota*	c__Bacteroidia	*Bacteroidales*	*TTA-H9*	g__	s__	D2	p__Bacteroidota , f__TTA-H9 ( STD2_100 )	f__TTA-H9 , g__ ( STD2_100 )	g__ , s__ ( STD2_100 )	3091.54877237314	0.0917858328834136	Bacterial/Archaeal ammonia oxidation	Absent	Nitrogen metabolism	*Bacteroidota*, *TTA-H9* (STD2_100)
STD2_103	14.9855372835821	d__Bacteria	*Firmicutes_A*	c__Clostridia	*Lachnospirales*	*Anaerotignaceae*	g__Anaerotignum	s__	D2	p__Firmicutes_A , f__Anaerotignaceae ( STD2_103 )	f__Anaerotignaceae , g__Anaerotignum ( STD2_103 )	g__Anaerotignum , s__ ( STD2_103 )	3091.54877237314	0.484725889414932	Bacterial/Archaeal ammonia oxidation	Absent	Nitrogen metabolism	*Firmicutes_A*, *Anaerotignaceae* (STD2_103)
STD2_104	3.20439718873239	d__Bacteria	*Bacteroidota*	c__Bacteroidia	*Bacteroidales*	*Dysgonomonadaceae*	g__Petrimonas	s__Petrimonas sp002356435	D2	p__Bacteroidota , f__Dysgonomonadaceae ( STD2_104 )	f__Dysgonomonadaceae , g__Petrimonas ( STD2_104 )	g__Petrimonas , s__Petrimonas sp002356435 ( STD2_104 )	3091.54877237314	0.103650222741679	Bacterial/Archaeal ammonia oxidation	Absent	Nitrogen metabolism	*Bacteroidota*, *Dysgonomonadaceae* (STD2_104)
STD2_106	5.14737762626263	d__Bacteria	*Firmicutes_A*	c__Clostridia	*4C28d-15*	*CAG-314*	g__	s__	D2	p__Firmicutes_A , f__CAG-314 ( STD2_106 )	f__CAG-314 , g__ ( STD2_106 )	g__ , s__ ( STD2_106 )	3091.54877237314	0.166498347762161	Bacterial/Archaeal ammonia oxidation	Absent	Nitrogen metabolism	*Firmicutes_A*, *CAG-314* (STD2_106)
STD2_118	17.3016522	d__Bacteria	*Bacteroidota*	c__Bacteroidia	*Bacteroidales*	*Bacteroidales*	g__	s__	D2	p__Bacteroidota , f__ ( STD2_118 )	f__ , g__ ( STD2_118 )	g__ , s__ ( STD2_118 )	3091.54877237314	0.559643514429142	Bacterial/Archaeal ammonia oxidation	Absent	Nitrogen metabolism	*Bacteroidota*, *Bacteroidales* (STD2_118)
STD2_120	4.69260887864078	d__Bacteria	*Bacteroidota*	c__Bacteroidia	*Bacteroidales*	*UBA1402*	g__UBA1402	s__	D2	p__Bacteroidota , f__UBA1402 ( STD2_120 )	f__UBA1402 , g__UBA1402 ( STD2_120 )	g__UBA1402 , s__ ( STD2_120 )	3091.54877237314	0.151788285553672	Bacterial/Archaeal ammonia oxidation	Absent	Nitrogen metabolism	*Bacteroidota*, *UBA1402* (STD2_120)
STD2_121	5.447802	d__Bacteria	*Firmicutes*	c__Bacilli	*RFN20*	*UBA1709*	g__	s__	D2	p__Firmicutes , f__UBA1709 ( STD2_121 )	f__UBA1709 , g__ ( STD2_121 )	g__ , s__ ( STD2_121 )	3091.54877237314	0.176215948740092	Bacterial/Archaeal ammonia oxidation	Absent	Nitrogen metabolism	*Firmicutes*, *UBA1709* (STD2_121)
STD2_124	2.3643508655914	d__Bacteria	*Firmicutes_A*	c__Clostridia	*Saccharofermentanales*	*DTU023*	g__UBA4923	s__UBA4923 sp002427535	D2	p__Firmicutes_A , f__DTU023 ( STD2_124 )	f__DTU023 , g__UBA4923 ( STD2_124 )	g__UBA4923 , s__UBA4923 sp002427535 ( STD2_124 )	3091.54877237314	0.0764778769372762	Bacterial/Archaeal ammonia oxidation	Absent	Nitrogen metabolism	*Firmicutes_A*, *DTU023* (STD2_124)
STD2_129	6.77122344444444	d__Bacteria	*Bacteroidota*	c__Bacteroidia	*Bacteroidales*	*Paludibacteraceae*	g__	s__	D2	p__Bacteroidota , f__Paludibacteraceae ( STD2_129 )	f__Paludibacteraceae , g__ ( STD2_129 )	g__ , s__ ( STD2_129 )	3091.54877237314	0.219023665579978	Bacterial/Archaeal ammonia oxidation	Absent	Nitrogen metabolism	*Bacteroidota*, *Paludibacteraceae* (STD2_129)
STD2_130	7.62472975	d__Bacteria	*Firmicutes_A*	c__Clostridia	*Christensenellales*	*CAG-138*	g__	s__	D2	p__Firmicutes_A , f__CAG-138 ( STD2_130 )	f__CAG-138 , g__ ( STD2_130 )	g__ , s__ ( STD2_130 )	3091.54877237314	0.24663139129929	Bacterial/Archaeal ammonia oxidation	Absent	Nitrogen metabolism	*Firmicutes_A*, *CAG-138* (STD2_130)
STD2_133	20.7029236485507	d__Bacteria	*Firmicutes_A*	c__Clostridia	*Lachnospirales*	*Lachnospiraceae*	g__	s__	D2	p__Firmicutes_A , f__Lachnospiraceae ( STD2_133 )	f__Lachnospiraceae , g__ ( STD2_133 )	g__ , s__ ( STD2_133 )	3091.54877237314	0.669661880593872	Bacterial/Archaeal ammonia oxidation	Absent	Nitrogen metabolism	*Firmicutes_A*, *Lachnospiraceae* (STD2_133)
STD2_134	4.6215518172043	d__Bacteria	*Firmicutes_A*	c__Clostridia	*Lachnospirales*	*Lachnospiraceae*	g__Hespellia	s__	D2	p__Firmicutes_A , f__Lachnospiraceae ( STD2_134 )	f__Lachnospiraceae , g__Hespellia ( STD2_134 )	g__Hespellia , s__ ( STD2_134 )	3091.54877237314	0.149489856298036	Bacterial/Archaeal ammonia oxidation	Absent	Nitrogen metabolism	*Firmicutes_A*, *Lachnospiraceae* (STD2_134)
STD2_140	10.0115008585859	d__Bacteria	*Firmicutes_A*	c__Clostridia	*Lachnospirales*	*Anaerotignaceae*	g__Anaerotignum	s__	D2	p__Firmicutes_A , f__Anaerotignaceae ( STD2_140 )	f__Anaerotignaceae , g__Anaerotignum ( STD2_140 )	g__Anaerotignum , s__ ( STD2_140 )	3091.54877237314	0.323834478952789	Bacterial/Archaeal ammonia oxidation	Absent	Nitrogen metabolism	*Firmicutes_A*, *Anaerotignaceae* (STD2_140)
STD2_144	8.9506360915493	d__Bacteria	*Bacteroidota*	c__Bacteroidia	*Bacteroidales*	*UBA12481*	g__UBA12481	s__	D2	p__Bacteroidota , f__UBA12481 ( STD2_144 )	f__UBA12481 , g__UBA12481 ( STD2_144 )	g__UBA12481 , s__ ( STD2_144 )	3091.54877237314	0.289519485234535	Bacterial/Archaeal ammonia oxidation	Absent	Nitrogen metabolism	*Bacteroidota*, *UBA12481* (STD2_144)
STD2_15	2.66604703558719	d__Bacteria	*Proteobacteria*	c__Gammaproteobacteria	*Burkholderiales*	*Rhodocyclaceae*	g__Rugosibacter	s__Rugosibacter sp002422995	D2	p__Proteobacteria , f__Rhodocyclaceae ( STD2_15 )	f__Rhodocyclaceae , g__Rugosibacter ( STD2_15 )	g__Rugosibacter , s__Rugosibacter sp002422995 ( STD2_15 )	3091.54877237314	0.0862366157510327	Bacterial/Archaeal ammonia oxidation	Absent	Nitrogen metabolism	*Proteobacteria*, *Rhodocyclaceae* (STD2_15)
STD2_151	11.499954316726	d__Bacteria	*Firmicutes_B*	c__Syntrophomonadia	*Syntrophomonadales*	*Syntrophomonadaceae*	g__Syntrophomonas_B	s__	D2	p__Firmicutes_B , f__Syntrophomonadaceae ( STD2_151 )	f__Syntrophomonadaceae , g__Syntrophomonas_B ( STD2_151 )	g__Syntrophomonas_B , s__ ( STD2_151 )	3091.54877237314	0.371980362059706	Bacterial/Archaeal ammonia oxidation	Absent	Nitrogen metabolism	*Firmicutes_B*, *Syntrophomonadaceae* (STD2_151)
STD2_155	7.2380712260274	d__Bacteria	*Bacteroidota*	c__Bacteroidia	*Bacteroidales*	*Dysgonomonadaceae*	g__UBA2632	s__	D2	p__Bacteroidota , f__Dysgonomonadaceae ( STD2_155 )	f__Dysgonomonadaceae , g__UBA2632 ( STD2_155 )	g__UBA2632 , s__ ( STD2_155 )	3091.54877237314	0.234124439203698	Bacterial/Archaeal ammonia oxidation	Absent	Nitrogen metabolism	*Bacteroidota*, *Dysgonomonadaceae* (STD2_155)
STD2_157	9.71598554978355	d__Bacteria	*Bacteroidota*	c__Bacteroidia	*Bacteroidales*	*Tannerellaceae*	g__Parabacteroides_A	s__	D2	p__Bacteroidota , f__Tannerellaceae ( STD2_157 )	f__Tannerellaceae , g__Parabacteroides_A ( STD2_157 )	g__Parabacteroides_A , s__ ( STD2_157 )	3091.54877237314	0.314275667801461	Bacterial/Archaeal ammonia oxidation	Absent	Nitrogen metabolism	*Bacteroidota*, *Tannerellaceae* (STD2_157)
STD2_159	10.9305451547619	d__Bacteria	*Firmicutes_A*	c__Clostridia	*Lachnospirales*	*Lachnospiraceae*	g__Hespellia	s__	D2	p__Firmicutes_A , f__Lachnospiraceae ( STD2_159 )	f__Lachnospiraceae , g__Hespellia ( STD2_159 )	g__Hespellia , s__ ( STD2_159 )	3091.54877237314	0.353562112700276	Bacterial/Archaeal ammonia oxidation	Absent	Nitrogen metabolism	*Firmicutes_A*, *Lachnospiraceae* (STD2_159)
STD2_16	3.3837180387931	d__Bacteria	*Campylobacterota*	c__Campylobacteria	*Campylobacterales*	*Sulfurospirillaceae*	g__	s__	D2	p__Campylobacterota , f__Sulfurospirillaceae ( STD2_16 )	f__Sulfurospirillaceae , g__ ( STD2_16 )	g__ , s__ ( STD2_16 )	3091.54877237314	0.109450579238175	Bacterial/Archaeal ammonia oxidation	Absent	Nitrogen metabolism	*Campylobacterota*, *Sulfurospirillaceae* (STD2_16)
STD2_160	6.73873818367347	d__Bacteria	*Firmicutes_A*	c__Clostridia	*Oscillospirales*	*Oscillospiraceae*	g__Oscillibacter	s__	D2	p__Firmicutes_A , f__Oscillospiraceae ( STD2_160 )	f__Oscillospiraceae , g__Oscillibacter ( STD2_160 )	g__Oscillibacter , s__ ( STD2_160 )	3091.54877237314	0.217972889313361	Bacterial/Archaeal ammonia oxidation	Absent	Nitrogen metabolism	*Firmicutes_A*, *Oscillospiraceae* (STD2_160)
STD2_161	3.90817124022346	d__Bacteria	*Proteobacteria*	c__Gammaproteobacteria	*Burkholderiales*	*Rhodocyclaceae*	g__Zoogloea	s__	D2	p__Proteobacteria , f__Rhodocyclaceae ( STD2_161 )	f__Rhodocyclaceae , g__Zoogloea ( STD2_161 )	g__Zoogloea , s__ ( STD2_161 )	3091.54877237314	0.126414671997022	Bacterial/Archaeal ammonia oxidation	Absent	Nitrogen metabolism	*Proteobacteria*, *Rhodocyclaceae* (STD2_161)
STD2_165	3.48544099644128	d__Bacteria	*Firmicutes_B*	c__Syntrophomonadia	*Syntrophomonadales*	*Syntrophomonadaceae*	g__UBA4844	s__	D2	p__Firmicutes_B , f__Syntrophomonadaceae ( STD2_165 )	f__Syntrophomonadaceae , g__UBA4844 ( STD2_165 )	g__UBA4844 , s__ ( STD2_165 )	3091.54877237314	0.112740935145131	Bacterial/Archaeal ammonia oxidation	Absent	Nitrogen metabolism	*Firmicutes_B*, *Syntrophomonadaceae* (STD2_165)
STD2_168	2.72930295631068	d__Bacteria	*Firmicutes_A*	c__Clostridia	*Oscillospirales*	*Acutalibacteraceae*	g__UBA4871	s__	D2	p__Firmicutes_A , f__Acutalibacteraceae ( STD2_168 )	f__Acutalibacteraceae , g__UBA4871 ( STD2_168 )	g__UBA4871 , s__ ( STD2_168 )	3091.54877237314	0.0882827073827987	Bacterial/Archaeal ammonia oxidation	Absent	Nitrogen metabolism	*Firmicutes_A*, *Acutalibacteraceae* (STD2_168)
STD2_173	50.1335389417808	d__Bacteria	*Bacteroidota*	c__Bacteroidia	*Bacteroidales*	*Tannerellaceae*	g__Parabacteroides_A	s__Parabacteroides_A chartae	D2	p__Bacteroidota , f__Tannerellaceae ( STD2_173 )	f__Tannerellaceae , g__Parabacteroides_A ( STD2_173 )	g__Parabacteroides_A , s__Parabacteroides_A chartae ( STD2_173 )	3091.54877237314	1.62163183029124	Bacterial/Archaeal ammonia oxidation	Absent	Nitrogen metabolism	*Bacteroidota*, *Tannerellaceae* (STD2_173)
STD2_175	2.72530488580247	d__Bacteria	*Firmicutes_A*	c__Clostridia	*Lachnospirales*	*Lachnospiraceae*	g__Lachnospira	s__	D2	p__Firmicutes_A , f__Lachnospiraceae ( STD2_175 )	f__Lachnospiraceae , g__Lachnospira ( STD2_175 )	g__Lachnospira , s__ ( STD2_175 )	3091.54877237314	0.0881533848068802	Bacterial/Archaeal ammonia oxidation	Absent	Nitrogen metabolism	*Firmicutes_A*, *Lachnospiraceae* (STD2_175)
STD2_177	17.7945891190476	d__Bacteria	*Firmicutes_A*	c__Clostridia	*Lachnospirales*	*Lachnospiraceae*	g__UBA9502	s__	D2	p__Firmicutes_A , f__Lachnospiraceae ( STD2_177 )	f__Lachnospiraceae , g__UBA9502 ( STD2_177 )	g__UBA9502 , s__ ( STD2_177 )	3091.54877237314	0.575588173735591	Bacterial/Archaeal ammonia oxidation	Absent	Nitrogen metabolism	*Firmicutes_A*, *Lachnospiraceae* (STD2_177)
STD2_182	4.27708465517241	d__Bacteria	*Firmicutes_A*	c__Clostridia	*Christensenellales*	*CAG-74*	g__	s__	D2	p__Firmicutes_A , f__CAG-74 ( STD2_182 )	f__CAG-74 , g__ ( STD2_182 )	g__ , s__ ( STD2_182 )	3091.54877237314	0.138347636414263	Bacterial/Archaeal ammonia oxidation	Absent	Nitrogen metabolism	*Firmicutes_A*, *CAG-74* (STD2_182)
STD2_184	9.85006949444444	d__Bacteria	*Firmicutes_A*	c__Clostridia	*Lachnospirales*	*Lachnospiraceae*	g__	s__	D2	p__Firmicutes_A , f__Lachnospiraceae ( STD2_184 )	f__Lachnospiraceae , g__ ( STD2_184 )	g__ , s__ ( STD2_184 )	3091.54877237314	0.318612780185361	Bacterial/Archaeal ammonia oxidation	Absent	Nitrogen metabolism	*Firmicutes_A*, *Lachnospiraceae* (STD2_184)
STD2_185	7.04890385714286	d__Bacteria	*Proteobacteria*	c__Gammaproteobacteria	*Burkholderiales*	*Rhodocyclaceae*	g__Zoogloea	s__	D2	p__Proteobacteria , f__Rhodocyclaceae ( STD2_185 )	f__Rhodocyclaceae , g__Zoogloea ( STD2_185 )	g__Zoogloea , s__ ( STD2_185 )	3091.54877237314	0.228005584777884	Bacterial/Archaeal ammonia oxidation	Absent	Nitrogen metabolism	*Proteobacteria*, *Rhodocyclaceae* (STD2_185)
STD2_186	4.726702	d__Bacteria	*Firmicutes_A*	c__Clostridia	*TANB77*	*CAG-465*	g__CAG-465	s__	D2	p__Firmicutes_A , f__CAG-465 ( STD2_186 )	f__CAG-465 , g__CAG-465 ( STD2_186 )	g__CAG-465 , s__ ( STD2_186 )	3091.54877237314	0.152891070075912	Bacterial/Archaeal ammonia oxidation	Absent	Nitrogen metabolism	*Firmicutes_A*, *CAG-465* (STD2_186)
STD2_189	4.11722661538462	d__Bacteria	*Firmicutes*	c__Bacilli	*RF39*	*UBA5348*	g__UBA5348	s__UBA5348 sp002411005	D2	p__Firmicutes , f__UBA5348 ( STD2_189 )	f__UBA5348 , g__UBA5348 ( STD2_189 )	g__UBA5348 , s__UBA5348 sp002411005 ( STD2_189 )	3091.54877237314	0.133176828784886	Bacterial/Archaeal ammonia oxidation	Absent	Nitrogen metabolism	*Firmicutes*, *UBA5348* (STD2_189)
STD2_19	4.75395236363636	d__Bacteria	*Campylobacterota*	c__Campylobacteria	*Campylobacterales*	*Sulfurospirillaceae*	g__	s__	D2	p__Campylobacterota , f__Sulfurospirillaceae ( STD2_19 )	f__Sulfurospirillaceae , g__ ( STD2_19 )	g__ , s__ ( STD2_19 )	3091.54877237314	0.153772517067138	Bacterial/Archaeal ammonia oxidation	Absent	Nitrogen metabolism	*Campylobacterota*, *Sulfurospirillaceae* (STD2_19)
STD2_191	5.64863366666667	d__Bacteria	*Desulfobacterota_A*	c__Desulfovibrionia	*Desulfovibrionales*	*Desulfovibrionaceae*	g__Pseudodesulfovibrio	s__	D2	p__Desulfobacterota_A , f__Desulfovibrionaceae ( STD2_191 )	f__Desulfovibrionaceae , g__Pseudodesulfovibrio ( STD2_191 )	g__Pseudodesulfovibrio , s__ ( STD2_191 )	3091.54877237314	0.18271209942228	Bacterial/Archaeal ammonia oxidation	Absent	Nitrogen metabolism	*Desulfobacterota_A*, *Desulfovibrionaceae* (STD2_191)
STD2_192	11.0872356764706	d__Bacteria	*Bacteroidota*	c__Bacteroidia	*Bacteroidales*	*Dysgonomonadaceae*	g__Proteiniphilum	s__	D2	p__Bacteroidota , f__Dysgonomonadaceae ( STD2_192 )	f__Dysgonomonadaceae , g__Proteiniphilum ( STD2_192 )	g__Proteiniphilum , s__ ( STD2_192 )	3091.54877237314	0.358630463007699	Bacterial/Archaeal ammonia oxidation	Absent	Nitrogen metabolism	*Bacteroidota*, *Dysgonomonadaceae* (STD2_192)
STD2_194	4.90790997674419	d__Bacteria	*Bacteroidota*	c__Bacteroidia	*Bacteroidales*	*Dysgonomonadaceae*	g__UBA5287	s__UBA5287 sp002411345	D2	p__Bacteroidota , f__Dysgonomonadaceae ( STD2_194 )	f__Dysgonomonadaceae , g__UBA5287 ( STD2_194 )	g__UBA5287 , s__UBA5287 sp002411345 ( STD2_194 )	3091.54877237314	0.158752468038108	Bacterial/Archaeal ammonia oxidation	Absent	Nitrogen metabolism	*Bacteroidota*, *Dysgonomonadaceae* (STD2_194)
STD2_20	25.674774225	d__Bacteria	*Proteobacteria*	c__Alphaproteobacteria	*Micavibrionales*	*Micavibrionales*	g__	s__	D2	p__Proteobacteria , f__ ( STD2_20 )	f__ , g__ ( STD2_20 )	g__ , s__ ( STD2_20 )	3091.54877237314	0.830482587059156	Bacterial/Archaeal ammonia oxidation	Absent	Nitrogen metabolism	*Proteobacteria*, *Micavibrionales* (STD2_20)
STD2_202	5.61078310185185	d__Bacteria	*Acidobacteriota*	c__Aminicenantia	*Aminicenantales*	*UBA4085*	g__	s__	D2	p__Acidobacteriota , f__UBA4085 ( STD2_202 )	f__UBA4085 , g__ ( STD2_202 )	g__ , s__ ( STD2_202 )	3091.54877237314	0.181487775706184	Bacterial/Archaeal ammonia oxidation	Absent	Nitrogen metabolism	*Acidobacteriota*, *UBA4085* (STD2_202)
STD2_209	3.64497072535211	d__Bacteria	*Chloroflexota*	c__Dehalococcoidia	*Dehalococcoidales*	*UBA5627*	g__	s__	D2	p__Chloroflexota , f__UBA5627 ( STD2_209 )	f__UBA5627 , g__ ( STD2_209 )	g__ , s__ ( STD2_209 )	3091.54877237314	0.117901123149811	Bacterial/Archaeal ammonia oxidation	Absent	Nitrogen metabolism	*Chloroflexota*, *UBA5627* (STD2_209)
STD2_213	13.8184351714286	d__Bacteria	*Firmicutes_B*	c__Syntrophomonadia	*Syntrophomonadales*	*Syntrophomonadaceae*	g__	s__	D2	p__Firmicutes_B , f__Syntrophomonadaceae ( STD2_213 )	f__Syntrophomonadaceae , g__ ( STD2_213 )	g__ , s__ ( STD2_213 )	3091.54877237314	0.446974516297904	Bacterial/Archaeal ammonia oxidation	Absent	Nitrogen metabolism	*Firmicutes_B*, *Syntrophomonadaceae* (STD2_213)
STD2_216	25.1734065245902	d__Bacteria	*Firmicutes_A*	c__Clostridia	*Lachnospirales*	*Lachnospiraceae*	g__UBA5416	s__	D2	p__Firmicutes_A , f__Lachnospiraceae ( STD2_216 )	f__Lachnospiraceae , g__UBA5416 ( STD2_216 )	g__UBA5416 , s__ ( STD2_216 )	3091.54877237314	0.814265223616918	Bacterial/Archaeal ammonia oxidation	Absent	Nitrogen metabolism	*Firmicutes_A*, *Lachnospiraceae* (STD2_216)
STD2_218	23.6700409387755	d__Bacteria	*Firmicutes_A*	c__Clostridia	*Lachnospirales*	*Lachnospiraceae*	g__UBA7096	s__	D2	p__Firmicutes_A , f__Lachnospiraceae ( STD2_218 )	f__Lachnospiraceae , g__UBA7096 ( STD2_218 )	g__UBA7096 , s__ ( STD2_218 )	3091.54877237314	0.765636989145926	Bacterial/Archaeal ammonia oxidation	Absent	Nitrogen metabolism	*Firmicutes_A*, *Lachnospiraceae* (STD2_218)
STD2_219	3.62966384375	d__Bacteria	*Firmicutes_A*	c__Clostridia	*Clostridiales*	*Clostridiaceae*	g__Clostridium_I	s__	D2	p__Firmicutes_A , f__Clostridiaceae ( STD2_219 )	f__Clostridiaceae , g__Clostridium_I ( STD2_219 )	g__Clostridium_I , s__ ( STD2_219 )	3091.54877237314	0.117406002977718	Bacterial/Archaeal ammonia oxidation	Absent	Nitrogen metabolism	*Firmicutes_A*, *Clostridiaceae* (STD2_219)
STD2_22	11.8912237151515	d__Bacteria	*Firmicutes_A*	c__Clostridia	*Oscillospirales*	*Acutalibacteraceae*	g__UBA4871	s__UBA4871 sp002399445	D2	p__Firmicutes_A , f__Acutalibacteraceae ( STD2_22 )	f__Acutalibacteraceae , g__UBA4871 ( STD2_22 )	g__UBA4871 , s__UBA4871 sp002399445 ( STD2_22 )	3091.54877237314	0.384636458638935	Bacterial/Archaeal ammonia oxidation	Absent	Nitrogen metabolism	*Firmicutes_A*, *Acutalibacteraceae* (STD2_22)
STD2_223	5.20217127819549	d__Bacteria	*Firmicutes_A*	c__Clostridia	*Lachnospirales*	*Lachnospiraceae*	g__	s__	D2	p__Firmicutes_A , f__Lachnospiraceae ( STD2_223 )	f__Lachnospiraceae , g__ ( STD2_223 )	g__ , s__ ( STD2_223 )	3091.54877237314	0.168270716758002	Bacterial/Archaeal ammonia oxidation	Absent	Nitrogen metabolism	*Firmicutes_A*, *Lachnospiraceae* (STD2_223)
STD2_224	19.7331376859504	d__Bacteria	*Bacteroidota*	c__Bacteroidia	*Bacteroidales*	*Bacteroidaceae*	g__Bacteroides	s__Bacteroides graminisolvens	D2	p__Bacteroidota , f__Bacteroidaceae ( STD2_224 )	f__Bacteroidaceae , g__Bacteroides ( STD2_224 )	g__Bacteroides , s__Bacteroides graminisolvens ( STD2_224 )	3091.54877237314	0.638292944374377	Bacterial/Archaeal ammonia oxidation	Absent	Nitrogen metabolism	*Bacteroidota*, *Bacteroidaceae* (STD2_224)
STD2_226	8.19918603888889	d__Bacteria	*Firmicutes_A*	c__Clostridia	*Lachnospirales*	*Lachnospiraceae*	g__SZUA-378	s__	D2	p__Firmicutes_A , f__Lachnospiraceae ( STD2_226 )	f__Lachnospiraceae , g__SZUA-378 ( STD2_226 )	g__SZUA-378 , s__ ( STD2_226 )	3091.54877237314	0.265212896272538	Bacterial/Archaeal ammonia oxidation	Absent	Nitrogen metabolism	*Firmicutes_A*, *Lachnospiraceae* (STD2_226)
STD2_23	3.55189677844311	d__Bacteria	*Bacteroidota*	c__Bacteroidia	*Bacteroidales*	*Paludibacteraceae*	g__Paludibacter	s__	D2	p__Bacteroidota , f__Paludibacteraceae ( STD2_23 )	f__Paludibacteraceae , g__Paludibacter ( STD2_23 )	g__Paludibacter , s__ ( STD2_23 )	3091.54877237314	0.114890530279961	Bacterial/Archaeal ammonia oxidation	Absent	Nitrogen metabolism	*Bacteroidota*, *Paludibacteraceae* (STD2_23)
STD2_233	10.2108715714286	d__Bacteria	*Firmicutes_A*	c__Clostridia	*Saccharofermentanales*	*UBA5734*	g__	s__	D2	p__Firmicutes_A , f__UBA5734 ( STD2_233 )	f__UBA5734 , g__ ( STD2_233 )	g__ , s__ ( STD2_233 )	3091.54877237314	0.330283373261827	Bacterial/Archaeal ammonia oxidation	Absent	Nitrogen metabolism	*Firmicutes_A*, *UBA5734* (STD2_233)
STD2_235	17.91827584375	d__Bacteria	*Actinobacteriota*	c__Coriobacteriia	*Coriobacteriales*	*Atopobiaceae*	g__	s__	D2	p__Actinobacteriota , f__Atopobiaceae ( STD2_235 )	f__Atopobiaceae , g__ ( STD2_235 )	g__ , s__ ( STD2_235 )	3091.54877237314	0.579588975075285	Bacterial/Archaeal ammonia oxidation	Absent	Nitrogen metabolism	*Actinobacteriota*, *Atopobiaceae* (STD2_235)
STD2_237	4.95100337704918	d__Bacteria	*Bacteroidota*	c__Bacteroidia	*Bacteroidales*	*Dysgonomonadaceae*	g__Fermentimonas	s__Fermentimonas sp002398875	D2	p__Bacteroidota , f__Dysgonomonadaceae ( STD2_237 )	f__Dysgonomonadaceae , g__Fermentimonas ( STD2_237 )	g__Fermentimonas , s__Fermentimonas sp002398875 ( STD2_237 )	3091.54877237314	0.160146377805604	Bacterial/Archaeal ammonia oxidation	Absent	Nitrogen metabolism	*Bacteroidota*, *Dysgonomonadaceae* (STD2_237)
STD2_238	3.49797475342466	d__Bacteria	*Proteobacteria*	c__Alphaproteobacteria	*Micavibrionales*	*UBA8914*	g__UBA8914	s__	D2	p__Proteobacteria , f__UBA8914 ( STD2_238 )	f__UBA8914 , g__UBA8914 ( STD2_238 )	g__UBA8914 , s__ ( STD2_238 )	3091.54877237314	0.113146355143527	Bacterial/Archaeal ammonia oxidation	Absent	Nitrogen metabolism	*Proteobacteria*, *UBA8914* (STD2_238)
STD2_24	8.81591998979592	d__Bacteria	*Firmicutes_A*	c__Clostridia	*Lachnospirales*	*Lachnospiraceae*	g__Anaerostipes	s__	D2	p__Firmicutes_A , f__Lachnospiraceae ( STD2_24 )	f__Lachnospiraceae , g__Anaerostipes ( STD2_24 )	g__Anaerostipes , s__ ( STD2_24 )	3091.54877237314	0.285161924941221	Bacterial/Archaeal ammonia oxidation	Absent	Nitrogen metabolism	*Firmicutes_A*, *Lachnospiraceae* (STD2_24)
STD2_240	5.68966619117647	d__Bacteria	*Firmicutes_A*	c__Clostridia	*Lachnospirales*	*Lachnospiraceae*	g__Herbinix	s__	D2	p__Firmicutes_A , f__Lachnospiraceae ( STD2_240 )	f__Lachnospiraceae , g__Herbinix ( STD2_240 )	g__Herbinix , s__ ( STD2_240 )	3091.54877237314	0.184039347592403	Bacterial/Archaeal ammonia oxidation	Absent	Nitrogen metabolism	*Firmicutes_A*, *Lachnospiraceae* (STD2_240)
STD2_242	4.24867848484848	d__Archaea	*Nanoarchaeota*	c__Nanoarchaeia	*Woesearchaeales*	*21-14-0-10-32-9*	g__	s__	D2	p__Nanoarchaeota , f__21-14-0-10-32-9 ( STD2_242 )	f__21-14-0-10-32-9 , g__ ( STD2_242 )	g__ , s__ ( STD2_242 )	3091.54877237314	0.137428803414513	Bacterial/Archaeal ammonia oxidation	Absent	Nitrogen metabolism	*Nanoarchaeota*, *21-14-0-10-32-9* (STD2_242)
STD2_244	7.54760353672316	d__Bacteria	*Spirochaetota*	c__Spirochaetia	*Sphaerochaetales*	*Sphaerochaetaceae*	g__	s__	D2	p__Spirochaetota , f__Sphaerochaetaceae ( STD2_244 )	f__Sphaerochaetaceae , g__ ( STD2_244 )	g__ , s__ ( STD2_244 )	3091.54877237314	0.244136647759546	Bacterial/Archaeal ammonia oxidation	Absent	Nitrogen metabolism	*Spirochaetota*, *Sphaerochaetaceae* (STD2_244)
STD2_245	2.79717005208333	d__Bacteria	*Bacteroidota*	c__Bacteroidia	*Bacteroidales*	*BM520*	g__	s__	D2	p__Bacteroidota , f__BM520 ( STD2_245 )	f__BM520 , g__ ( STD2_245 )	g__ , s__ ( STD2_245 )	3091.54877237314	0.0904779532213611	Bacterial/Archaeal ammonia oxidation	Absent	Nitrogen metabolism	*Bacteroidota*, *BM520* (STD2_245)
STD2_256	3.25166586363636	d__Bacteria	*Bacteroidota*	c__Bacteroidia	*Bacteroidales*	*Bacteroidales*	g__	s__	D2	p__Bacteroidota , f__ ( STD2_256 )	f__ , g__ ( STD2_256 )	g__ , s__ ( STD2_256 )	3091.54877237314	0.10517918697237	Bacterial/Archaeal ammonia oxidation	Absent	Nitrogen metabolism	*Bacteroidota*, *Bacteroidales* (STD2_256)
STD2_26	3.61459420168067	d__Bacteria	*Firmicutes_A*	c__Clostridia	*Oscillospirales*	*Oscillospiraceae*	g__	s__	D2	p__Firmicutes_A , f__Oscillospiraceae ( STD2_26 )	f__Oscillospiraceae , g__ ( STD2_26 )	g__ , s__ ( STD2_26 )	3091.54877237314	0.116918556614135	Bacterial/Archaeal ammonia oxidation	Absent	Nitrogen metabolism	*Firmicutes_A*, *Oscillospiraceae* (STD2_26)
STD2_260	2.50706663195691	d__Bacteria	*Bacteroidota*	c__Bacteroidia	*Bacteroidales*	*4484-276*	g__	s__	D2	p__Bacteroidota , f__4484-276 ( STD2_260 )	f__4484-276 , g__ ( STD2_260 )	g__ , s__ ( STD2_260 )	3091.54877237314	0.0810941963575245	Bacterial/Archaeal ammonia oxidation	Absent	Nitrogen metabolism	*Bacteroidota*, *4484-276* (STD2_260)
STD2_265	3.62236197916667	d__Bacteria	*Bacteroidota*	c__Bacteroidia	*Bacteroidales*	*UBA1402*	g__UBA8389	s__	D2	p__Bacteroidota , f__UBA1402 ( STD2_265 )	f__UBA1402 , g__UBA8389 ( STD2_265 )	g__UBA8389 , s__ ( STD2_265 )	3091.54877237314	0.117169815062826	Bacterial/Archaeal ammonia oxidation	Absent	Nitrogen metabolism	*Bacteroidota*, *UBA1402* (STD2_265)
STD2_3	2.39517308474576	d__Bacteria	*Bacteroidota*	c__Bacteroidia	*Bacteroidales*	*Rikenellaceae*	g__Alistipes_A	s__	D2	p__Bacteroidota , f__Rikenellaceae ( STD2_3 )	f__Rikenellaceae , g__Alistipes_A ( STD2_3 )	g__Alistipes_A , s__ ( STD2_3 )	3091.54877237314	0.0774748600491001	Bacterial/Archaeal ammonia oxidation	Absent	Nitrogen metabolism	*Bacteroidota*, *Rikenellaceae* (STD2_3)
STD2_39	5.7007091452381	d__Bacteria	*Firmicutes_A*	c__Clostridia	c__Clostridia	c__Clostridia	g__	s__	D2	p__Firmicutes_A , f__ ( STD2_39 )	f__ , g__ ( STD2_39 )	g__ , s__ ( STD2_39 )	3091.54877237314	0.184396545711363	Bacterial/Archaeal ammonia oxidation	Absent	Nitrogen metabolism	*Firmicutes_A*, c__Clostridia (STD2_39)
STD2_4	20.0531021129032	d__Bacteria	*Cloacimonadota*	c__Cloacimonadia	*Cloacimonadales*	*Cloacimonadaceae*	g__	s__	D2	p__Cloacimonadota , f__Cloacimonadaceae ( STD2_4 )	f__Cloacimonadaceae , g__ ( STD2_4 )	g__ , s__ ( STD2_4 )	3091.54877237314	0.648642592738721	Bacterial/Archaeal ammonia oxidation	Absent	Nitrogen metabolism	*Cloacimonadota*, *Cloacimonadaceae* (STD2_4)
STD2_49	55.6919687338129	d__Bacteria	*Bacteroidota*	c__Bacteroidia	*Bacteroidales*	*Dysgonomonadaceae*	g__Proteiniphilum	s__Proteiniphilum sp002411515	D2	p__Bacteroidota , f__Dysgonomonadaceae ( STD2_49 )	f__Dysgonomonadaceae , g__Proteiniphilum ( STD2_49 )	g__Proteiniphilum , s__Proteiniphilum sp002411515 ( STD2_49 )	3091.54877237314	1.80142617291018	Bacterial/Archaeal ammonia oxidation	Absent	Nitrogen metabolism	*Bacteroidota*, *Dysgonomonadaceae* (STD2_49)
STD2_5	9.998267	d__Bacteria	*Bacteroidota*	c__Bacteroidia	*Bacteroidales*	*Paludibacteraceae*	g__Paludibacter	s__	D2	p__Bacteroidota , f__Paludibacteraceae ( STD2_5 )	f__Paludibacteraceae , g__Paludibacter ( STD2_5 )	g__Paludibacter , s__ ( STD2_5 )	3091.54877237314	0.323406413295079	Bacterial/Archaeal ammonia oxidation	Absent	Nitrogen metabolism	*Bacteroidota*, *Paludibacteraceae* (STD2_5)
STD2_58	103.62063544	d__Bacteria	*Campylobacterota*	c__Campylobacteria	*Campylobacterales*	*Arcobacteraceae*	g__Aliarcobacter	s__	D2	p__Campylobacterota , f__Arcobacteraceae ( STD2_58 )	f__Arcobacteraceae , g__Aliarcobacter ( STD2_58 )	g__Aliarcobacter , s__ ( STD2_58 )	3091.54877237314	3.35173866141076	Bacterial/Archaeal ammonia oxidation	Absent	Nitrogen metabolism	*Campylobacterota*, *Arcobacteraceae* (STD2_58)
STD2_59	20.8256684681818	d__Bacteria	*Bacteroidota*	c__Bacteroidia	*Bacteroidales*	*Tannerellaceae*	g__Massilibacteroides	s__	D2	p__Bacteroidota , f__Tannerellaceae ( STD2_59 )	f__Tannerellaceae , g__Massilibacteroides ( STD2_59 )	g__Massilibacteroides , s__ ( STD2_59 )	3091.54877237314	0.673632214839541	Bacterial/Archaeal ammonia oxidation	Absent	Nitrogen metabolism	*Bacteroidota*, *Tannerellaceae* (STD2_59)
STD2_6	8.92024268518519	d__Bacteria	*Firmicutes*	c__Bacilli	*RF39*	*UBA5348*	g__	s__	D2	p__Firmicutes , f__UBA5348 ( STD2_6 )	f__UBA5348 , g__ ( STD2_6 )	g__ , s__ ( STD2_6 )	3091.54877237314	0.288536372607113	Bacterial/Archaeal ammonia oxidation	Absent	Nitrogen metabolism	*Firmicutes*, *UBA5348* (STD2_6)
STD2_7	2.72216508754209	d__Bacteria	*Caldatribacteriota*	c__JS1	*SB-45*	*UBA6794*	g__	s__	D2	p__Caldatribacteriota , f__UBA6794 ( STD2_7 )	f__UBA6794 , g__ ( STD2_7 )	g__ , s__ ( STD2_7 )	3091.54877237314	0.0880518241170266	Bacterial/Archaeal ammonia oxidation	Absent	Nitrogen metabolism	*Caldatribacteriota*, *UBA6794* (STD2_7)
STD2_71	16.1589564210526	d__Bacteria	*Campylobacterota*	c__Campylobacteria	*Campylobacterales*	*Arcobacteraceae*	g__Aliarcobacter	s__Aliarcobacter skirrowii	D2	p__Campylobacterota , f__Arcobacteraceae ( STD2_71 )	f__Arcobacteraceae , g__Aliarcobacter ( STD2_71 )	g__Aliarcobacter , s__Aliarcobacter skirrowii ( STD2_71 )	3091.54877237314	0.522681594592754	Bacterial/Archaeal ammonia oxidation	Absent	Nitrogen metabolism	*Campylobacterota*, *Arcobacteraceae* (STD2_71)
STD2_72	13.1575533255814	d__Bacteria	*Proteobacteria*	c__Alphaproteobacteria	*Micavibrionales*	*Micavibrionales*	g__	s__	D2	p__Proteobacteria , f__ ( STD2_72 )	f__ , g__ ( STD2_72 )	g__ , s__ ( STD2_72 )	3091.54877237314	0.425597468917865	Bacterial/Archaeal ammonia oxidation	Absent	Nitrogen metabolism	*Proteobacteria*, *Micavibrionales* (STD2_72)
STD2_74	3.36659907226107	d__Bacteria	*Firmicutes_B*	c__Syntrophomonadia	*Syntrophomonadales*	*Syntrophomonadaceae*	g__	s__	D2	p__Firmicutes_B , f__Syntrophomonadaceae ( STD2_74 )	f__Syntrophomonadaceae , g__ ( STD2_74 )	g__ , s__ ( STD2_74 )	3091.54877237314	0.108896844919474	Bacterial/Archaeal ammonia oxidation	Absent	Nitrogen metabolism	*Firmicutes_B*, *Syntrophomonadaceae* (STD2_74)
STD2_76	6.63041821768708	d__Bacteria	*Firmicutes*	c__Bacilli	*Lactobacillales*	*Streptococcaceae*	g__Lactococcus	s__Lactococcus chungangensis	D2	p__Firmicutes , f__Streptococcaceae ( STD2_76 )	f__Streptococcaceae , g__Lactococcus ( STD2_76 )	g__Lactococcus , s__Lactococcus chungangensis ( STD2_76 )	3091.54877237314	0.214469144945672	Bacterial/Archaeal ammonia oxidation	Absent	Nitrogen metabolism	*Firmicutes*, *Streptococcaceae* (STD2_76)
STD2_78	47.2262730909091	d__Bacteria	*Proteobacteria*	c__Gammaproteobacteria	*Burkholderiales*	*Burkholderiaceae*	g__Comamonas	s__	D2	p__Proteobacteria , f__Burkholderiaceae ( STD2_78 )	f__Burkholderiaceae , g__Comamonas ( STD2_78 )	g__Comamonas , s__ ( STD2_78 )	3091.54877237314	1.52759269117586	Bacterial/Archaeal ammonia oxidation	Absent	Nitrogen metabolism	*Proteobacteria*, *Burkholderiaceae* (STD2_78)
STD2_8	3.14372788268156	d__Bacteria	*Bacteroidota*	c__Bacteroidia	*Bacteroidales*	*BM520*	g__	s__	D2	p__Bacteroidota , f__BM520 ( STD2_8 )	f__BM520 , g__ ( STD2_8 )	g__ , s__ ( STD2_8 )	3091.54877237314	0.101687798386838	Bacterial/Archaeal ammonia oxidation	Absent	Nitrogen metabolism	*Bacteroidota*, *BM520* (STD2_8)
STD2_80	30.5964138444444	d__Bacteria	*Campylobacterota*	c__Campylobacteria	*Campylobacterales*	*Arcobacteraceae*	g__Aliarcobacter	s__Aliarcobacter sp002452915	D2	p__Campylobacterota , f__Arcobacteraceae ( STD2_80 )	f__Arcobacteraceae , g__Aliarcobacter ( STD2_80 )	g__Aliarcobacter , s__Aliarcobacter sp002452915 ( STD2_80 )	3091.54877237314	0.989679157510363	Bacterial/Archaeal ammonia oxidation	Absent	Nitrogen metabolism	*Campylobacterota*, *Arcobacteraceae* (STD2_80)
STD2_86	9.1340334122807	d__Bacteria	*Bacteroidota*	c__Bacteroidia	*Bacteroidales*	*Paludibacteraceae*	g__Paludibacter	s__	D2	p__Bacteroidota , f__Paludibacteraceae ( STD2_86 )	f__Paludibacteraceae , g__Paludibacter ( STD2_86 )	g__Paludibacter , s__ ( STD2_86 )	3091.54877237314	0.295451700257966	Bacterial/Archaeal ammonia oxidation	Absent	Nitrogen metabolism	*Bacteroidota*, *Paludibacteraceae* (STD2_86)
STD2_87	3.14592912132353	d__Bacteria	*Firmicutes_A*	c__Clostridia	*Oscillospirales*	*Ruminococcaceae*	g__Pygmaiobacter	s__	D2	p__Firmicutes_A , f__Ruminococcaceae ( STD2_87 )	f__Ruminococcaceae , g__Pygmaiobacter ( STD2_87 )	g__Pygmaiobacter , s__ ( STD2_87 )	3091.54877237314	0.101759000195512	Bacterial/Archaeal ammonia oxidation	Absent	Nitrogen metabolism	*Firmicutes_A*, *Ruminococcaceae* (STD2_87)
STD2_88	41.8483035555556	d__Bacteria	*Campylobacterota*	c__Campylobacteria	*Campylobacterales*	*Arcobacteraceae*	g__Aliarcobacter	s__Aliarcobacter cryaerophilus_A	D2	p__Campylobacterota , f__Arcobacteraceae ( STD2_88 )	f__Arcobacteraceae , g__Aliarcobacter ( STD2_88 )	g__Aliarcobacter , s__Aliarcobacter cryaerophilus_A ( STD2_88 )	3091.54877237314	1.35363556058124	Bacterial/Archaeal ammonia oxidation	Absent	Nitrogen metabolism	*Campylobacterota*, *Arcobacteraceae* (STD2_88)
STD2_9	5.1700895703125	d__Bacteria	*Proteobacteria*	c__Gammaproteobacteria	*Burkholderiales*	*Rhodocyclaceae*	g__Zoogloea	s__	D2	p__Proteobacteria , f__Rhodocyclaceae ( STD2_9 )	f__Rhodocyclaceae , g__Zoogloea ( STD2_9 )	g__Zoogloea , s__ ( STD2_9 )	3091.54877237314	0.167232993912751	Bacterial/Archaeal ammonia oxidation	Absent	Nitrogen metabolism	*Proteobacteria*, *Rhodocyclaceae* (STD2_9)
STD2_90	10.1835665283019	d__Bacteria	*Proteobacteria*	c__Gammaproteobacteria	*Burkholderiales*	*Burkholderiaceae*	g__Aquabacterium	s__	D2	p__Proteobacteria , f__Burkholderiaceae ( STD2_90 )	f__Burkholderiaceae , g__Aquabacterium ( STD2_90 )	g__Aquabacterium , s__ ( STD2_90 )	3091.54877237314	0.329400157594305	Bacterial/Archaeal ammonia oxidation	Absent	Nitrogen metabolism	*Proteobacteria*, *Burkholderiaceae* (STD2_90)
STD2_91	18.3677583103448	d__Bacteria	*Firmicutes_A*	c__Clostridia	*Lachnospirales*	*Lachnospiraceae*	g__Hespellia	s__	D2	p__Firmicutes_A , f__Lachnospiraceae ( STD2_91 )	f__Lachnospiraceae , g__Hespellia ( STD2_91 )	g__Hespellia , s__ ( STD2_91 )	3091.54877237314	0.594128045932309	Bacterial/Archaeal ammonia oxidation	Absent	Nitrogen metabolism	*Firmicutes_A*, *Lachnospiraceae* (STD2_91)
STD2_92	31.2252572878788	d__Bacteria	*Firmicutes_A*	c__Clostridia	*Lachnospirales*	*Lachnospiraceae*	g__SZUA-378	s__	D2	p__Firmicutes_A , f__Lachnospiraceae ( STD2_92 )	f__Lachnospiraceae , g__SZUA-378 ( STD2_92 )	g__SZUA-378 , s__ ( STD2_92 )	3091.54877237314	1.01001988281458	Bacterial/Archaeal ammonia oxidation	Absent	Nitrogen metabolism	*Firmicutes_A*, *Lachnospiraceae* (STD2_92)
STD2_93	7.81644511111111	d__Bacteria	*Bacteroidota*	c__Bacteroidia	*Bacteroidales*	*Muribaculaceae*	g__CAG-279	s__	D2	p__Bacteroidota , f__Muribaculaceae ( STD2_93 )	f__Muribaculaceae , g__CAG-279 ( STD2_93 )	g__CAG-279 , s__ ( STD2_93 )	3091.54877237314	0.252832663710851	Bacterial/Archaeal ammonia oxidation	Absent	Nitrogen metabolism	*Bacteroidota*, *Muribaculaceae* (STD2_93)
STD2_94	15.6476251538462	d__Bacteria	*Desulfobacterota_A*	c__Desulfovibrionia	*Desulfovibrionales*	*Desulfovibrionaceae*	g__	s__	D2	p__Desulfobacterota_A , f__Desulfovibrionaceae ( STD2_94 )	f__Desulfovibrionaceae , g__ ( STD2_94 )	g__ , s__ ( STD2_94 )	3091.54877237314	0.506141947158568	Bacterial/Archaeal ammonia oxidation	Absent	Nitrogen metabolism	*Desulfobacterota_A*, *Desulfovibrionaceae* (STD2_94)
STD2_95	21.2755	d__Bacteria	*Firmicutes_A*	c__Clostridia	*Lachnospirales*	*Lachnospiraceae*	g__SZUA-378	s__	D2	p__Firmicutes_A , f__Lachnospiraceae ( STD2_95 )	f__Lachnospiraceae , g__SZUA-378 ( STD2_95 )	g__SZUA-378 , s__ ( STD2_95 )	3091.54877237314	0.688182576646478	Bacterial/Archaeal ammonia oxidation	Absent	Nitrogen metabolism	*Firmicutes_A*, *Lachnospiraceae* (STD2_95)
STD2_97	4.52025510071942	d__Bacteria	*Bacteroidota*	c__Bacteroidia	*Bacteroidales*	*TTA-H9*	g__GWE2-42-24	s__	D2	p__Bacteroidota , f__TTA-H9 ( STD2_97 )	f__TTA-H9 , g__GWE2-42-24 ( STD2_97 )	g__GWE2-42-24 , s__ ( STD2_97 )	3091.54877237314	0.146213287693003	Bacterial/Archaeal ammonia oxidation	Absent	Nitrogen metabolism	*Bacteroidota*, *TTA-H9* (STD2_97)
STD2_98	10.2415960307692	d__Bacteria	*Firmicutes_A*	c__Clostridia	*Lachnospirales*	*Lachnospiraceae*	g__	s__	D2	p__Firmicutes_A , f__Lachnospiraceae ( STD2_98 )	f__Lachnospiraceae , g__ ( STD2_98 )	g__ , s__ ( STD2_98 )	3091.54877237314	0.331277194210575	Bacterial/Archaeal ammonia oxidation	Absent	Nitrogen metabolism	*Firmicutes_A*, *Lachnospiraceae* (STD2_98)
STD2_99	4.08280047	d__Bacteria	*Bacteroidota*	c__Bacteroidia	*Bacteroidales*	*Tannerellaceae*	g__Parabacteroides	s__	D2	p__Bacteroidota , f__Tannerellaceae ( STD2_99 )	f__Tannerellaceae , g__Parabacteroides ( STD2_99 )	g__Parabacteroides , s__ ( STD2_99 )	3091.54877237314	0.132063272185286	Bacterial/Archaeal ammonia oxidation	Absent	Nitrogen metabolism	*Bacteroidota*, *Tannerellaceae* (STD2_99)
STE_101	8.87008278676471	d__Bacteria	*Firmicutes_A*	c__Mahellia	c__Mahellia	c__Mahellia	g__	s__	E	p__Firmicutes_A , f__ ( STE_101 )	f__ , g__ ( STE_101 )	g__ , s__ ( STE_101 )	2695.48819578859	0.329071475832218	Bacterial/Archaeal ammonia oxidation	Absent	Nitrogen metabolism	*Firmicutes_A*, c__Mahellia (STE_101)
STE_11	8.1290193362069	d__Bacteria	*Firmicutes_A*	c__Clostridia	*Monoglobales*	*Firm-18*	g__	s__	E	p__Firmicutes_A , f__Firm-18 ( STE_11 )	f__Firm-18 , g__ ( STE_11 )	g__ , s__ ( STE_11 )	2695.48819578859	0.301578739944313	Bacterial/Archaeal ammonia oxidation	Absent	Nitrogen metabolism	*Firmicutes_A*, *Firm-18* (STE_11)
STE_115	6.11906416025641	d__Bacteria	*Desulfuromonadota*	c__Desulfuromonadia	*Desulfuromonadales*	*Desulfuromonadaceae*	g__Desulfuromonas_A	s__Desulfuromonas_A thiophila	E	p__Desulfuromonadota , f__Desulfuromonadaceae ( STE_115 )	f__Desulfuromonadaceae , g__Desulfuromonas_A ( STE_115 )	g__Desulfuromonas_A , s__Desulfuromonas_A thiophila ( STE_115 )	2695.48819578859	0.227011350664299	Bacterial/Archaeal ammonia oxidation	Absent	Nitrogen metabolism	*Desulfuromonadota*, *Desulfuromonadaceae* (STE_115)
STE_123	3.43332616393443	d__Bacteria	*UBP13*	c__UBA5359	*UBA5359*	*UBA5359*	g__UBA5359	s__	E	p__UBP13 , f__UBA5359 ( STE_123 )	f__UBA5359 , g__UBA5359 ( STE_123 )	g__UBA5359 , s__ ( STE_123 )	2695.48819578859	0.127373073616076	Bacterial/Archaeal ammonia oxidation	Absent	Nitrogen metabolism	*UBP13*, *UBA5359* (STE_123)
STE_124	5.03009744166667	d__Bacteria	*Spirochaetota*	c__Spirochaetia	*Sphaerochaetales*	*Sphaerochaetaceae*	g__UBA8525	s__	E	p__Spirochaetota , f__Sphaerochaetaceae ( STE_124 )	f__Sphaerochaetaceae , g__UBA8525 ( STE_124 )	g__UBA8525 , s__ ( STE_124 )	2695.48819578859	0.18661174066819	Bacterial/Archaeal ammonia oxidation	Absent	Nitrogen metabolism	*Spirochaetota*, *Sphaerochaetaceae* (STE_124)
STE_125	2.84071741538462	d__Bacteria	*Bacteroidota*	c__Bacteroidia	*Bacteroidales*	*Dysgonomonadaceae*	g__Petrimonas	s__	E	p__Bacteroidota , f__Dysgonomonadaceae ( STE_125 )	f__Dysgonomonadaceae , g__Petrimonas ( STE_125 )	g__Petrimonas , s__ ( STE_125 )	2695.48819578859	0.105387863312588	Bacterial/Archaeal ammonia oxidation	Absent	Nitrogen metabolism	*Bacteroidota*, *Dysgonomonadaceae* (STE_125)
STE_128	4.31255580666667	d__Bacteria	*Bacteroidota*	c__Bacteroidia	*Bacteroidales*	*UBA12481*	g__UBA12481	s__	E	p__Bacteroidota , f__UBA12481 ( STE_128 )	f__UBA12481 , g__UBA12481 ( STE_128 )	g__UBA12481 , s__ ( STE_128 )	2695.48819578859	0.159991641343656	Bacterial/Archaeal ammonia oxidation	Absent	Nitrogen metabolism	*Bacteroidota*, *UBA12481* (STE_128)
STE_13	25.7842635619048	d__Bacteria	*Firmicutes_A*	c__Clostridia	*Lachnospirales*	*Lachnospiraceae*	g__Anaerostipes	s__	E	p__Firmicutes_A , f__Lachnospiraceae ( STE_13 )	f__Lachnospiraceae , g__Anaerostipes ( STE_13 )	g__Anaerostipes , s__ ( STE_13 )	2695.48819578859	0.956571191897259	Bacterial/Archaeal ammonia oxidation	Absent	Nitrogen metabolism	*Firmicutes_A*, *Lachnospiraceae* (STE_13)
STE_132	6.62329221708185	d__Bacteria	*Proteobacteria*	c__Gammaproteobacteria	*Burkholderiales*	*Burkholderiaceae*	g__Hydrogenophaga	s__	E	p__Proteobacteria , f__Burkholderiaceae ( STE_132 )	f__Burkholderiaceae , g__Hydrogenophaga ( STE_132 )	g__Hydrogenophaga , s__ ( STE_132 )	2695.48819578859	0.245717722950152	Bacterial/Archaeal ammonia oxidation	Absent	Nitrogen metabolism	*Proteobacteria*, *Burkholderiaceae* (STE_132)
STE_134	14.0145114583333	d__Bacteria	*Proteobacteria*	c__Gammaproteobacteria	*Burkholderiales*	*Burkholderiaceae*	g__Advenella	s__	E	p__Proteobacteria , f__Burkholderiaceae ( STE_134 )	f__Burkholderiaceae , g__Advenella ( STE_134 )	g__Advenella , s__ ( STE_134 )	2695.48819578859	0.519924794337052	Bacterial/Archaeal ammonia oxidation	Absent	Nitrogen metabolism	*Proteobacteria*, *Burkholderiaceae* (STE_134)
STE_138	42.6018243410138	d__Bacteria	*Campylobacterota*	c__Campylobacteria	*Campylobacterales*	*Sulfurimonadaceae*	g__	s__	E	p__Campylobacterota , f__Sulfurimonadaceae ( STE_138 )	f__Sulfurimonadaceae , g__ ( STE_138 )	g__ , s__ ( STE_138 )	2695.48819578859	1.58048639973919	Bacterial/Archaeal ammonia oxidation	Absent	Nitrogen metabolism	*Campylobacterota*, *Sulfurimonadaceae* (STE_138)
STE_139	2.89965947916667	d__Bacteria	*Proteobacteria*	c__Alphaproteobacteria	*Sphingomonadales*	*Sphingomonadaceae*	g__Novosphingobium_A	s__	E	p__Proteobacteria , f__Sphingomonadaceae ( STE_139 )	f__Sphingomonadaceae , g__Novosphingobium_A ( STE_139 )	g__Novosphingobium_A , s__ ( STE_139 )	2695.48819578859	0.107574556761075	Bacterial/Archaeal ammonia oxidation	Absent	Nitrogen metabolism	*Proteobacteria*, *Sphingomonadaceae* (STE_139)
STE_14	3.78378852298851	d__Bacteria	*Desulfobacterota*	c__Desulfobulbia	*Desulfobulbales*	*Desulfocapsaceae*	g__UBA2270	s__	E	p__Desulfobacterota , f__Desulfocapsaceae ( STE_14 )	f__Desulfocapsaceae , g__UBA2270 ( STE_14 )	g__UBA2270 , s__ ( STE_14 )	2695.48819578859	0.140374887521314	Bacterial/Archaeal ammonia oxidation	Absent	Nitrogen metabolism	*Desulfobacterota*, *Desulfocapsaceae* (STE_14)
STE_144	9.9359375483871	d__Bacteria	*Cloacimonadota*	c__Cloacimonadia	*Cloacimonadales*	*Cloacimonadaceae*	g__Cloacimonas	s__Cloacimonas sp002432865	E	p__Cloacimonadota , f__Cloacimonadaceae ( STE_144 )	f__Cloacimonadaceae , g__Cloacimonas ( STE_144 )	g__Cloacimonas , s__Cloacimonas sp002432865 ( STE_144 )	2695.48819578859	0.368613654621488	Bacterial/Archaeal ammonia oxidation	Absent	Nitrogen metabolism	*Cloacimonadota*, *Cloacimonadaceae* (STE_144)
STE_146	3.21578732229581	d__Bacteria	*Bacteroidota*	c__Bacteroidia	*Bacteroidales*	*ML635J-15*	g__Bact-19	s__	E	p__Bacteroidota , f__ML635J-15 ( STE_146 )	f__ML635J-15 , g__Bact-19 ( STE_146 )	g__Bact-19 , s__ ( STE_146 )	2695.48819578859	0.119302593397372	Bacterial/Archaeal ammonia oxidation	Absent	Nitrogen metabolism	*Bacteroidota*, *ML635J-15* (STE_146)
STE_149	18.8168842941176	d__Bacteria	*Bacteroidota*	c__Bacteroidia	*Bacteroidales*	*F082*	g__UBA6192	s__	E	p__Bacteroidota , f__F082 ( STE_149 )	f__F082 , g__UBA6192 ( STE_149 )	g__UBA6192 , s__ ( STE_149 )	2695.48819578859	0.698088172803613	Bacterial/Archaeal ammonia oxidation	Absent	Nitrogen metabolism	*Bacteroidota*, *F082* (STE_149)
STE_15	2.39072650434783	d__Bacteria	*Zixibacteria*	c__MSB-5A5	*GN15*	*FEB-12*	g__	s__	E	p__Zixibacteria , f__FEB-12 ( STE_15 )	f__FEB-12 , g__ ( STE_15 )	g__ , s__ ( STE_15 )	2695.48819578859	0.0886936365769691	Bacterial/Archaeal ammonia oxidation	Absent	Nitrogen metabolism	*Zixibacteria*, *FEB-12* (STE_15)
STE_157	6.89056304017857	d__Bacteria	*Proteobacteria*	c__Gammaproteobacteria	*Burkholderiales*	*Rhodocyclaceae*	g__Thauera	s__Thauera propionica	E	p__Proteobacteria , f__Rhodocyclaceae ( STE_157 )	f__Rhodocyclaceae , g__Thauera ( STE_157 )	g__Thauera , s__Thauera propionica ( STE_157 )	2695.48819578859	0.255633211488158	Bacterial/Archaeal ammonia oxidation	Absent	Nitrogen metabolism	*Proteobacteria*, *Rhodocyclaceae* (STE_157)
STE_161	5.18846085079365	d__Bacteria	*Caldatribacteriota*	c__Caldatribacteriia	*Caldatribacteriales*	*UBA8910*	g__UBA8910	s__	E	p__Caldatribacteriota , f__UBA8910 ( STE_161 )	f__UBA8910 , g__UBA8910 ( STE_161 )	g__UBA8910 , s__ ( STE_161 )	2695.48819578859	0.192486869684685	Bacterial/Archaeal ammonia oxidation	Absent	Nitrogen metabolism	*Caldatribacteriota*, *UBA8910* (STE_161)
STE_165	7.06285068421053	d__Bacteria	*Caldatribacteriota*	c__Caldatribacteriia	*Caldatribacteriales*	*Caldatribacteriaceae*	g__UBA3950	s__UBA3950 sp002385475	E	p__Caldatribacteriota , f__Caldatribacteriaceae ( STE_165 )	f__Caldatribacteriaceae , g__UBA3950 ( STE_165 )	g__UBA3950 , s__UBA3950 sp002385475 ( STE_165 )	2695.48819578859	0.262024916126344	Bacterial/Archaeal ammonia oxidation	Absent	Nitrogen metabolism	*Caldatribacteriota*, *Caldatribacteriaceae* (STE_165)
STE_171	20.4054623701299	d__Bacteria	*Marinisomatota*	c__AB16	*AB16*	*46-47*	g__	s__	E	p__Marinisomatota , f__46-47 ( STE_171 )	f__46-47 , g__ ( STE_171 )	g__ , s__ ( STE_171 )	2695.48819578859	0.757022880011542	Bacterial/Archaeal ammonia oxidation	Absent	Nitrogen metabolism	*Marinisomatota*, *46-47* (STE_171)
STE_176	9.37177804263566	d__Bacteria	*Bacteroidota*	c__Bacteroidia	*Bacteroidales*	*Dysgonomonadaceae*	g__UBA2632	s__	E	p__Bacteroidota , f__Dysgonomonadaceae ( STE_176 )	f__Dysgonomonadaceae , g__UBA2632 ( STE_176 )	g__UBA2632 , s__ ( STE_176 )	2695.48819578859	0.347683883657071	Bacterial/Archaeal ammonia oxidation	Absent	Nitrogen metabolism	*Bacteroidota*, *Dysgonomonadaceae* (STE_176)
STE_178	6.53670502659574	d__Bacteria	*Caldatribacteriota*	c__JS1	*SB-45*	*UBA6794*	g__	s__	E	p__Caldatribacteriota , f__UBA6794 ( STE_178 )	f__UBA6794 , g__ ( STE_178 )	g__ , s__ ( STE_178 )	2695.48819578859	0.242505422090464	Bacterial/Archaeal ammonia oxidation	Absent	Nitrogen metabolism	*Caldatribacteriota*, *UBA6794* (STE_178)
STE_18	3.26172106228374	d__Bacteria	*Desulfobacterota_A*	c__Desulfovibrionia	*Desulfovibrionales*	*Desulfovibrionaceae*	g__Desulfovibrio	s__Desulfovibrio desulfuricans	E	p__Desulfobacterota_A , f__Desulfovibrionaceae ( STE_18 )	f__Desulfovibrionaceae , g__Desulfovibrio ( STE_18 )	g__Desulfovibrio , s__Desulfovibrio desulfuricans ( STE_18 )	2695.48819578859	0.121006690638818	Bacterial/Archaeal ammonia oxidation	Absent	Nitrogen metabolism	*Desulfobacterota_A*, *Desulfovibrionaceae* (STE_18)
STE_180	2.59689739800995	d__Bacteria	*Bacteroidota*	c__Bacteroidia	*Bacteroidales*	*ML635J-15*	g__Bact-19	s__	E	p__Bacteroidota , f__ML635J-15 ( STE_180 )	f__ML635J-15 , g__Bact-19 ( STE_180 )	g__Bact-19 , s__ ( STE_180 )	2695.48819578859	0.0963423769418589	Bacterial/Archaeal ammonia oxidation	Absent	Nitrogen metabolism	*Bacteroidota*, *ML635J-15* (STE_180)
STE_183	9.80756478350516	d__Bacteria	*Firmicutes_A*	c__Clostridia	*Lachnospirales*	*Lachnospiraceae*	g__SZUA-378	s__	E	p__Firmicutes_A , f__Lachnospiraceae ( STE_183 )	f__Lachnospiraceae , g__SZUA-378 ( STE_183 )	g__SZUA-378 , s__ ( STE_183 )	2695.48819578859	0.363851149444039	Bacterial/Archaeal ammonia oxidation	Absent	Nitrogen metabolism	*Firmicutes_A*, *Lachnospiraceae* (STE_183)
STE_184	11.9917123475936	d__Bacteria	*Bacteroidota*	c__Bacteroidia	*Bacteroidales*	*F082*	g__UBA5536	s__	E	p__Bacteroidota , f__F082 ( STE_184 )	f__F082 , g__UBA5536 ( STE_184 )	g__UBA5536 , s__ ( STE_184 )	2695.48819578859	0.444880907522778	Bacterial/Archaeal ammonia oxidation	Absent	Nitrogen metabolism	*Bacteroidota*, *F082* (STE_184)
STE_185	6.79728097222222	d__Bacteria	*Caldatribacteriota*	c__JS1	*SB-45*	*UBA6794*	g__UBA6794	s__	E	p__Caldatribacteriota , f__UBA6794 ( STE_185 )	f__UBA6794 , g__UBA6794 ( STE_185 )	g__UBA6794 , s__ ( STE_185 )	2695.48819578859	0.252172537161997	Bacterial/Archaeal ammonia oxidation	Absent	Nitrogen metabolism	*Caldatribacteriota*, *UBA6794* (STE_185)
STE_191	3.59052603606557	d__Bacteria	*Bacteroidota*	c__Bacteroidia	*Bacteroidales*	*TTA-H9*	g__GWE2-42-24	s__	E	p__Bacteroidota , f__TTA-H9 ( STE_191 )	f__TTA-H9 , g__GWE2-42-24 ( STE_191 )	g__GWE2-42-24 , s__ ( STE_191 )	2695.48819578859	0.133205036537551	Bacterial/Archaeal ammonia oxidation	Absent	Nitrogen metabolism	*Bacteroidota*, *TTA-H9* (STE_191)
STE_193	20.1890638615385	d__Bacteria	*Caldatribacteriota*	c__JS1	*SB-45*	*UBA6794*	g__UBA6794	s__	E	p__Caldatribacteriota , f__UBA6794 ( STE_193 )	f__UBA6794 , g__UBA6794 ( STE_193 )	g__UBA6794 , s__ ( STE_193 )	2695.48819578859	0.74899470504385	Bacterial/Archaeal ammonia oxidation	Absent	Nitrogen metabolism	*Caldatribacteriota*, *UBA6794* (STE_193)
STE_196	7.66744810416667	d__Bacteria	*Bacteroidota*	c__Bacteroidia	*Bacteroidales*	*Dysgonomonadaceae*	g__Proteiniphilum	s__	E	p__Bacteroidota , f__Dysgonomonadaceae ( STE_196 )	f__Dysgonomonadaceae , g__Proteiniphilum ( STE_196 )	g__Proteiniphilum , s__ ( STE_196 )	2695.48819578859	0.28445489452138	Bacterial/Archaeal ammonia oxidation	Absent	Nitrogen metabolism	*Bacteroidota*, *Dysgonomonadaceae* (STE_196)
STE_197	5.9192515	d__Bacteria	*Actinobacteriota*	c__UBA1414	*UBA1414*	*UBA1414*	g__20-14-0-20-35-9	s__	E	p__Actinobacteriota , f__UBA1414 ( STE_197 )	f__UBA1414 , g__20-14-0-20-35-9 ( STE_197 )	g__20-14-0-20-35-9 , s__ ( STE_197 )	2695.48819578859	0.219598494597313	Bacterial/Archaeal ammonia oxidation	Absent	Nitrogen metabolism	*Actinobacteriota*, *UBA1414* (STE_197)
STE_201	13.1580920298507	d__Bacteria	*Bacteroidota*	c__Bacteroidia	*Bacteroidales*	*Dysgonomonadaceae*	g__Fermentimonas	s__Fermentimonas massiliensis	E	p__Bacteroidota , f__Dysgonomonadaceae ( STE_201 )	f__Dysgonomonadaceae , g__Fermentimonas ( STE_201 )	g__Fermentimonas , s__Fermentimonas massiliensis ( STE_201 )	2695.48819578859	0.488152463453887	Bacterial/Archaeal ammonia oxidation	Absent	Nitrogen metabolism	*Bacteroidota*, *Dysgonomonadaceae* (STE_201)
STE_202	2.47633632974138	d__Bacteria	*UBP7*	c__	c__	c__	g__	s__	E	p__UBP7 , f__ ( STE_202 )	f__ , g__ ( STE_202 )	g__ , s__ ( STE_202 )	2695.48819578859	0.0918696781388393	Bacterial/Archaeal ammonia oxidation	Absent	Nitrogen metabolism	*UBP7*, c__ (STE_202)
STE_204	10.4349276964286	d__Bacteria	*Proteobacteria*	c__Gammaproteobacteria	*Halothiobacillales*	*Halothiobacillaceae*	g__	s__	E	p__Proteobacteria , f__Halothiobacillaceae ( STE_204 )	f__Halothiobacillaceae , g__ ( STE_204 )	g__ , s__ ( STE_204 )	2695.48819578859	0.387125705567254	Bacterial/Archaeal ammonia oxidation	Absent	Nitrogen metabolism	*Proteobacteria*, *Halothiobacillaceae* (STE_204)
STE_209	45.3837519107143	d__Bacteria	*Firmicutes_A*	c__Clostridia	*Lachnospirales*	*Lachnospiraceae*	g__	s__	E	p__Firmicutes_A , f__Lachnospiraceae ( STE_209 )	f__Lachnospiraceae , g__ ( STE_209 )	g__ , s__ ( STE_209 )	2695.48819578859	1.68369321674722	Bacterial/Archaeal ammonia oxidation	Absent	Nitrogen metabolism	*Firmicutes_A*, *Lachnospiraceae* (STE_209)
STE_22	13.7008852253521	d__Bacteria	*Firmicutes_A*	c__Mahellia	*Caldicoprobacterales*	*DTU083*	g__UBA3906	s__UBA3906 sp002391555	E	p__Firmicutes_A , f__DTU083 ( STE_22 )	f__DTU083 , g__UBA3906 ( STE_22 )	g__UBA3906 , s__UBA3906 sp002391555 ( STE_22 )	2695.48819578859	0.508289565013057	Bacterial/Archaeal ammonia oxidation	Absent	Nitrogen metabolism	*Firmicutes_A*, *DTU083* (STE_22)
STE_24	36.6860110405405	d__Bacteria	*Campylobacterota*	c__Campylobacteria	*Campylobacterales*	*Sulfurovaceae*	g__Sulfurovum	s__	E	p__Campylobacterota , f__Sulfurovaceae ( STE_24 )	f__Sulfurovaceae , g__Sulfurovum ( STE_24 )	g__Sulfurovum , s__ ( STE_24 )	2695.48819578859	1.36101545901253	Bacterial/Archaeal ammonia oxidation	Absent	Nitrogen metabolism	*Campylobacterota*, *Sulfurovaceae* (STE_24)
STE_25	9.10769342995169	d__Bacteria	*Campylobacterota*	c__Campylobacteria	*Campylobacterales*	*Sulfurimonadaceae*	g__Sulfuricurvum	s__	E	p__Campylobacterota , f__Sulfurimonadaceae ( STE_25 )	f__Sulfurimonadaceae , g__Sulfuricurvum ( STE_25 )	g__Sulfuricurvum , s__ ( STE_25 )	2695.48819578859	0.33788660043778	Bacterial/Archaeal ammonia oxidation	Absent	Nitrogen metabolism	*Campylobacterota*, *Sulfurimonadaceae* (STE_25)
STE_26	4.13949294607843	d__Bacteria	*Cloacimonadota*	c__Cloacimonadia	*Cloacimonadales*	*Cloacimonadaceae*	g__	s__	E	p__Cloacimonadota , f__Cloacimonadaceae ( STE_26 )	f__Cloacimonadaceae , g__ ( STE_26 )	g__ , s__ ( STE_26 )	2695.48819578859	0.153571176922457	Bacterial/Archaeal ammonia oxidation	Absent	Nitrogen metabolism	*Cloacimonadota*, *Cloacimonadaceae* (STE_26)
STE_3	2.74347811946903	d__Bacteria	*Firmicutes_A*	c__Clostridia	*Lachnospirales*	*Anaerotignaceae*	g__UBA8514	s__	E	p__Firmicutes_A , f__Anaerotignaceae ( STE_3 )	f__Anaerotignaceae , g__UBA8514 ( STE_3 )	g__UBA8514 , s__ ( STE_3 )	2695.48819578859	0.101780379663893	Bacterial/Archaeal ammonia oxidation	Absent	Nitrogen metabolism	*Firmicutes_A*, *Anaerotignaceae* (STE_3)
STE_35	3.03078303521127	d__Bacteria	*Cloacimonadota*	c__Cloacimonadia	*Cloacimonadales*	*Cloacimonadaceae*	g__	s__	E	p__Cloacimonadota , f__Cloacimonadaceae ( STE_35 )	f__Cloacimonadaceae , g__ ( STE_35 )	g__ , s__ ( STE_35 )	2695.48819578859	0.112439113625003	Bacterial/Archaeal ammonia oxidation	Absent	Nitrogen metabolism	*Cloacimonadota*, *Cloacimonadaceae* (STE_35)
STE_36	44.5354281496063	d__Bacteria	*Bacteroidota*	c__Bacteroidia	*Bacteroidales*	*Dysgonomonadaceae*	g__Petrimonas	s__Petrimonas mucosa	E	p__Bacteroidota , f__Dysgonomonadaceae ( STE_36 )	f__Dysgonomonadaceae , g__Petrimonas ( STE_36 )	g__Petrimonas , s__Petrimonas mucosa ( STE_36 )	2695.48819578859	1.65222122727854	Bacterial/Archaeal ammonia oxidation	Absent	Nitrogen metabolism	*Bacteroidota*, *Dysgonomonadaceae* (STE_36)
STE_37	13.6137925555556	d__Bacteria	*Desulfobacterota*	c__Dissulfuribacteria	*Dissulfuribacterales*	*UBA5754*	g__	s__	E	p__Desulfobacterota , f__UBA5754 ( STE_37 )	f__UBA5754 , g__ ( STE_37 )	g__ , s__ ( STE_37 )	2695.48819578859	0.505058511360788	Bacterial/Archaeal ammonia oxidation	Absent	Nitrogen metabolism	*Desulfobacterota*, *UBA5754* (STE_37)
STE_4	3.89386480660377	d__Bacteria	*Bacteroidota*	c__Ignavibacteria	*Ignavibacteriales*	*Melioribacteraceae*	g__	s__	E	p__Bacteroidota , f__Melioribacteraceae ( STE_4 )	f__Melioribacteraceae , g__ ( STE_4 )	g__ , s__ ( STE_4 )	2695.48819578859	0.14445861097398	Bacterial/Archaeal ammonia oxidation	Absent	Nitrogen metabolism	*Bacteroidota*, *Melioribacteraceae* (STE_4)
STE_40	54.2447620191083	d__Bacteria	*Bacteroidota*	c__Bacteroidia	*Bacteroidales*	*Dysgonomonadaceae*	g__Proteiniphilum	s__	E	p__Bacteroidota , f__Dysgonomonadaceae ( STE_40 )	f__Dysgonomonadaceae , g__Proteiniphilum ( STE_40 )	g__Proteiniphilum , s__ ( STE_40 )	2695.48819578859	2.01242810500376	Bacterial/Archaeal ammonia oxidation	Absent	Nitrogen metabolism	*Bacteroidota*, *Dysgonomonadaceae* (STE_40)
STE_45	4.84458960487805	d__Bacteria	*Firmicutes_A*	c__Clostridia	*Saccharofermentanales*	*DTU023*	g__UBA4923	s__UBA4923 sp002427535	E	p__Firmicutes_A , f__DTU023 ( STE_45 )	f__DTU023 , g__UBA4923 ( STE_45 )	g__UBA4923 , s__UBA4923 sp002427535 ( STE_45 )	2695.48819578859	0.179729579689765	Bacterial/Archaeal ammonia oxidation	Absent	Nitrogen metabolism	*Firmicutes_A*, *DTU023* (STE_45)
STE_55	5.27552782843137	d__Bacteria	*Cloacimonadota*	c__Cloacimonadia	*Cloacimonadales*	*Cloacimonadaceae*	g__UBA1032	s__	E	p__Cloacimonadota , f__Cloacimonadaceae ( STE_55 )	f__Cloacimonadaceae , g__UBA1032 ( STE_55 )	g__UBA1032 , s__ ( STE_55 )	2695.48819578859	0.19571697018276	Bacterial/Archaeal ammonia oxidation	Absent	Nitrogen metabolism	*Cloacimonadota*, *Cloacimonadaceae* (STE_55)
STE_60	3.81550818918919	d__Bacteria	*Bacteroidota*	c__Bacteroidia	*Bacteroidales*	*Dysgonomonadaceae*	g__Fermentimonas	s__Fermentimonas sp002398875	E	p__Bacteroidota , f__Dysgonomonadaceae ( STE_60 )	f__Dysgonomonadaceae , g__Fermentimonas ( STE_60 )	g__Fermentimonas , s__Fermentimonas sp002398875 ( STE_60 )	2695.48819578859	0.141551656399405	Bacterial/Archaeal ammonia oxidation	Absent	Nitrogen metabolism	*Bacteroidota*, *Dysgonomonadaceae* (STE_60)
STE_61	2.84882073927393	d__Bacteria	*Campylobacterota*	c__Campylobacteria	*Campylobacterales*	*Sulfurimonadaceae*	g__Sulfurimonas	s__	E	p__Campylobacterota , f__Sulfurimonadaceae ( STE_61 )	f__Sulfurimonadaceae , g__Sulfurimonas ( STE_61 )	g__Sulfurimonas , s__ ( STE_61 )	2695.48819578859	0.105688488776353	Bacterial/Archaeal ammonia oxidation	Absent	Nitrogen metabolism	*Campylobacterota*, *Sulfurimonadaceae* (STE_61)
STE_64	11.3139327108434	d__Bacteria	*Bacteroidota*	c__Bacteroidia	*Bacteroidales*	*Tannerellaceae*	g__Parabacteroides_A	s__Parabacteroides_A chartae	E	p__Bacteroidota , f__Tannerellaceae ( STE_64 )	f__Tannerellaceae , g__Parabacteroides_A ( STE_64 )	g__Parabacteroides_A , s__Parabacteroides_A chartae ( STE_64 )	2695.48819578859	0.419735939801934	Bacterial/Archaeal ammonia oxidation	Absent	Nitrogen metabolism	*Bacteroidota*, *Tannerellaceae* (STE_64)
STE_65	236.451280233533	d__Bacteria	*Campylobacterota*	c__Campylobacteria	*Campylobacterales*	*Sulfurovaceae*	g__Sulfurovum	s__	E	p__Campylobacterota , f__Sulfurovaceae ( STE_65 )	f__Sulfurovaceae , g__Sulfurovum ( STE_65 )	g__Sulfurovum , s__ ( STE_65 )	2695.48819578859	8.77211336347023	Bacterial/Archaeal ammonia oxidation	Absent	Nitrogen metabolism	*Campylobacterota*, *Sulfurovaceae* (STE_65)
STE_66	9.89664041255605	d__Bacteria	*Firmicutes_A*	c__Clostridia	*Saccharofermentanales*	*UBA5734*	g__	s__	E	p__Firmicutes_A , f__UBA5734 ( STE_66 )	f__UBA5734 , g__ ( STE_66 )	g__ , s__ ( STE_66 )	2695.48819578859	0.367155768963058	Bacterial/Archaeal ammonia oxidation	Absent	Nitrogen metabolism	*Firmicutes_A*, *UBA5734* (STE_66)
STE_67	139.776335769231	d__Bacteria	*Campylobacterota*	c__Campylobacteria	*Campylobacterales*	*Arcobacteraceae*	g__Aliarcobacter	s__Aliarcobacter skirrowii	E	p__Campylobacterota , f__Arcobacteraceae ( STE_67 )	f__Arcobacteraceae , g__Aliarcobacter ( STE_67 )	g__Aliarcobacter , s__Aliarcobacter skirrowii ( STE_67 )	2695.48819578859	5.18556660673257	Bacterial/Archaeal ammonia oxidation	Absent	Nitrogen metabolism	*Campylobacterota*, *Arcobacteraceae* (STE_67)
STE_69	86.3139281931818	d__Bacteria	*Bacteroidota*	c__Bacteroidia	*Bacteroidales*	*Dysgonomonadaceae*	g__UBA4179	s__UBA4179 sp002381125	E	p__Bacteroidota , f__Dysgonomonadaceae ( STE_69 )	f__Dysgonomonadaceae , g__UBA4179 ( STE_69 )	g__UBA4179 , s__UBA4179 sp002381125 ( STE_69 )	2695.48819578859	3.20216309342546	Bacterial/Archaeal ammonia oxidation	Absent	Nitrogen metabolism	*Bacteroidota*, *Dysgonomonadaceae* (STE_69)
STE_73	3.68182496577947	d__Bacteria	*Bacteroidota*	c__Bacteroidia	*Bacteroidales*	*Paludibacteraceae*	g__Paludibacter	s__	E	p__Bacteroidota , f__Paludibacteraceae ( STE_73 )	f__Paludibacteraceae , g__Paludibacter ( STE_73 )	g__Paludibacter , s__ ( STE_73 )	2695.48819578859	0.136592138356678	Bacterial/Archaeal ammonia oxidation	Absent	Nitrogen metabolism	*Bacteroidota*, *Paludibacteraceae* (STE_73)
STE_78	11.7698205178571	d__Bacteria	*Proteobacteria*	c__Gammaproteobacteria	*Burkholderiales*	*Rhodocyclaceae*	g__Azovibrio	s__Azovibrio restrictus	E	p__Proteobacteria , f__Rhodocyclaceae ( STE_78 )	f__Rhodocyclaceae , g__Azovibrio ( STE_78 )	g__Azovibrio , s__Azovibrio restrictus ( STE_78 )	2695.48819578859	0.436648935663907	Bacterial/Archaeal ammonia oxidation	Absent	Nitrogen metabolism	*Proteobacteria*, *Rhodocyclaceae* (STE_78)
STE_8	29.0624636338028	d__Bacteria	*Cloacimonadota*	c__Cloacimonadia	*Cloacimonadales*	*Cloacimonadaceae*	g__	s__	E	p__Cloacimonadota , f__Cloacimonadaceae ( STE_8 )	f__Cloacimonadaceae , g__ ( STE_8 )	g__ , s__ ( STE_8 )	2695.48819578859	1.07818923782378	Bacterial/Archaeal ammonia oxidation	Absent	Nitrogen metabolism	*Cloacimonadota*, *Cloacimonadaceae* (STE_8)
STE_81	4.66771047727273	d__Bacteria	*Campylobacterota*	c__Campylobacteria	*Campylobacterales*	*Sulfurospirillaceae*	g__	s__	E	p__Campylobacterota , f__Sulfurospirillaceae ( STE_81 )	f__Sulfurospirillaceae , g__ ( STE_81 )	g__ , s__ ( STE_81 )	2695.48819578859	0.173167535460386	Bacterial/Archaeal ammonia oxidation	Absent	Nitrogen metabolism	*Campylobacterota*, *Sulfurospirillaceae* (STE_81)
[truncated: 10,102 more rows]
