# Supplementary material for: Microbial methane cycling in a landfill on a decadal time scale
Source: Nat Commun. 2023 Nov 16;14:7402. doi: 10.1038/s41467-023-43129-x (PMC10654671; doi:10.1038/s41467-023-43129-x)
Supplement: Supplementary file 4 — Source Data [file 41467_2023_43129_MOESM4_ESM.zip › Source_data/Fig_S12_source_data_Mycobacteriaceae_rooted_tree.tre]

(((((GCF_010727945.1_Mycobacteriaceae_Mycobacterium_cookii:0.035273242,(GCF_001673405.1_Mycobacteriaceae_Mycobacterium_sp001673405:0.035002661,GCA_002863225.1_Mycobacteriaceae_Mycobacterium_sp002863225:0.034325851)1.000:0.019728307)1.000:0.043154195,((((((((GCF_001456355.1_Mycobacteriaceae_Mycobacterium_saopaulense:0.005770189,GCF_014204435.1_Mycobacteriaceae_Mycobacterium_chelonae_A:0.010329595)1.000:0.010325180,(GCF_002013895.1_Mycobacteriaceae_Mycobacterium_franklinii:0.017349560,(GCF_001605725.1_Mycobacteriaceae_Mycobacterium_immunogenum:0.013174962,GCF_000069185.1_Mycobacteriaceae_Mycobacterium_abscessus:0.017605989)0.999:0.005743297)0.971:0.005631026)1.000:0.007227549,(GCF_001632805.1_Mycobacteriaceae_Mycobacterium_chelonae:0.006852015,GCF_002356335.1_Mycobacteriaceae_Mycobacterium_stephanolepidis:0.009331102)1.000:0.008428389)0.693:0.005133768,((GCF_002013375.1_Mycobacteriaceae_Mycobacterium_sp002013375:0.003976665,GCF_002013415.1_Mycobacteriaceae_Mycobacterium_sp002013415:0.005501339)0.997:0.002517356,(GCF_004924335.1_Mycobacteriaceae_Mycobacterium_salmoniphilum:0.008466932,GCF_002013465.1_Mycobacteriaceae_Mycobacterium_sp002013465:0.009800507)0.928:0.002753949)1.000:0.010374531)1.000:0.006498245,(GCF_009729205.1_Mycobacteriaceae_Mycobacterium_sp009729205:0.025618133,GCF_013449725.1_Mycobacteriaceae_Mycobacterium_sp013449725:0.029010890)1.000:0.009772212)1.000:0.111054301,((GCF_000092825.1_Mycobacteriaceae_Segniliparus_rotundus:0.063096854,GCF_000185725.2_Mycobacteriaceae_Segniliparus_rugosus:0.055717892)1.000:0.401641490,(((GCA_903970215.1_Mycobacteriaceae_Tsukamurella_sp903970215:0.086953456,(GCF_000312385.1_Mycobacteriaceae_Tsukamurella_sp000312385:0.034340835,(GCF_000092225.1_Mycobacteriaceae_Tsukamurella_paurometabola:0.032552473,((GCF_900103175.1_Mycobacteriaceae_Tsukamurella_pulmonis:0.015451098,(((GCF_900104775.1_Mycobacteriaceae_Tsukamurella_tyrosinosolvens:0.010841070,GCF_007858435.1_Mycobacteriaceae_Tsukamurella_asaccharolytica:0.020992454)0.998:0.003701171,GCF_900631615.1_Mycobacteriaceae_Tsukamurella_paurometabola_A:0.014775765)0.995:0.003744022,GCF_007858475.1_Mycobacteriaceae_Tsukamurella_conjunctivitidis:0.009494919)0.971:0.003667020)0.786:0.003759165,(GCF_007858445.1_Mycobacteriaceae_Tsukamurella_sputi:0.010021220,(GCF_001575205.1_Mycobacteriaceae_Tsukamurella_pseudospumae:0.010360032,GCF_012396015.1_Mycobacteriaceae_Tsukamurella_spumae:0.009409044)1.000:0.026064831)0.529:0.006390892)1.000:0.024356911)1.000:0.015804486)1.000:0.053775702)1.000:0.116661751,(GCF_000380485.1_Mycobacteriaceae_Jongsikchunia_kroppenstedtii:0.140737895,(((GCF_000964005.1_Mycobacteriaceae_Williamsia_A_herbipolensis:0.059235007,GCA_014635305.1_Mycobacteriaceae_Williamsia_A_phyllosphaerae:0.058849932)1.000:0.069595497,((GCF_002735905.1_Mycobacteriaceae_Williamsia_muralis_A:0.004867715,(GCF_000717275.1_Mycobacteriaceae_Williamsia_arboriphila:0.003453927,GCF_001598915.1_Mycobacteriaceae_Williamsia_muralis:0.001903190)0.999:0.003626808)1.000:0.035303678,(GCA_003202005.1_Mycobacteriaceae_Williamsia_faeni:0.075173331,(GCF_003217475.1_Mycobacteriaceae_Williamsia_limnetica:0.011992245,(GCF_002095395.1_Mycobacteriaceae_Williamsia_sp002095395:0.005377330,GCF_002095435.2_Mycobacteriaceae_Williamsia_sp002095435:0.007076163)1.000:0.006961592)1.000:0.030161174)0.875:0.014902801)1.000:0.071913465)1.000:0.022622790,((((GCF_000241305.1_Mycobacteriaceae_Gordonia_effusa:0.037080714,GCF_012933505.1_Mycobacteriaceae_Gordonia_sp012933505:0.043706275)1.000:0.071872133,((GCF_000241345.1_Mycobacteriaceae_Gordonia_amarae:0.019955214,GCA_014530585.1_Mycobacteriaceae_Gordonia_sp014530585:0.028602068)1.000:0.081251581,((((GCF_000248055.1_Mycobacteriaceae_Gordonia_sputi:0.004149199,GCF_001186365.1_Mycobacteriaceae_Gordonia_jacobaea:0.007076566)1.000:0.012248595,(GCF_000248075.1_Mycobacteriaceae_Gordonia_otitidis:0.016336112,GCF_000332975.1_Mycobacteriaceae_Gordonia_aichiensis:0.016845930)0.813:0.005787938)1.000:0.060077530,(GCF_001485495.1_Mycobacteriaceae_Gordonia_desulfuricans:0.058531624,(GCF_000241325.1_Mycobacteriaceae_Gordonia_polyisoprenivorans:0.007159956,GCF_003797185.1_Mycobacteriaceae_Gordonia_sp003797185:0.014459868)1.000:0.048460037)1.000:0.019919873)1.000:0.019421856,((GCF_000024785.1_Mycobacteriaceae_Gordonia_bronchialis:0.053708088,(GCF_000344155.1_Mycobacteriaceae_Gordonia_paraffinivorans:0.040207046,((GCF_000332995.1_Mycobacteriaceae_Gordonia_amicalis:0.017387614,(GCF_900105725.1_Mycobacteriaceae_Gordonia_westfalica:0.012544062,(GCF_000225505.1_Mycobacteriaceae_Gordonia_alkanivorans:0.008157361,(GCF_000298235.1_Mycobacteriaceae_Gordonia_namibiensis:0.006125003,GCF_000327325.1_Mycobacteriaceae_Gordonia_rubripertincta:0.006116613)0.999:0.004530048)1.000:0.005275864)0.996:0.003791930)1.000:0.011799474,(GCA_014041935.1_Mycobacteriaceae_Gordonia_sp014041935:0.028045426,(GCF_011290605.1_Mycobacteriaceae_Gordonia_sp002009645:0.011480596,(GCF_000143885.2_Mycobacteriaceae_Gordonia_sp000143885:0.008957334,(GCF_002149015.1_Mycobacteriaceae_Gordonia_lacunae:0.008565922,GCF_001698225.1_Mycobacteriaceae_Gordonia_terrae:0.005950267)0.969:0.002647611)0.903:0.003207247)1.000:0.020405258)1.000:0.014265937)0.735:0.013225694)1.000:0.034853033)1.000:0.017460010,(GCF_000334455.1_Mycobacteriaceae_Gordonia_soli:0.084898012,((GCF_000298195.1_Mycobacteriaceae_Gordonia_rhizosphera:0.008682223,GCA_004193205.1_Mycobacteriaceae_Gordonia_sedimidis:0.007355224)1.000:0.048490415,((GCF_003855095.1_Mycobacteriaceae_Gordonia_insulae:0.031566751,(GCF_009862785.1_Mycobacteriaceae_Gordonia_sp009862785:0.019192527,GCF_010548645.1_Mycobacteriaceae_Gordonia_sp010548645:0.015651613)1.000:0.023236685)1.000:0.009001777,(GCF_003797825.1_Mycobacteriaceae_Gordonia_sp003797825:0.035409114,(GCA_002700145.1_Mycobacteriaceae_Gordonia_sp002700145:0.021264666,GCF_009828195.1_Mycobacteriaceae_Gordonia_sp009828195:0.019234948)1.000:0.035553781)0.260:0.008174892)1.000:0.017282020)1.000:0.014775602)0.925:0.011762159)0.989:0.012319800)0.974:0.011572568)1.000:0.021608702)0.000:0.011199183,((((GCA_002477755.1_Mycobacteriaceae_Gordonia_sp002477755:0.052782930,GCA_002414845.1_Mycobacteriaceae_Gordonia_sp002414845:0.057573444)0.939:0.010425235,GCF_009932435.1_Mycobacteriaceae_Gordonia_crocea:0.045736245)0.983:0.010216932,GCF_000241265.1_Mycobacteriaceae_Gordonia_araii:0.041656227)1.000:0.095451063,((GCF_000333015.1_Mycobacteriaceae_Gordonia_hirsuta:0.084951835,GCF_002993285.1_Mycobacteriaceae_Gordonia_iterans:0.054465320)1.000:0.052238923,((GCF_007559005.1_Mycobacteriaceae_Gordonia_sp004353055:0.074011847,(GCF_014197435.1_Mycobacteriaceae_Gordonia_humi:0.056671114,(GCF_000344135.1_Mycobacteriaceae_Gordonia_malaquae:0.022543757,GCF_009932475.1_Mycobacteriaceae_Gordonia_spumicola:0.022145566)1.000:0.029418829)0.999:0.015709352)1.000:0.023264283,(GCF_000423025.1_Mycobacteriaceae_Gordonia_shandongensis:0.072723146,((GCF_000192435.1_Mycobacteriaceae_Gordonia_neofelifaecis:0.023778600,GCF_000333035.1_Mycobacteriaceae_Gordonia_sihwensis:0.022198051)1.000:0.014989743,(GCA_012515855.1_Mycobacteriaceae_Gordonia_sp012515855:0.047719080,(GCF_001305675.1_Mycobacteriaceae_Gordonia_phthalatica:0.026295976,GCF_001592365.1_Mycobacteriaceae_Gordonia_hydrophobica:0.028341380)1.000:0.014776995)1.000:0.018536566)1.000:0.017800402)1.000:0.024228637)1.000:0.023200166)1.000:0.067333448)1.000:0.045390623)1.000:0.037147369,(GCA_014639795.1_Mycobacteriaceae_Gordonia_B_jinhuaensis:0.124741790,GCF_900156495.1_Mycobacteriaceae_Williamsia_B_sterculiae:0.113714836)1.000:0.031271140)0.221:0.013600792)0.999:0.018302265)1.000:0.040807877)1.000:0.036890865,((GCF_000380645.1_Mycobacteriaceae_Smaragdicoccus_niigatensis:0.198964835,((GCF_001552855.1_Mycobacteriaceae_Skermania_piniformis:0.159135231,((((((GCF_000308795.1_Mycobacteriaceae_Nocardia_thailandica:0.039485518,(GCA_014646135.1_Mycobacteriaceae_Nocardia_camponoti:0.054658687,((GCF_003182135.1_Mycobacteriaceae_Nocardia_neocaledoniensis:0.016966924,(GCA_014646295.1_Mycobacteriaceae_Nocardia_rhizosphaerihabitans:0.013436923,GCF_900637185.1_Mycobacteriaceae_Nocardia_asteroides:0.013364216)0.017:0.004765145)0.999:0.007054583,((GCF_001612825.1_Mycobacteriaceae_Nocardia_caishijiensis:0.006536980,(GCF_001612805.1_Mycobacteriaceae_Nocardia_coubleae:0.001117685,(GCF_001612905.1_Mycobacteriaceae_Nocardia_ignorata:0.002397009,GCF_013839555.1_Mycobacteriaceae_Nocardia_sp013839555:0.003466622)0.699:0.001262174)1.000:0.007602791)1.000:0.018949714,(GCF_001886715.1_Mycobacteriaceae_Nocardia_mangyaensis:0.023981827,((GCF_001612665.1_Mycobacteriaceae_Nocardia_alba:0.011403146,GCF_001613085.1_Mycobacteriaceae_Nocardia_salmonicida:0.008674550)0.987:0.004841920,(GCF_002846365.1_Mycobacteriaceae_Nocardia_fluminea:0.007194133,GCA_014360565.1_Mycobacteriaceae_Nocardia_sp014360565:0.020789454)0.360:0.002365858)1.000:0.025395186)0.917:0.006053869)0.980:0.005225507)0.729:0.007188151)1.000:0.016100665)1.000:0.032371481,GCF_001612885.1_Mycobacteriaceae_Nocardia_harenae:0.078939294)0.616:0.010269300,(((GCF_001182745.1_Mycobacteriaceae_Nocardia_farcinica:0.022239391,(GCF_000308595.1_Mycobacteriaceae_Nocardia_higoensis:0.011243803,GCF_001613125.1_Mycobacteriaceae_Nocardia_shimofusensis:0.014164491)1.000:0.026904405)1.000:0.019382966,(GCF_003315035.1_Mycobacteriaceae_Nocardia_puris:0.038358069,((GCF_001612615.1_Mycobacteriaceae_Nocardia_amikacinitolerans:0.006710544,GCF_006716565.1_Mycobacteriaceae_Nocardia_bhagyanarayanae:0.004177100)0.994:0.004455167,(GCF_001613045.1_Mycobacteriaceae_Nocardia_lijiangensis:0.013298510,GCF_001613365.1_Mycobacteriaceae_Nocardia_xishanensis:0.010464813)0.653:0.003136783)1.000:0.017360517)0.948:0.007864604)1.000:0.011456177,((((GCF_003123685.1_Mycobacteriaceae_Nocardia_sp003123685:0.038075835,(GCF_000308695.1_Mycobacteriaceae_Nocardia_takedensis:0.033037468,GCF_001310275.1_Mycobacteriaceae_Nocardia_arizonensis:0.033644676)0.999:0.011834837)1.000:0.016466087,((GCF_001612725.1_Mycobacteriaceae_Nocardia_anaemiae:0.005211596,(GCF_000308835.1_Mycobacteriaceae_Nocardia_vinacea:0.005326968,GCF_001613225.1_Mycobacteriaceae_Nocardia_pseudovaccinii:0.009147426)0.999:0.007148641)1.000:0.050465127,((GCF_011801125.1_Mycobacteriaceae_Nocardia_brasiliensis_C:0.008549827,(((GCF_000308475.2_Mycobacteriaceae_Nocardia_brasiliensis:0.001182577,GCF_001613425.1_Mycobacteriaceae_Nocardia_vulneris:0.004242936)0.776:0.000686922,GCF_000710915.1_Mycobacteriaceae_Nocardia_brasiliensis_A:0.003424411)0.115:0.000881735,GCF_000250675.2_Mycobacteriaceae_Nocardia_brasiliensis_B:0.004080359)1.000:0.004107425)1.000:0.012551793,(GCF_001612685.1_Mycobacteriaceae_Nocardia_altamirensis:0.020657669,((GCF_007990755.1_Mycobacteriaceae_Nocardia_ninae:0.002765402,GCF_900269665.1_Mycobacteriaceae_Nocardia_suismassiliense:0.004169165)1.000:0.013081549,(GCF_008704205.1_Mycobacteriaceae_Nocardia_colli:0.015538496,GCF_000308715.1_Mycobacteriaceae_Nocardia_tenerifensis:0.016485815)0.992:0.005807823)1.000:0.011426570)0.631:0.006223895)1.000:0.018715049)0.857:0.011424382)0.984:0.009193282,(GCF_000482385.1_Mycobacteriaceae_Nocardia_sp000482385:0.069505755,((((GCF_001612765.1_Mycobacteriaceae_Nocardia_arthritidis:0.003739401,(GCF_000308575.1_Mycobacteriaceae_Nocardia_exalbida:0.002799799,GCF_001612985.1_Mycobacteriaceae_Nocardia_gamkensis:0.002175958)0.998:0.002474170)1.000:0.009747313,((GCF_000308435.1_Mycobacteriaceae_Nocardia_araoensis:0.006216713,GCF_001612785.1_Mycobacteriaceae_Nocardia_beijingensis:0.007481492)1.000:0.006092628,(GCF_001613465.1_Mycobacteriaceae_Nocardia_niwae:0.006959047,GCF_009829325.1_Mycobacteriaceae_Nocardia_sp009829325:0.006530542)1.000:0.004067377)0.950:0.002956324)0.969:0.003281484,(GCF_009829295.1_Mycobacteriaceae_Nocardia_sp009829295:0.014650437,((GCF_000308415.1_Mycobacteriaceae_Nocardia_asiatica:0.007358610,GCF_013315795.1_Mycobacteriaceae_Nocardia_sp013315795:0.005399670)1.000:0.005095685,GCF_000308455.1_Mycobacteriaceae_Nocardia_abscessus:0.010048085)0.999:0.004046553)0.981:0.002920275)1.000:0.009833841,(GCF_000308755.1_Mycobacteriaceae_Nocardia_pneumoniae:0.008647771,GCF_001612745.1_Mycobacteriaceae_Nocardia_amamiensis:0.011911602)1.000:0.009945912)1.000:0.007744556)1.000:0.016981259)0.801:0.005710607,((GCF_010868145.1_Mycobacteriaceae_Nocardia_cyriacigeorgica_D:0.018178994,(GCF_000284035.1_Mycobacteriaceae_Nocardia_cyriacigeorgica_B:0.007984155,(GCF_010858045.1_Mycobacteriaceae_Nocardia_cyriacigeorgica_E:0.005495718,(GCF_000308555.1_Mycobacteriaceae_Nocardia_cyriacigeorgica:0.005233921,GCF_005863245.1_Mycobacteriaceae_Nocardia_cyriacigeorgica_C:0.002878489)0.572:0.000977631)0.995:0.003257196)1.000:0.007031370)1.000:0.026397525,(GCF_002081715.1_Mycobacteriaceae_Nocardia_donostiensis:0.040098251,((((GCA_013361595.1_Mycobacteriaceae_Nocardia_sp013361595:0.016282039,GCA_014645735.1_Mycobacteriaceae_Nocardia_jinanensis:0.016208522)0.999:0.006464662,((GCF_001613445.1_Mycobacteriaceae_Nocardia_grenadensis:0.011668992,(GCF_001618425.1_Mycobacteriaceae_Nocardia_fusca:0.005059112,GCF_000720425.1_Mycobacteriaceae_Nocardia_rhamnosiphila:0.007744907)0.422:0.002062472)0.674:0.001272617,(GCF_000308775.1_Mycobacteriaceae_Nocardia_testacea:0.008423205,GCF_001613205.1_Mycobacteriaceae_Nocardia_sienata:0.009246721)0.929:0.001883906)1.000:0.006692416)1.000:0.017804481,(GCF_001613245.1_Mycobacteriaceae_Nocardia_speluncae:0.014130431,(GCF_000308515.1_Mycobacteriaceae_Nocardia_carnea:0.006362032,GCF_001613385.1_Mycobacteriaceae_Nocardia_flavorosea:0.008308828)0.994:0.003898982)1.000:0.024086158)1.000:0.035629963,(GCF_000308495.1_Mycobacteriaceae_Nocardia_brevicatena:0.017844342,GCF_000308675.1_Mycobacteriaceae_Nocardia_paucivorans:0.022412740)1.000:0.032471415)0.961:0.011255510)1.000:0.021476825)1.000:0.018501669)0.981:0.006422702)0.226:0.005111783)0.810:0.006457159,(GCF_003598715.1_Mycobacteriaceae_Nocardia_panacis:0.045105080,GCF_011801145.1_Mycobacteriaceae_Nocardia_arthritidis_A:0.030647965)1.000:0.027603514)1.000:0.015023784,(((GCF_000308635.1_Mycobacteriaceae_Nocardia_otitidiscaviarum:0.037845697,GCF_001613345.1_Mycobacteriaceae_Nocardia_uniformis:0.050768073)1.000:0.016881816,((GCF_001613145.1_Mycobacteriaceae_Nocardia_jejuensis:0.048119064,(GCF_001625085.1_Mycobacteriaceae_Nocardia_acidivorans:0.014315640,GCF_009649815.1_Mycobacteriaceae_Nocardia_sp009649815:0.018132481)1.000:0.030990008)1.000:0.013716218,(GCF_001613405.1_Mycobacteriaceae_Nocardia_crassostreae:0.042221282,(GCF_013744875.1_Mycobacteriaceae_Nocardia_sp013744875:0.030149587,((GCF_001612945.1_Mycobacteriaceae_Nocardia_inohanensis:0.013944353,GCF_001613325.1_Mycobacteriaceae_Nocardia_yamanashiensis:0.010625173)1.000:0.027185195,((GCF_000308655.1_Mycobacteriaceae_Nocardia_niigatensis:0.011877916,GCF_009708175.1_Mycobacteriaceae_Nocardia_sp009708175:0.018676276)0.997:0.005866502,(GCF_007990715.1_Mycobacteriaceae_Nocardia_seriolae:0.016530033,((GCF_000308815.1_Mycobacteriaceae_Nocardia_concava:0.017663145,GCF_009760405.1_Mycobacteriaceae_Nocardia_sp009760405:0.013782417)0.851:0.004279619,GCF_003626895.1_Mycobacteriaceae_Nocardia_yunnanensis:0.017215543)0.381:0.002367016)1.000:0.009337513)1.000:0.019444316)0.316:0.007690253)1.000:0.009339722)0.793:0.006778890)1.000:0.016138223)1.000:0.025681208,((((GCF_000526215.1_Mycobacteriaceae_Nocardia_sp000526215:0.049690563,(GCF_001613165.1_Mycobacteriaceae_Nocardia_mexicana:0.034069462,(GCF_000308875.1_Mycobacteriaceae_Nocardia_transvalensis:0.034543622,GCF_014466955.1_Mycobacteriaceae_Nocardia_wallacei:0.026638276)0.926:0.007872332)0.975:0.008732512)1.000:0.019670472,(GCF_001613105.1_Mycobacteriaceae_Nocardia_pseudobrasiliensis:0.045269527,GCF_013186535.1_Mycobacteriaceae_Nocardia_terpenica:0.043945458)0.995:0.010282416)0.540:0.007472988,(((GCF_000308855.1_Mycobacteriaceae_Nocardia_veterana:0.017669011,((GCF_001612635.1_Mycobacteriaceae_Nocardia_africana:0.006027429,(GCF_000308535.1_Mycobacteriaceae_Nocardia_cerradoensis:0.003586255,(GCF_001613505.1_Mycobacteriaceae_Nocardia_mikamii:0.006826764,(GCF_000308375.1_Mycobacteriaceae_Nocardia_aobensis:0.002602069,GCF_001612965.1_Mycobacteriaceae_Nocardia_kruczakiae:0.003883441)0.973:0.001618023)0.920:0.001389979)1.000:0.004743187)0.708:0.002741195,((GCF_001612845.1_Mycobacteriaceae_Nocardia_elegans:0.001518857,GCF_001613005.1_Mycobacteriaceae_Nocardia_nova:0.003386942)0.997:0.002139458,GCF_002933465.1_Mycobacteriaceae_Nocardia_nova_B:0.007049913)0.979:0.002632543)1.000:0.011341295)0.897:0.006530468,(GCF_000523235.1_Mycobacteriaceae_Nocardia_nova_A:0.027664125,GCF_001613265.1_Mycobacteriaceae_Nocardia_vermiculata:0.038628645)0.999:0.010673095)1.000:0.029654377,((GCF_000308615.1_Mycobacteriaceae_Nocardia_jiangxiensis:0.014417780,GCF_001613305.1_Mycobacteriaceae_Nocardia_vaccinii:0.014487149)0.000:0.002373061,(GCF_001613065.1_Mycobacteriaceae_Nocardia_miyunensis:0.012428496,GCF_009604405.1_Mycobacteriaceae_Nocardia_sp009604405:0.021781951)0.405:0.003364677)1.000:0.050572025)0.990:0.009025661)1.000:0.009962712,((GCF_000381925.1_Mycobacteriaceae_Nocardia_sp000381925:0.011322421,GCF_009604425.1_Mycobacteriaceae_Nocardia_sp009604425:0.014047007)1.000:0.051112188,GCF_003696265.1_Mycobacteriaceae_Nocardia_stercoris:0.082116402)0.995:0.014623766)1.000:0.014923668)1.000:0.020712586)1.000:0.068579553,GCA_013362555.1_Mycobacteriaceae_JABFVX01_sp013362555:0.134755330)0.917:0.015527704)0.801:0.013474176,((GCF_008297975.1_Mycobacteriaceae_YC2-7_sp008297975:0.083201189,GCF_012932915.1_Mycobacteriaceae_YC2-7_sp012932915:0.093281892)1.000:0.025137679,(GCF_001646865.1_Mycobacteriaceae_Aldersonia_kunmingensis:0.102622579,GCF_007489285.1_Mycobacteriaceae_ID1734_sp007489285:0.097353383)0.880:0.015251659)0.959:0.015844269)0.000:0.011504652)1.000:0.029774774,((((((GCF_000341795.1_Mycobacteriaceae_Rhodococcus_triatomae_A:0.017982676,GCF_001040705.1_Mycobacteriaceae_Rhodococcus_sp001040705:0.014005735)1.000:0.035724672,(GCF_006704125.1_Mycobacteriaceae_Rhodococcus_sp006704125:0.027048056,(GCF_001894985.1_Mycobacteriaceae_Rhodococcus_tukisamuensis:0.045461735,(GCF_001894865.1_Mycobacteriaceae_Rhodococcus_maanshanensis:0.006638873,GCF_005049235.1_Mycobacteriaceae_Rhodococcus_oryzae:0.010198214)1.000:0.027207701)1.000:0.011977663)1.000:0.016538709)1.000:0.041046397,(((GCF_004011825.1_Mycobacteriaceae_Rhodococcus_sp004011825:0.016423102,GCF_004011835.1_Mycobacteriaceae_Rhodococcus_sp004011835:0.012950923)1.000:0.032764755,((GCF_005484805.1_Mycobacteriaceae_Rhodococcus_sp005484805:0.018774412,GCF_005434945.1_Mycobacteriaceae_Rhodococcus_subtropicus:0.045449241)0.995:0.006968756,(GCF_004011865.1_Mycobacteriaceae_Rhodococcus_agglutinans:0.016567383,(((GCF_000738775.1_Mycobacteriaceae_Rhodococcus_defluvii:0.026050907,GCF_013348805.1_Mycobacteriaceae_Rhodococcus_sp003350365:0.013511236)0.849:0.006498043,GCF_004328705.1_Mycobacteriaceae_Rhodococcus_sp004328705:0.036749919)1.000:0.009004662,(GCF_001646645.1_Mycobacteriaceae_Rhodococcus_hoagii:0.017822563,GCF_003051005.1_Mycobacteriaceae_Rhodococcus_sp003051005:0.022670663)0.659:0.007162429)0.981:0.004774082)1.000:0.008070519)0.895:0.007772990)1.000:0.036672570,((GCF_001894945.1_Mycobacteriaceae_Rhodococcus_ruber:0.012184723,GCF_011058165.1_Mycobacteriaceae_Rhodococcus_aetherivorans:0.009335289)1.000:0.036519321,((GCF_001646785.1_Mycobacteriaceae_Rhodococcus_phenolicus:0.011263769,GCF_001895025.1_Mycobacteriaceae_Rhodococcus_zopfii:0.010191874)1.000:0.029315417,(((GCF_001895045.1_Mycobacteriaceae_Rhodococcus_coprophilus:0.011074624,GCF_012844225.1_Mycobacteriaceae_Rhodococcus_sp012844225:0.013276881)1.000:0.033356344,((GCF_001646655.1_Mycobacteriaceae_Rhodococcus_gordoniae:0.007487574,GCA_013602415.1_Mycobacteriaceae_Rhodococcus_sp013602415:0.005628776)1.000:0.005188264,(GCF_900187265.1_Mycobacteriaceae_Rhodococcus_rhodochrous:0.003692360,GCF_900105195.1_Mycobacteriaceae_Rhodococcus_pyridinivorans:0.004829667)0.984:0.003429091)1.000:0.031164948)1.000:0.011008079,(GCA_012729135.1_Mycobacteriaceae_Rhodococcus_sp012729135:0.042760479,(GCF_012726195.1_Mycobacteriaceae_Rhodococcus_sp012726195:0.012140737,(GCF_004345605.1_Mycobacteriaceae_Rhodococcus_sp004345605:0.007441098,GCA_001312645.1_Mycobacteriaceae_Rhodococcus_sp001312645:0.032541905)0.941:0.005706673)1.000:0.029767198)0.994:0.012480651)1.000:0.016912030)1.000:0.014492032)1.000:0.046574938)0.800:0.014846747)0.524:0.010999949,((((GCF_001552595.1_Mycobacteriaceae_Rhodococcus_erythropolis:0.001722851,(GCF_001646745.1_Mycobacteriaceae_Rhodococcus_qingshengii:0.002494574,GCF_002303875.1_Mycobacteriaceae_Rhodococcus_erythropolis_D:0.001674116)0.807:0.001231696)1.000:0.012557561,(GCF_002245895.1_Mycobacteriaceae_Rhodococcus_sp002245895:0.023301088,(GCF_005938745.2_Mycobacteriaceae_Rhodococcus_sp005938745:0.003933582,GCA_008125105.1_Mycobacteriaceae_Rhodococcus_globerula:0.005139965)1.000:0.008687429)1.000:0.009939410)1.000:0.065173461,(GCA_012514505.1_Mycobacteriaceae_Rhodococcus_sp012514505:0.081300030,(GCF_003130705.1_Mycobacteriaceae_Rhodococcus_sp003130705:0.021285503,((GCF_001767395.1_Mycobacteriaceae_Rhodococcus_sp001767395:0.033333954,GCF_001894885.1_Mycobacteriaceae_Rhodococcus_marinonascens:0.023330195)1.000:0.020293058,((GCF_001894825.1_Mycobacteriaceae_Rhodococcus_jostii:0.005398541,GCF_014256275.1_Mycobacteriaceae_Rhodococcus_wratislaviensis_A:0.008821516)0.672:0.002362422,((GCF_900455735.1_Mycobacteriaceae_Rhodococcus_wratislaviensis:0.002536300,(GCF_012396235.1_Mycobacteriaceae_Rhodococcus_opacus:0.003261881,GCF_000014565.1_Mycobacteriaceae_Rhodococcus_jostii_A:0.004763909)0.990:0.001784619)1.000:0.002868078,(GCF_000010805.1_Mycobacteriaceae_Rhodococcus_opacus_C:0.005757051,(GCF_002165735.1_Mycobacteriaceae_Rhodococcus_sp002165735:0.004207941,GCF_900105905.1_Mycobacteriaceae_Rhodococcus_koreensis:0.002589603)0.980:0.001980673)1.000:0.004251406)0.870:0.001782673)1.000:0.009526091)0.916:0.007082708)1.000:0.021552032)0.276:0.009450217)0.959:0.012665811,(GCF_014217785.1_Mycobacteriaceae_Rhodococcus_triatomae:0.064284987,(GCF_001894925.1_Mycobacteriaceae_Rhodococcus_rhodnii:0.086023997,GCF_012726205.1_Mycobacteriaceae_Rhodococcus_sp012726205:0.059366217)1.000:0.034312123)1.000:0.028302704)1.000:0.017133381)1.000:0.022158815,((((GCF_001894785.1_Mycobacteriaceae_Rhodococcus_B_fascians:0.011753683,(GCF_000333955.1_Mycobacteriaceae_Rhodococcus_B_sp000333955:0.015508199,((GCF_000954115.1_Mycobacteriaceae_Rhodococcus_B_sp000954115:0.005293933,((GCF_002259485.1_Mycobacteriaceae_Rhodococcus_B_sp002259485:0.006880047,GCF_002259405.1_Mycobacteriaceae_Rhodococcus_B_sp002259405:0.002792916)1.000:0.003181278,(GCF_002258315.1_Mycobacteriaceae_Rhodococcus_B_sp002258315:0.001811951,GCF_000813105.1_Mycobacteriaceae_Rhodococcus_B_sp000813105:0.010339816)0.906:0.000960712)0.938:0.002339051)1.000:0.007284667,(GCF_002258785.1_Mycobacteriaceae_Rhodococcus_B_sp002258785:0.010712005,(GCF_000760935.2_Mycobacteriaceae_Rhodococcus_B_sp002259335:0.003919124,GCF_001426085.1_Mycobacteriaceae_Rhodococcus_B_sp001426085:0.008065417)1.000:0.004852285)0.687:0.002225883)0.834:0.002394169)0.921:0.005338862)1.000:0.039616509,((GCF_002091955.1_Mycobacteriaceae_Rhodococcus_B_sp002091955:0.003922621,(GCF_002091985.1_Mycobacteriaceae_Rhodococcus_B_sp002091985:0.004447357,(GCF_004795915.1_Mycobacteriaceae_Rhodococcus_B_sp004795915:0.006331817,GCF_014281965.1_Mycobacteriaceae_Rhodococcus_B_sp014281965:0.003322033)0.966:0.001574793)0.968:0.002406880)1.000:0.046901792,((GCF_001895005.1_Mycobacteriaceae_Rhodococcus_B_yunnanensis:0.024065059,(GCF_001645385.1_Mycobacteriaceae_Rhodococcus_B_kyotonensis_B:0.018699252,GCF_900188125.1_Mycobacteriaceae_Rhodococcus_B_kyotonensis:0.017760170)1.000:0.013298966)0.982:0.005356311,((GCF_001942265.1_Mycobacteriaceae_Rhodococcus_B_sp001942265:0.045190907,((GCF_000760735.1_Mycobacteriaceae_Rhodococcus_B_fascians_E:0.002034125,GCF_002259415.1_Mycobacteriaceae_Rhodococcus_B_sp002259415:0.004370827)1.000:0.024973893,(GCF_001647195.1_Mycobacteriaceae_Rhodococcus_B_sp001647195:0.024646623,GCF_003641205.1_Mycobacteriaceae_Rhodococcus_B_sp003641205:0.021687064)0.605:0.004808798)1.000:0.006968714)0.396:0.003239885,GCF_003386655.1_Mycobacteriaceae_Rhodococcus_B_sp003386655:0.025409733)0.998:0.007298379)0.999:0.008203566)1.000:0.025119039)1.000:0.052336717,(GCA_014635345.1_Mycobacteriaceae_Rhodococcus_C_trifolii:0.069729398,((GCF_001894765.1_Mycobacteriaceae_Rhodococcus_C_corynebacterioides:0.007998535,GCF_900111805.1_Mycobacteriaceae_Rhodococcus_C_kroppenstedtii:0.007553935)1.000:0.047475221,(GCF_000686025.1_Mycobacteriaceae_Rhodococcus_C_sp000686025:0.026914126,GCF_001426185.1_Mycobacteriaceae_Rhodococcus_C_sp001426185:0.026537179)1.000:0.024154570)1.000:0.038173600)1.000:0.045660938)0.512:0.019234295,GCF_001552615.1_Mycobacteriaceae_Millisia_brevis:0.223366532)0.952:0.024653576)1.000:0.021514937,(((((GCF_000214175.1_Mycobacteriaceae_Hoyosella_subflava:0.009171757,GCF_014191505.1_Mycobacteriaceae_Hoyosella_altamirensis:0.005848711)1.000:0.086033427,(GCF_008312885.1_Mycobacteriaceae_Hoyosella_sp008312885:0.088943902,GCA_014643175.1_Mycobacteriaceae_Hoyosella_rhizosphaerae:0.086354475)1.000:0.043619417)1.000:0.104305316,((GCF_001659785.1_Mycobacteriaceae_Dietzia_timorensis:0.179133551,(GCA_012841845.1_Mycobacteriaceae_Dietzia_sp012841845:0.049088101,(GCF_014144865.1_Mycobacteriaceae_Dietzia_aerolata:0.054950204,(((GCF_003096075.1_Mycobacteriaceae_Dietzia_lutea:0.007324305,(GCF_000186325.1_Mycobacteriaceae_Dietzia_cinnamea_A:0.005257185,GCF_001571065.1_Mycobacteriaceae_Dietzia_cinnamea:0.010070220)0.985:0.003591207)1.000:0.021686189,(GCF_008369165.1_Mycobacteriaceae_Dietzia_sp008369165:0.028776551,GCF_014144855.1_Mycobacteriaceae_Dietzia_maris:0.034236298)0.996:0.011451242)0.991:0.008057995,((GCA_002415925.1_Mycobacteriaceae_Dietzia_sp002415925:0.043371649,((GCF_002289575.1_Mycobacteriaceae_Dietzia_natronolimnaea_A:0.008661279,GCF_003052165.1_Mycobacteriaceae_Dietzia_sp003052165:0.010768141)1.000:0.016710447,(GCF_003096095.1_Mycobacteriaceae_Dietzia_psychralcaliphila:0.017034350,(GCF_014145145.1_Mycobacteriaceae_Dietzia_cercidiphylli:0.010882984,GCF_014145095.1_Mycobacteriaceae_Dietzia_sp014145095:0.010453569)0.935:0.005144877)0.927:0.006559174)1.000:0.023677221)0.969:0.014297638,GCF_000226215.1_Mycobacteriaceae_Dietzia_alimentaria:0.058460534)0.968:0.007642381)0.896:0.011623927)1.000:0.021587448)1.000:0.070806547)1.000:0.094397960,((GCA_012842085.1_Mycobacteriaceae_Lawsonella_sp012842085:0.149538334,(GCF_001293125.1_Mycobacteriaceae_Lawsonella_clevelandensis:0.039730701,GCA_003241315.1_Mycobacteriaceae_Lawsonella_clevelandensis_A:0.054056683)1.000:0.067476969)1.000:0.208175833,((GCF_000372445.1_Mycobacteriaceae_Corynebacterium_ulceribovis:0.192240818,(((GCF_000427865.1_Mycobacteriaceae_Corynebacterium_sputi:0.143359501,GCF_001941505.1_Mycobacteriaceae_Corynebacterium_sphenisci:0.111293974)1.000:0.041746501,(GCA_012838715.1_Mycobacteriaceae_Corynebacterium_sp012838715:0.056426687,(GCF_000758965.1_Mycobacteriaceae_Corynebacterium_freneyi:0.025245555,(GCF_001056295.1_Mycobacteriaceae_Corynebacterium_halotolerans_A:0.020212236,(GCF_001552415.1_Mycobacteriaceae_Corynebacterium_xerosis:0.015182264,GCA_012837295.1_Mycobacteriaceae_Corynebacterium_sp012837295:0.011697454)1.000:0.011803943)1.000:0.010766933)1.000:0.025877173)1.000:0.039765398)0.679:0.019196371,((GCF_001054325.1_Mycobacteriaceae_Corynebacterium_vitaeruminis_A:0.009033810,(GCF_000173655.1_Mycobacteriaceae_Corynebacterium_amycolatum_A:0.006817830,GCF_014335175.1_Mycobacteriaceae_Corynebacterium_amycolatum:0.005407859)0.756:0.003721046)1.000:0.042467072,(GCF_001274895.1_Mycobacteriaceae_Corynebacterium_lactis:0.024613817,GCF_900519355.1_Mycobacteriaceae_Corynebacterium_lactis_A:0.030966518)1.000:0.023837049)1.000:0.080500403)1.000:0.064248089)1.000:0.034844563,(((GCF_003813965.1_Mycobacteriaceae_Corynebacterium_choanis:0.246794339,((GCF_000411375.1_Mycobacteriaceae_Corynebacterium_pyruviciproducens:0.040204859,GCF_900176155.1_Mycobacteriaceae_Corynebacterium_glucuronolyticum:0.039939616)1.000:0.215754851,(GCF_000372385.1_Mycobacteriaceae_Corynebacterium_ciconiae:0.017648332,GCF_008930665.1_Mycobacteriaceae_Corynebacterium_sp008930665:0.021846741)1.000:0.147500544)0.997:0.032853262)0.477:0.016827989,(((GCF_013410305.1_Mycobacteriaceae_Corynebacterium_durum:0.117403963,(GCF_000428805.1_Mycobacteriaceae_Corynebacterium_freiburgense:0.050588800,GCF_007859215.1_Mycobacteriaceae_Corynebacterium_canis:0.057927630)1.000:0.058342301)1.000:0.025065319,(GCF_000590555.1_Mycobacteriaceae_Corynebacterium_argentoratense:0.133653841,(GCF_001941445.1_Mycobacteriaceae_Corynebacterium_aquilae:0.047363352,GCF_002994655.1_Mycobacteriaceae_Corynebacterium_sp002994655:0.049959999)1.000:0.073674722)1.000:0.035336219)1.000:0.021032649,((GCF_001021025.1_Mycobacteriaceae_Corynebacterium_epidermidicanis:0.070441958,(GCF_009734385.1_Mycobacteriaceae_Corynebacterium_sp009734385:0.048108179,GCF_014117265.1_Mycobacteriaceae_Corynebacterium_sp014117265:0.041219062)1.000:0.034241267)1.000:0.076951276,(((((GCF_001457455.1_Mycobacteriaceae_Corynebacterium_diphtheriae:0.008127942,GCF_902702935.1_Mycobacteriaceae_Corynebacterium_rouxii:0.008010099)1.000:0.063168884,(GCF_002155265.1_Mycobacteriaceae_Corynebacterium_pseudotuberculosis:0.014510261,(GCF_004382825.2_Mycobacteriaceae_Corynebacterium_silvaticum:0.008918633,GCF_900187135.1_Mycobacteriaceae_Corynebacterium_ulcerans:0.005634758)1.000:0.006472969)1.000:0.056832619)1.000:0.027000584,(GCF_003813985.1_Mycobacteriaceae_Corynebacterium_geronticis:0.042923810,(GCF_003814005.1_Mycobacteriaceae_Corynebacterium_pseudopelargi:0.012185247,GCF_004114895.1_Mycobacteriaceae_Corynebacterium_pelargi:0.012051285)1.000:0.032188925)1.000:0.092229555)0.997:0.014199927,((GCF_000980835.1_Mycobacteriaceae_Corynebacterium_kutscheri:0.110850344,(GCF_001020985.1_Mycobacteriaceae_Corynebacterium_mustelae:0.081517667,GCF_011612265.1_Mycobacteriaceae_Corynebacterium_matruchotii:0.123323835)1.000:0.049003647)0.921:0.017347455,(GCF_000550805.1_Mycobacteriaceae_Corynebacterium_vitaeruminis:0.070818328,GCF_007904105.1_Mycobacteriaceae_Corynebacterium_sp007904105:0.125833260)0.998:0.018468212)0.981:0.011929131)1.000:0.049125011,((GCF_009734425.1_Mycobacteriaceae_Corynebacterium_sp009734425:0.107526674,(GCF_900169525.1_Mycobacteriaceae_Corynebacterium_pacaense:0.068947764,(GCF_000011305.1_Mycobacteriaceae_Corynebacterium_efficiens:0.055358976,(GCF_000344785.1_Mycobacteriaceae_Corynebacterium_callunae:0.042515224,(GCF_001277995.1_Mycobacteriaceae_Corynebacterium_deserti:0.025301462,(GCF_002355155.1_Mycobacteriaceae_Corynebacterium_suranareeae:0.014262908,(GCF_000011325.1_Mycobacteriaceae_Corynebacterium_glutamicum:0.013785368,GCF_001643015.1_Mycobacteriaceae_Corynebacterium_crudilactis:0.026873554)0.847:0.005932553)1.000:0.014380650)1.000:0.015614542)1.000:0.027579916)0.993:0.014779460)1.000:0.061048733)0.508:0.023682431,(((((GCF_001412085.1_Mycobacteriaceae_Corynebacterium_lowii:0.034559168,(GCF_000375365.1_Mycobacteriaceae_Corynebacterium_mastitidis:0.036799397,(GCF_001412105.1_Mycobacteriaceae_Corynebacterium_oculi:0.025023371,GCF_014267345.1_Mycobacteriaceae_Corynebacterium_sp014267345:0.039205998)1.000:0.015059360)0.039:0.008655298)1.000:0.089701030,(GCF_000296405.1_Mycobacteriaceae_Corynebacterium_otitidis:0.262937781,(GCF_000732945.1_Mycobacteriaceae_Corynebacterium_atypicum:0.108160101,GCF_001941485.1_Mycobacteriaceae_Corynebacterium_frankenforstense:0.075837463)1.000:0.063597901)0.999:0.028711925)0.834:0.019139430,(GCF_000379705.1_Mycobacteriaceae_Corynebacterium_caspium:0.154691031,GCF_002563965.1_Mycobacteriaceae_Corynebacterium_renale:0.115420284)1.000:0.064823064)1.000:0.039402414,(((((GCF_000379425.1_Mycobacteriaceae_Corynebacterium_lubricantis:0.074237710,(GCF_000373805.1_Mycobacteriaceae_Corynebacterium_pilosum:0.030153543,GCF_900187295.1_Mycobacteriaceae_Corynebacterium_cystitidis:0.037671780)1.000:0.052206973)1.000:0.039538104,(((GCF_000143825.1_Mycobacteriaceae_Corynebacterium_genitalium_A:0.017707077,GCA_900618065.1_Mycobacteriaceae_Corynebacterium_sp900618065:0.016623910)1.000:0.052956327,((GCF_900155535.1_Mycobacteriaceae_Corynebacterium_urinapleomorphum:0.022135897,GCF_900156665.1_Mycobacteriaceae_Corynebacterium_appendicis:0.034345368)1.000:0.036443189,GCF_008693065.1_Mycobacteriaceae_Corynebacterium_tuscaniense:0.058615848)0.045:0.012540462)1.000:0.064947028,(((GCF_003070865.1_Mycobacteriaceae_Corynebacterium_sp003070865:0.066915563,(GCF_900103625.1_Mycobacteriaceae_Corynebacterium_mycetoides:0.041428891,(GCF_011038645.1_Mycobacteriaceae_Corynebacterium_sp011038645:0.035553549,(GCF_000159635.1_Mycobacteriaceae_Corynebacterium_lipophiloflavum:0.015838140,GCF_007641235.1_Mycobacteriaceae_Corynebacterium_sanguinis:0.015465703)1.000:0.032426219)0.612:0.008089653)1.000:0.014951351)1.000:0.036581502,(GCF_000372085.1_Mycobacteriaceae_Corynebacterium_capitovis:0.092260440,(GCF_900105305.1_Mycobacteriaceae_Corynebacterium_timonense:0.059443989,(GCA_002339505.1_Mycobacteriaceae_Corynebacterium_sp002339505:0.054544486,GCF_900411315.1_Mycobacteriaceae_Corynebacterium_senegalense:0.031921466)0.530:0.011920160)1.000:0.018203398)1.000:0.018326367)1.000:0.021210896,(((GCF_903645305.1_Mycobacteriaceae_Corynebacterium_sp001764565:0.062545344,((GCF_014490555.1_Mycobacteriaceae_Corynebacterium_sp014490555:0.033729417,GCF_900105505.1_Mycobacteriaceae_Corynebacterium_coyleae:0.030193389)1.000:0.023002432,(GCF_000577555.1_Mycobacteriaceae_Corynebacterium_jeddahense:0.046913905,((GCF_900176865.1_Mycobacteriaceae_Corynebacterium_fournieri:0.028544370,(GCF_013978595.1_Mycobacteriaceae_Corynebacterium_sp013978595:0.011995368,(GCF_001807265.1_Mycobacteriaceae_Corynebacterium_sp001807265:0.007244242,GCF_900156035.1_Mycobacteriaceae_Corynebacterium_afermentans:0.016421595)0.999:0.004943956)1.000:0.015236546)0.949:0.006357549,(GCA_014490595.1_Mycobacteriaceae_Corynebacterium_sp014490595:0.023138772,GCF_012396315.1_Mycobacteriaceae_Corynebacterium_mucifaciens:0.030400744)0.857:0.005377666)1.000:0.015082521)0.813:0.009556638)1.000:0.021826654)1.000:0.032207700,(GCF_002287505.1_Mycobacteriaceae_Corynebacterium_glaucum_A:0.067293019,((GCF_001263755.1_Mycobacteriaceae_Corynebacterium_riegelii:0.009000811,GCF_001806875.1_Mycobacteriaceae_Corynebacterium_sp001806875:0.014272277)1.000:0.058449078,GCF_900078305.2_Mycobacteriaceae_Corynebacterium_bouchesdurhonense:0.058770975)0.387:0.012809102)1.000:0.025178953)1.000:0.013048498,((GCF_003693265.1_Mycobacteriaceae_Corynebacterium_gottingense:0.043187925,(GCF_000739455.1_Mycobacteriaceae_Corynebacterium_imitans:0.006890910,GCF_001831515.1_Mycobacteriaceae_Corynebacterium_sp001831515:0.006355669)1.000:0.034666430)1.000:0.050433199,(GCF_001767255.1_Mycobacteriaceae_Corynebacterium_sp001767255:0.012464632,(GCF_001875665.1_Mycobacteriaceae_Corynebacterium_sp001875665:0.011806172,GCF_001875725.1_Mycobacteriaceae_Corynebacterium_sp001875725:0.009147204)0.995:0.005538081)1.000:0.099137158)0.998:0.015548745)1.000:0.015398208)1.000:0.041454446)1.000:0.037633047)1.000:0.054482932,(GCF_000442645.1_Mycobacteriaceae_Corynebacterium_maris:0.142137097,((GCF_000767055.1_Mycobacteriaceae_Corynebacterium_doosanense:0.105432480,GCF_003065405.1_Mycobacteriaceae_Corynebacterium_sp003065405:0.121323496)0.972:0.016110889,(GCF_006334925.1_Mycobacteriaceae_Corynebacterium_tapiri:0.120924267,GCF_001021065.1_Mycobacteriaceae_Corynebacterium_uterequi:0.127285730)0.996:0.020497489)1.000:0.034367238)1.000:0.029829463)1.000:0.023150760,((GCF_000375525.1_Mycobacteriaceae_Corynebacterium_propinquum:0.026634046,GCF_000688415.1_Mycobacteriaceae_Corynebacterium_pseudodiphtheriticum:0.028933142)1.000:0.203244142,(GCF_014217255.1_Mycobacteriaceae_Corynebacterium_sp014217255:0.113189848,((((GCF_001941565.1_Mycobacteriaceae_Corynebacterium_phocae:0.109956165,(GCF_011038735.1_Mycobacteriaceae_Corynebacterium_sp011038735:0.078104720,GCF_900092335.1_Mycobacteriaceae_Corynebacterium_phoceense:0.064337789)0.659:0.017582870)1.000:0.029980904,((GCF_000980815.1_Mycobacteriaceae_Corynebacterium_camporealensis:0.071231681,((GCF_002154655.1_Mycobacteriaceae_Corynebacterium_kefirresidentii:0.008224941,((GCF_000175635.1_Mycobacteriaceae_Corynebacterium_tuberculostearicum_C:0.001999137,(GCF_013408445.1_Mycobacteriaceae_Corynebacterium_tuberculostearicum:0.002930276,GCF_001059565.1_Mycobacteriaceae_Corynebacterium_aurimucosum_E:0.008659267)1.000:0.004385984)0.638:0.001335978,GCA_900539985.1_Mycobacteriaceae_Corynebacterium_sp900539985:0.005354265)0.963:0.004073783)1.000:0.021527615,(GCF_003688935.1_Mycobacteriaceae_Corynebacterium_macginleyi:0.023545652,(GCF_000159115.1_Mycobacteriaceae_Corynebacterium_accolens:0.005314763,GCF_000478175.1_Mycobacteriaceae_Corynebacterium_sp000478175:0.007273469)0.997:0.005496106)1.000:0.037061319)1.000:0.051354544)0.929:0.015017971,((((GCF_002861385.1_Mycobacteriaceae_Corynebacterium_aurimucosum_C:0.011565939,(GCF_000988205.1_Mycobacteriaceae_Corynebacterium_minutissimum_A:0.009417303,(GCF_001836165.1_Mycobacteriaceae_Corynebacterium_sp001836165:0.005601574,(GCF_000022905.1_Mycobacteriaceae_Corynebacterium_aurimucosum:0.006362951,GCF_001807205.1_Mycobacteriaceae_Corynebacterium_sp001807205:0.006333179)1.000:0.005664119)0.998:0.004345955)0.999:0.005078701)1.000:0.011953066,(GCF_000833575.1_Mycobacteriaceae_Corynebacterium_singulare:0.020217180,(GCF_001812805.1_Mycobacteriaceae_Corynebacterium_sp001812805:0.008486711,(GCF_000805675.1_Mycobacteriaceae_Corynebacterium_minutissimum:0.003570750,GCF_900447475.1_Mycobacteriaceae_Corynebacterium_minutissimum_B:0.006404805)0.997:0.004085995)1.000:0.009655067)0.998:0.008202008)1.000:0.048206569,(GCF_000159135.1_Mycobacteriaceae_Corynebacterium_striatum:0.019190502,GCF_001586215.1_Mycobacteriaceae_Corynebacterium_simulans:0.023838446)1.000:0.034754967)1.000:0.016354788,GCF_008693105.1_Mycobacteriaceae_Corynebacterium_flavescens:0.094892369)0.713:0.009834600)0.989:0.015262566)1.000:0.017290592,(GCF_004795735.1_Mycobacteriaceae_Corynebacterium_endometrii:0.088797184,(GCF_000550785.1_Mycobacteriaceae_Corynebacterium_casei:0.025877528,(GCF_001941425.1_Mycobacteriaceae_Corynebacterium_ammoniagenes:0.028510480,(GCF_001941345.1_Mycobacteriaceae_Corynebacterium_stationis:0.004866890,GCF_002967075.1_Mycobacteriaceae_Corynebacterium_sp002967075:0.003851961)1.000:0.020650141)1.000:0.013157991)1.000:0.081496957)0.998:0.017987123)0.576:0.008700597,(GCF_001815935.1_Mycobacteriaceae_Corynebacterium_sp001815935:0.080660797,GCF_000420605.1_Mycobacteriaceae_Corynebacterium_massiliense:0.164157006)0.999:0.025979349)0.999:0.019506743)1.000:0.024999708)1.000:0.032977249)1.000:0.022208572,(GCF_000341345.1_Mycobacteriaceae_Corynebacterium_halotolerans:0.071427023,(((GCF_900177745.1_Mycobacteriaceae_Corynebacterium_pollutisoli:0.025222509,(GCF_000819445.1_Mycobacteriaceae_Corynebacterium_humireducens:0.012589440,GCA_012838985.1_Mycobacteriaceae_Corynebacterium_sp012838985:0.013316935)1.000:0.015177029)1.000:0.019648761,(GCF_003955685.1_Mycobacteriaceae_Corynebacterium_sp003955685:0.036866878,(GCF_000835165.1_Mycobacteriaceae_Corynebacterium_marinum:0.031915835,GCF_009734405.1_Mycobacteriaceae_Corynebacterium_sp009734405:0.030204523)1.000:0.016536132)1.000:0.018828036)1.000:0.026977796,(GCF_001021045.1_Mycobacteriaceae_Corynebacterium_testudinoris:0.061840566,GCF_003716585.1_Mycobacteriaceae_Corynebacterium_sp003716585:0.084635629)1.000:0.021003924)1.000:0.025295983)1.000:0.025168325)0.932:0.018114718)0.715:0.013036337,(GCF_014522205.1_Mycobacteriaceae_Corynebacterium_sp014522205:0.154524693,GCF_900113445.1_Mycobacteriaceae_Corynebacterium_spheniscorum:0.131510603)1.000:0.033092605)0.960:0.011444820)1.000:0.018867858)1.000:0.022643206)0.989:0.016099003)0.999:0.015594143)1.000:0.044196890,(((GCF_000023145.1_Mycobacteriaceae_Corynebacterium_kroppenstedtii:0.005987231,GCA_003243515.1_Mycobacteriaceae_Corynebacterium_kroppenstedtii_B:0.010832497)0.754:0.002075114,(GCF_001552955.1_Mycobacteriaceae_Corynebacterium_kroppenstedtii_A:0.005910307,GCA_902373425.1_Mycobacteriaceae_Corynebacterium_sp902373425:0.012553169)0.047:0.001113235)1.000:0.220863992,(((GCF_000069945.1_Mycobacteriaceae_Corynebacterium_urealyticum:0.007975136,GCF_001815985.1_Mycobacteriaceae_Corynebacterium_sp001815985:0.004147286)1.000:0.143431294,(((GCF_900232865.1_Mycobacteriaceae_Corynebacterium_dentalis:0.076702087,(GCF_009026825.1_Mycobacteriaceae_Corynebacterium_sp009026825:0.040507760,GCF_014262665.1_Mycobacteriaceae_Corynebacterium_sp014262665:0.046638328)1.000:0.024668123)1.000:0.036501586,((GCF_000177535.2_Mycobacteriaceae_Corynebacterium_resistens:0.022399618,GCF_000767255.1_Mycobacteriaceae_Corynebacterium_auriscanis:0.033035982)1.000:0.070212147,(GCF_014490575.1_Mycobacteriaceae_Corynebacterium_sp014490575:0.107624237,(GCA_000525655.1_Mycobacteriaceae_Corynebacterium_falsenii:0.068006384,(GCF_000738265.1_Mycobacteriaceae_Corynebacterium_jeikeium_A:0.017724290,(GCF_000163435.1_Mycobacteriaceae_Corynebacterium_jeikeium:0.009349813,(GCF_000738175.1_Mycobacteriaceae_Corynebacterium_jeikeium_C:0.005220120,GCF_001807485.1_Mycobacteriaceae_Corynebacterium_sp001807485:0.005995179)1.000:0.005693487)1.000:0.011390769)1.000:0.072416035)1.000:0.021899870)0.457:0.010175357)0.993:0.014361904)1.000:0.017763270,(GCF_001054945.1_Mycobacteriaceae_Corynebacterium_falsenii_A:0.097006632,GCF_003285565.1_Mycobacteriaceae_Corynebacterium_heidelbergense:0.121823553)1.000:0.024782519)0.368:0.014841630)1.000:0.032343241,(GCF_000183325.1_Mycobacteriaceae_Corynebacterium_bovis:0.113969515,((GCF_000626675.1_Mycobacteriaceae_Corynebacterium_glyciniphilum:0.010152840,(GCF_001942345.1_Mycobacteriaceae_Corynebacterium_sp001942345:0.008464754,GCF_007673095.1_Mycobacteriaceae_Corynebacterium_sp002363255:0.007909941)0.927:0.005156870)1.000:0.078779973,(GCF_007970465.1_Mycobacteriaceae_Corynebacterium_nuruki:0.071915178,(GCF_900049755.1_Mycobacteriaceae_Corynebacterium_provencense:0.050627112,(GCF_000418365.1_Mycobacteriaceae_Corynebacterium_terpenotabidum:0.041786863,(GCF_006539825.1_Mycobacteriaceae_Corynebacterium_variabile:0.027513771,GCA_902782855.1_Mycobacteriaceae_Corynebacterium_sp902782855:0.031072424)0.999:0.013729835)0.999:0.013271889)1.000:0.033305707)1.000:0.033302525)1.000:0.050381331)1.000:0.034598590)1.000:0.078028904)1.000:0.032731132)1.000:0.026831379)1.000:0.122391569)1.000:0.044674034)1.000:0.107772365)1.000:0.028109940,(GCF_000524475.1_Mycobacteriaceae_Tomitella_biformata:0.121525924,(GCF_007559025.1_Mycobacteriaceae_Tomitella_sp007559025:0.024462538,GCF_014126825.1_Mycobacteriaceae_Tomitella_sp014126825:0.021314643)1.000:0.114382265)1.000:0.087135440)0.153:0.017179798,GCF_004006015.1_Mycobacteriaceae_X156_sp004006015:0.227650594)1.000:0.024721366)1.000:0.027940368)1.000:0.034901887)0.998:0.033669691)1.000:0.083913418)1.000:0.049942230,(((((GCF_001984215.1_Mycobacteriaceae_Mycobacterium_sp001984215:0.025791183,GCF_010725885.1_Mycobacteriaceae_Mycobacterium_tokaiense:0.026507096)1.000:0.063881470,(GCF_900637205.1_Mycobacteriaceae_Mycobacterium_chitae:0.063759602,(GCF_001667265.1_Mycobacteriaceae_Mycobacterium_sp001667265:0.011062784,GCF_010729895.1_Mycobacteriaceae_Mycobacterium_confluentis:0.015977891)1.000:0.036633036)1.000:0.016717185)0.947:0.010574568,((GCF_010731615.1_Mycobacteriaceae_Mycobacterium_insubricum:0.063912701,(GCF_004014795.1_Mycobacteriaceae_Mycobacterium_brumae:0.061102062,GCF_010726955.1_Mycobacteriaceae_Mycobacterium_fallax:0.061150291)0.996:0.017282511)1.000:0.053451501,GCF_002592005.1_Mycobacteriaceae_Mycobacterium_palauense:0.072557442)0.996:0.014225529)1.000:0.014168676,((((GCF_008329645.1_Mycobacteriaceae_Mycobacterium_grossiae:0.057865239,(GCF_010731735.1_Mycobacteriaceae_Mycobacterium_sediminis:0.047506836,GCF_010731815.1_Mycobacteriaceae_Mycobacterium_arabiense:0.040748426)1.000:0.021524045)1.000:0.024491038,((GCF_010729665.1_Mycobacteriaceae_Mycobacterium_madagascariense:0.047978463,(GCF_006439015.1_Mycobacteriaceae_Mycobacterium_hodleri_A:0.035481516,(GCF_008329535.1_Mycobacteriaceae_Mycobacterium_sp008329535:0.015079951,(GCF_001426545.1_Mycobacteriaceae_Mycobacterium_sp001426545:0.009239942,GCF_002043095.1_Mycobacteriaceae_Mycobacterium_sp002043095:0.006362441)1.000:0.011651394)1.000:0.025692211)1.000:0.017308179)1.000:0.042061100,(GCF_000620625.1_Mycobacteriaceae_Mycobacterium_sp000620625:0.033529735,(GCF_008329605.1_Mycobacteriaceae_Mycobacterium_sp008329605:0.021375125,GCF_014202335.1_Mycobacteriaceae_Mycobacterium_sp014202335:0.017264790)1.000:0.026516347)1.000:0.025442397)0.777:0.010824385)1.000:0.022383000,((GCF_009729415.1_Mycobacteriaceae_Mycobacterium_sp009729415:0.019493235,((GCF_010730955.1_Mycobacteriaceae_Mycobacterium_aubagnense:0.013661231,(GCF_009729075.1_Mycobacteriaceae_Mycobacterium_sp009729075:0.015029136,(GCF_001905655.1_Mycobacteriaceae_Mycobacterium_sp001905655:0.010993897,(GCF_001291445.1_Mycobacteriaceae_Mycobacterium_mucogenicum_B:0.009013287,GCF_010731115.1_Mycobacteriaceae_Mycobacterium_phocaicum:0.005962493)0.726:0.003733978)0.726:0.003440441)0.739:0.003737912)0.342:0.003704425,(GCF_000878195.1_Mycobacteriaceae_Mycobacterium_llatzerense:0.005836966,GCF_004363795.1_Mycobacteriaceae_Mycobacterium_sp004363795:0.006950890)1.000:0.007091946)0.868:0.007708294)1.000:0.080916358,((GCF_011758805.1_Mycobacteriaceae_Mycobacterium_fluoranthenivorans:0.033836379,(GCF_000613185.1_Mycobacteriaceae_Mycobacterium_cosmeticum:0.008642770,GCF_002101555.1_Mycobacteriaceae_Mycobacterium_canariasense:0.011104575)1.000:0.016889489)1.000:0.027476083,((GCF_002086115.1_Mycobacteriaceae_Mycobacterium_bacteremicum:0.019869473,(GCF_000317305.3_Mycobacteriaceae_Mycobacterium_neoaurum_A:0.007366044,GCF_000691525.1_Mycobacteriaceae_Mycobacterium_neoaurum:0.005285517)1.000:0.019871119)1.000:0.027740588,((GCF_001907655.1_Mycobacteriaceae_Mycobacterium_diernhoferi:0.013930360,GCF_900078775.1_Mycobacteriaceae_Mycobacterium_aurum_A:0.022410008)1.000:0.024203618,(GCA_011620645.1_Mycobacteriaceae_Mycobacterium_sp011620645:0.038196623,(GCF_001644575.1_Mycobacteriaceae_Mycobacterium_sp001644575:0.021308998,(GCF_012223425.1_Mycobacteriaceae_Mycobacterium_frederiksbergense:0.020214354,(GCF_001428895.1_Mycobacteriaceae_Mycobacterium_sp001428895:0.009110416,GCF_008329585.1_Mycobacteriaceae_Mycobacterium_sp008329585:0.010417437)0.997:0.004068005)1.000:0.008505521)0.999:0.010504988)1.000:0.011251761)1.000:0.012826087)1.000:0.025310113)1.000:0.022701524)0.978:0.012336449)1.000:0.011435462,(((((GCF_009729095.1_Mycobacteriaceae_Mycobacterium_sp009729095:0.021183957,(((GCF_001245615.1_Mycobacteriaceae_Mycobacterium_neworleansense:0.011714055,((GCF_001942045.1_Mycobacteriaceae_Mycobacterium_porcinum_A:0.008050214,(GCF_001942625.1_Mycobacteriaceae_Mycobacterium_syngnathidarum:0.014981106,(GCF_000723385.1_Mycobacteriaceae_Mycobacterium_farcinogenes:0.010572875,GCF_000295855.1_Mycobacteriaceae_Mycobacterium_fortuitum:0.015038473)0.815:0.004152624)0.977:0.003591116)0.197:0.002563228,(GCF_002086835.1_Mycobacteriaceae_Mycobacterium_porcinum:0.005975954,GCF_010731295.1_Mycobacteriaceae_Mycobacterium_boenickei:0.005989010)0.994:0.002974442)0.999:0.003804088)1.000:0.005043135,((GCF_000426065.1_Mycobacteriaceae_Mycobacterium_sp000426065:0.008670306,GCF_000805385.1_Mycobacteriaceae_Mycobacterium_setense:0.010799693)1.000:0.011632381,(GCF_000455325.1_Mycobacteriaceae_Mycobacterium_septicum:0.012457250,GCF_004762045.1_Mycobacteriaceae_Mycobacterium_sp004762045:0.012067711)0.963:0.003139131)0.884:0.003098473)0.808:0.003713647,((GCF_001665625.1_Mycobacteriaceae_Mycobacterium_peregrinum_B:0.003627389,(GCF_001665785.1_Mycobacteriaceae_Mycobacterium_peregrinum_A:0.006496321,GCF_002102345.1_Mycobacteriaceae_Mycobacterium_peregrinum:0.004364673)0.831:0.002242198)1.000:0.010552201,(GCF_011745145.1_Mycobacteriaceae_Mycobacterium_sp011745145:0.014796146,GCF_010727325.1_Mycobacteriaceae_Mycobacterium_alvei:0.024513049)0.777:0.004784470)0.999:0.004685876)0.994:0.005276852)1.000:0.005905433,(GCF_900078665.2_Mycobacteriaceae_Mycobacterium_houstonense:0.013545196,(GCF_001953975.1_Mycobacteriaceae_Mycobacterium_sp001953975:0.009093200,GCF_001954135.1_Mycobacteriaceae_Mycobacterium_sp001954135:0.010415403)1.000:0.011247997)1.000:0.006468019)1.000:0.021664082,(GCF_010727475.1_Mycobacteriaceae_Mycobacterium_mageritense:0.028535660,((GCF_000373905.1_Mycobacteriaceae_Mycobacterium_sp000373905:0.008387577,GCF_000382405.1_Mycobacteriaceae_Mycobacterium_sp000382405:0.010080916)1.000:0.015124809,((GCF_001570425.1_Mycobacteriaceae_Mycobacterium_brisbanense:0.006861460,GCF_001665685.1_Mycobacteriaceae_Mycobacterium_sp001665685:0.006544657)0.856:0.002498671,(GCF_002086485.1_Mycobacteriaceae_Mycobacterium_aquaticum:0.007411388,GCF_002157835.1_Mycobacteriaceae_Mycobacterium_dioxanotrophicus:0.007653104)0.670:0.002048376)1.000:0.009549769)1.000:0.024690820)0.432:0.007931031)0.991:0.006747858,(GCF_002101965.1_Mycobacteriaceae_Mycobacterium_wolinskyi:0.025237153,(GCF_001187505.1_Mycobacteriaceae_Mycobacterium_goodii_B:0.012806802,(GCF_001457595.1_Mycobacteriaceae_Mycobacterium_smegmatis:0.014118792,GCF_002798385.1_Mycobacteriaceae_Mycobacterium_goodii_A:0.012023618)0.256:0.003625015)1.000:0.034388393)0.984:0.008402906)1.000:0.033694384,((GCF_001665575.1_Mycobacteriaceae_Mycobacterium_sp001665575:0.056962583,(GCF_004570325.1_Mycobacteriaceae_Mycobacterium_sp004570325:0.045655892,(GCF_001499965.1_Mycobacteriaceae_Mycobacterium_sp001499965:0.028472021,((GCF_010731695.1_Mycobacteriaceae_Mycobacterium_litorale:0.016963855,GCF_014218295.1_Mycobacteriaceae_Mycobacterium_litorale_B:0.021101372)1.000:0.010118479,(GCF_010731575.1_Mycobacteriaceae_Mycobacterium_monacense:0.017642270,(GCF_010728155.1_Mycobacteriaceae_Mycobacterium_doricum:0.029555528,(GCF_001499995.1_Mycobacteriaceae_Mycobacterium_sp001499995:0.010561187,GCF_001500125.1_Mycobacteriaceae_Mycobacterium_sp001500125:0.011493113)1.000:0.006951112)0.940:0.002986713)1.000:0.012514990)0.327:0.006854622)1.000:0.014378098)0.584:0.010439414)1.000:0.036651972,((((GCF_010726645.1_Mycobacteriaceae_Mycobacterium_duvalii:0.058094152,GCF_010728325.1_Mycobacteriaceae_Mycobacterium_poriferae:0.050941120)0.883:0.013294372,(((GCF_000612725.1_Mycobacteriaceae_Mycobacterium_austroafricanum:0.029859599,(GCF_001545925.1_Mycobacteriaceae_Mycobacterium_sp001545925:0.024634193,GCF_001552715.1_Mycobacteriaceae_Mycobacterium_vaccae:0.030564748)1.000:0.012799417)1.000:0.008264301,(GCF_900637195.1_Mycobacteriaceae_Mycobacterium_aurum:0.050300105,((GCF_900454025.1_Mycobacteriaceae_Mycobacterium_gilvum:0.030449319,(GCF_002086815.1_Mycobacteriaceae_Mycobacterium_parafortuitum:0.007907143,GCF_010725485.1_Mycobacteriaceae_Mycobacterium_sp002946335:0.009260697)1.000:0.025456606)1.000:0.013769860,(GCF_014190915.1_Mycobacteriaceae_Mycobacterium_iranicum_B:0.036126501,(GCF_001650495.1_Mycobacteriaceae_Mycobacterium_iranicum_A:0.015363320,GCF_002101705.1_Mycobacteriaceae_Mycobacterium_iranicum:0.011461544)1.000:0.025050128)0.988:0.007436758)0.999:0.007184785)0.932:0.005585117)1.000:0.017742451,(GCF_000266905.1_Mycobacteriaceae_Mycobacterium_chubuense_A:0.039705830,((GCF_001044245.1_Mycobacteriaceae_Mycobacterium_obuense:0.016347663,GCF_007096635.1_Mycobacteriaceae_Mycobacterium_sp007096635:0.017775631)1.000:0.021326273,(GCA_000762985.1_Mycobacteriaceae_Mycobacterium_rufum:0.012708751,(GCF_010729305.1_Mycobacteriaceae_Mycobacterium_psychrotolerans:0.012825900,(GCF_001044235.1_Mycobacteriaceae_Mycobacterium_chlorophenolicum:0.004013238,GCF_001044255.1_Mycobacteriaceae_Mycobacterium_chubuense:0.005474839)1.000:0.005803343)1.000:0.007595251)1.000:0.012488113)1.000:0.022741066)1.000:0.010199655)0.744:0.006725886)0.792:0.007819634,(GCF_005222675.1_Mycobacteriaceae_Mycobacterium_sp005222675:0.041404885,(GCF_013390125.1_Mycobacteriaceae_Mycobacterium_hippocampi_A:0.041067333,(GCF_010723735.1_Mycobacteriaceae_Mycobacterium_hippocampi_B:0.015702547,GCF_902705885.1_Mycobacteriaceae_Mycobacterium_vanbaalenii_A:0.012721268)1.000:0.022885018)0.956:0.009358242)1.000:0.027461631)1.000:0.027912377,(((GCF_010726085.1_Mycobacteriaceae_Mycobacterium_moriokaense:0.026783345,(GCF_000230895.2_Mycobacteriaceae_Mycobacterium_rhodesiae_A:0.026207154,((GCF_010726765.1_Mycobacteriaceae_Mycobacterium_gallinarum:0.011144446,(GCF_002086795.1_Mycobacteriaceae_Mycobacterium_tusciae:0.006780105,GCF_010728925.1_Mycobacteriaceae_Mycobacterium_gadium:0.017728215)0.817:0.003016114)1.000:0.017955875,(GCF_000243415.2_Mycobacteriaceae_Mycobacterium_tusciae_A:0.017868903,GCF_002591975.1_Mycobacteriaceae_Mycobacterium_neglectum:0.015246709)1.000:0.018343598)0.526:0.006558238)1.000:0.014000579)1.000:0.033469311,(GCF_003201655.1_Mycobacteriaceae_Mycobacterium_moriokaense_A:0.047278192,(GCF_000328565.1_Mycobacteriaceae_Mycobacterium_sp000328565:0.027849626,(GCF_001667505.1_Mycobacteriaceae_Mycobacterium_sp001667505:0.011070839,GCF_900240945.1_Mycobacteriaceae_Mycobacterium_sp900240945:0.007511524)1.000:0.024079374)0.987:0.013556302)1.000:0.019824399)0.987:0.009903661,((((GCF_001722355.1_Mycobacteriaceae_Mycobacterium_holsaticum:0.029371196,(GCF_004014805.1_Mycobacteriaceae_Mycobacterium_elephantis:0.013102806,GCF_010725725.1_Mycobacteriaceae_Mycobacterium_pulveris:0.015416361)1.000:0.018068531)1.000:0.033730729,(GCF_001583415.1_Mycobacteriaceae_Mycobacterium_phlei:0.066488442,((GCF_001722335.1_Mycobacteriaceae_Mycobacterium_flavescens_A:0.027197019,GCF_900108565.1_Mycobacteriaceae_Mycobacterium_rutilum:0.017730744)1.000:0.022523251,((GCF_003284965.1_Mycobacteriaceae_Mycobacterium_sp003284965:0.028329275,((GCF_001499905.1_Mycobacteriaceae_Mycobacterium_sp001499905:0.016386790,((GCF_002245535.1_Mycobacteriaceae_Mycobacterium_lehmannii:0.005814135,GCA_900637135.1_Mycobacteriaceae_Mycobacterium_flavescens:0.006172252)1.000:0.009243788,(GCF_001500025.1_Mycobacteriaceae_Mycobacterium_sp001500025:0.010153750,GCF_001570485.1_Mycobacteriaceae_Mycobacterium_novocastrense:0.011448902)0.810:0.002886596)1.000:0.004930975)0.999:0.005757638,(GCF_001050015.1_Mycobacteriaceae_Mycobacterium_malmesburyense:0.018894779,(GCF_001050035.1_Mycobacteriaceae_Mycobacterium_komanii:0.007891213,(GCF_001668575.1_Mycobacteriaceae_Mycobacterium_sp001668575:0.009899160,GCF_001665535.1_Mycobacteriaceae_Mycobacterium_sp001665535:0.005838266)0.283:0.002159642)1.000:0.010886930)0.999:0.006400433)1.000:0.011796790)1.000:0.011481776,(GCF_001672895.1_Mycobacteriaceae_Mycobacterium_sp001672895:0.031350499,(GCF_010731795.1_Mycobacteriaceae_Mycobacterium_celeriflavum:0.014194513,(GCF_001499855.1_Mycobacteriaceae_Mycobacterium_sp001499855:0.005043589,GCF_001500065.1_Mycobacteriaceae_Mycobacterium_sp001500065:0.007960951)1.000:0.005480784)1.000:0.014102508)1.000:0.010454459)1.000:0.012220616)0.086:0.011386319)1.000:0.015806423)0.797:0.010513407,(GCF_900187065.1_Mycobacteriaceae_Mycobacterium_thermoresistibile:0.090524397,GCF_900603025.1_Mycobacteriaceae_Mycobacterium_hassiacum:0.080999430)1.000:0.030178715)0.999:0.011893038,(GCF_002838065.1_Mycobacteriaceae_Mycobacterium_sp002838065:0.053824150,(GCF_002553505.1_Mycobacteriaceae_Mycobacterium_agri:0.044370502,((GCF_001665255.1_Mycobacteriaceae_Mycobacterium_sp001665255:0.014560724,GCF_001668615.1_Mycobacteriaceae_Mycobacterium_sp001668615:0.019502504)1.000:0.020483064,(GCF_003347205.1_Mycobacteriaceae_Mycobacterium_moriokaense_B:0.034774604,(GCF_003719305.1_Mycobacteriaceae_Mycobacterium_sp003719305:0.036235129,GCA_902826815.1_Mycobacteriaceae_Mycobacterium_sp902826815:0.037597801)1.000:0.012939334)1.000:0.010671270)1.000:0.017482676)1.000:0.033366135)0.934:0.010106407)0.870:0.007250200)1.000:0.016158215)0.987:0.011137788)0.998:0.012185901)0.982:0.009994106)1.000:0.012360972)1.000:0.012079847,(((GCF_011694515.1_Mycobacteriaceae_Mycobacterium_sp011694515:0.026778163,(GCF_001494595.1_Mycobacteriaceae_Mycobacterium_sp001494595:0.013088914,GCF_010731855.1_Mycobacteriaceae_Mycobacterium_anyangense:0.019401932)1.000:0.011751952)1.000:0.022121202,((GCF_002723835.1_Mycobacteriaceae_Mycobacterium_sp002723835:0.029140196,((((GCF_002086695.1_Mycobacteriaceae_Mycobacterium_rhodesiae:0.009038357,GCF_010726245.1_Mycobacteriaceae_Mycobacterium_aichiense:0.006897104)0.131:0.001848531,(GCF_008329905.1_Mycobacteriaceae_Mycobacterium_sp008329905:0.010602246,(GCF_000559085.1_Mycobacteriaceae_Mycobacterium_aromaticivorans:0.008831912,GCF_002887815.1_Mycobacteriaceae_Mycobacterium_sp002887815:0.005532114)0.999:0.003734972)0.993:0.002779175)1.000:0.012363918,(GCF_001886515.1_Mycobacteriaceae_Mycobacterium_sp001886515:0.015038722,(GCF_001021385.1_Mycobacteriaceae_Mycobacterium_sp001021385:0.012334490,GCF_008329565.1_Mycobacteriaceae_Mycobacterium_sp008329565:0.021863152)0.992:0.003978339)1.000:0.006683944)1.000:0.017153246,((GCF_004362315.1_Mycobacteriaceae_Mycobacterium_sp004362315:0.021482980,(GCF_000230935.1_Mycobacteriaceae_Mycobacterium_rhodesiae_B:0.009276261,GCF_013404075.1_Mycobacteriaceae_Mycobacterium_sp013404075:0.007731952)1.000:0.012985760)1.000:0.009762069,(GCF_002250655.1_Mycobacteriaceae_Mycobacterium_sphagni:0.029256347,(GCF_010731895.1_Mycobacteriaceae_Mycobacterium_helvum:0.015963860,(GCF_010731875.1_Mycobacteriaceae_Mycobacterium_sarraceniae:0.024559038,(GCF_013337765.1_Mycobacteriaceae_Mycobacterium_sp003053865:0.010572485,GCA_900078375.1_Mycobacteriaceae_Mycobacterium_sp900078375:0.018066099)0.982:0.004179855)0.997:0.005437052)1.000:0.006716845)0.997:0.006809193)0.961:0.006361851)0.901:0.007851604)1.000:0.014304186,(GCA_002007745.1_Mycobacteriaceae_Mycobacterium_litorale_A:0.033318392,GCF_004745805.1_Mycobacteriaceae_Mycobacterium_sp004745805:0.039544814)0.806:0.007992175)1.000:0.011680436)1.000:0.020541250,(GCA_903911165.1_Mycobacteriaceae_Mycobacterium_sp903911165:0.085890281,(GCA_903862565.1_Mycobacteriaceae_Mycobacterium_sp903862565:0.067545116,(GCA_903877095.1_Mycobacteriaceae_Mycobacterium_sp903877095:0.059912562,GCA_903884065.1_Mycobacteriaceae_Mycobacterium_sp903884065:0.041832233)1.000:0.026411032)0.999:0.013140644)1.000:0.031043630)1.000:0.026957687)0.999:0.014732227)1.000:0.024205966,((GCF_002104795.1_Mycobacteriaceae_Mycobacterium_koreense:0.071990733,(GCF_001668625.1_Mycobacteriaceae_Mycobacterium_sp001668625:0.018335727,GCF_002102395.1_Mycobacteriaceae_Mycobacterium_triviale:0.020898526)1.000:0.043533301)1.000:0.054976744,(GCF_004354905.1_Mycobacteriaceae_Mycobacterium_eburneum:0.049144826,((GCF_002102265.1_Mycobacteriaceae_Mycobacterium_longobardum:0.019881926,((GCF_002101775.1_Mycobacteriaceae_Mycobacterium_nonchromogenicum:0.021489116,(GCF_001021505.1_Mycobacteriaceae_Mycobacterium_heraklionense_B:0.011762844,((GCF_000455125.1_Mycobacteriaceae_Mycobacterium_sp000455125:0.012444400,GCF_001673105.1_Mycobacteriaceae_Mycobacterium_heraklionense_A:0.009484246)1.000:0.004003441,GCF_900078685.2_Mycobacteriaceae_Mycobacterium_icosiumassiliensis:0.021641162)0.917:0.002928990)0.071:0.003365436)0.955:0.003910469,((GCF_002086515.1_Mycobacteriaceae_Mycobacterium_arupense:0.013551199,GCF_010731755.1_Mycobacteriaceae_Mycobacterium_minnesotense:0.013203151)1.000:0.015171970,(GCF_002101585.1_Mycobacteriaceae_Mycobacterium_engbaekii:0.006327803,GCF_010729485.1_Mycobacteriaceae_Mycobacterium_hiberniae:0.011459065)1.000:0.023343965)0.962:0.005601626)1.000:0.012326342)1.000:0.011523667,((GCF_002101885.1_Mycobacteriaceae_Mycobacterium_senuense:0.017383303,(GCF_002086455.1_Mycobacteriaceae_Mycobacterium_algericum:0.011383916,GCF_003284925.1_Mycobacteriaceae_Mycobacterium_algericum_A:0.012797032)0.997:0.007220672)1.000:0.021868174,(GCF_001667375.1_Mycobacteriaceae_Mycobacterium_sinense_A:0.026550380,(GCF_001667945.1_Mycobacteriaceae_Mycobacterium_sinense_B:0.021472704,(GCF_002086285.1_Mycobacteriaceae_Mycobacterium_kumamotonense:0.017280989,GCF_010727125.1_Mycobacteriaceae_Mycobacterium_terrae:0.018051251)1.000:0.009965175)0.045:0.004620858)0.991:0.006893540)0.677:0.007791922)1.000:0.058036099)0.995:0.014774351)0.985:0.011917525)1.000:0.019927842)0.827:0.010477567,((GCF_001672775.1_Mycobacteriaceae_Mycobacterium_kyorinense_A:0.043731772,(GCA_002101905.1_Mycobacteriaceae_Mycobacterium_shimoidei:0.052869322,(GCF_003402475.1_Mycobacteriaceae_Mycobacterium_sp003402475:0.013124146,(GCF_002101735.1_Mycobacteriaceae_Mycobacterium_kyorinense:0.011930730,(GCF_010728725.1_Mycobacteriaceae_Mycobacterium_branderi:0.013310182,GCF_002101595.1_Mycobacteriaceae_Mycobacterium_celatum:0.018126505)0.154:0.002737443)0.999:0.004577160)1.000:0.017173667)1.000:0.010645122)0.995:0.006358218,(GCF_002102185.1_Mycobacteriaceae_Mycobacterium_fragae:0.043646911,(GCA_008709575.1_Mycobacteriaceae_Mycobacterium_sp008709575:0.034576251,GCA_011334635.1_Mycobacteriaceae_Mycobacterium_sp011334635:0.024199793)1.000:0.056617460)0.811:0.008588256)1.000:0.009883975)0.609:0.010150693,(GCF_010723305.1_Mycobacteriaceae_Mycobacterium_botniense:0.086584324,(GCF_010731635.1_Mycobacteriaceae_Mycobacterium_noviomagense:0.035060711,(GCF_001881585.2_Mycobacteriaceae_Mycobacterium_heckeshornense:0.017381915,GCF_009936235.1_Mycobacteriaceae_Mycobacterium_xenopi:0.015893108)1.000:0.027792328)1.000:0.025024972)1.000:0.016706639)1.000:0.033476764,(((GCF_001954195.1_Mycobacteriaceae_Mycobacterium_sp001954195:0.005926094,GCF_001954275.1_Mycobacteriaceae_Mycobacterium_sp001954275:0.005461448)1.000:0.035593644,(((GCF_007714185.1_Mycobacteriaceae_Mycobacterium_sp007714185:0.040747395,STB_95:0.059071163)1.000:0.020125453,(((GCF_010729105.1_Mycobacteriaceae_Mycobacterium_saskatchewanense:0.033678451,GCF_902652685.1_Mycobacteriaceae_Mycobacterium_sp902652685:0.034161253)1.000:0.010341485,(GCF_001053185.1_Mycobacteriaceae_Mycobacterium_bohemicum:0.031264710,GCA_903927745.1_Mycobacteriaceae_Mycobacterium_sp903927745:0.085433737)0.992:0.010135029)1.000:0.011335038,(GCF_010730575.1_Mycobacteriaceae_Mycobacterium_parmense:0.049187765,((((GCF_000164135.1_Mycobacteriaceae_Mycobacterium_parascrofulaceum:0.010037067,GCF_002086735.1_Mycobacteriaceae_Mycobacterium_scrofulaceum:0.009822760)1.000:0.009502702,(((GCF_001667275.1_Mycobacteriaceae_Mycobacterium_sp001667275:0.019700980,((GCF_001667735.1_Mycobacteriaceae_Mycobacterium_sp001667735:0.008730129,GCF_001667775.1_Mycobacteriaceae_Mycobacterium_sp001667775:0.011021534)0.619:0.001627354,(GCF_001667885.1_Mycobacteriaceae_Mycobacterium_scrofulaceum_C:0.009233807,GCF_001907675.1_Mycobacteriaceae_Mycobacterium_paraffinicum:0.011397500)0.984:0.003134418)1.000:0.006248538)1.000:0.003881029,(GCF_001667585.1_Mycobacteriaceae_Mycobacterium_sp001667585:0.014542133,(GCF_001666835.1_Mycobacteriaceae_Mycobacterium_sp001666835:0.008509502,(GCF_001665605.1_Mycobacteriaceae_Mycobacterium_sp001665605:0.007092047,GCF_001667075.1_Mycobacteriaceae_Mycobacterium_sp001667075:0.007764210)0.984:0.002471110)0.996:0.002549348)1.000:0.006455436)0.911:0.002668742,GCF_002102255.1_Mycobacteriaceae_Mycobacterium_nebraskense:0.017788984)0.996:0.003054898)0.488:0.002576817,((GCF_010731595.1_Mycobacteriaceae_Mycobacterium_seoulense:0.005041460,GCF_010731655.1_Mycobacteriaceae_Mycobacterium_paraseoulense:0.007299557)1.000:0.008888726,(GCF_002102155.1_Mycobacteriaceae_Mycobacterium_europaeum:0.013096642,GCF_900240975.1_Mycobacteriaceae_Mycobacterium_sp900240975:0.012237369)1.000:0.004837779)0.993:0.003947645)1.000:0.020572135,(GCF_001666755.1_Mycobacteriaceae_Mycobacterium_sp001666755:0.048766877,((GCF_002291465.1_Mycobacteriaceae_Mycobacterium_lepraemurium:0.013463911,GCF_009741445.1_Mycobacteriaceae_Mycobacterium_avium:0.002958749)1.000:0.026558912,(((GCF_000277125.1_Mycobacteriaceae_Mycobacterium_intracellulare:0.009553107,GCF_010731675.1_Mycobacteriaceae_Mycobacterium_marseillense:0.011330654)0.997:0.004980684,(GCF_001667315.1_Mycobacteriaceae_Mycobacterium_sp001667315:0.014960829,GCA_004298145.1_Mycobacteriaceae_Mycobacterium_sp004298145:0.021795635)0.722:0.003232253)1.000:0.013901508,(GCF_001672975.1_Mycobacteriaceae_Mycobacterium_sp001672975:0.015851110,(GCF_010731775.1_Mycobacteriaceae_Mycobacterium_mantenii:0.022579986,(((GCF_002105755.1_Mycobacteriaceae_Mycobacterium_colombiense:0.011088799,(GCF_001665835.1_Mycobacteriaceae_Mycobacterium_colombiense_A:0.009818226,(GCF_002104765.1_Mycobacteriaceae_Mycobacterium_vulneris:0.008447664,(GCF_001672755.1_Mycobacteriaceae_Mycobacterium_colombiense_C:0.006228263,GCF_001953985.1_Mycobacteriaceae_Mycobacterium_colombiense_B:0.007761748)0.229:0.001139911)0.156:0.000799294)0.996:0.002523551)1.000:0.006709256,(GCF_002086125.1_Mycobacteriaceae_Mycobacterium_arosiense:0.014330801,(GCF_003284935.1_Mycobacteriaceae_Mycobacterium_arosiense_A:0.009843166,GCF_003284975.1_Mycobacteriaceae_Mycobacterium_europaeum_A:0.010755348)0.900:0.003165899)1.000:0.005300352)0.973:0.002530375,((GCF_001667925.1_Mycobacteriaceae_Mycobacterium_sp001667925:0.014307375,(GCF_001667145.1_Mycobacteriaceae_Mycobacterium_sp001667145:0.012004751,GCF_001673555.1_Mycobacteriaceae_Mycobacterium_sp001673555:0.010237544)1.000:0.005441624)1.000:0.007061761,GCF_001665875.1_Mycobacteriaceae_Mycobacterium_sp001665875:0.020166659)0.968:0.002656973)0.224:0.001740377)0.989:0.002874006)1.000:0.012283204)0.652:0.007648936)1.000:0.010638378)0.998:0.007912961)1.000:0.007487928)0.725:0.005715822)0.937:0.005875249)0.975:0.005530257,((GCF_002086305.1_Mycobacteriaceae_Mycobacterium_malmoense_B:0.027211547,GCF_010730745.1_Mycobacteriaceae_Mycobacterium_heidelbergense:0.028343816)1.000:0.014330802,((GCF_001667035.1_Mycobacteriaceae_Mycobacterium_sp001667035:0.022463973,GCF_002101785.1_Mycobacteriaceae_Mycobacterium_palustre:0.023493563)1.000:0.018499179,(GCF_002086635.1_Mycobacteriaceae_Mycobacterium_alsense:0.040822274,((GCF_001673535.1_Mycobacteriaceae_Mycobacterium_sp001673535:0.013904222,(GCF_001665295.1_Mycobacteriaceae_Mycobacterium_sp001665295:0.017710679,(GCF_001672915.1_Mycobacteriaceae_Mycobacterium_sp001672915:0.013177003,(GCF_000455205.1_Mycobacteriaceae_Mycobacterium_sp000455205:0.007280279,GCF_001672815.1_Mycobacteriaceae_Mycobacterium_sp001672815:0.008564018)1.000:0.005379568)0.877:0.003508510)0.734:0.003837773)1.000:0.016106875,(GCF_001668725.1_Mycobacteriaceae_Mycobacterium_sp001668725:0.021976540,((GCF_900078675.2_Mycobacteriaceae_Mycobacterium_interjectum:0.013973046,(GCA_002102225.1_Mycobacteriaceae_Mycobacterium_interjectum_B:0.010682008,GCF_900157385.1_Mycobacteriaceae_Mycobacterium_terramassiliense:0.007387406)0.989:0.004214903)1.000:0.004711780,(GCF_001667185.1_Mycobacteriaceae_Mycobacterium_sp001667185:0.018214652,(GCF_001667015.1_Mycobacteriaceae_Mycobacterium_sp001667015:0.015335218,GCF_002101815.1_Mycobacteriaceae_Mycobacterium_paraense:0.012177548)0.813:0.002661373)0.891:0.002428395)1.000:0.006209815)1.000:0.009048151)1.000:0.006766198)0.771:0.005484008)0.943:0.004988959)0.914:0.005064186)0.959:0.005356513)0.997:0.006750062,(GCF_010730195.1_Mycobacteriaceae_Mycobacterium_conspicuum:0.058584368,(GCA_003165155.1_Mycobacteriaceae_Mycobacterium_sp003165155:0.066381343,(((GCF_003112775.1_Mycobacteriaceae_Mycobacterium_montefiorense:0.031987877,((GCF_000526915.1_Mycobacteriaceae_Mycobacterium_genavense:0.015119248,GCF_000689255.1_Mycobacteriaceae_Mycobacterium_triplex:0.008136019)1.000:0.011678181,((GCF_001373395.1_Mycobacteriaceae_Mycobacterium_lentiflavum:0.017191730,GCF_900176255.2_Mycobacteriaceae_Mycobacterium_ahvazicum:0.018300508)0.976:0.006235137,(GCF_010730355.1_Mycobacteriaceae_Mycobacterium_florentinum:0.019006005,GCF_010731715.1_Mycobacteriaceae_Mycobacterium_stomatepiae:0.017657603)1.000:0.008650889)0.996:0.005160129)1.000:0.009415793)0.916:0.005566826,(GCF_001665235.1_Mycobacteriaceae_Mycobacterium_sp001665235:0.024045223,(GCF_902168065.1_Mycobacteriaceae_Mycobacterium_tilburgii:0.035760771,(GCF_002102355.1_Mycobacteriaceae_Mycobacterium_sherrisii:0.013789259,GCF_010727605.1_Mycobacteriaceae_Mycobacterium_simiae:0.014501566)0.995:0.005704306)1.000:0.016024042)1.000:0.008623513)1.000:0.019315160,(GCF_002356315.1_Mycobacteriaceae_Mycobacterium_shigaense:0.033523049,(GCF_900157365.1_Mycobacteriaceae_Mycobacterium_numidiamassiliense:0.041374657,GCF_900157375.1_Mycobacteriaceae_Mycobacterium_rhizamassiliense:0.034901686)0.906:0.010096703)1.000:0.014850176)1.000:0.011890711)0.611:0.006492156)0.615:0.005470053)0.929:0.006675820,((GCF_001665395.1_Mycobacteriaceae_Mycobacterium_sp001665395:0.015347010,GCF_001667115.1_Mycobacteriaceae_Mycobacterium_sp001667115:0.009773916)1.000:0.044236170,((((GCF_000195955.2_Mycobacteriaceae_Mycobacterium_tuberculosis:0.036696746,GCF_002104675.1_Mycobacteriaceae_Mycobacterium_decipiens:0.027847684)1.000:0.021305508,(GCF_010730055.1_Mycobacteriaceae_Mycobacterium_shinjukuense:0.052364835,((GCF_008370645.1_Mycobacteriaceae_Mycobacterium_simiae_A:0.042001441,(GCF_900566085.1_Mycobacteriaceae_Mycobacterium_attenuatum:0.024089573,(GCF_900566075.1_Mycobacteriaceae_Mycobacterium_pseudokansasii:0.013100613,((GCF_000157895.3_Mycobacteriaceae_Mycobacterium_kansasii:0.007722361,(GCF_002086675.1_Mycobacteriaceae_Mycobacterium_persicum:0.011567365,GCF_900566055.1_Mycobacteriaceae_Mycobacterium_innocens:0.008957159)0.971:0.001778019)0.473:0.001203490,(GCF_001632895.1_Mycobacteriaceae_Mycobacterium_kansasii_C:0.009521640,GCF_002102175.1_Mycobacteriaceae_Mycobacterium_gastri:0.009692057)0.998:0.003245187)0.983:0.004252852)0.987:0.007994680)1.000:0.019668614)1.000:0.010292083,(GCF_003391395.1_Mycobacteriaceae_Mycobacterium_marinum:0.039673489,GCF_900292015.1_Mycobacteriaceae_Mycobacterium_basiliense:0.037113948)1.000:0.012052470)1.000:0.011482221)0.666:0.005728091)0.000:0.003894397,(((GCF_002086155.1_Mycobacteriaceae_Mycobacterium_angelicum:0.008252638,GCF_002116635.1_Mycobacteriaceae_Mycobacterium_szulgai:0.008507314)1.000:0.032525850,((GCF_002086275.1_Mycobacteriaceae_Mycobacterium_intermedium:0.008620110,GCF_010723575.1_Mycobacteriaceae_Mycobacterium_bourgelatii:0.008583982)1.000:0.045137053,((GCF_001673155.1_Mycobacteriaceae_Mycobacterium_sp001673155:0.020349655,GCF_002101745.1_Mycobacteriaceae_Mycobacterium_kubicae:0.016566662)1.000:0.037054937,(GCF_013466425.1_Mycobacteriaceae_Mycobacterium_gordonae_C:0.042542949,((GCA_003987775.1_Mycobacteriaceae_Mycobacterium_sp003987775:0.012567428,(GCF_002101675.1_Mycobacteriaceae_Mycobacterium_gordonae:0.017660536,(GCF_001417955.2_Mycobacteriaceae_Mycobacterium_gordonae_B:0.011588487,GCF_003614435.1_Mycobacteriaceae_Mycobacterium_paragordonae:0.010990468)0.985:0.004960079)0.928:0.004233493)1.000:0.023598246,(GCF_001673365.1_Mycobacteriaceae_Mycobacterium_asiaticum_A:0.031981239,(GCF_001673315.1_Mycobacteriaceae_Mycobacterium_asiaticum_B:0.026240701,(GCF_000613245.1_Mycobacteriaceae_Mycobacterium_asiaticum:0.006755090,(GCF_001668675.1_Mycobacteriaceae_Mycobacterium_asiaticum_D:0.006439887,GCF_001673635.1_Mycobacteriaceae_Mycobacterium_asiaticum_C:0.007545130)0.698:0.002460033)1.000:0.011659164)1.000:0.018932016)0.000:0.005687268)0.417:0.005896317)1.000:0.015088245)0.975:0.008074588)0.998:0.007586829)0.957:0.009264971,(GCF_002101845.1_Mycobacteriaceae_Mycobacterium_riyadhense:0.014330540,GCF_900232515.1_Mycobacteriaceae_Mycobacterium_simulans:0.013877120)1.000:0.020918230)0.998:0.006592738)0.999:0.007406018,(GCF_010731535.1_Mycobacteriaceae_Mycobacterium_lacus:0.040664838,(GCF_000340435.2_Mycobacteriaceae_Mycobacterium_haemophilum:0.010778610,(GCF_003408705.1_Mycobacteriaceae_Mycobacterium_uberis:0.056328301,(GCF_000195855.1_Mycobacteriaceae_Mycobacterium_leprae:0.023877039,GCF_000966355.1_Mycobacteriaceae_Mycobacterium_lepromatosis:0.029470343)1.000:0.028733808)0.996:0.005118871)1.000:0.036171749)0.901:0.007521736)0.949:0.005711599)0.227:0.005470074);
