# Supplementary material for: Microbial methane cycling in a landfill on a decadal time scale
Source: Nat Commun. 2023 Nov 16;14:7402. doi: 10.1038/s41467-023-43129-x (PMC10654671; doi:10.1038/s41467-023-43129-x)
Supplement: Supplementary file 4 — Source Data [file 41467_2023_43129_MOESM4_ESM.zip › Source_data/Fig_5_source_data_methanotroph_pathway_presence_absence_coverage_and_relative_abundance.tsv]

Sample_site	genome	mean_coverage_bin	phylum_family_genome	family_genus_genome	genus_species_genome	total_mean_coverage_site	relative_mean_coverage_bin	Pathway_name	Percent_complete	group	Kingdom	Phylum	Class	Order	Family	Genus	Species	Phylum_family_bin
A	STA_13	3.0278422460177	p__Proteobacteria , f__Methylomonadaceae ( STA_13 )	f__Methylomonadaceae , g__Methylobacter_A ( STA_13 )	g__Methylobacter_A , s__ ( STA_13 )	1693.8105471575	0.178759203684198	Cytochrome bd ubiquinol oxidase	1	Complex IV High affinity	d__Bacteria	*Proteobacteria*	c__Gammaproteobacteria	*Methylococcales*	*Methylomonadaceae*	g__Methylobacter_A	s__	*Proteobacteria*, *Methylomonadaceae* (STA_13)
A	STA_49	4.42095573941368	p__Proteobacteria , f__Methylomonadaceae ( STA_49 )	f__Methylomonadaceae , g__KS41 ( STA_49 )	g__KS41 , s__ ( STA_49 )	1693.8105471575	0.261006506709548	Cytochrome bd ubiquinol oxidase	1	Complex IV High affinity	d__Bacteria	*Proteobacteria*	c__Gammaproteobacteria	*Methylococcales*	*Methylomonadaceae*	g__KS41	s__	*Proteobacteria*, *Methylomonadaceae* (STA_49)
A	STA_59	2.60062367326733	p__Elusimicrobiota , f__UBA9628 ( STA_59 )	f__UBA9628 , g__GWA2-66-18 ( STA_59 )	g__GWA2-66-18 , s__ ( STA_59 )	1693.8105471575	0.153536868549533	Cytochrome bd ubiquinol oxidase	0	Complex IV High affinity	d__Bacteria	*Elusimicrobiota*	c__Elusimicrobia	*UBA1565*	*UBA9628*	g__GWA2-66-18	s__	*Elusimicrobiota*, *UBA9628* (STA_59)
A	STA_76	2.28655535434412	p__Proteobacteria , f__Methylomonadaceae ( STA_76 )	f__Methylomonadaceae , g__Methylovulum ( STA_76 )	g__Methylovulum , s__ ( STA_76 )	1693.8105471575	0.134994752404946	Cytochrome bd ubiquinol oxidase	1	Complex IV High affinity	d__Bacteria	*Proteobacteria*	c__Gammaproteobacteria	*Methylococcales*	*Methylomonadaceae*	g__Methylovulum	s__	*Proteobacteria*, *Methylomonadaceae* (STA_76)
B	STB_1	3.01465705645161	p__Proteobacteria , f__Methylomonadaceae ( STB_1 )	f__Methylomonadaceae , g__UBA10906 ( STB_1 )	g__UBA10906 , s__ ( STB_1 )	1800.57745512968	0.167427235516202	Cytochrome bd ubiquinol oxidase	1	Complex IV High affinity	d__Bacteria	*Proteobacteria*	c__Gammaproteobacteria	*Methylococcales*	*Methylomonadaceae*	g__UBA10906	s__	*Proteobacteria*, *Methylomonadaceae* (STB_1)
B	STB_102	3.28012307446809	p__Proteobacteria , f__Methylomonadaceae ( STB_102 )	f__Methylomonadaceae , g__UBA10906 ( STB_102 )	g__UBA10906 , s__ ( STB_102 )	1800.57745512968	0.18217061782726	Cytochrome bd ubiquinol oxidase	0	Complex IV High affinity	d__Bacteria	*Proteobacteria*	c__Gammaproteobacteria	*Methylococcales*	*Methylomonadaceae*	g__UBA10906	s__	*Proteobacteria*, *Methylomonadaceae* (STB_102)
B	STB_122	42.4987540859375	p__Proteobacteria , f__Methylomonadaceae ( STB_122 )	f__Methylomonadaceae , g__KS41 ( STB_122 )	g__KS41 , s__ ( STB_122 )	1800.57745512968	2.36028469449411	Cytochrome bd ubiquinol oxidase	1	Complex IV High affinity	d__Bacteria	*Proteobacteria*	c__Gammaproteobacteria	*Methylococcales*	*Methylomonadaceae*	g__KS41	s__	*Proteobacteria*, *Methylomonadaceae* (STB_122)
B	STB_14	3.74601872131148	p__Proteobacteria , f__Methylomonadaceae ( STB_14 )	f__Methylomonadaceae , g__Methylovulum ( STB_14 )	g__Methylovulum , s__ ( STB_14 )	1800.57745512968	0.208045408468234	Cytochrome bd ubiquinol oxidase	1	Complex IV High affinity	d__Bacteria	*Proteobacteria*	c__Gammaproteobacteria	*Methylococcales*	*Methylomonadaceae*	g__Methylovulum	s__	*Proteobacteria*, *Methylomonadaceae* (STB_14)
B	STB_140	6.79336793558282	p__Proteobacteria , f__Methylomonadaceae ( STB_140 )	f__Methylomonadaceae , g__Methylobacter_A ( STB_140 )	g__Methylobacter_A , s__ ( STB_140 )	1800.57745512968	0.377288292499116	Cytochrome bd ubiquinol oxidase	1	Complex IV High affinity	d__Bacteria	*Proteobacteria*	c__Gammaproteobacteria	*Methylococcales*	*Methylomonadaceae*	g__Methylobacter_A	s__	*Proteobacteria*, *Methylomonadaceae* (STB_140)
B	STB_151	4.38840744545455	p__Proteobacteria , f__Methylomonadaceae ( STB_151 )	f__Methylomonadaceae , g__Methylovulum ( STB_151 )	g__Methylovulum , s__ ( STB_151 )	1800.57745512968	0.243722225497846	Cytochrome bd ubiquinol oxidase	1	Complex IV High affinity	d__Bacteria	*Proteobacteria*	c__Gammaproteobacteria	*Methylococcales*	*Methylomonadaceae*	g__Methylovulum	s__	*Proteobacteria*, *Methylomonadaceae* (STB_151)
B	STB_183	3.07637730242826	p__Proteobacteria , f__Methylococcaceae ( STB_183 )	f__Methylococcaceae , g__AMB10-2013 ( STB_183 )	g__AMB10-2013 , s__ ( STB_183 )	1800.57745512968	0.170855038402482	Cytochrome bd ubiquinol oxidase	1	Complex IV High affinity	d__Bacteria	*Proteobacteria*	c__Gammaproteobacteria	*Methylococcales*	*Methylococcaceae*	g__AMB10-2013	s__	*Proteobacteria*, *Methylococcaceae* (STB_183)
B	STB_62	2.97817178414097	p__Verrucomicrobiota , f__Methylacidiphilaceae ( STB_62 )	f__Methylacidiphilaceae , g__LP2A ( STB_62 )	g__LP2A , s__ ( STB_62 )	1800.57745512968	0.165400926000513	Cytochrome bd ubiquinol oxidase	0.666666666666667	Complex IV High affinity	d__Bacteria	*Verrucomicrobiota*	c__Verrucomicrobiae	*Methylacidiphilales*	*Methylacidiphilaceae*	g__LP2A	s__	*Verrucomicrobiota*, *Methylacidiphilaceae* (STB_62)
B	STB_66	10.6237380555556	p__Proteobacteria , f__Acetobacteraceae ( STB_66 )	f__Acetobacteraceae , g__Acidiphilium ( STB_66 )	g__Acidiphilium , s__ ( STB_66 )	1800.57745512968	0.590018386895244	Cytochrome bd ubiquinol oxidase	0.666666666666667	Complex IV High affinity	d__Bacteria	*Proteobacteria*	c__Alphaproteobacteria	*Acetobacterales*	*Acetobacteraceae*	g__Acidiphilium	s__	*Proteobacteria*, *Acetobacteraceae* (STB_66)
B	STB_73	4.6487277260274	p__Proteobacteria , f__Methylomonadaceae ( STB_73 )	f__Methylomonadaceae , g__ ( STB_73 )	g__ , s__ ( STB_73 )	1800.57745512968	0.258179825187947	Cytochrome bd ubiquinol oxidase	1	Complex IV High affinity	d__Bacteria	*Proteobacteria*	c__Gammaproteobacteria	*Methylococcales*	*Methylomonadaceae*	g__	s__	*Proteobacteria*, *Methylomonadaceae* (STB_73)
B	STB_8	2.78252992495922	p__Proteobacteria , f__Methylomonadaceae ( STB_8 )	f__Methylomonadaceae , g__Methylobacter_A ( STB_8 )	g__Methylobacter_A , s__Methylobacter_A tundripaludum ( STB_8 )	1800.57745512968	0.154535419569541	Cytochrome bd ubiquinol oxidase	0.666666666666667	Complex IV High affinity	d__Bacteria	*Proteobacteria*	c__Gammaproteobacteria	*Methylococcales*	*Methylomonadaceae*	g__Methylobacter_A	s__Methylobacter_A tundripaludum	*Proteobacteria*, *Methylomonadaceae* (STB_8)
B	STB_95	2.22905498402556	p__Actinobacteriota , f__Mycobacteriaceae ( STB_95 )	f__Mycobacteriaceae , g__Mycobacterium ( STB_95 )	g__Mycobacterium , s__ ( STB_95 )	1800.57745512968	0.123796672988167	Cytochrome bd ubiquinol oxidase	0.666666666666667	Complex IV High affinity	d__Bacteria	*Actinobacteriota*	c__Actinobacteria	*Mycobacteriales*	*Mycobacteriaceae*	g__Mycobacterium	s__	*Actinobacteriota*, *Mycobacteriaceae* (STB_95)
C	STC_13	21.2671754230769	p__Proteobacteria , f__Acetobacteraceae ( STC_13 )	f__Acetobacteraceae , g__Acidiphilium ( STC_13 )	g__Acidiphilium , s__ ( STC_13 )	3154.19728544217	0.67425000716452	Cytochrome bd ubiquinol oxidase	0.666666666666667	Complex IV High affinity	d__Bacteria	*Proteobacteria*	c__Alphaproteobacteria	*Acetobacterales*	*Acetobacteraceae*	g__Acidiphilium	s__	*Proteobacteria*, *Acetobacteraceae* (STC_13)
C	STC_14	2.95615692083333	p__Proteobacteria , f__Methylomonadaceae ( STC_14 )	f__Methylomonadaceae , g__UBA10906 ( STC_14 )	g__UBA10906 , s__ ( STC_14 )	3154.19728544217	0.0937213703935746	Cytochrome bd ubiquinol oxidase	1	Complex IV High affinity	d__Bacteria	*Proteobacteria*	c__Gammaproteobacteria	*Methylococcales*	*Methylomonadaceae*	g__UBA10906	s__	*Proteobacteria*, *Methylomonadaceae* (STC_14)
C	STC_26	4.63583710747664	p__Proteobacteria , f__Methylococcaceae ( STC_26 )	f__Methylococcaceae , g__Methylococcus ( STC_26 )	g__Methylococcus , s__ ( STC_26 )	3154.19728544217	0.146973593848197	Cytochrome bd ubiquinol oxidase	1	Complex IV High affinity	d__Bacteria	*Proteobacteria*	c__Gammaproteobacteria	*Methylococcales*	*Methylococcaceae*	g__Methylococcus	s__	*Proteobacteria*, *Methylococcaceae* (STC_26)
C	STC_4	2.50876872035398	p__Proteobacteria , f__Methylomonadaceae ( STC_4 )	f__Methylomonadaceae , g__Methylomonas ( STC_4 )	g__Methylomonas , s__ ( STC_4 )	3154.19728544217	0.0795374700223386	Cytochrome bd ubiquinol oxidase	1	Complex IV High affinity	d__Bacteria	*Proteobacteria*	c__Gammaproteobacteria	*Methylococcales*	*Methylomonadaceae*	g__Methylomonas	s__	*Proteobacteria*, *Methylomonadaceae* (STC_4)
C	STC_48	6.08384864395604	p__Proteobacteria , f__Methylomonadaceae ( STC_48 )	f__Methylomonadaceae , g__ ( STC_48 )	g__ , s__ ( STC_48 )	3154.19728544217	0.192881043682186	Cytochrome bd ubiquinol oxidase	1	Complex IV High affinity	d__Bacteria	*Proteobacteria*	c__Gammaproteobacteria	*Methylococcales*	*Methylomonadaceae*	g__	s__	*Proteobacteria*, *Methylomonadaceae* (STC_48)
C	STC_62	12.6581416069869	p__Proteobacteria , f__Methylomonadaceae ( STC_62 )	f__Methylomonadaceae , g__Methylomonas ( STC_62 )	g__Methylomonas , s__Methylomonas lenta ( STC_62 )	3154.19728544217	0.401311029763709	Cytochrome bd ubiquinol oxidase	1	Complex IV High affinity	d__Bacteria	*Proteobacteria*	c__Gammaproteobacteria	*Methylococcales*	*Methylomonadaceae*	g__Methylomonas	s__Methylomonas lenta	*Proteobacteria*, *Methylomonadaceae* (STC_62)
C	STC_68	6.37967146428571	p__Proteobacteria , f__Methylomonadaceae ( STC_68 )	f__Methylomonadaceae , g__Methylovulum ( STC_68 )	g__Methylovulum , s__ ( STC_68 )	3154.19728544217	0.20225974747142	Cytochrome bd ubiquinol oxidase	1	Complex IV High affinity	d__Bacteria	*Proteobacteria*	c__Gammaproteobacteria	*Methylococcales*	*Methylomonadaceae*	g__Methylovulum	s__	*Proteobacteria*, *Methylomonadaceae* (STC_68)
C	STC_89	2.30053205059524	p__Verrucomicrobiota , f__Methylacidiphilaceae ( STC_89 )	f__Methylacidiphilaceae , g__LP2A ( STC_89 )	g__LP2A , s__ ( STC_89 )	3154.19728544217	0.0729355789256772	Cytochrome bd ubiquinol oxidase	0.666666666666667	Complex IV High affinity	d__Bacteria	*Verrucomicrobiota*	c__Verrucomicrobiae	*Methylacidiphilales*	*Methylacidiphilaceae*	g__LP2A	s__	*Verrucomicrobiota*, *Methylacidiphilaceae* (STC_89)
C	STC_96	4.15838577985075	p__Proteobacteria , f__Methylomonadaceae ( STC_96 )	f__Methylomonadaceae , g__KS41 ( STC_96 )	g__KS41 , s__KS41 sp002862125 ( STC_96 )	3154.19728544217	0.131836578486809	Cytochrome bd ubiquinol oxidase	1	Complex IV High affinity	d__Bacteria	*Proteobacteria*	c__Gammaproteobacteria	*Methylococcales*	*Methylomonadaceae*	g__KS41	s__KS41 sp002862125	*Proteobacteria*, *Methylomonadaceae* (STC_96)
D1	STD1_11	2.59888383641161	p__Proteobacteria , f__Methylomonadaceae ( STD1_11 )	f__Methylomonadaceae , g__UBA10906 ( STD1_11 )	g__UBA10906 , s__ ( STD1_11 )	1816.07975027541	0.143104058949916	Cytochrome bd ubiquinol oxidase	0	Complex IV High affinity	d__Bacteria	*Proteobacteria*	c__Gammaproteobacteria	*Methylococcales*	*Methylomonadaceae*	g__UBA10906	s__	*Proteobacteria*, *Methylomonadaceae* (STD1_11)
D1	STD1_182	4.95168421686747	p__Proteobacteria , f__Methylomonadaceae ( STD1_182 )	f__Methylomonadaceae , g__KS41 ( STD1_182 )	g__KS41 , s__ ( STD1_182 )	1816.07975027541	0.272657861865181	Cytochrome bd ubiquinol oxidase	1	Complex IV High affinity	d__Bacteria	*Proteobacteria*	c__Gammaproteobacteria	*Methylococcales*	*Methylomonadaceae*	g__KS41	s__	*Proteobacteria*, *Methylomonadaceae* (STD1_182)
D1	STD1_211	10.3652628490566	p__Methylomirabilota , f__Methylomirabilaceae ( STD1_211 )	f__Methylomirabilaceae , g__Methylomirabilis ( STD1_211 )	g__Methylomirabilis , s__ ( STD1_211 )	1816.07975027541	0.570749321305117	Cytochrome bd ubiquinol oxidase	0	Complex IV High affinity	d__Bacteria	*Methylomirabilota*	c__Methylomirabilia	*Methylomirabilales*	*Methylomirabilaceae*	g__Methylomirabilis	s__	*Methylomirabilota*, *Methylomirabilaceae* (STD1_211)
D1	STD1_5	4.55935987878788	p__Chloroflexota , f__UBA5629 ( STD1_5 )	f__UBA5629 , g__ ( STD1_5 )	g__ , s__ ( STD1_5 )	1816.07975027541	0.251055047450226	Cytochrome bd ubiquinol oxidase	0	Complex IV High affinity	d__Bacteria	*Chloroflexota*	c__Dehalococcoidia	*GIF9*	*UBA5629*	g__	s__	*Chloroflexota*, *UBA5629* (STD1_5)
D1	STD1_68	8.9476510390625	p__Proteobacteria , f__Methylomonadaceae ( STD1_68 )	f__Methylomonadaceae , g__KS41 ( STD1_68 )	g__KS41 , s__ ( STD1_68 )	1816.07975027541	0.492690424949981	Cytochrome bd ubiquinol oxidase	0	Complex IV High affinity	d__Bacteria	*Proteobacteria*	c__Gammaproteobacteria	*Methylococcales*	*Methylomonadaceae*	g__KS41	s__	*Proteobacteria*, *Methylomonadaceae* (STD1_68)
E	STE_114	22.7299828181818	p__Proteobacteria , f__Nevskiaceae ( STE_114 )	f__Nevskiaceae , g__ ( STE_114 )	g__ , s__ ( STE_114 )	2695.48819578859	0.843260336056934	Cytochrome bd ubiquinol oxidase	1	Complex IV High affinity	d__Bacteria	*Proteobacteria*	c__Gammaproteobacteria	*Nevskiales*	*Nevskiaceae*	g__	s__	*Proteobacteria*, *Nevskiaceae* (STE_114)
A	STA_13	3.0278422460177	p__Proteobacteria , f__Methylomonadaceae ( STA_13 )	f__Methylomonadaceae , g__Methylobacter_A ( STA_13 )	g__Methylobacter_A , s__ ( STA_13 )	1693.8105471575	0.178759203684198	Cytochrome c oxidase, cbb3-type	0	Complex IV High affinity	d__Bacteria	*Proteobacteria*	c__Gammaproteobacteria	*Methylococcales*	*Methylomonadaceae*	g__Methylobacter_A	s__	*Proteobacteria*, *Methylomonadaceae* (STA_13)
A	STA_49	4.42095573941368	p__Proteobacteria , f__Methylomonadaceae ( STA_49 )	f__Methylomonadaceae , g__KS41 ( STA_49 )	g__KS41 , s__ ( STA_49 )	1693.8105471575	0.261006506709548	Cytochrome c oxidase, cbb3-type	0	Complex IV High affinity	d__Bacteria	*Proteobacteria*	c__Gammaproteobacteria	*Methylococcales*	*Methylomonadaceae*	g__KS41	s__	*Proteobacteria*, *Methylomonadaceae* (STA_49)
A	STA_59	2.60062367326733	p__Elusimicrobiota , f__UBA9628 ( STA_59 )	f__UBA9628 , g__GWA2-66-18 ( STA_59 )	g__GWA2-66-18 , s__ ( STA_59 )	1693.8105471575	0.153536868549533	Cytochrome c oxidase, cbb3-type	0.333333333333333	Complex IV High affinity	d__Bacteria	*Elusimicrobiota*	c__Elusimicrobia	*UBA1565*	*UBA9628*	g__GWA2-66-18	s__	*Elusimicrobiota*, *UBA9628* (STA_59)
A	STA_76	2.28655535434412	p__Proteobacteria , f__Methylomonadaceae ( STA_76 )	f__Methylomonadaceae , g__Methylovulum ( STA_76 )	g__Methylovulum , s__ ( STA_76 )	1693.8105471575	0.134994752404946	Cytochrome c oxidase, cbb3-type	0	Complex IV High affinity	d__Bacteria	*Proteobacteria*	c__Gammaproteobacteria	*Methylococcales*	*Methylomonadaceae*	g__Methylovulum	s__	*Proteobacteria*, *Methylomonadaceae* (STA_76)
B	STB_1	3.01465705645161	p__Proteobacteria , f__Methylomonadaceae ( STB_1 )	f__Methylomonadaceae , g__UBA10906 ( STB_1 )	g__UBA10906 , s__ ( STB_1 )	1800.57745512968	0.167427235516202	Cytochrome c oxidase, cbb3-type	0	Complex IV High affinity	d__Bacteria	*Proteobacteria*	c__Gammaproteobacteria	*Methylococcales*	*Methylomonadaceae*	g__UBA10906	s__	*Proteobacteria*, *Methylomonadaceae* (STB_1)
B	STB_102	3.28012307446809	p__Proteobacteria , f__Methylomonadaceae ( STB_102 )	f__Methylomonadaceae , g__UBA10906 ( STB_102 )	g__UBA10906 , s__ ( STB_102 )	1800.57745512968	0.18217061782726	Cytochrome c oxidase, cbb3-type	0	Complex IV High affinity	d__Bacteria	*Proteobacteria*	c__Gammaproteobacteria	*Methylococcales*	*Methylomonadaceae*	g__UBA10906	s__	*Proteobacteria*, *Methylomonadaceae* (STB_102)
B	STB_122	42.4987540859375	p__Proteobacteria , f__Methylomonadaceae ( STB_122 )	f__Methylomonadaceae , g__KS41 ( STB_122 )	g__KS41 , s__ ( STB_122 )	1800.57745512968	2.36028469449411	Cytochrome c oxidase, cbb3-type	0	Complex IV High affinity	d__Bacteria	*Proteobacteria*	c__Gammaproteobacteria	*Methylococcales*	*Methylomonadaceae*	g__KS41	s__	*Proteobacteria*, *Methylomonadaceae* (STB_122)
B	STB_14	3.74601872131148	p__Proteobacteria , f__Methylomonadaceae ( STB_14 )	f__Methylomonadaceae , g__Methylovulum ( STB_14 )	g__Methylovulum , s__ ( STB_14 )	1800.57745512968	0.208045408468234	Cytochrome c oxidase, cbb3-type	0	Complex IV High affinity	d__Bacteria	*Proteobacteria*	c__Gammaproteobacteria	*Methylococcales*	*Methylomonadaceae*	g__Methylovulum	s__	*Proteobacteria*, *Methylomonadaceae* (STB_14)
B	STB_140	6.79336793558282	p__Proteobacteria , f__Methylomonadaceae ( STB_140 )	f__Methylomonadaceae , g__Methylobacter_A ( STB_140 )	g__Methylobacter_A , s__ ( STB_140 )	1800.57745512968	0.377288292499116	Cytochrome c oxidase, cbb3-type	0	Complex IV High affinity	d__Bacteria	*Proteobacteria*	c__Gammaproteobacteria	*Methylococcales*	*Methylomonadaceae*	g__Methylobacter_A	s__	*Proteobacteria*, *Methylomonadaceae* (STB_140)
B	STB_151	4.38840744545455	p__Proteobacteria , f__Methylomonadaceae ( STB_151 )	f__Methylomonadaceae , g__Methylovulum ( STB_151 )	g__Methylovulum , s__ ( STB_151 )	1800.57745512968	0.243722225497846	Cytochrome c oxidase, cbb3-type	0	Complex IV High affinity	d__Bacteria	*Proteobacteria*	c__Gammaproteobacteria	*Methylococcales*	*Methylomonadaceae*	g__Methylovulum	s__	*Proteobacteria*, *Methylomonadaceae* (STB_151)
B	STB_183	3.07637730242826	p__Proteobacteria , f__Methylococcaceae ( STB_183 )	f__Methylococcaceae , g__AMB10-2013 ( STB_183 )	g__AMB10-2013 , s__ ( STB_183 )	1800.57745512968	0.170855038402482	Cytochrome c oxidase, cbb3-type	0	Complex IV High affinity	d__Bacteria	*Proteobacteria*	c__Gammaproteobacteria	*Methylococcales*	*Methylococcaceae*	g__AMB10-2013	s__	*Proteobacteria*, *Methylococcaceae* (STB_183)
B	STB_62	2.97817178414097	p__Verrucomicrobiota , f__Methylacidiphilaceae ( STB_62 )	f__Methylacidiphilaceae , g__LP2A ( STB_62 )	g__LP2A , s__ ( STB_62 )	1800.57745512968	0.165400926000513	Cytochrome c oxidase, cbb3-type	0	Complex IV High affinity	d__Bacteria	*Verrucomicrobiota*	c__Verrucomicrobiae	*Methylacidiphilales*	*Methylacidiphilaceae*	g__LP2A	s__	*Verrucomicrobiota*, *Methylacidiphilaceae* (STB_62)
B	STB_66	10.6237380555556	p__Proteobacteria , f__Acetobacteraceae ( STB_66 )	f__Acetobacteraceae , g__Acidiphilium ( STB_66 )	g__Acidiphilium , s__ ( STB_66 )	1800.57745512968	0.590018386895244	Cytochrome c oxidase, cbb3-type	0	Complex IV High affinity	d__Bacteria	*Proteobacteria*	c__Alphaproteobacteria	*Acetobacterales*	*Acetobacteraceae*	g__Acidiphilium	s__	*Proteobacteria*, *Acetobacteraceae* (STB_66)
B	STB_73	4.6487277260274	p__Proteobacteria , f__Methylomonadaceae ( STB_73 )	f__Methylomonadaceae , g__ ( STB_73 )	g__ , s__ ( STB_73 )	1800.57745512968	0.258179825187947	Cytochrome c oxidase, cbb3-type	0	Complex IV High affinity	d__Bacteria	*Proteobacteria*	c__Gammaproteobacteria	*Methylococcales*	*Methylomonadaceae*	g__	s__	*Proteobacteria*, *Methylomonadaceae* (STB_73)
B	STB_8	2.78252992495922	p__Proteobacteria , f__Methylomonadaceae ( STB_8 )	f__Methylomonadaceae , g__Methylobacter_A ( STB_8 )	g__Methylobacter_A , s__Methylobacter_A tundripaludum ( STB_8 )	1800.57745512968	0.154535419569541	Cytochrome c oxidase, cbb3-type	0	Complex IV High affinity	d__Bacteria	*Proteobacteria*	c__Gammaproteobacteria	*Methylococcales*	*Methylomonadaceae*	g__Methylobacter_A	s__Methylobacter_A tundripaludum	*Proteobacteria*, *Methylomonadaceae* (STB_8)
B	STB_95	2.22905498402556	p__Actinobacteriota , f__Mycobacteriaceae ( STB_95 )	f__Mycobacteriaceae , g__Mycobacterium ( STB_95 )	g__Mycobacterium , s__ ( STB_95 )	1800.57745512968	0.123796672988167	Cytochrome c oxidase, cbb3-type	0	Complex IV High affinity	d__Bacteria	*Actinobacteriota*	c__Actinobacteria	*Mycobacteriales*	*Mycobacteriaceae*	g__Mycobacterium	s__	*Actinobacteriota*, *Mycobacteriaceae* (STB_95)
C	STC_13	21.2671754230769	p__Proteobacteria , f__Acetobacteraceae ( STC_13 )	f__Acetobacteraceae , g__Acidiphilium ( STC_13 )	g__Acidiphilium , s__ ( STC_13 )	3154.19728544217	0.67425000716452	Cytochrome c oxidase, cbb3-type	0	Complex IV High affinity	d__Bacteria	*Proteobacteria*	c__Alphaproteobacteria	*Acetobacterales*	*Acetobacteraceae*	g__Acidiphilium	s__	*Proteobacteria*, *Acetobacteraceae* (STC_13)
C	STC_14	2.95615692083333	p__Proteobacteria , f__Methylomonadaceae ( STC_14 )	f__Methylomonadaceae , g__UBA10906 ( STC_14 )	g__UBA10906 , s__ ( STC_14 )	3154.19728544217	0.0937213703935746	Cytochrome c oxidase, cbb3-type	0	Complex IV High affinity	d__Bacteria	*Proteobacteria*	c__Gammaproteobacteria	*Methylococcales*	*Methylomonadaceae*	g__UBA10906	s__	*Proteobacteria*, *Methylomonadaceae* (STC_14)
C	STC_26	4.63583710747664	p__Proteobacteria , f__Methylococcaceae ( STC_26 )	f__Methylococcaceae , g__Methylococcus ( STC_26 )	g__Methylococcus , s__ ( STC_26 )	3154.19728544217	0.146973593848197	Cytochrome c oxidase, cbb3-type	0	Complex IV High affinity	d__Bacteria	*Proteobacteria*	c__Gammaproteobacteria	*Methylococcales*	*Methylococcaceae*	g__Methylococcus	s__	*Proteobacteria*, *Methylococcaceae* (STC_26)
C	STC_4	2.50876872035398	p__Proteobacteria , f__Methylomonadaceae ( STC_4 )	f__Methylomonadaceae , g__Methylomonas ( STC_4 )	g__Methylomonas , s__ ( STC_4 )	3154.19728544217	0.0795374700223386	Cytochrome c oxidase, cbb3-type	0	Complex IV High affinity	d__Bacteria	*Proteobacteria*	c__Gammaproteobacteria	*Methylococcales*	*Methylomonadaceae*	g__Methylomonas	s__	*Proteobacteria*, *Methylomonadaceae* (STC_4)
C	STC_48	6.08384864395604	p__Proteobacteria , f__Methylomonadaceae ( STC_48 )	f__Methylomonadaceae , g__ ( STC_48 )	g__ , s__ ( STC_48 )	3154.19728544217	0.192881043682186	Cytochrome c oxidase, cbb3-type	0	Complex IV High affinity	d__Bacteria	*Proteobacteria*	c__Gammaproteobacteria	*Methylococcales*	*Methylomonadaceae*	g__	s__	*Proteobacteria*, *Methylomonadaceae* (STC_48)
C	STC_62	12.6581416069869	p__Proteobacteria , f__Methylomonadaceae ( STC_62 )	f__Methylomonadaceae , g__Methylomonas ( STC_62 )	g__Methylomonas , s__Methylomonas lenta ( STC_62 )	3154.19728544217	0.401311029763709	Cytochrome c oxidase, cbb3-type	0	Complex IV High affinity	d__Bacteria	*Proteobacteria*	c__Gammaproteobacteria	*Methylococcales*	*Methylomonadaceae*	g__Methylomonas	s__Methylomonas lenta	*Proteobacteria*, *Methylomonadaceae* (STC_62)
C	STC_68	6.37967146428571	p__Proteobacteria , f__Methylomonadaceae ( STC_68 )	f__Methylomonadaceae , g__Methylovulum ( STC_68 )	g__Methylovulum , s__ ( STC_68 )	3154.19728544217	0.20225974747142	Cytochrome c oxidase, cbb3-type	0	Complex IV High affinity	d__Bacteria	*Proteobacteria*	c__Gammaproteobacteria	*Methylococcales*	*Methylomonadaceae*	g__Methylovulum	s__	*Proteobacteria*, *Methylomonadaceae* (STC_68)
C	STC_89	2.30053205059524	p__Verrucomicrobiota , f__Methylacidiphilaceae ( STC_89 )	f__Methylacidiphilaceae , g__LP2A ( STC_89 )	g__LP2A , s__ ( STC_89 )	3154.19728544217	0.0729355789256772	Cytochrome c oxidase, cbb3-type	0	Complex IV High affinity	d__Bacteria	*Verrucomicrobiota*	c__Verrucomicrobiae	*Methylacidiphilales*	*Methylacidiphilaceae*	g__LP2A	s__	*Verrucomicrobiota*, *Methylacidiphilaceae* (STC_89)
C	STC_96	4.15838577985075	p__Proteobacteria , f__Methylomonadaceae ( STC_96 )	f__Methylomonadaceae , g__KS41 ( STC_96 )	g__KS41 , s__KS41 sp002862125 ( STC_96 )	3154.19728544217	0.131836578486809	Cytochrome c oxidase, cbb3-type	0	Complex IV High affinity	d__Bacteria	*Proteobacteria*	c__Gammaproteobacteria	*Methylococcales*	*Methylomonadaceae*	g__KS41	s__KS41 sp002862125	*Proteobacteria*, *Methylomonadaceae* (STC_96)
D1	STD1_11	2.59888383641161	p__Proteobacteria , f__Methylomonadaceae ( STD1_11 )	f__Methylomonadaceae , g__UBA10906 ( STD1_11 )	g__UBA10906 , s__ ( STD1_11 )	1816.07975027541	0.143104058949916	Cytochrome c oxidase, cbb3-type	0	Complex IV High affinity	d__Bacteria	*Proteobacteria*	c__Gammaproteobacteria	*Methylococcales*	*Methylomonadaceae*	g__UBA10906	s__	*Proteobacteria*, *Methylomonadaceae* (STD1_11)
D1	STD1_182	4.95168421686747	p__Proteobacteria , f__Methylomonadaceae ( STD1_182 )	f__Methylomonadaceae , g__KS41 ( STD1_182 )	g__KS41 , s__ ( STD1_182 )	1816.07975027541	0.272657861865181	Cytochrome c oxidase, cbb3-type	0	Complex IV High affinity	d__Bacteria	*Proteobacteria*	c__Gammaproteobacteria	*Methylococcales*	*Methylomonadaceae*	g__KS41	s__	*Proteobacteria*, *Methylomonadaceae* (STD1_182)
D1	STD1_211	10.3652628490566	p__Methylomirabilota , f__Methylomirabilaceae ( STD1_211 )	f__Methylomirabilaceae , g__Methylomirabilis ( STD1_211 )	g__Methylomirabilis , s__ ( STD1_211 )	1816.07975027541	0.570749321305117	Cytochrome c oxidase, cbb3-type	0	Complex IV High affinity	d__Bacteria	*Methylomirabilota*	c__Methylomirabilia	*Methylomirabilales*	*Methylomirabilaceae*	g__Methylomirabilis	s__	*Methylomirabilota*, *Methylomirabilaceae* (STD1_211)
D1	STD1_5	4.55935987878788	p__Chloroflexota , f__UBA5629 ( STD1_5 )	f__UBA5629 , g__ ( STD1_5 )	g__ , s__ ( STD1_5 )	1816.07975027541	0.251055047450226	Cytochrome c oxidase, cbb3-type	0	Complex IV High affinity	d__Bacteria	*Chloroflexota*	c__Dehalococcoidia	*GIF9*	*UBA5629*	g__	s__	*Chloroflexota*, *UBA5629* (STD1_5)
D1	STD1_68	8.9476510390625	p__Proteobacteria , f__Methylomonadaceae ( STD1_68 )	f__Methylomonadaceae , g__KS41 ( STD1_68 )	g__KS41 , s__ ( STD1_68 )	1816.07975027541	0.492690424949981	Cytochrome c oxidase, cbb3-type	0	Complex IV High affinity	d__Bacteria	*Proteobacteria*	c__Gammaproteobacteria	*Methylococcales*	*Methylomonadaceae*	g__KS41	s__	*Proteobacteria*, *Methylomonadaceae* (STD1_68)
E	STE_114	22.7299828181818	p__Proteobacteria , f__Nevskiaceae ( STE_114 )	f__Nevskiaceae , g__ ( STE_114 )	g__ , s__ ( STE_114 )	2695.48819578859	0.843260336056934	Cytochrome c oxidase, cbb3-type	1	Complex IV High affinity	d__Bacteria	*Proteobacteria*	c__Gammaproteobacteria	*Nevskiales*	*Nevskiaceae*	g__	s__	*Proteobacteria*, *Nevskiaceae* (STE_114)
A	STA_13	3.0278422460177	p__Proteobacteria , f__Methylomonadaceae ( STA_13 )	f__Methylomonadaceae , g__Methylobacter_A ( STA_13 )	g__Methylobacter_A , s__ ( STA_13 )	1693.8105471575	0.178759203684198	Cytochrome aa3-600 menaquinol oxidase	0	Complex IV Low affinity	d__Bacteria	*Proteobacteria*	c__Gammaproteobacteria	*Methylococcales*	*Methylomonadaceae*	g__Methylobacter_A	s__	*Proteobacteria*, *Methylomonadaceae* (STA_13)
A	STA_49	4.42095573941368	p__Proteobacteria , f__Methylomonadaceae ( STA_49 )	f__Methylomonadaceae , g__KS41 ( STA_49 )	g__KS41 , s__ ( STA_49 )	1693.8105471575	0.261006506709548	Cytochrome aa3-600 menaquinol oxidase	0	Complex IV Low affinity	d__Bacteria	*Proteobacteria*	c__Gammaproteobacteria	*Methylococcales*	*Methylomonadaceae*	g__KS41	s__	*Proteobacteria*, *Methylomonadaceae* (STA_49)
A	STA_59	2.60062367326733	p__Elusimicrobiota , f__UBA9628 ( STA_59 )	f__UBA9628 , g__GWA2-66-18 ( STA_59 )	g__GWA2-66-18 , s__ ( STA_59 )	1693.8105471575	0.153536868549533	Cytochrome aa3-600 menaquinol oxidase	0	Complex IV Low affinity	d__Bacteria	*Elusimicrobiota*	c__Elusimicrobia	*UBA1565*	*UBA9628*	g__GWA2-66-18	s__	*Elusimicrobiota*, *UBA9628* (STA_59)
A	STA_76	2.28655535434412	p__Proteobacteria , f__Methylomonadaceae ( STA_76 )	f__Methylomonadaceae , g__Methylovulum ( STA_76 )	g__Methylovulum , s__ ( STA_76 )	1693.8105471575	0.134994752404946	Cytochrome aa3-600 menaquinol oxidase	0	Complex IV Low affinity	d__Bacteria	*Proteobacteria*	c__Gammaproteobacteria	*Methylococcales*	*Methylomonadaceae*	g__Methylovulum	s__	*Proteobacteria*, *Methylomonadaceae* (STA_76)
B	STB_1	3.01465705645161	p__Proteobacteria , f__Methylomonadaceae ( STB_1 )	f__Methylomonadaceae , g__UBA10906 ( STB_1 )	g__UBA10906 , s__ ( STB_1 )	1800.57745512968	0.167427235516202	Cytochrome aa3-600 menaquinol oxidase	0	Complex IV Low affinity	d__Bacteria	*Proteobacteria*	c__Gammaproteobacteria	*Methylococcales*	*Methylomonadaceae*	g__UBA10906	s__	*Proteobacteria*, *Methylomonadaceae* (STB_1)
B	STB_102	3.28012307446809	p__Proteobacteria , f__Methylomonadaceae ( STB_102 )	f__Methylomonadaceae , g__UBA10906 ( STB_102 )	g__UBA10906 , s__ ( STB_102 )	1800.57745512968	0.18217061782726	Cytochrome aa3-600 menaquinol oxidase	0	Complex IV Low affinity	d__Bacteria	*Proteobacteria*	c__Gammaproteobacteria	*Methylococcales*	*Methylomonadaceae*	g__UBA10906	s__	*Proteobacteria*, *Methylomonadaceae* (STB_102)
B	STB_122	42.4987540859375	p__Proteobacteria , f__Methylomonadaceae ( STB_122 )	f__Methylomonadaceae , g__KS41 ( STB_122 )	g__KS41 , s__ ( STB_122 )	1800.57745512968	2.36028469449411	Cytochrome aa3-600 menaquinol oxidase	0	Complex IV Low affinity	d__Bacteria	*Proteobacteria*	c__Gammaproteobacteria	*Methylococcales*	*Methylomonadaceae*	g__KS41	s__	*Proteobacteria*, *Methylomonadaceae* (STB_122)
B	STB_14	3.74601872131148	p__Proteobacteria , f__Methylomonadaceae ( STB_14 )	f__Methylomonadaceae , g__Methylovulum ( STB_14 )	g__Methylovulum , s__ ( STB_14 )	1800.57745512968	0.208045408468234	Cytochrome aa3-600 menaquinol oxidase	0	Complex IV Low affinity	d__Bacteria	*Proteobacteria*	c__Gammaproteobacteria	*Methylococcales*	*Methylomonadaceae*	g__Methylovulum	s__	*Proteobacteria*, *Methylomonadaceae* (STB_14)
B	STB_140	6.79336793558282	p__Proteobacteria , f__Methylomonadaceae ( STB_140 )	f__Methylomonadaceae , g__Methylobacter_A ( STB_140 )	g__Methylobacter_A , s__ ( STB_140 )	1800.57745512968	0.377288292499116	Cytochrome aa3-600 menaquinol oxidase	0	Complex IV Low affinity	d__Bacteria	*Proteobacteria*	c__Gammaproteobacteria	*Methylococcales*	*Methylomonadaceae*	g__Methylobacter_A	s__	*Proteobacteria*, *Methylomonadaceae* (STB_140)
B	STB_151	4.38840744545455	p__Proteobacteria , f__Methylomonadaceae ( STB_151 )	f__Methylomonadaceae , g__Methylovulum ( STB_151 )	g__Methylovulum , s__ ( STB_151 )	1800.57745512968	0.243722225497846	Cytochrome aa3-600 menaquinol oxidase	0	Complex IV Low affinity	d__Bacteria	*Proteobacteria*	c__Gammaproteobacteria	*Methylococcales*	*Methylomonadaceae*	g__Methylovulum	s__	*Proteobacteria*, *Methylomonadaceae* (STB_151)
B	STB_183	3.07637730242826	p__Proteobacteria , f__Methylococcaceae ( STB_183 )	f__Methylococcaceae , g__AMB10-2013 ( STB_183 )	g__AMB10-2013 , s__ ( STB_183 )	1800.57745512968	0.170855038402482	Cytochrome aa3-600 menaquinol oxidase	0	Complex IV Low affinity	d__Bacteria	*Proteobacteria*	c__Gammaproteobacteria	*Methylococcales*	*Methylococcaceae*	g__AMB10-2013	s__	*Proteobacteria*, *Methylococcaceae* (STB_183)
B	STB_62	2.97817178414097	p__Verrucomicrobiota , f__Methylacidiphilaceae ( STB_62 )	f__Methylacidiphilaceae , g__LP2A ( STB_62 )	g__LP2A , s__ ( STB_62 )	1800.57745512968	0.165400926000513	Cytochrome aa3-600 menaquinol oxidase	0	Complex IV Low affinity	d__Bacteria	*Verrucomicrobiota*	c__Verrucomicrobiae	*Methylacidiphilales*	*Methylacidiphilaceae*	g__LP2A	s__	*Verrucomicrobiota*, *Methylacidiphilaceae* (STB_62)
B	STB_66	10.6237380555556	p__Proteobacteria , f__Acetobacteraceae ( STB_66 )	f__Acetobacteraceae , g__Acidiphilium ( STB_66 )	g__Acidiphilium , s__ ( STB_66 )	1800.57745512968	0.590018386895244	Cytochrome aa3-600 menaquinol oxidase	0	Complex IV Low affinity	d__Bacteria	*Proteobacteria*	c__Alphaproteobacteria	*Acetobacterales*	*Acetobacteraceae*	g__Acidiphilium	s__	*Proteobacteria*, *Acetobacteraceae* (STB_66)
B	STB_73	4.6487277260274	p__Proteobacteria , f__Methylomonadaceae ( STB_73 )	f__Methylomonadaceae , g__ ( STB_73 )	g__ , s__ ( STB_73 )	1800.57745512968	0.258179825187947	Cytochrome aa3-600 menaquinol oxidase	0	Complex IV Low affinity	d__Bacteria	*Proteobacteria*	c__Gammaproteobacteria	*Methylococcales*	*Methylomonadaceae*	g__	s__	*Proteobacteria*, *Methylomonadaceae* (STB_73)
B	STB_8	2.78252992495922	p__Proteobacteria , f__Methylomonadaceae ( STB_8 )	f__Methylomonadaceae , g__Methylobacter_A ( STB_8 )	g__Methylobacter_A , s__Methylobacter_A tundripaludum ( STB_8 )	1800.57745512968	0.154535419569541	Cytochrome aa3-600 menaquinol oxidase	0	Complex IV Low affinity	d__Bacteria	*Proteobacteria*	c__Gammaproteobacteria	*Methylococcales*	*Methylomonadaceae*	g__Methylobacter_A	s__Methylobacter_A tundripaludum	*Proteobacteria*, *Methylomonadaceae* (STB_8)
B	STB_95	2.22905498402556	p__Actinobacteriota , f__Mycobacteriaceae ( STB_95 )	f__Mycobacteriaceae , g__Mycobacterium ( STB_95 )	g__Mycobacterium , s__ ( STB_95 )	1800.57745512968	0.123796672988167	Cytochrome aa3-600 menaquinol oxidase	0	Complex IV Low affinity	d__Bacteria	*Actinobacteriota*	c__Actinobacteria	*Mycobacteriales*	*Mycobacteriaceae*	g__Mycobacterium	s__	*Actinobacteriota*, *Mycobacteriaceae* (STB_95)
C	STC_13	21.2671754230769	p__Proteobacteria , f__Acetobacteraceae ( STC_13 )	f__Acetobacteraceae , g__Acidiphilium ( STC_13 )	g__Acidiphilium , s__ ( STC_13 )	3154.19728544217	0.67425000716452	Cytochrome aa3-600 menaquinol oxidase	0	Complex IV Low affinity	d__Bacteria	*Proteobacteria*	c__Alphaproteobacteria	*Acetobacterales*	*Acetobacteraceae*	g__Acidiphilium	s__	*Proteobacteria*, *Acetobacteraceae* (STC_13)
C	STC_14	2.95615692083333	p__Proteobacteria , f__Methylomonadaceae ( STC_14 )	f__Methylomonadaceae , g__UBA10906 ( STC_14 )	g__UBA10906 , s__ ( STC_14 )	3154.19728544217	0.0937213703935746	Cytochrome aa3-600 menaquinol oxidase	0	Complex IV Low affinity	d__Bacteria	*Proteobacteria*	c__Gammaproteobacteria	*Methylococcales*	*Methylomonadaceae*	g__UBA10906	s__	*Proteobacteria*, *Methylomonadaceae* (STC_14)
C	STC_26	4.63583710747664	p__Proteobacteria , f__Methylococcaceae ( STC_26 )	f__Methylococcaceae , g__Methylococcus ( STC_26 )	g__Methylococcus , s__ ( STC_26 )	3154.19728544217	0.146973593848197	Cytochrome aa3-600 menaquinol oxidase	0	Complex IV Low affinity	d__Bacteria	*Proteobacteria*	c__Gammaproteobacteria	*Methylococcales*	*Methylococcaceae*	g__Methylococcus	s__	*Proteobacteria*, *Methylococcaceae* (STC_26)
C	STC_4	2.50876872035398	p__Proteobacteria , f__Methylomonadaceae ( STC_4 )	f__Methylomonadaceae , g__Methylomonas ( STC_4 )	g__Methylomonas , s__ ( STC_4 )	3154.19728544217	0.0795374700223386	Cytochrome aa3-600 menaquinol oxidase	0	Complex IV Low affinity	d__Bacteria	*Proteobacteria*	c__Gammaproteobacteria	*Methylococcales*	*Methylomonadaceae*	g__Methylomonas	s__	*Proteobacteria*, *Methylomonadaceae* (STC_4)
C	STC_48	6.08384864395604	p__Proteobacteria , f__Methylomonadaceae ( STC_48 )	f__Methylomonadaceae , g__ ( STC_48 )	g__ , s__ ( STC_48 )	3154.19728544217	0.192881043682186	Cytochrome aa3-600 menaquinol oxidase	0	Complex IV Low affinity	d__Bacteria	*Proteobacteria*	c__Gammaproteobacteria	*Methylococcales*	*Methylomonadaceae*	g__	s__	*Proteobacteria*, *Methylomonadaceae* (STC_48)
C	STC_62	12.6581416069869	p__Proteobacteria , f__Methylomonadaceae ( STC_62 )	f__Methylomonadaceae , g__Methylomonas ( STC_62 )	g__Methylomonas , s__Methylomonas lenta ( STC_62 )	3154.19728544217	0.401311029763709	Cytochrome aa3-600 menaquinol oxidase	0	Complex IV Low affinity	d__Bacteria	*Proteobacteria*	c__Gammaproteobacteria	*Methylococcales*	*Methylomonadaceae*	g__Methylomonas	s__Methylomonas lenta	*Proteobacteria*, *Methylomonadaceae* (STC_62)
C	STC_68	6.37967146428571	p__Proteobacteria , f__Methylomonadaceae ( STC_68 )	f__Methylomonadaceae , g__Methylovulum ( STC_68 )	g__Methylovulum , s__ ( STC_68 )	3154.19728544217	0.20225974747142	Cytochrome aa3-600 menaquinol oxidase	0	Complex IV Low affinity	d__Bacteria	*Proteobacteria*	c__Gammaproteobacteria	*Methylococcales*	*Methylomonadaceae*	g__Methylovulum	s__	*Proteobacteria*, *Methylomonadaceae* (STC_68)
C	STC_89	2.30053205059524	p__Verrucomicrobiota , f__Methylacidiphilaceae ( STC_89 )	f__Methylacidiphilaceae , g__LP2A ( STC_89 )	g__LP2A , s__ ( STC_89 )	3154.19728544217	0.0729355789256772	Cytochrome aa3-600 menaquinol oxidase	0	Complex IV Low affinity	d__Bacteria	*Verrucomicrobiota*	c__Verrucomicrobiae	*Methylacidiphilales*	*Methylacidiphilaceae*	g__LP2A	s__	*Verrucomicrobiota*, *Methylacidiphilaceae* (STC_89)
C	STC_96	4.15838577985075	p__Proteobacteria , f__Methylomonadaceae ( STC_96 )	f__Methylomonadaceae , g__KS41 ( STC_96 )	g__KS41 , s__KS41 sp002862125 ( STC_96 )	3154.19728544217	0.131836578486809	Cytochrome aa3-600 menaquinol oxidase	0	Complex IV Low affinity	d__Bacteria	*Proteobacteria*	c__Gammaproteobacteria	*Methylococcales*	*Methylomonadaceae*	g__KS41	s__KS41 sp002862125	*Proteobacteria*, *Methylomonadaceae* (STC_96)
D1	STD1_11	2.59888383641161	p__Proteobacteria , f__Methylomonadaceae ( STD1_11 )	f__Methylomonadaceae , g__UBA10906 ( STD1_11 )	g__UBA10906 , s__ ( STD1_11 )	1816.07975027541	0.143104058949916	Cytochrome aa3-600 menaquinol oxidase	0	Complex IV Low affinity	d__Bacteria	*Proteobacteria*	c__Gammaproteobacteria	*Methylococcales*	*Methylomonadaceae*	g__UBA10906	s__	*Proteobacteria*, *Methylomonadaceae* (STD1_11)
D1	STD1_182	4.95168421686747	p__Proteobacteria , f__Methylomonadaceae ( STD1_182 )	f__Methylomonadaceae , g__KS41 ( STD1_182 )	g__KS41 , s__ ( STD1_182 )	1816.07975027541	0.272657861865181	Cytochrome aa3-600 menaquinol oxidase	0	Complex IV Low affinity	d__Bacteria	*Proteobacteria*	c__Gammaproteobacteria	*Methylococcales*	*Methylomonadaceae*	g__KS41	s__	*Proteobacteria*, *Methylomonadaceae* (STD1_182)
D1	STD1_211	10.3652628490566	p__Methylomirabilota , f__Methylomirabilaceae ( STD1_211 )	f__Methylomirabilaceae , g__Methylomirabilis ( STD1_211 )	g__Methylomirabilis , s__ ( STD1_211 )	1816.07975027541	0.570749321305117	Cytochrome aa3-600 menaquinol oxidase	0	Complex IV Low affinity	d__Bacteria	*Methylomirabilota*	c__Methylomirabilia	*Methylomirabilales*	*Methylomirabilaceae*	g__Methylomirabilis	s__	*Methylomirabilota*, *Methylomirabilaceae* (STD1_211)
D1	STD1_5	4.55935987878788	p__Chloroflexota , f__UBA5629 ( STD1_5 )	f__UBA5629 , g__ ( STD1_5 )	g__ , s__ ( STD1_5 )	1816.07975027541	0.251055047450226	Cytochrome aa3-600 menaquinol oxidase	0	Complex IV Low affinity	d__Bacteria	*Chloroflexota*	c__Dehalococcoidia	*GIF9*	*UBA5629*	g__	s__	*Chloroflexota*, *UBA5629* (STD1_5)
D1	STD1_68	8.9476510390625	p__Proteobacteria , f__Methylomonadaceae ( STD1_68 )	f__Methylomonadaceae , g__KS41 ( STD1_68 )	g__KS41 , s__ ( STD1_68 )	1816.07975027541	0.492690424949981	Cytochrome aa3-600 menaquinol oxidase	0	Complex IV Low affinity	d__Bacteria	*Proteobacteria*	c__Gammaproteobacteria	*Methylococcales*	*Methylomonadaceae*	g__KS41	s__	*Proteobacteria*, *Methylomonadaceae* (STD1_68)
E	STE_114	22.7299828181818	p__Proteobacteria , f__Nevskiaceae ( STE_114 )	f__Nevskiaceae , g__ ( STE_114 )	g__ , s__ ( STE_114 )	2695.48819578859	0.843260336056934	Cytochrome aa3-600 menaquinol oxidase	0	Complex IV Low affinity	d__Bacteria	*Proteobacteria*	c__Gammaproteobacteria	*Nevskiales*	*Nevskiaceae*	g__	s__	*Proteobacteria*, *Nevskiaceae* (STE_114)
A	STA_13	3.0278422460177	p__Proteobacteria , f__Methylomonadaceae ( STA_13 )	f__Methylomonadaceae , g__Methylobacter_A ( STA_13 )	g__Methylobacter_A , s__ ( STA_13 )	1693.8105471575	0.178759203684198	Cytochrome c oxidase	0.2	Complex IV Low affinity	d__Bacteria	*Proteobacteria*	c__Gammaproteobacteria	*Methylococcales*	*Methylomonadaceae*	g__Methylobacter_A	s__	*Proteobacteria*, *Methylomonadaceae* (STA_13)
A	STA_49	4.42095573941368	p__Proteobacteria , f__Methylomonadaceae ( STA_49 )	f__Methylomonadaceae , g__KS41 ( STA_49 )	g__KS41 , s__ ( STA_49 )	1693.8105471575	0.261006506709548	Cytochrome c oxidase	0.2	Complex IV Low affinity	d__Bacteria	*Proteobacteria*	c__Gammaproteobacteria	*Methylococcales*	*Methylomonadaceae*	g__KS41	s__	*Proteobacteria*, *Methylomonadaceae* (STA_49)
A	STA_59	2.60062367326733	p__Elusimicrobiota , f__UBA9628 ( STA_59 )	f__UBA9628 , g__GWA2-66-18 ( STA_59 )	g__GWA2-66-18 , s__ ( STA_59 )	1693.8105471575	0.153536868549533	Cytochrome c oxidase	0.133333333333333	Complex IV Low affinity	d__Bacteria	*Elusimicrobiota*	c__Elusimicrobia	*UBA1565*	*UBA9628*	g__GWA2-66-18	s__	*Elusimicrobiota*, *UBA9628* (STA_59)
A	STA_76	2.28655535434412	p__Proteobacteria , f__Methylomonadaceae ( STA_76 )	f__Methylomonadaceae , g__Methylovulum ( STA_76 )	g__Methylovulum , s__ ( STA_76 )	1693.8105471575	0.134994752404946	Cytochrome c oxidase	0.2	Complex IV Low affinity	d__Bacteria	*Proteobacteria*	c__Gammaproteobacteria	*Methylococcales*	*Methylomonadaceae*	g__Methylovulum	s__	*Proteobacteria*, *Methylomonadaceae* (STA_76)
B	STB_1	3.01465705645161	p__Proteobacteria , f__Methylomonadaceae ( STB_1 )	f__Methylomonadaceae , g__UBA10906 ( STB_1 )	g__UBA10906 , s__ ( STB_1 )	1800.57745512968	0.167427235516202	Cytochrome c oxidase	0.2	Complex IV Low affinity	d__Bacteria	*Proteobacteria*	c__Gammaproteobacteria	*Methylococcales*	*Methylomonadaceae*	g__UBA10906	s__	*Proteobacteria*, *Methylomonadaceae* (STB_1)
B	STB_102	3.28012307446809	p__Proteobacteria , f__Methylomonadaceae ( STB_102 )	f__Methylomonadaceae , g__UBA10906 ( STB_102 )	g__UBA10906 , s__ ( STB_102 )	1800.57745512968	0.18217061782726	Cytochrome c oxidase	0.2	Complex IV Low affinity	d__Bacteria	*Proteobacteria*	c__Gammaproteobacteria	*Methylococcales*	*Methylomonadaceae*	g__UBA10906	s__	*Proteobacteria*, *Methylomonadaceae* (STB_102)
B	STB_122	42.4987540859375	p__Proteobacteria , f__Methylomonadaceae ( STB_122 )	f__Methylomonadaceae , g__KS41 ( STB_122 )	g__KS41 , s__ ( STB_122 )	1800.57745512968	2.36028469449411	Cytochrome c oxidase	0.2	Complex IV Low affinity	d__Bacteria	*Proteobacteria*	c__Gammaproteobacteria	*Methylococcales*	*Methylomonadaceae*	g__KS41	s__	*Proteobacteria*, *Methylomonadaceae* (STB_122)
B	STB_14	3.74601872131148	p__Proteobacteria , f__Methylomonadaceae ( STB_14 )	f__Methylomonadaceae , g__Methylovulum ( STB_14 )	g__Methylovulum , s__ ( STB_14 )	1800.57745512968	0.208045408468234	Cytochrome c oxidase	0.2	Complex IV Low affinity	d__Bacteria	*Proteobacteria*	c__Gammaproteobacteria	*Methylococcales*	*Methylomonadaceae*	g__Methylovulum	s__	*Proteobacteria*, *Methylomonadaceae* (STB_14)
B	STB_140	6.79336793558282	p__Proteobacteria , f__Methylomonadaceae ( STB_140 )	f__Methylomonadaceae , g__Methylobacter_A ( STB_140 )	g__Methylobacter_A , s__ ( STB_140 )	1800.57745512968	0.377288292499116	Cytochrome c oxidase	0.2	Complex IV Low affinity	d__Bacteria	*Proteobacteria*	c__Gammaproteobacteria	*Methylococcales*	*Methylomonadaceae*	g__Methylobacter_A	s__	*Proteobacteria*, *Methylomonadaceae* (STB_140)
B	STB_151	4.38840744545455	p__Proteobacteria , f__Methylomonadaceae ( STB_151 )	f__Methylomonadaceae , g__Methylovulum ( STB_151 )	g__Methylovulum , s__ ( STB_151 )	1800.57745512968	0.243722225497846	Cytochrome c oxidase	0.2	Complex IV Low affinity	d__Bacteria	*Proteobacteria*	c__Gammaproteobacteria	*Methylococcales*	*Methylomonadaceae*	g__Methylovulum	s__	*Proteobacteria*, *Methylomonadaceae* (STB_151)
B	STB_183	3.07637730242826	p__Proteobacteria , f__Methylococcaceae ( STB_183 )	f__Methylococcaceae , g__AMB10-2013 ( STB_183 )	g__AMB10-2013 , s__ ( STB_183 )	1800.57745512968	0.170855038402482	Cytochrome c oxidase	0.2	Complex IV Low affinity	d__Bacteria	*Proteobacteria*	c__Gammaproteobacteria	*Methylococcales*	*Methylococcaceae*	g__AMB10-2013	s__	*Proteobacteria*, *Methylococcaceae* (STB_183)
B	STB_62	2.97817178414097	p__Verrucomicrobiota , f__Methylacidiphilaceae ( STB_62 )	f__Methylacidiphilaceae , g__LP2A ( STB_62 )	g__LP2A , s__ ( STB_62 )	1800.57745512968	0.165400926000513	Cytochrome c oxidase	0.133333333333333	Complex IV Low affinity	d__Bacteria	*Verrucomicrobiota*	c__Verrucomicrobiae	*Methylacidiphilales*	*Methylacidiphilaceae*	g__LP2A	s__	*Verrucomicrobiota*, *Methylacidiphilaceae* (STB_62)
B	STB_66	10.6237380555556	p__Proteobacteria , f__Acetobacteraceae ( STB_66 )	f__Acetobacteraceae , g__Acidiphilium ( STB_66 )	g__Acidiphilium , s__ ( STB_66 )	1800.57745512968	0.590018386895244	Cytochrome c oxidase	0.133333333333333	Complex IV Low affinity	d__Bacteria	*Proteobacteria*	c__Alphaproteobacteria	*Acetobacterales*	*Acetobacteraceae*	g__Acidiphilium	s__	*Proteobacteria*, *Acetobacteraceae* (STB_66)
B	STB_73	4.6487277260274	p__Proteobacteria , f__Methylomonadaceae ( STB_73 )	f__Methylomonadaceae , g__ ( STB_73 )	g__ , s__ ( STB_73 )	1800.57745512968	0.258179825187947	Cytochrome c oxidase	0.2	Complex IV Low affinity	d__Bacteria	*Proteobacteria*	c__Gammaproteobacteria	*Methylococcales*	*Methylomonadaceae*	g__	s__	*Proteobacteria*, *Methylomonadaceae* (STB_73)
B	STB_8	2.78252992495922	p__Proteobacteria , f__Methylomonadaceae ( STB_8 )	f__Methylomonadaceae , g__Methylobacter_A ( STB_8 )	g__Methylobacter_A , s__Methylobacter_A tundripaludum ( STB_8 )	1800.57745512968	0.154535419569541	Cytochrome c oxidase	0.133333333333333	Complex IV Low affinity	d__Bacteria	*Proteobacteria*	c__Gammaproteobacteria	*Methylococcales*	*Methylomonadaceae*	g__Methylobacter_A	s__Methylobacter_A tundripaludum	*Proteobacteria*, *Methylomonadaceae* (STB_8)
B	STB_95	2.22905498402556	p__Actinobacteriota , f__Mycobacteriaceae ( STB_95 )	f__Mycobacteriaceae , g__Mycobacterium ( STB_95 )	g__Mycobacterium , s__ ( STB_95 )	1800.57745512968	0.123796672988167	Cytochrome c oxidase	0.0666666666666667	Complex IV Low affinity	d__Bacteria	*Actinobacteriota*	c__Actinobacteria	*Mycobacteriales*	*Mycobacteriaceae*	g__Mycobacterium	s__	*Actinobacteriota*, *Mycobacteriaceae* (STB_95)
C	STC_13	21.2671754230769	p__Proteobacteria , f__Acetobacteraceae ( STC_13 )	f__Acetobacteraceae , g__Acidiphilium ( STC_13 )	g__Acidiphilium , s__ ( STC_13 )	3154.19728544217	0.67425000716452	Cytochrome c oxidase	0.133333333333333	Complex IV Low affinity	d__Bacteria	*Proteobacteria*	c__Alphaproteobacteria	*Acetobacterales*	*Acetobacteraceae*	g__Acidiphilium	s__	*Proteobacteria*, *Acetobacteraceae* (STC_13)
C	STC_14	2.95615692083333	p__Proteobacteria , f__Methylomonadaceae ( STC_14 )	f__Methylomonadaceae , g__UBA10906 ( STC_14 )	g__UBA10906 , s__ ( STC_14 )	3154.19728544217	0.0937213703935746	Cytochrome c oxidase	0.2	Complex IV Low affinity	d__Bacteria	*Proteobacteria*	c__Gammaproteobacteria	*Methylococcales*	*Methylomonadaceae*	g__UBA10906	s__	*Proteobacteria*, *Methylomonadaceae* (STC_14)
C	STC_26	4.63583710747664	p__Proteobacteria , f__Methylococcaceae ( STC_26 )	f__Methylococcaceae , g__Methylococcus ( STC_26 )	g__Methylococcus , s__ ( STC_26 )	3154.19728544217	0.146973593848197	Cytochrome c oxidase	0.2	Complex IV Low affinity	d__Bacteria	*Proteobacteria*	c__Gammaproteobacteria	*Methylococcales*	*Methylococcaceae*	g__Methylococcus	s__	*Proteobacteria*, *Methylococcaceae* (STC_26)
C	STC_4	2.50876872035398	p__Proteobacteria , f__Methylomonadaceae ( STC_4 )	f__Methylomonadaceae , g__Methylomonas ( STC_4 )	g__Methylomonas , s__ ( STC_4 )	3154.19728544217	0.0795374700223386	Cytochrome c oxidase	0.2	Complex IV Low affinity	d__Bacteria	*Proteobacteria*	c__Gammaproteobacteria	*Methylococcales*	*Methylomonadaceae*	g__Methylomonas	s__	*Proteobacteria*, *Methylomonadaceae* (STC_4)
C	STC_48	6.08384864395604	p__Proteobacteria , f__Methylomonadaceae ( STC_48 )	f__Methylomonadaceae , g__ ( STC_48 )	g__ , s__ ( STC_48 )	3154.19728544217	0.192881043682186	Cytochrome c oxidase	0.2	Complex IV Low affinity	d__Bacteria	*Proteobacteria*	c__Gammaproteobacteria	*Methylococcales*	*Methylomonadaceae*	g__	s__	*Proteobacteria*, *Methylomonadaceae* (STC_48)
C	STC_62	12.6581416069869	p__Proteobacteria , f__Methylomonadaceae ( STC_62 )	f__Methylomonadaceae , g__Methylomonas ( STC_62 )	g__Methylomonas , s__Methylomonas lenta ( STC_62 )	3154.19728544217	0.401311029763709	Cytochrome c oxidase	0.2	Complex IV Low affinity	d__Bacteria	*Proteobacteria*	c__Gammaproteobacteria	*Methylococcales*	*Methylomonadaceae*	g__Methylomonas	s__Methylomonas lenta	*Proteobacteria*, *Methylomonadaceae* (STC_62)
C	STC_68	6.37967146428571	p__Proteobacteria , f__Methylomonadaceae ( STC_68 )	f__Methylomonadaceae , g__Methylovulum ( STC_68 )	g__Methylovulum , s__ ( STC_68 )	3154.19728544217	0.20225974747142	Cytochrome c oxidase	0.2	Complex IV Low affinity	d__Bacteria	*Proteobacteria*	c__Gammaproteobacteria	*Methylococcales*	*Methylomonadaceae*	g__Methylovulum	s__	*Proteobacteria*, *Methylomonadaceae* (STC_68)
C	STC_89	2.30053205059524	p__Verrucomicrobiota , f__Methylacidiphilaceae ( STC_89 )	f__Methylacidiphilaceae , g__LP2A ( STC_89 )	g__LP2A , s__ ( STC_89 )	3154.19728544217	0.0729355789256772	Cytochrome c oxidase	0.0666666666666667	Complex IV Low affinity	d__Bacteria	*Verrucomicrobiota*	c__Verrucomicrobiae	*Methylacidiphilales*	*Methylacidiphilaceae*	g__LP2A	s__	*Verrucomicrobiota*, *Methylacidiphilaceae* (STC_89)
C	STC_96	4.15838577985075	p__Proteobacteria , f__Methylomonadaceae ( STC_96 )	f__Methylomonadaceae , g__KS41 ( STC_96 )	g__KS41 , s__KS41 sp002862125 ( STC_96 )	3154.19728544217	0.131836578486809	Cytochrome c oxidase	0.2	Complex IV Low affinity	d__Bacteria	*Proteobacteria*	c__Gammaproteobacteria	*Methylococcales*	*Methylomonadaceae*	g__KS41	s__KS41 sp002862125	*Proteobacteria*, *Methylomonadaceae* (STC_96)
D1	STD1_11	2.59888383641161	p__Proteobacteria , f__Methylomonadaceae ( STD1_11 )	f__Methylomonadaceae , g__UBA10906 ( STD1_11 )	g__UBA10906 , s__ ( STD1_11 )	1816.07975027541	0.143104058949916	Cytochrome c oxidase	0.2	Complex IV Low affinity	d__Bacteria	*Proteobacteria*	c__Gammaproteobacteria	*Methylococcales*	*Methylomonadaceae*	g__UBA10906	s__	*Proteobacteria*, *Methylomonadaceae* (STD1_11)
D1	STD1_182	4.95168421686747	p__Proteobacteria , f__Methylomonadaceae ( STD1_182 )	f__Methylomonadaceae , g__KS41 ( STD1_182 )	g__KS41 , s__ ( STD1_182 )	1816.07975027541	0.272657861865181	Cytochrome c oxidase	0.2	Complex IV Low affinity	d__Bacteria	*Proteobacteria*	c__Gammaproteobacteria	*Methylococcales*	*Methylomonadaceae*	g__KS41	s__	*Proteobacteria*, *Methylomonadaceae* (STD1_182)
D1	STD1_211	10.3652628490566	p__Methylomirabilota , f__Methylomirabilaceae ( STD1_211 )	f__Methylomirabilaceae , g__Methylomirabilis ( STD1_211 )	g__Methylomirabilis , s__ ( STD1_211 )	1816.07975027541	0.570749321305117	Cytochrome c oxidase	0.133333333333333	Complex IV Low affinity	d__Bacteria	*Methylomirabilota*	c__Methylomirabilia	*Methylomirabilales*	*Methylomirabilaceae*	g__Methylomirabilis	s__	*Methylomirabilota*, *Methylomirabilaceae* (STD1_211)
D1	STD1_5	4.55935987878788	p__Chloroflexota , f__UBA5629 ( STD1_5 )	f__UBA5629 , g__ ( STD1_5 )	g__ , s__ ( STD1_5 )	1816.07975027541	0.251055047450226	Cytochrome c oxidase	0.0666666666666667	Complex IV Low affinity	d__Bacteria	*Chloroflexota*	c__Dehalococcoidia	*GIF9*	*UBA5629*	g__	s__	*Chloroflexota*, *UBA5629* (STD1_5)
D1	STD1_68	8.9476510390625	p__Proteobacteria , f__Methylomonadaceae ( STD1_68 )	f__Methylomonadaceae , g__KS41 ( STD1_68 )	g__KS41 , s__ ( STD1_68 )	1816.07975027541	0.492690424949981	Cytochrome c oxidase	0.2	Complex IV Low affinity	d__Bacteria	*Proteobacteria*	c__Gammaproteobacteria	*Methylococcales*	*Methylomonadaceae*	g__KS41	s__	*Proteobacteria*, *Methylomonadaceae* (STD1_68)
E	STE_114	22.7299828181818	p__Proteobacteria , f__Nevskiaceae ( STE_114 )	f__Nevskiaceae , g__ ( STE_114 )	g__ , s__ ( STE_114 )	2695.48819578859	0.843260336056934	Cytochrome c oxidase	0.2	Complex IV Low affinity	d__Bacteria	*Proteobacteria*	c__Gammaproteobacteria	*Nevskiales*	*Nevskiaceae*	g__	s__	*Proteobacteria*, *Nevskiaceae* (STE_114)
A	STA_13	3.0278422460177	p__Proteobacteria , f__Methylomonadaceae ( STA_13 )	f__Methylomonadaceae , g__Methylobacter_A ( STA_13 )	g__Methylobacter_A , s__ ( STA_13 )	1693.8105471575	0.178759203684198	Cytochrome c oxidase, prokaryotes	1	Complex IV Low affinity	d__Bacteria	*Proteobacteria*	c__Gammaproteobacteria	*Methylococcales*	*Methylomonadaceae*	g__Methylobacter_A	s__	*Proteobacteria*, *Methylomonadaceae* (STA_13)
A	STA_49	4.42095573941368	p__Proteobacteria , f__Methylomonadaceae ( STA_49 )	f__Methylomonadaceae , g__KS41 ( STA_49 )	g__KS41 , s__ ( STA_49 )	1693.8105471575	0.261006506709548	Cytochrome c oxidase, prokaryotes	1	Complex IV Low affinity	d__Bacteria	*Proteobacteria*	c__Gammaproteobacteria	*Methylococcales*	*Methylomonadaceae*	g__KS41	s__	*Proteobacteria*, *Methylomonadaceae* (STA_49)
A	STA_59	2.60062367326733	p__Elusimicrobiota , f__UBA9628 ( STA_59 )	f__UBA9628 , g__GWA2-66-18 ( STA_59 )	g__GWA2-66-18 , s__ ( STA_59 )	1693.8105471575	0.153536868549533	Cytochrome c oxidase, prokaryotes	0.333333333333333	Complex IV Low affinity	d__Bacteria	*Elusimicrobiota*	c__Elusimicrobia	*UBA1565*	*UBA9628*	g__GWA2-66-18	s__	*Elusimicrobiota*, *UBA9628* (STA_59)
A	STA_76	2.28655535434412	p__Proteobacteria , f__Methylomonadaceae ( STA_76 )	f__Methylomonadaceae , g__Methylovulum ( STA_76 )	g__Methylovulum , s__ ( STA_76 )	1693.8105471575	0.134994752404946	Cytochrome c oxidase, prokaryotes	1	Complex IV Low affinity	d__Bacteria	*Proteobacteria*	c__Gammaproteobacteria	*Methylococcales*	*Methylomonadaceae*	g__Methylovulum	s__	*Proteobacteria*, *Methylomonadaceae* (STA_76)
B	STB_1	3.01465705645161	p__Proteobacteria , f__Methylomonadaceae ( STB_1 )	f__Methylomonadaceae , g__UBA10906 ( STB_1 )	g__UBA10906 , s__ ( STB_1 )	1800.57745512968	0.167427235516202	Cytochrome c oxidase, prokaryotes	0.666666666666667	Complex IV Low affinity	d__Bacteria	*Proteobacteria*	c__Gammaproteobacteria	*Methylococcales*	*Methylomonadaceae*	g__UBA10906	s__	*Proteobacteria*, *Methylomonadaceae* (STB_1)
B	STB_102	3.28012307446809	p__Proteobacteria , f__Methylomonadaceae ( STB_102 )	f__Methylomonadaceae , g__UBA10906 ( STB_102 )	g__UBA10906 , s__ ( STB_102 )	1800.57745512968	0.18217061782726	Cytochrome c oxidase, prokaryotes	0.666666666666667	Complex IV Low affinity	d__Bacteria	*Proteobacteria*	c__Gammaproteobacteria	*Methylococcales*	*Methylomonadaceae*	g__UBA10906	s__	*Proteobacteria*, *Methylomonadaceae* (STB_102)
B	STB_122	42.4987540859375	p__Proteobacteria , f__Methylomonadaceae ( STB_122 )	f__Methylomonadaceae , g__KS41 ( STB_122 )	g__KS41 , s__ ( STB_122 )	1800.57745512968	2.36028469449411	Cytochrome c oxidase, prokaryotes	1	Complex IV Low affinity	d__Bacteria	*Proteobacteria*	c__Gammaproteobacteria	*Methylococcales*	*Methylomonadaceae*	g__KS41	s__	*Proteobacteria*, *Methylomonadaceae* (STB_122)
B	STB_14	3.74601872131148	p__Proteobacteria , f__Methylomonadaceae ( STB_14 )	f__Methylomonadaceae , g__Methylovulum ( STB_14 )	g__Methylovulum , s__ ( STB_14 )	1800.57745512968	0.208045408468234	Cytochrome c oxidase, prokaryotes	1	Complex IV Low affinity	d__Bacteria	*Proteobacteria*	c__Gammaproteobacteria	*Methylococcales*	*Methylomonadaceae*	g__Methylovulum	s__	*Proteobacteria*, *Methylomonadaceae* (STB_14)
B	STB_140	6.79336793558282	p__Proteobacteria , f__Methylomonadaceae ( STB_140 )	f__Methylomonadaceae , g__Methylobacter_A ( STB_140 )	g__Methylobacter_A , s__ ( STB_140 )	1800.57745512968	0.377288292499116	Cytochrome c oxidase, prokaryotes	1	Complex IV Low affinity	d__Bacteria	*Proteobacteria*	c__Gammaproteobacteria	*Methylococcales*	*Methylomonadaceae*	g__Methylobacter_A	s__	*Proteobacteria*, *Methylomonadaceae* (STB_140)
B	STB_151	4.38840744545455	p__Proteobacteria , f__Methylomonadaceae ( STB_151 )	f__Methylomonadaceae , g__Methylovulum ( STB_151 )	g__Methylovulum , s__ ( STB_151 )	1800.57745512968	0.243722225497846	Cytochrome c oxidase, prokaryotes	1	Complex IV Low affinity	d__Bacteria	*Proteobacteria*	c__Gammaproteobacteria	*Methylococcales*	*Methylomonadaceae*	g__Methylovulum	s__	*Proteobacteria*, *Methylomonadaceae* (STB_151)
B	STB_183	3.07637730242826	p__Proteobacteria , f__Methylococcaceae ( STB_183 )	f__Methylococcaceae , g__AMB10-2013 ( STB_183 )	g__AMB10-2013 , s__ ( STB_183 )	1800.57745512968	0.170855038402482	Cytochrome c oxidase, prokaryotes	0.666666666666667	Complex IV Low affinity	d__Bacteria	*Proteobacteria*	c__Gammaproteobacteria	*Methylococcales*	*Methylococcaceae*	g__AMB10-2013	s__	*Proteobacteria*, *Methylococcaceae* (STB_183)
B	STB_62	2.97817178414097	p__Verrucomicrobiota , f__Methylacidiphilaceae ( STB_62 )	f__Methylacidiphilaceae , g__LP2A ( STB_62 )	g__LP2A , s__ ( STB_62 )	1800.57745512968	0.165400926000513	Cytochrome c oxidase, prokaryotes	0.333333333333333	Complex IV Low affinity	d__Bacteria	*Verrucomicrobiota*	c__Verrucomicrobiae	*Methylacidiphilales*	*Methylacidiphilaceae*	g__LP2A	s__	*Verrucomicrobiota*, *Methylacidiphilaceae* (STB_62)
B	STB_66	10.6237380555556	p__Proteobacteria , f__Acetobacteraceae ( STB_66 )	f__Acetobacteraceae , g__Acidiphilium ( STB_66 )	g__Acidiphilium , s__ ( STB_66 )	1800.57745512968	0.590018386895244	Cytochrome c oxidase, prokaryotes	1	Complex IV Low affinity	d__Bacteria	*Proteobacteria*	c__Alphaproteobacteria	*Acetobacterales*	*Acetobacteraceae*	g__Acidiphilium	s__	*Proteobacteria*, *Acetobacteraceae* (STB_66)
B	STB_73	4.6487277260274	p__Proteobacteria , f__Methylomonadaceae ( STB_73 )	f__Methylomonadaceae , g__ ( STB_73 )	g__ , s__ ( STB_73 )	1800.57745512968	0.258179825187947	Cytochrome c oxidase, prokaryotes	1	Complex IV Low affinity	d__Bacteria	*Proteobacteria*	c__Gammaproteobacteria	*Methylococcales*	*Methylomonadaceae*	g__	s__	*Proteobacteria*, *Methylomonadaceae* (STB_73)
B	STB_8	2.78252992495922	p__Proteobacteria , f__Methylomonadaceae ( STB_8 )	f__Methylomonadaceae , g__Methylobacter_A ( STB_8 )	g__Methylobacter_A , s__Methylobacter_A tundripaludum ( STB_8 )	1800.57745512968	0.154535419569541	Cytochrome c oxidase, prokaryotes	1	Complex IV Low affinity	d__Bacteria	*Proteobacteria*	c__Gammaproteobacteria	*Methylococcales*	*Methylomonadaceae*	g__Methylobacter_A	s__Methylobacter_A tundripaludum	*Proteobacteria*, *Methylomonadaceae* (STB_8)
B	STB_95	2.22905498402556	p__Actinobacteriota , f__Mycobacteriaceae ( STB_95 )	f__Mycobacteriaceae , g__Mycobacterium ( STB_95 )	g__Mycobacterium , s__ ( STB_95 )	1800.57745512968	0.123796672988167	Cytochrome c oxidase, prokaryotes	1	Complex IV Low affinity	d__Bacteria	*Actinobacteriota*	c__Actinobacteria	*Mycobacteriales*	*Mycobacteriaceae*	g__Mycobacterium	s__	*Actinobacteriota*, *Mycobacteriaceae* (STB_95)
C	STC_13	21.2671754230769	p__Proteobacteria , f__Acetobacteraceae ( STC_13 )	f__Acetobacteraceae , g__Acidiphilium ( STC_13 )	g__Acidiphilium , s__ ( STC_13 )	3154.19728544217	0.67425000716452	Cytochrome c oxidase, prokaryotes	1	Complex IV Low affinity	d__Bacteria	*Proteobacteria*	c__Alphaproteobacteria	*Acetobacterales*	*Acetobacteraceae*	g__Acidiphilium	s__	*Proteobacteria*, *Acetobacteraceae* (STC_13)
C	STC_14	2.95615692083333	p__Proteobacteria , f__Methylomonadaceae ( STC_14 )	f__Methylomonadaceae , g__UBA10906 ( STC_14 )	g__UBA10906 , s__ ( STC_14 )	3154.19728544217	0.0937213703935746	Cytochrome c oxidase, prokaryotes	0.666666666666667	Complex IV Low affinity	d__Bacteria	*Proteobacteria*	c__Gammaproteobacteria	*Methylococcales*	*Methylomonadaceae*	g__UBA10906	s__	*Proteobacteria*, *Methylomonadaceae* (STC_14)
C	STC_26	4.63583710747664	p__Proteobacteria , f__Methylococcaceae ( STC_26 )	f__Methylococcaceae , g__Methylococcus ( STC_26 )	g__Methylococcus , s__ ( STC_26 )	3154.19728544217	0.146973593848197	Cytochrome c oxidase, prokaryotes	0.666666666666667	Complex IV Low affinity	d__Bacteria	*Proteobacteria*	c__Gammaproteobacteria	*Methylococcales*	*Methylococcaceae*	g__Methylococcus	s__	*Proteobacteria*, *Methylococcaceae* (STC_26)
C	STC_4	2.50876872035398	p__Proteobacteria , f__Methylomonadaceae ( STC_4 )	f__Methylomonadaceae , g__Methylomonas ( STC_4 )	g__Methylomonas , s__ ( STC_4 )	3154.19728544217	0.0795374700223386	Cytochrome c oxidase, prokaryotes	1	Complex IV Low affinity	d__Bacteria	*Proteobacteria*	c__Gammaproteobacteria	*Methylococcales*	*Methylomonadaceae*	g__Methylomonas	s__	*Proteobacteria*, *Methylomonadaceae* (STC_4)
C	STC_48	6.08384864395604	p__Proteobacteria , f__Methylomonadaceae ( STC_48 )	f__Methylomonadaceae , g__ ( STC_48 )	g__ , s__ ( STC_48 )	3154.19728544217	0.192881043682186	Cytochrome c oxidase, prokaryotes	1	Complex IV Low affinity	d__Bacteria	*Proteobacteria*	c__Gammaproteobacteria	*Methylococcales*	*Methylomonadaceae*	g__	s__	*Proteobacteria*, *Methylomonadaceae* (STC_48)
C	STC_62	12.6581416069869	p__Proteobacteria , f__Methylomonadaceae ( STC_62 )	f__Methylomonadaceae , g__Methylomonas ( STC_62 )	g__Methylomonas , s__Methylomonas lenta ( STC_62 )	3154.19728544217	0.401311029763709	Cytochrome c oxidase, prokaryotes	1	Complex IV Low affinity	d__Bacteria	*Proteobacteria*	c__Gammaproteobacteria	*Methylococcales*	*Methylomonadaceae*	g__Methylomonas	s__Methylomonas lenta	*Proteobacteria*, *Methylomonadaceae* (STC_62)
C	STC_68	6.37967146428571	p__Proteobacteria , f__Methylomonadaceae ( STC_68 )	f__Methylomonadaceae , g__Methylovulum ( STC_68 )	g__Methylovulum , s__ ( STC_68 )	3154.19728544217	0.20225974747142	Cytochrome c oxidase, prokaryotes	1	Complex IV Low affinity	d__Bacteria	*Proteobacteria*	c__Gammaproteobacteria	*Methylococcales*	*Methylomonadaceae*	g__Methylovulum	s__	*Proteobacteria*, *Methylomonadaceae* (STC_68)
C	STC_89	2.30053205059524	p__Verrucomicrobiota , f__Methylacidiphilaceae ( STC_89 )	f__Methylacidiphilaceae , g__LP2A ( STC_89 )	g__LP2A , s__ ( STC_89 )	3154.19728544217	0.0729355789256772	Cytochrome c oxidase, prokaryotes	0	Complex IV Low affinity	d__Bacteria	*Verrucomicrobiota*	c__Verrucomicrobiae	*Methylacidiphilales*	*Methylacidiphilaceae*	g__LP2A	s__	*Verrucomicrobiota*, *Methylacidiphilaceae* (STC_89)
C	STC_96	4.15838577985075	p__Proteobacteria , f__Methylomonadaceae ( STC_96 )	f__Methylomonadaceae , g__KS41 ( STC_96 )	g__KS41 , s__KS41 sp002862125 ( STC_96 )	3154.19728544217	0.131836578486809	Cytochrome c oxidase, prokaryotes	1	Complex IV Low affinity	d__Bacteria	*Proteobacteria*	c__Gammaproteobacteria	*Methylococcales*	*Methylomonadaceae*	g__KS41	s__KS41 sp002862125	*Proteobacteria*, *Methylomonadaceae* (STC_96)
D1	STD1_11	2.59888383641161	p__Proteobacteria , f__Methylomonadaceae ( STD1_11 )	f__Methylomonadaceae , g__UBA10906 ( STD1_11 )	g__UBA10906 , s__ ( STD1_11 )	1816.07975027541	0.143104058949916	Cytochrome c oxidase, prokaryotes	0.333333333333333	Complex IV Low affinity	d__Bacteria	*Proteobacteria*	c__Gammaproteobacteria	*Methylococcales*	*Methylomonadaceae*	g__UBA10906	s__	*Proteobacteria*, *Methylomonadaceae* (STD1_11)
D1	STD1_182	4.95168421686747	p__Proteobacteria , f__Methylomonadaceae ( STD1_182 )	f__Methylomonadaceae , g__KS41 ( STD1_182 )	g__KS41 , s__ ( STD1_182 )	1816.07975027541	0.272657861865181	Cytochrome c oxidase, prokaryotes	0.666666666666667	Complex IV Low affinity	d__Bacteria	*Proteobacteria*	c__Gammaproteobacteria	*Methylococcales*	*Methylomonadaceae*	g__KS41	s__	*Proteobacteria*, *Methylomonadaceae* (STD1_182)
D1	STD1_211	10.3652628490566	p__Methylomirabilota , f__Methylomirabilaceae ( STD1_211 )	f__Methylomirabilaceae , g__Methylomirabilis ( STD1_211 )	g__Methylomirabilis , s__ ( STD1_211 )	1816.07975027541	0.570749321305117	Cytochrome c oxidase, prokaryotes	0.666666666666667	Complex IV Low affinity	d__Bacteria	*Methylomirabilota*	c__Methylomirabilia	*Methylomirabilales*	*Methylomirabilaceae*	g__Methylomirabilis	s__	*Methylomirabilota*, *Methylomirabilaceae* (STD1_211)
D1	STD1_5	4.55935987878788	p__Chloroflexota , f__UBA5629 ( STD1_5 )	f__UBA5629 , g__ ( STD1_5 )	g__ , s__ ( STD1_5 )	1816.07975027541	0.251055047450226	Cytochrome c oxidase, prokaryotes	0	Complex IV Low affinity	d__Bacteria	*Chloroflexota*	c__Dehalococcoidia	*GIF9*	*UBA5629*	g__	s__	*Chloroflexota*, *UBA5629* (STD1_5)
D1	STD1_68	8.9476510390625	p__Proteobacteria , f__Methylomonadaceae ( STD1_68 )	f__Methylomonadaceae , g__KS41 ( STD1_68 )	g__KS41 , s__ ( STD1_68 )	1816.07975027541	0.492690424949981	Cytochrome c oxidase, prokaryotes	1	Complex IV Low affinity	d__Bacteria	*Proteobacteria*	c__Gammaproteobacteria	*Methylococcales*	*Methylomonadaceae*	g__KS41	s__	*Proteobacteria*, *Methylomonadaceae* (STD1_68)
E	STE_114	22.7299828181818	p__Proteobacteria , f__Nevskiaceae ( STE_114 )	f__Nevskiaceae , g__ ( STE_114 )	g__ , s__ ( STE_114 )	2695.48819578859	0.843260336056934	Cytochrome c oxidase, prokaryotes	1	Complex IV Low affinity	d__Bacteria	*Proteobacteria*	c__Gammaproteobacteria	*Nevskiales*	*Nevskiaceae*	g__	s__	*Proteobacteria*, *Nevskiaceae* (STE_114)
A	STA_13	3.0278422460177	p__Proteobacteria , f__Methylomonadaceae ( STA_13 )	f__Methylomonadaceae , g__Methylobacter_A ( STA_13 )	g__Methylobacter_A , s__ ( STA_13 )	1693.8105471575	0.178759203684198	Cytochrome o ubiquinol oxidase	0	Complex IV Low affinity	d__Bacteria	*Proteobacteria*	c__Gammaproteobacteria	*Methylococcales*	*Methylomonadaceae*	g__Methylobacter_A	s__	*Proteobacteria*, *Methylomonadaceae* (STA_13)
A	STA_49	4.42095573941368	p__Proteobacteria , f__Methylomonadaceae ( STA_49 )	f__Methylomonadaceae , g__KS41 ( STA_49 )	g__KS41 , s__ ( STA_49 )	1693.8105471575	0.261006506709548	Cytochrome o ubiquinol oxidase	0	Complex IV Low affinity	d__Bacteria	*Proteobacteria*	c__Gammaproteobacteria	*Methylococcales*	*Methylomonadaceae*	g__KS41	s__	*Proteobacteria*, *Methylomonadaceae* (STA_49)
A	STA_59	2.60062367326733	p__Elusimicrobiota , f__UBA9628 ( STA_59 )	f__UBA9628 , g__GWA2-66-18 ( STA_59 )	g__GWA2-66-18 , s__ ( STA_59 )	1693.8105471575	0.153536868549533	Cytochrome o ubiquinol oxidase	0	Complex IV Low affinity	d__Bacteria	*Elusimicrobiota*	c__Elusimicrobia	*UBA1565*	*UBA9628*	g__GWA2-66-18	s__	*Elusimicrobiota*, *UBA9628* (STA_59)
A	STA_76	2.28655535434412	p__Proteobacteria , f__Methylomonadaceae ( STA_76 )	f__Methylomonadaceae , g__Methylovulum ( STA_76 )	g__Methylovulum , s__ ( STA_76 )	1693.8105471575	0.134994752404946	Cytochrome o ubiquinol oxidase	0	Complex IV Low affinity	d__Bacteria	*Proteobacteria*	c__Gammaproteobacteria	*Methylococcales*	*Methylomonadaceae*	g__Methylovulum	s__	*Proteobacteria*, *Methylomonadaceae* (STA_76)
B	STB_1	3.01465705645161	p__Proteobacteria , f__Methylomonadaceae ( STB_1 )	f__Methylomonadaceae , g__UBA10906 ( STB_1 )	g__UBA10906 , s__ ( STB_1 )	1800.57745512968	0.167427235516202	Cytochrome o ubiquinol oxidase	0	Complex IV Low affinity	d__Bacteria	*Proteobacteria*	c__Gammaproteobacteria	*Methylococcales*	*Methylomonadaceae*	g__UBA10906	s__	*Proteobacteria*, *Methylomonadaceae* (STB_1)
B	STB_102	3.28012307446809	p__Proteobacteria , f__Methylomonadaceae ( STB_102 )	f__Methylomonadaceae , g__UBA10906 ( STB_102 )	g__UBA10906 , s__ ( STB_102 )	1800.57745512968	0.18217061782726	Cytochrome o ubiquinol oxidase	0	Complex IV Low affinity	d__Bacteria	*Proteobacteria*	c__Gammaproteobacteria	*Methylococcales*	*Methylomonadaceae*	g__UBA10906	s__	*Proteobacteria*, *Methylomonadaceae* (STB_102)
B	STB_122	42.4987540859375	p__Proteobacteria , f__Methylomonadaceae ( STB_122 )	f__Methylomonadaceae , g__KS41 ( STB_122 )	g__KS41 , s__ ( STB_122 )	1800.57745512968	2.36028469449411	Cytochrome o ubiquinol oxidase	1	Complex IV Low affinity	d__Bacteria	*Proteobacteria*	c__Gammaproteobacteria	*Methylococcales*	*Methylomonadaceae*	g__KS41	s__	*Proteobacteria*, *Methylomonadaceae* (STB_122)
B	STB_14	3.74601872131148	p__Proteobacteria , f__Methylomonadaceae ( STB_14 )	f__Methylomonadaceae , g__Methylovulum ( STB_14 )	g__Methylovulum , s__ ( STB_14 )	1800.57745512968	0.208045408468234	Cytochrome o ubiquinol oxidase	0	Complex IV Low affinity	d__Bacteria	*Proteobacteria*	c__Gammaproteobacteria	*Methylococcales*	*Methylomonadaceae*	g__Methylovulum	s__	*Proteobacteria*, *Methylomonadaceae* (STB_14)
B	STB_140	6.79336793558282	p__Proteobacteria , f__Methylomonadaceae ( STB_140 )	f__Methylomonadaceae , g__Methylobacter_A ( STB_140 )	g__Methylobacter_A , s__ ( STB_140 )	1800.57745512968	0.377288292499116	Cytochrome o ubiquinol oxidase	0	Complex IV Low affinity	d__Bacteria	*Proteobacteria*	c__Gammaproteobacteria	*Methylococcales*	*Methylomonadaceae*	g__Methylobacter_A	s__	*Proteobacteria*, *Methylomonadaceae* (STB_140)
B	STB_151	4.38840744545455	p__Proteobacteria , f__Methylomonadaceae ( STB_151 )	f__Methylomonadaceae , g__Methylovulum ( STB_151 )	g__Methylovulum , s__ ( STB_151 )	1800.57745512968	0.243722225497846	Cytochrome o ubiquinol oxidase	1	Complex IV Low affinity	d__Bacteria	*Proteobacteria*	c__Gammaproteobacteria	*Methylococcales*	*Methylomonadaceae*	g__Methylovulum	s__	*Proteobacteria*, *Methylomonadaceae* (STB_151)
B	STB_183	3.07637730242826	p__Proteobacteria , f__Methylococcaceae ( STB_183 )	f__Methylococcaceae , g__AMB10-2013 ( STB_183 )	g__AMB10-2013 , s__ ( STB_183 )	1800.57745512968	0.170855038402482	Cytochrome o ubiquinol oxidase	0	Complex IV Low affinity	d__Bacteria	*Proteobacteria*	c__Gammaproteobacteria	*Methylococcales*	*Methylococcaceae*	g__AMB10-2013	s__	*Proteobacteria*, *Methylococcaceae* (STB_183)
B	STB_62	2.97817178414097	p__Verrucomicrobiota , f__Methylacidiphilaceae ( STB_62 )	f__Methylacidiphilaceae , g__LP2A ( STB_62 )	g__LP2A , s__ ( STB_62 )	1800.57745512968	0.165400926000513	Cytochrome o ubiquinol oxidase	0	Complex IV Low affinity	d__Bacteria	*Verrucomicrobiota*	c__Verrucomicrobiae	*Methylacidiphilales*	*Methylacidiphilaceae*	g__LP2A	s__	*Verrucomicrobiota*, *Methylacidiphilaceae* (STB_62)
B	STB_66	10.6237380555556	p__Proteobacteria , f__Acetobacteraceae ( STB_66 )	f__Acetobacteraceae , g__Acidiphilium ( STB_66 )	g__Acidiphilium , s__ ( STB_66 )	1800.57745512968	0.590018386895244	Cytochrome o ubiquinol oxidase	0	Complex IV Low affinity	d__Bacteria	*Proteobacteria*	c__Alphaproteobacteria	*Acetobacterales*	*Acetobacteraceae*	g__Acidiphilium	s__	*Proteobacteria*, *Acetobacteraceae* (STB_66)
B	STB_73	4.6487277260274	p__Proteobacteria , f__Methylomonadaceae ( STB_73 )	f__Methylomonadaceae , g__ ( STB_73 )	g__ , s__ ( STB_73 )	1800.57745512968	0.258179825187947	Cytochrome o ubiquinol oxidase	0	Complex IV Low affinity	d__Bacteria	*Proteobacteria*	c__Gammaproteobacteria	*Methylococcales*	*Methylomonadaceae*	g__	s__	*Proteobacteria*, *Methylomonadaceae* (STB_73)
B	STB_8	2.78252992495922	p__Proteobacteria , f__Methylomonadaceae ( STB_8 )	f__Methylomonadaceae , g__Methylobacter_A ( STB_8 )	g__Methylobacter_A , s__Methylobacter_A tundripaludum ( STB_8 )	1800.57745512968	0.154535419569541	Cytochrome o ubiquinol oxidase	0	Complex IV Low affinity	d__Bacteria	*Proteobacteria*	c__Gammaproteobacteria	*Methylococcales*	*Methylomonadaceae*	g__Methylobacter_A	s__Methylobacter_A tundripaludum	*Proteobacteria*, *Methylomonadaceae* (STB_8)
B	STB_95	2.22905498402556	p__Actinobacteriota , f__Mycobacteriaceae ( STB_95 )	f__Mycobacteriaceae , g__Mycobacterium ( STB_95 )	g__Mycobacterium , s__ ( STB_95 )	1800.57745512968	0.123796672988167	Cytochrome o ubiquinol oxidase	0	Complex IV Low affinity	d__Bacteria	*Actinobacteriota*	c__Actinobacteria	*Mycobacteriales*	*Mycobacteriaceae*	g__Mycobacterium	s__	*Actinobacteriota*, *Mycobacteriaceae* (STB_95)
C	STC_13	21.2671754230769	p__Proteobacteria , f__Acetobacteraceae ( STC_13 )	f__Acetobacteraceae , g__Acidiphilium ( STC_13 )	g__Acidiphilium , s__ ( STC_13 )	3154.19728544217	0.67425000716452	Cytochrome o ubiquinol oxidase	0	Complex IV Low affinity	d__Bacteria	*Proteobacteria*	c__Alphaproteobacteria	*Acetobacterales*	*Acetobacteraceae*	g__Acidiphilium	s__	*Proteobacteria*, *Acetobacteraceae* (STC_13)
C	STC_14	2.95615692083333	p__Proteobacteria , f__Methylomonadaceae ( STC_14 )	f__Methylomonadaceae , g__UBA10906 ( STC_14 )	g__UBA10906 , s__ ( STC_14 )	3154.19728544217	0.0937213703935746	Cytochrome o ubiquinol oxidase	0	Complex IV Low affinity	d__Bacteria	*Proteobacteria*	c__Gammaproteobacteria	*Methylococcales*	*Methylomonadaceae*	g__UBA10906	s__	*Proteobacteria*, *Methylomonadaceae* (STC_14)
C	STC_26	4.63583710747664	p__Proteobacteria , f__Methylococcaceae ( STC_26 )	f__Methylococcaceae , g__Methylococcus ( STC_26 )	g__Methylococcus , s__ ( STC_26 )	3154.19728544217	0.146973593848197	Cytochrome o ubiquinol oxidase	0	Complex IV Low affinity	d__Bacteria	*Proteobacteria*	c__Gammaproteobacteria	*Methylococcales*	*Methylococcaceae*	g__Methylococcus	s__	*Proteobacteria*, *Methylococcaceae* (STC_26)
C	STC_4	2.50876872035398	p__Proteobacteria , f__Methylomonadaceae ( STC_4 )	f__Methylomonadaceae , g__Methylomonas ( STC_4 )	g__Methylomonas , s__ ( STC_4 )	3154.19728544217	0.0795374700223386	Cytochrome o ubiquinol oxidase	0	Complex IV Low affinity	d__Bacteria	*Proteobacteria*	c__Gammaproteobacteria	*Methylococcales*	*Methylomonadaceae*	g__Methylomonas	s__	*Proteobacteria*, *Methylomonadaceae* (STC_4)
C	STC_48	6.08384864395604	p__Proteobacteria , f__Methylomonadaceae ( STC_48 )	f__Methylomonadaceae , g__ ( STC_48 )	g__ , s__ ( STC_48 )	3154.19728544217	0.192881043682186	Cytochrome o ubiquinol oxidase	0	Complex IV Low affinity	d__Bacteria	*Proteobacteria*	c__Gammaproteobacteria	*Methylococcales*	*Methylomonadaceae*	g__	s__	*Proteobacteria*, *Methylomonadaceae* (STC_48)
C	STC_62	12.6581416069869	p__Proteobacteria , f__Methylomonadaceae ( STC_62 )	f__Methylomonadaceae , g__Methylomonas ( STC_62 )	g__Methylomonas , s__Methylomonas lenta ( STC_62 )	3154.19728544217	0.401311029763709	Cytochrome o ubiquinol oxidase	1	Complex IV Low affinity	d__Bacteria	*Proteobacteria*	c__Gammaproteobacteria	*Methylococcales*	*Methylomonadaceae*	g__Methylomonas	s__Methylomonas lenta	*Proteobacteria*, *Methylomonadaceae* (STC_62)
C	STC_68	6.37967146428571	p__Proteobacteria , f__Methylomonadaceae ( STC_68 )	f__Methylomonadaceae , g__Methylovulum ( STC_68 )	g__Methylovulum , s__ ( STC_68 )	3154.19728544217	0.20225974747142	Cytochrome o ubiquinol oxidase	0	Complex IV Low affinity	d__Bacteria	*Proteobacteria*	c__Gammaproteobacteria	*Methylococcales*	*Methylomonadaceae*	g__Methylovulum	s__	*Proteobacteria*, *Methylomonadaceae* (STC_68)
C	STC_89	2.30053205059524	p__Verrucomicrobiota , f__Methylacidiphilaceae ( STC_89 )	f__Methylacidiphilaceae , g__LP2A ( STC_89 )	g__LP2A , s__ ( STC_89 )	3154.19728544217	0.0729355789256772	Cytochrome o ubiquinol oxidase	0	Complex IV Low affinity	d__Bacteria	*Verrucomicrobiota*	c__Verrucomicrobiae	*Methylacidiphilales*	*Methylacidiphilaceae*	g__LP2A	s__	*Verrucomicrobiota*, *Methylacidiphilaceae* (STC_89)
C	STC_96	4.15838577985075	p__Proteobacteria , f__Methylomonadaceae ( STC_96 )	f__Methylomonadaceae , g__KS41 ( STC_96 )	g__KS41 , s__KS41 sp002862125 ( STC_96 )	3154.19728544217	0.131836578486809	Cytochrome o ubiquinol oxidase	0	Complex IV Low affinity	d__Bacteria	*Proteobacteria*	c__Gammaproteobacteria	*Methylococcales*	*Methylomonadaceae*	g__KS41	s__KS41 sp002862125	*Proteobacteria*, *Methylomonadaceae* (STC_96)
D1	STD1_11	2.59888383641161	p__Proteobacteria , f__Methylomonadaceae ( STD1_11 )	f__Methylomonadaceae , g__UBA10906 ( STD1_11 )	g__UBA10906 , s__ ( STD1_11 )	1816.07975027541	0.143104058949916	Cytochrome o ubiquinol oxidase	0	Complex IV Low affinity	d__Bacteria	*Proteobacteria*	c__Gammaproteobacteria	*Methylococcales*	*Methylomonadaceae*	g__UBA10906	s__	*Proteobacteria*, *Methylomonadaceae* (STD1_11)
D1	STD1_182	4.95168421686747	p__Proteobacteria , f__Methylomonadaceae ( STD1_182 )	f__Methylomonadaceae , g__KS41 ( STD1_182 )	g__KS41 , s__ ( STD1_182 )	1816.07975027541	0.272657861865181	Cytochrome o ubiquinol oxidase	1	Complex IV Low affinity	d__Bacteria	*Proteobacteria*	c__Gammaproteobacteria	*Methylococcales*	*Methylomonadaceae*	g__KS41	s__	*Proteobacteria*, *Methylomonadaceae* (STD1_182)
D1	STD1_211	10.3652628490566	p__Methylomirabilota , f__Methylomirabilaceae ( STD1_211 )	f__Methylomirabilaceae , g__Methylomirabilis ( STD1_211 )	g__Methylomirabilis , s__ ( STD1_211 )	1816.07975027541	0.570749321305117	Cytochrome o ubiquinol oxidase	0	Complex IV Low affinity	d__Bacteria	*Methylomirabilota*	c__Methylomirabilia	*Methylomirabilales*	*Methylomirabilaceae*	g__Methylomirabilis	s__	*Methylomirabilota*, *Methylomirabilaceae* (STD1_211)
D1	STD1_5	4.55935987878788	p__Chloroflexota , f__UBA5629 ( STD1_5 )	f__UBA5629 , g__ ( STD1_5 )	g__ , s__ ( STD1_5 )	1816.07975027541	0.251055047450226	Cytochrome o ubiquinol oxidase	0	Complex IV Low affinity	d__Bacteria	*Chloroflexota*	c__Dehalococcoidia	*GIF9*	*UBA5629*	g__	s__	*Chloroflexota*, *UBA5629* (STD1_5)
D1	STD1_68	8.9476510390625	p__Proteobacteria , f__Methylomonadaceae ( STD1_68 )	f__Methylomonadaceae , g__KS41 ( STD1_68 )	g__KS41 , s__ ( STD1_68 )	1816.07975027541	0.492690424949981	Cytochrome o ubiquinol oxidase	1	Complex IV Low affinity	d__Bacteria	*Proteobacteria*	c__Gammaproteobacteria	*Methylococcales*	*Methylomonadaceae*	g__KS41	s__	*Proteobacteria*, *Methylomonadaceae* (STD1_68)
E	STE_114	22.7299828181818	p__Proteobacteria , f__Nevskiaceae ( STE_114 )	f__Nevskiaceae , g__ ( STE_114 )	g__ , s__ ( STE_114 )	2695.48819578859	0.843260336056934	Cytochrome o ubiquinol oxidase	1	Complex IV Low affinity	d__Bacteria	*Proteobacteria*	c__Gammaproteobacteria	*Nevskiales*	*Nevskiaceae*	g__	s__	*Proteobacteria*, *Nevskiaceae* (STE_114)
