# Supplementary material for: Microbial methane cycling in a landfill on a decadal time scale
Source: Nat Commun. 2023 Nov 16;14:7402. doi: 10.1038/s41467-023-43129-x (PMC10654671; doi:10.1038/s41467-023-43129-x)
Supplement: Supplementary file 4 — Source Data [file 41467_2023_43129_MOESM4_ESM.zip › Source_data/Fig_S8_source_data_Methanoperedenaceae_phylogenomic_tree_labels.tsv]

parent	node	branch.length	label
90	1	0.016095924	GCF_000969905.1_Methanosarcinaceae_Methanosarcina_Methanosarcina_vacuolata
91	2	0.014174617	GCF_000195895.1_Methanosarcinaceae_Methanosarcina_Methanosarcina_barkeri_B
91	3	0.015131703	GCF_000970025.1_Methanosarcinaceae_Methanosarcina_Methanosarcina_barkeri
92	4	0.009481847	GCA_013331275.1_Methanosarcinaceae_Methanosarcina_Methanosarcina_sp11020u
93	5	0.01007512	GCF_000970305.1_Methanosarcinaceae_Methanosarcina_Methanosarcina_barkeri_A
93	6	0.011507788	GCF_002287235.1_Methanosarcinaceae_Methanosarcina_Methanosarcina_spelaei
94	7	0.030760291	GCA_002505485.1_Methanosarcinaceae_Methanosarcina_Methanosarcina_sp002505485
95	8	0.023887174	GCA_002496565.1_Methanosarcinaceae_Methanosarcina_Methanosarcina_sp002496565
97	9	0.022946196	GCA_002499445.1_Methanosarcinaceae_Methanosarcina_Methanosarcina_sp002499445
97	10	0.019420808	GCA_002509325.1_Methanosarcinaceae_Methanosarcina_Methanosarcina_sp002509325
100	11	0.040717341	GCA_001714685.2_Methanosarcinaceae_Methanosarcina_Methanosarcina_sp001714685
101	12	0.029153087	GCA_003157235.1_Methanosarcinaceae_Methanosarcina_Methanosarcina_sp003157235
101	13	0.026035347	GCA_003164755.1_Methanosarcinaceae_Methanosarcina_Methanosarcina_sp003164755
105	14	0.311407564	GCA_012518265.1_Methanosarcinaceae_Methanimicrococcus_Methanimicrococcus_sp012518265
106	15	0.128494722	GCA_009776675.1_Methanosarcinaceae_Methanimicrococcus_Methanimicrococcus_sp009776675
107	16	0.065491753	GCF_004363215.1_Methanosarcinaceae_Methanimicrococcus_Methanimicrococcus_blatticola
108	17	0.052850763	GCA_009783635.1_Methanosarcinaceae_Methanimicrococcus_Methanimicrococcus_sp009783635
108	18	0.052851093	GCA_009784005.1_Methanosarcinaceae_Methanimicrococcus_Methanimicrococcus_sp009784005
113	19	0.021486403	GCF_000025865.1_Methanosarcinaceae_Methanohalophilus_Methanohalophilus_mahii
114	20	0.014116074	GCF_001889405.1_Methanosarcinaceae_Methanohalophilus_Methanohalophilus_halophilus
116	21	0.010652819	GCF_002761295.1_Methanosarcinaceae_Methanohalophilus_Methanohalophilus_portucalensis
116	22	0.016123299	GCF_004137855.1_Methanosarcinaceae_Methanohalophilus_Methanohalophilus_sp004137855
117	23	0.017083344	GCF_900215215.1_Methanosarcinaceae_Methanohalophilus_Methanohalophilus_euhalobius
117	24	0.0191275	GCF_003722075.1_Methanosarcinaceae_Methanohalophilus_Methanohalophilus_sp003722075
118	25	0.093950869	GCF_000013725.1_Methanosarcinaceae_Methanococcoides_Methanococcoides_burtonii
119	26	0.043904211	GCF_000970325.1_Methanosarcinaceae_Methanococcoides_Methanococcoides_methylutens_A
120	27	0.014226001	GCF_000765475.1_Methanosarcinaceae_Methanococcoides_Methanococcoides_methylutens
121	28	0.017920698	GCF_900111645.1_Methanosarcinaceae_Methanococcoides_Methanococcoides_vulcani
121	29	0.015861469	GCF_900774055.1_Methanosarcinaceae_Methanococcoides_Methanococcoides_sp900774055
123	30	0.068573411	GCA_014361205.1_Methanosarcinaceae_Methanomethylovorans_Methanomethylovorans_sp014361205
125	31	0.025659184	GCA_002067265.1_Methanosarcinaceae_Methanomethylovorans_Methanomethylovorans_sp002067265
125	32	0.025611794	GCA_002508425.1_Methanosarcinaceae_Methanomethylovorans_Methanomethylovorans_sp002508425
126	33	0.050282626	GCF_000328665.1_Methanosarcinaceae_Methanomethylovorans_Methanomethylovorans_hollandica
127	34	0.060914661	GCA_001896725.1_Methanosarcinaceae_Methanomethylovorans_Methanomethylovorans_sp001896725
127	35	0.022273688	GCA_002067275.1_Methanosarcinaceae_Methanomethylovorans_Methanomethylovorans_sp002067275
129	36	0.139988448	GCA_003565715.1_Methanosarcinaceae_Methanolobus_Methanolobus_sp003565715
131	37	0.050364717	GCF_002243045.1_Methanosarcinaceae_Methanolobus_Methanolobus_psychrotolerans
131	38	0.043537372	GCA_002507205.1_Methanosarcinaceae_Methanolobus_Methanolobus_sp002507205
132	39	0.049157578	GCF_900114835.1_Methanosarcinaceae_Methanolobus_Methanolobus_profundi
133	40	0.021608037	GCF_000504205.1_Methanosarcinaceae_Methanolobus_Methanolobus_tindarius
134	41	0.030837946	GCF_006546655.1_Methanosarcinaceae_Methanolobus_Methanolobus_vulcani_A
134	42	0.017858218	GCF_900100715.1_Methanosarcinaceae_Methanolobus_Methanolobus_vulcani
136	43	0.039241341	GCA_000306725.1_Methanosarcinaceae_Methanolobus_Methanolobus_psychrophilus
136	44	0.044118039	GCA_002501695.1_Methanosarcinaceae_Methanolobus_Methanolobus_sp002501695
137	45	0.059272153	GCF_004745425.1_Methanosarcinaceae_Methanolobus_Methanolobus_sp004745425
138	46	0.009429446	GCA_002508635.1_Methanosarcinaceae_Methanolobus_Methanolobus_sp002508635
138	47	0.005706639	GCF_013388255.1_Methanosarcinaceae_Methanolobus_Methanolobus_zinderi
140	48	0.270402853	GCF_000196655.1_Methanosarcinaceae_Methanohalobium_Methanohalobium_evestigatum
141	49	0.190343758	GCA_003555325.1_Methanosarcinaceae_Methanosalsum_Methanosalsum_natronophilum
142	50	0.014945312	GCF_000217995.1_Methanosarcinaceae_Methanosalsum_Methanosalsum_zhilinae
142	51	0.021160838	GCA_007127385.1_Methanosarcinaceae_Methanosalsum_Methanosalsum_sp007127385
139	52	0.486404962	GCA_012329085.1_Methanosarcinaceae_JAAXQB01_JAAXQB01_sp012329085
145	53	0.101144913	GCA_004211975.1_ANME-2c_UBA203_UBA203_sp004211975
145	54	0.059954441	GCA_012961645.1_ANME-2c_UBA203_UBA203_sp012961645
146	55	0.152803486	GCA_002506015.1_ANME-2c_UBA203_UBA203_sp002506015
150	56	0.021198128	GCA_003194445.1_ANME-2c_UBA203_UBA203_sp003194445
150	57	0.020864127	GCA_003661105.1_ANME-2c_UBA203_UBA203_sp003661105
149	58	0.025313524	GCA_013572355.1_ANME-2c_UBA203_UBA203_sp013572355
148	59	0.019422156	GCA_002503595.1_ANME-2c_UBA203_UBA203_sp002503595
147	60	0.111491918	GCA_003601535.1_ANME-2c_UBA203_UBA203_sp003601535
151	61	0.296552005	UBA10536 sp10536u (GCA_013331375.1)
152	62	0.166084857	Methanoperedens A sp002839545 (GCA_002839545.1)
154	63	0.071393307	Methanoperedens sp. (MAG STD1_6)
155	64	0.075490792	Methanoperedens sp902386255 (GCA_902386255.1)
156	65	0.055264261	Methanoperedens sp003104905 (GCA_003104905.1)
157	66	0.027431213	Methanoperedens sp012026795 (GCA_012026795.1)
158	67	0.01502339	Methanoperedens sp002487355 (GCF_002487355.1)
158	68	0.015033018	Methanoperedens sp902384525 (GCA_902384525.1)
161	69	0.033607633	Methanoperedens sp012026835 (GCA_012026835.1)
161	70	0.026736884	Methanoperedens sp902386205 (GCA_902386205.1)
162	71	0.059253072	Methanoperedens sp902386115 (GCA_902386115.1)
162	72	0.057193052	Methanoperedens sp. (MAG STD1_19)
165	73	0.025948737	Methanoperedens nitroreducens A (GCF_900196725.1)
165	74	0.022510895	Methanoperedens sp902386135 (GCA_902386135.1)
164	75	0.114550763	Methanoperedens nitroreducens (GCF_000685155.1)
163	76	0.122923541	Methanoperedens sp902386085 (GCA_902386085.1)
166	77	0.014335925	GCF_000970045.1_Methanosarcinaceae_MTP4_MTP4_sp000970045
166	78	0.013038567	GCA_013329415.1_Methanosarcinaceae_MTP4_MTP4_sp9310u
168	79	0.028289852	GCF_000969965.1_Methanosarcinaceae_Methanosarcina_Methanosarcina_sp000969965
169	80	0.033518804	GCF_000970265.1_Methanosarcinaceae_Methanosarcina_Methanosarcina_lacustris
169	81	0.019972109	GCF_000979455.1_Methanosarcinaceae_Methanosarcina_Methanosarcina_sp000979455
171	82	0.017497062	GCF_000007345.1_Methanosarcinaceae_Methanosarcina_Methanosarcina_acetivorans
171	83	0.020045316	GCF_000970085.1_Methanosarcinaceae_Methanosarcina_Methanosarcina_siciliae
172	84	0.03983139	GCF_000970205.1_Methanosarcinaceae_Methanosarcina_Methanosarcina_mazei
172	85	0.020792673	GCF_000970285.1_Methanosarcinaceae_Methanosarcina_Methanosarcina_horonobensis
173	86	0.026972964	GCF_004099695.1_Methanosarcinaceae_Methanosarcina_Methanosarcina_sp004099695
174	87	0.029473092	GCF_000969885.1_Methanosarcinaceae_Methanosarcina_Methanosarcina_thermophila
174	88	0.012507357	GCF_001304615.2_Methanosarcinaceae_Methanosarcina_Methanosarcina_flavescens
89	89	NA
89	90	0.01197102	1.000
90	91	0.010328542	1.000
89	92	0.013724603	1.000
92	93	0.002704831	0.886
89	94	0.005093855	0.867
94	95	0.007219517	1.000
95	96	0.018537999	1.000
96	97	0.031046939	1.000
96	98	0.005812191	0.977
98	99	0.022131887	1.000
99	100	0.027375216	1.000
100	101	0.077044651	1.000
99	102	0.014544203	1.000
102	103	0.05284453	1.000
103	104	0.121438189	1.000
104	105	0.191857522	1.000
105	106	0.122049685	1.000
106	107	0.040300755	1.000
107	108	0.051738897	1.000
104	109	0.06807987	1.000
109	110	0.034991342	1.000
110	111	0.028845438	1.000
111	112	0.046066228	1.000
112	113	0.246213957	1.000
113	114	0.00674355	0.899
114	115	0.004497568	0.999
115	116	0.002869848	0.918
115	117	0.002626626	0.793
112	118	0.094113573	1.000
118	119	0.033946892	1.000
119	120	0.024535293	1.000
120	121	0.006402254	0.940
111	122	0.051361612	1.000
122	123	0.148632954	1.000
123	124	0.026960732	1.000
124	125	0.03068383	1.000
124	126	0.009073705	0.993
126	127	0.011330386	1.000
122	128	0.058243964	1.000
128	129	0.054052295	1.000
129	130	0.020363997	1.000
130	131	0.016133291	1.000
130	132	0.023818761	1.000
132	133	0.043536639	1.000
133	134	0.008940909	1.000
128	135	0.032583941	1.000
135	136	0.085888941	1.000
135	137	0.043813749	1.000
137	138	0.059355065	1.000
110	139	0.021063491	0.856
139	140	0.028559385	0.983
140	141	0.129018237	1.000
141	142	0.09787304	1.000
109	143	0.161720651	1.000
143	144	0.308972644	1.000
144	145	0.076589777	1.000
144	146	0.023449651	0.923
146	147	0.019644156	0.801
147	148	0.096796431	1.000
148	149	0.01111373	0.986
149	150	0.0232159	1.000
143	151	0.102883757	1.000
151	152	0.123437793	1.000
152	153	0.051998963	1.000
153	154	0.032815212	1.000
154	155	0.020231374	0.986
155	156	0.085766401	1.000
156	157	0.02982274	1.000
157	158	0.008888263	1.000
153	159	0.021940219	1.000
159	160	0.015030104	0.985
160	161	0.072500739	1.000
160	162	0.074400202	1.000
159	163	0.007903972	0.930
163	164	0.019252215	1.000
164	165	0.062647998	1.000
103	166	0.069415391	1.000
102	167	0.023570735	1.000
167	168	0.015523069	1.000
168	169	0.010688089	1.000
167	170	0.006937852	0.989
170	171	0.020255637	1.000
170	172	0.015434104	1.000
98	173	0.011654679	1.000
173	174	0.026522854	1.000
