# Supplementary material for: Microbial methane cycling in a landfill on a decadal time scale
Source: Nat Commun. 2023 Nov 16;14:7402. doi: 10.1038/s41467-023-43129-x (PMC10654671; doi:10.1038/s41467-023-43129-x)
Supplement: Supplementary file 4 — Source Data [file 41467_2023_43129_MOESM4_ESM.zip › Source_data/Fig_3_source_data_methanogen_pathway_percent_completion_coverage_and_relative_abundance.tsv]

Sample_site	genome	mean_coverage_bin	phylum_family_genome	family_genus_genome	genus_species_genome	total_mean_coverage_site	relative_mean_coverage_bin	Pathway_name	Percent_complete	group	Kingdom	Phylum	Class	Order	Family	Genus	Species	Phylum_family_bin
A	STA_56	6.88270270866142	p__Halobacterota , f__Methanotrichaceae ( STA_56 )	f__Methanotrichaceae , g__Methanothrix ( STA_56 )	g__Methanothrix , s__Methanothrix soehngenii ( STA_56 )	1693.8105471575	0.40634430575555	CODH/ACS complex	1	Module	d__Archaea	*Halobacterota*	c__Methanosarcinia	*Methanotrichales*	*Methanotrichaceae*	g__Methanothrix	s__Methanothrix soehngenii	*Halobacterota*, *Methanotrichaceae* (STA_56)
A	STA_9	3.31833548122867	p__Halobacterota , f__Methanoregulaceae ( STA_9 )	f__Methanoregulaceae , g__Methanoregula ( STA_9 )	g__Methanoregula , s__ ( STA_9 )	1693.8105471575	0.195909482722102	CODH/ACS complex	1	Module	d__Archaea	*Halobacterota*	c__Methanomicrobia	*Methanomicrobiales*	*Methanoregulaceae*	g__Methanoregula	s__	*Halobacterota*, *Methanoregulaceae* (STA_9)
B	STB_131	4.88175757142857	p__Halobacterota , f__Methanoregulaceae ( STB_131 )	f__Methanoregulaceae , g__Methanoregula ( STB_131 )	g__Methanoregula , s__ ( STB_131 )	1800.57745512968	0.271121775823688	CODH/ACS complex	1	Module	d__Archaea	*Halobacterota*	c__Methanomicrobia	*Methanomicrobiales*	*Methanoregulaceae*	g__Methanoregula	s__	*Halobacterota*, *Methanoregulaceae* (STB_131)
B	STB_182	6.01625637209302	p__Halobacterota , f__Methanoregulaceae ( STB_182 )	f__Methanoregulaceae , g__Methanoregula ( STB_182 )	g__Methanoregula , s__ ( STB_182 )	1800.57745512968	0.334129273636813	CODH/ACS complex	1	Module	d__Archaea	*Halobacterota*	c__Methanomicrobia	*Methanomicrobiales*	*Methanoregulaceae*	g__Methanoregula	s__	*Halobacterota*, *Methanoregulaceae* (STB_182)
B	STB_4	8.75316213421053	p__Halobacterota , f__Methanoregulaceae ( STB_4 )	f__Methanoregulaceae , g__SD8 ( STB_4 )	g__SD8 , s__ ( STB_4 )	1800.57745512968	0.486130830377419	CODH/ACS complex	0.5	Module	d__Archaea	*Halobacterota*	c__Methanomicrobia	*Methanomicrobiales*	*Methanoregulaceae*	g__SD8	s__	*Halobacterota*, *Methanoregulaceae* (STB_4)
C	STC_24	3.66231342701525	p__Halobacterota , f__Methanotrichaceae ( STC_24 )	f__Methanotrichaceae , g__Methanothrix ( STC_24 )	g__Methanothrix , s__ ( STC_24 )	3154.19728544217	0.116109206101921	CODH/ACS complex	0.5	Module	d__Archaea	*Halobacterota*	c__Methanosarcinia	*Methanotrichales*	*Methanotrichaceae*	g__Methanothrix	s__	*Halobacterota*, *Methanotrichaceae* (STC_24)
C	STC_36	2.60329966326531	p__Thermoplasmatota , f__Methanomethylophilaceae ( STC_36 )	f__Methanomethylophilaceae , g__RumEn-M2 ( STC_36 )	g__RumEn-M2 , s__RumEn-M2 sp001421175 ( STC_36 )	3154.19728544217	0.0825344589344661	CODH/ACS complex	0.5	Module	d__Archaea	*Thermoplasmatota*	c__Thermoplasmata	*Methanomassiliicoccales*	*Methanomethylophilaceae*	g__RumEn-M2	s__RumEn-M2 sp001421175	*Thermoplasmatota*, *Methanomethylophilaceae* (STC_36)
C	STC_47	13.1576257109375	p__Halobacterota , f__Methanocorpusculaceae ( STC_47 )	f__Methanocorpusculaceae , g__Methanocorpusculum ( STC_47 )	g__Methanocorpusculum , s__Methanocorpusculum parvum ( STC_47 )	3154.19728544217	0.417146567580443	CODH/ACS complex	0	Module	d__Archaea	*Halobacterota*	c__Methanomicrobia	*Methanomicrobiales*	*Methanocorpusculaceae*	g__Methanocorpusculum	s__Methanocorpusculum parvum	*Halobacterota*, *Methanocorpusculaceae* (STC_47)
C	STC_57	3.2206551	p__Halobacterota , f__Methanocullaceae ( STC_57 )	f__Methanocullaceae , g__Methanoculleus ( STC_57 )	g__Methanoculleus , s__Methanoculleus sp002506585 ( STC_57 )	3154.19728544217	0.102106964420538	CODH/ACS complex	0	Module	d__Archaea	*Halobacterota*	c__Methanomicrobia	*Methanomicrobiales*	*Methanocullaceae*	g__Methanoculleus	s__Methanoculleus sp002506585	*Halobacterota*, *Methanocullaceae* (STC_57)
D1	STD1_108	3.32474326943005	p__Halobacterota , f__Methanotrichaceae ( STD1_108 )	f__Methanotrichaceae , g__Methanothrix_A ( STD1_108 )	g__Methanothrix_A , s__Methanothrix_A harundinacea_D ( STD1_108 )	1816.07975027541	0.183072536815954	CODH/ACS complex	1	Module	d__Archaea	*Halobacterota*	c__Methanosarcinia	*Methanotrichales*	*Methanotrichaceae*	g__Methanothrix_A	s__Methanothrix_A harundinacea_D	*Halobacterota*, *Methanotrichaceae* (STD1_108)
D1	STD1_13	6.73243117324561	p__Halobacterota , f__Methanotrichaceae ( STD1_13 )	f__Methanotrichaceae , g__Methanothrix ( STD1_13 )	g__Methanothrix , s__Methanothrix soehngenii ( STD1_13 )	1816.07975027541	0.370712308874355	CODH/ACS complex	1	Module	d__Archaea	*Halobacterota*	c__Methanosarcinia	*Methanotrichales*	*Methanotrichaceae*	g__Methanothrix	s__Methanothrix soehngenii	*Halobacterota*, *Methanotrichaceae* (STD1_13)
D1	STD1_151	5.09836844174757	p__Halobacterota , f__Methanoregulaceae ( STD1_151 )	f__Methanoregulaceae , g__SD8 ( STD1_151 )	g__SD8 , s__ ( STD1_151 )	1816.07975027541	0.280734832320793	CODH/ACS complex	0.5	Module	d__Archaea	*Halobacterota*	c__Methanomicrobia	*Methanomicrobiales*	*Methanoregulaceae*	g__SD8	s__	*Halobacterota*, *Methanoregulaceae* (STD1_151)
D1	STD1_19	5.023578140625	p__Halobacterota , f__Methanoperedenaceae ( STD1_19 )	f__Methanoperedenaceae , g__Methanoperedens ( STD1_19 )	g__Methanoperedens , s__ ( STD1_19 )	1816.07975027541	0.276616604522084	CODH/ACS complex	1	Module	d__Archaea	*Halobacterota*	c__Methanosarcinia	*Methanosarcinales*	*Methanoperedenaceae*	g__Methanoperedens	s__	*Halobacterota*, *Methanoperedenaceae* (STD1_19)
D1	STD1_6	19.7356766282051	p__Halobacterota , f__Methanoperedenaceae ( STD1_6 )	f__Methanoperedenaceae , g__Methanoperedens ( STD1_6 )	g__Methanoperedens , s__ ( STD1_6 )	1816.07975027541	1.08671861052424	CODH/ACS complex	1	Module	d__Archaea	*Halobacterota*	c__Methanosarcinia	*Methanosarcinales*	*Methanoperedenaceae*	g__Methanoperedens	s__	*Halobacterota*, *Methanoperedenaceae* (STD1_6)
D1	STD1_93	3.05341308243728	p__Halobacterota , f__Methanocullaceae ( STD1_93 )	f__Methanocullaceae , g__ ( STD1_93 )	g__ , s__ ( STD1_93 )	1816.07975027541	0.168132103338205	CODH/ACS complex	1	Module	d__Archaea	*Halobacterota*	c__Methanomicrobia	*Methanomicrobiales*	*Methanocullaceae*	g__	s__	*Halobacterota*, *Methanocullaceae* (STD1_93)
D2	STD2_128	2.464504296	p__Halobacterota , f__Methanomicrobiaceae ( STD2_128 )	f__Methanomicrobiaceae , g__Methanomicrobium ( STD2_128 )	g__Methanomicrobium , s__ ( STD2_128 )	3091.54877237314	0.0797174645285701	CODH/ACS complex	0	Module	d__Archaea	*Halobacterota*	c__Methanomicrobia	*Methanomicrobiales*	*Methanomicrobiaceae*	g__Methanomicrobium	s__	*Halobacterota*, *Methanomicrobiaceae* (STD2_128)
D2	STD2_132	3.25246704294479	p__Thermoplasmatota , f__Methanomethylophilaceae ( STD2_132 )	f__Methanomethylophilaceae , g__ ( STD2_132 )	g__ , s__ ( STD2_132 )	3091.54877237314	0.105205102116119	CODH/ACS complex	0.5	Module	d__Archaea	*Thermoplasmatota*	c__Thermoplasmata	*Methanomassiliicoccales*	*Methanomethylophilaceae*	g__	s__	*Thermoplasmatota*, *Methanomethylophilaceae* (STD2_132)
D2	STD2_148	9.55680793518519	p__Thermoplasmatota , f__Methanomethylophilaceae ( STD2_148 )	f__Methanomethylophilaceae , g__UBA328 ( STD2_148 )	g__UBA328 , s__ ( STD2_148 )	3091.54877237314	0.309126869373281	CODH/ACS complex	0	Module	d__Archaea	*Thermoplasmatota*	c__Thermoplasmata	*Methanomassiliicoccales*	*Methanomethylophilaceae*	g__UBA328	s__	*Thermoplasmatota*, *Methanomethylophilaceae* (STD2_148)
D2	STD2_150	27.6432700641711	p__Halobacterota , f__Methanocullaceae ( STD2_150 )	f__Methanocullaceae , g__Methanoculleus ( STD2_150 )	g__Methanoculleus , s__Methanoculleus bourgensis ( STD2_150 )	3091.54877237314	0.894156039561736	CODH/ACS complex	0.5	Module	d__Archaea	*Halobacterota*	c__Methanomicrobia	*Methanomicrobiales*	*Methanocullaceae*	g__Methanoculleus	s__Methanoculleus bourgensis	*Halobacterota*, *Methanocullaceae* (STD2_150)
D2	STD2_156	14.9061745769231	p__Thermoplasmatota , f__Methanomethylophilaceae ( STD2_156 )	f__Methanomethylophilaceae , g__VadinCA11 ( STD2_156 )	g__VadinCA11 , s__VadinCA11 sp002498365 ( STD2_156 )	3091.54877237314	0.482158803707982	CODH/ACS complex	0	Module	d__Archaea	*Thermoplasmatota*	c__Thermoplasmata	*Methanomassiliicoccales*	*Methanomethylophilaceae*	g__VadinCA11	s__VadinCA11 sp002498365	*Thermoplasmatota*, *Methanomethylophilaceae* (STD2_156)
D2	STD2_169	8.74783719653179	p__Halobacterota , f__Methanocorpusculaceae ( STD2_169 )	f__Methanocorpusculaceae , g__Methanocorpusculum ( STD2_169 )	g__Methanocorpusculum , s__Methanocorpusculum sp002506085 ( STD2_169 )	3091.54877237314	0.282959702098336	CODH/ACS complex	0	Module	d__Archaea	*Halobacterota*	c__Methanomicrobia	*Methanomicrobiales*	*Methanocorpusculaceae*	g__Methanocorpusculum	s__Methanocorpusculum sp002506085	*Halobacterota*, *Methanocorpusculaceae* (STD2_169)
D2	STD2_179	18.2518247977528	p__Halobacterota , f__Methanosarcinaceae ( STD2_179 )	f__Methanosarcinaceae , g__Methanosarcina ( STD2_179 )	g__Methanosarcina , s__ ( STD2_179 )	3091.54877237314	0.59037803190607	CODH/ACS complex	1	Module	d__Archaea	*Halobacterota*	c__Methanosarcinia	*Methanosarcinales*	*Methanosarcinaceae*	g__Methanosarcina	s__	*Halobacterota*, *Methanosarcinaceae* (STD2_179)
D2	STD2_188	5.88307555357143	p__Halobacterota , f__Methanosarcinaceae ( STD2_188 )	f__Methanosarcinaceae , g__Methanosarcina ( STD2_188 )	g__Methanosarcina , s__Methanosarcina sp002499445 ( STD2_188 )	3091.54877237314	0.190295414587798	CODH/ACS complex	1	Module	d__Archaea	*Halobacterota*	c__Methanosarcinia	*Methanosarcinales*	*Methanosarcinaceae*	g__Methanosarcina	s__Methanosarcina sp002499445	*Halobacterota*, *Methanosarcinaceae* (STD2_188)
D2	STD2_214	6.12556305882353	p__Thermoplasmatota , f__Methanomethylophilaceae ( STD2_214 )	f__Methanomethylophilaceae , g__Methanomethylophilus ( STD2_214 )	g__Methanomethylophilus , s__Methanomethylophilus sp002495325 ( STD2_214 )	3091.54877237314	0.198138975311116	CODH/ACS complex	0	Module	d__Archaea	*Thermoplasmatota*	c__Thermoplasmata	*Methanomassiliicoccales*	*Methanomethylophilaceae*	g__Methanomethylophilus	s__Methanomethylophilus sp002495325	*Thermoplasmatota*, *Methanomethylophilaceae* (STD2_214)
D2	STD2_217	64.7135228048781	p__Halobacterota , f__Methanocullaceae ( STD2_217 )	f__Methanocullaceae , g__Methanoculleus ( STD2_217 )	g__Methanoculleus , s__Methanoculleus sp002506585 ( STD2_217 )	3091.54877237314	2.0932395886222	CODH/ACS complex	0.5	Module	d__Archaea	*Halobacterota*	c__Methanomicrobia	*Methanomicrobiales*	*Methanocullaceae*	g__Methanoculleus	s__Methanoculleus sp002506585	*Halobacterota*, *Methanocullaceae* (STD2_217)
D2	STD2_246	6.1929059	p__Thermoplasmatota , f__Methanomethylophilaceae ( STD2_246 )	f__Methanomethylophilaceae , g__RumEn-M2 ( STD2_246 )	g__RumEn-M2 , s__RumEn-M2 sp001421175 ( STD2_246 )	3091.54877237314	0.200317263481054	CODH/ACS complex	0.5	Module	d__Archaea	*Thermoplasmatota*	c__Thermoplasmata	*Methanomassiliicoccales*	*Methanomethylophilaceae*	g__RumEn-M2	s__RumEn-M2 sp001421175	*Thermoplasmatota*, *Methanomethylophilaceae* (STD2_246)
D2	STD2_263	9.01900260869565	p__Halobacterota , f__Methanofollaceae ( STD2_263 )	f__Methanofollaceae , g__Methanofollis ( STD2_263 )	g__Methanofollis , s__Methanofollis liminatans ( STD2_263 )	3091.54877237314	0.291730885480176	CODH/ACS complex	0	Module	d__Archaea	*Halobacterota*	c__Methanomicrobia	*Methanomicrobiales*	*Methanofollaceae*	g__Methanofollis	s__Methanofollis liminatans	*Halobacterota*, *Methanofollaceae* (STD2_263)
D2	STD2_35	6.00250779646018	p__Halobacterota , f__Methanoregulaceae ( STD2_35 )	f__Methanoregulaceae , g__Methanoregula ( STD2_35 )	g__Methanoregula , s__ ( STD2_35 )	3091.54877237314	0.194158599408171	CODH/ACS complex	1	Module	d__Archaea	*Halobacterota*	c__Methanomicrobia	*Methanomicrobiales*	*Methanoregulaceae*	g__Methanoregula	s__	*Halobacterota*, *Methanoregulaceae* (STD2_35)
D2	STD2_40	7.02886146829268	p__Halobacterota , f__Methanoregulaceae ( STD2_40 )	f__Methanoregulaceae , g__SD8 ( STD2_40 )	g__SD8 , s__ ( STD2_40 )	3091.54877237314	0.227357288718987	CODH/ACS complex	0.5	Module	d__Archaea	*Halobacterota*	c__Methanomicrobia	*Methanomicrobiales*	*Methanoregulaceae*	g__SD8	s__	*Halobacterota*, *Methanoregulaceae* (STD2_40)
D2	STD2_50	5.84946653582555	p__Halobacterota , f__Methanocullaceae ( STD2_50 )	f__Methanocullaceae , g__Methanoculleus ( STD2_50 )	g__Methanoculleus , s__Methanoculleus horonobensis ( STD2_50 )	3091.54877237314	0.189208289000577	CODH/ACS complex	0	Module	d__Archaea	*Halobacterota*	c__Methanomicrobia	*Methanomicrobiales*	*Methanocullaceae*	g__Methanoculleus	s__Methanoculleus horonobensis	*Halobacterota*, *Methanocullaceae* (STD2_50)
D2	STD2_64	205.954340619048	p__Halobacterota , f__Methanocorpusculaceae ( STD2_64 )	f__Methanocorpusculaceae , g__Methanocorpusculum ( STD2_64 )	g__Methanocorpusculum , s__Methanocorpusculum parvum ( STD2_64 )	3091.54877237314	6.66184995881379	CODH/ACS complex	0	Module	d__Archaea	*Halobacterota*	c__Methanomicrobia	*Methanomicrobiales*	*Methanocorpusculaceae*	g__Methanocorpusculum	s__Methanocorpusculum parvum	*Halobacterota*, *Methanocorpusculaceae* (STD2_64)
D2	STD2_68	27.1461743705179	p__Halobacterota , f__Methanosarcinaceae ( STD2_68 )	f__Methanosarcinaceae , g__ ( STD2_68 )	g__ , s__ ( STD2_68 )	3091.54877237314	0.878076859504951	CODH/ACS complex	1	Module	d__Archaea	*Halobacterota*	c__Methanosarcinia	*Methanosarcinales*	*Methanosarcinaceae*	g__	s__	*Halobacterota*, *Methanosarcinaceae* (STD2_68)
E	STE_111	6.7166516741573	p__Euryarchaeota , f__Methanobacteriaceae ( STE_111 )	f__Methanobacteriaceae , g__Methanobacterium ( STE_111 )	g__Methanobacterium , s__Methanobacterium sp002496805 ( STE_111 )	2695.48819578859	0.249181268337638	CODH/ACS complex	1	Module	d__Archaea	*Euryarchaeota*	c__Methanobacteria	*Methanobacteriales*	*Methanobacteriaceae*	g__Methanobacterium	s__Methanobacterium sp002496805	*Euryarchaeota*, *Methanobacteriaceae* (STE_111)
E	STE_164	22.4251276236559	p__Halobacterota , f__Methanotrichaceae ( STE_164 )	f__Methanotrichaceae , g__Methanothrix_A ( STE_164 )	g__Methanothrix_A , s__Methanothrix_A harundinacea_D ( STE_164 )	2695.48819578859	0.831950503760053	CODH/ACS complex	1	Module	d__Archaea	*Halobacterota*	c__Methanosarcinia	*Methanotrichales*	*Methanotrichaceae*	g__Methanothrix_A	s__Methanothrix_A harundinacea_D	*Halobacterota*, *Methanotrichaceae* (STE_164)
E	STE_20	2.84836675418994	p__Halobacterota , f__Methanofollaceae ( STE_20 )	f__Methanofollaceae , g__Methanofollis ( STE_20 )	g__Methanofollis , s__ ( STE_20 )	2695.48819578859	0.105671646369671	CODH/ACS complex	0	Module	d__Archaea	*Halobacterota*	c__Methanomicrobia	*Methanomicrobiales*	*Methanofollaceae*	g__Methanofollis	s__	*Halobacterota*, *Methanofollaceae* (STE_20)
E	STE_32	2.67356364890282	p__Halobacterota , f__Methanospirillaceae ( STE_32 )	f__Methanospirillaceae , g__Methanospirillum ( STE_32 )	g__Methanospirillum , s__ ( STE_32 )	2695.48819578859	0.0991866205565278	CODH/ACS complex	0	Module	d__Archaea	*Halobacterota*	c__Methanomicrobia	*Methanomicrobiales*	*Methanospirillaceae*	g__Methanospirillum	s__	*Halobacterota*, *Methanospirillaceae* (STE_32)
E	STE_38	4.06094192479109	p__Halobacterota , f__Methanotrichaceae ( STE_38 )	f__Methanotrichaceae , g__Methanothrix_A ( STE_38 )	g__Methanothrix_A , s__Methanothrix_A sp001602645 ( STE_38 )	2695.48819578859	0.150657010152591	CODH/ACS complex	1	Module	d__Archaea	*Halobacterota*	c__Methanosarcinia	*Methanotrichales*	*Methanotrichaceae*	g__Methanothrix_A	s__Methanothrix_A sp001602645	*Halobacterota*, *Methanotrichaceae* (STE_38)
E	STE_41	16.0026549668675	p__Halobacterota , f__Methanotrichaceae ( STE_41 )	f__Methanotrichaceae , g__Methanothrix ( STE_41 )	g__Methanothrix , s__Methanothrix soehngenii ( STE_41 )	2695.48819578859	0.593682991892524	CODH/ACS complex	1	Module	d__Archaea	*Halobacterota*	c__Methanosarcinia	*Methanotrichales*	*Methanotrichaceae*	g__Methanothrix	s__Methanothrix soehngenii	*Halobacterota*, *Methanotrichaceae* (STE_41)
E	STE_86	2.84030031843575	p__Euryarchaeota , f__ ( STE_86 )	f__ , g__ ( STE_86 )	g__ , s__ ( STE_86 )	2695.48819578859	0.105372389419973	CODH/ACS complex	0	Module	d__Archaea	*Euryarchaeota*	c__Methanobacteria	*Methanobacteriales*	*Methanobacteriales*	g__	s__	*Euryarchaeota*, *Methanobacteriales* (STE_86)
F1	STF1_12	2.60534173559322	p__Halobacterota , f__Methanosarcinaceae ( STF1_12 )	f__Methanosarcinaceae , g__ ( STF1_12 )	g__ , s__ ( STF1_12 )	4539.99779929417	0.0573864096585745	CODH/ACS complex	0.5	Module	d__Archaea	*Halobacterota*	c__Methanosarcinia	*Methanosarcinales*	*Methanosarcinaceae*	g__	s__	*Halobacterota*, *Methanosarcinaceae* (STF1_12)
F1	STF1_129	180.352790772152	p__Halobacterota , f__Methanocullaceae ( STF1_129 )	f__Methanocullaceae , g__Methanoculleus ( STF1_129 )	g__Methanoculleus , s__Methanoculleus sp002506585 ( STF1_129 )	4539.99779929417	3.97253035673698	CODH/ACS complex	0.5	Module	d__Archaea	*Halobacterota*	c__Methanomicrobia	*Methanomicrobiales*	*Methanocullaceae*	g__Methanoculleus	s__Methanoculleus sp002506585	*Halobacterota*, *Methanocullaceae* (STF1_129)
F1	STF1_134	15.3779735230126	p__Halobacterota , f__Methanosarcinaceae ( STF1_134 )	f__Methanosarcinaceae , g__Methanosarcina ( STF1_134 )	g__Methanosarcina , s__Methanosarcina sp002499445 ( STF1_134 )	4539.99779929417	0.338722047957895	CODH/ACS complex	1	Module	d__Archaea	*Halobacterota*	c__Methanosarcinia	*Methanosarcinales*	*Methanosarcinaceae*	g__Methanosarcina	s__Methanosarcina sp002499445	*Halobacterota*, *Methanosarcinaceae* (STF1_134)
F1	STF1_149	4.77542648888889	p__Euryarchaeota , f__ ( STF1_149 )	f__ , g__ ( STF1_149 )	g__ , s__ ( STF1_149 )	4539.99779929417	0.10518565646951	CODH/ACS complex	0	Module	d__Archaea	*Euryarchaeota*	c__Thermococci	*Methanofastidiosales*	*Methanofastidiosales*	g__	s__	*Euryarchaeota*, *Methanofastidiosales* (STF1_149)
F1	STF1_166	3.838119247557	p__Halobacterota , f__Methanocullaceae ( STF1_166 )	f__Methanocullaceae , g__Methanoculleus ( STF1_166 )	g__Methanoculleus , s__Methanoculleus horonobensis ( STF1_166 )	4539.99779929417	0.0845401125118102	CODH/ACS complex	0	Module	d__Archaea	*Halobacterota*	c__Methanomicrobia	*Methanomicrobiales*	*Methanocullaceae*	g__Methanoculleus	s__Methanoculleus horonobensis	*Halobacterota*, *Methanocullaceae* (STF1_166)
F1	STF1_167	6.01930091052632	p__Halobacterota , f__Methanofollaceae ( STF1_167 )	f__Methanofollaceae , g__Methanofollis ( STF1_167 )	g__Methanofollis , s__ ( STF1_167 )	4539.99779929417	0.132583784764436	CODH/ACS complex	0	Module	d__Archaea	*Halobacterota*	c__Methanomicrobia	*Methanomicrobiales*	*Methanofollaceae*	g__Methanofollis	s__	*Halobacterota*, *Methanofollaceae* (STF1_167)
F1	STF1_17	2.95806086716418	p__Halobacterota , f__Methanosarcinaceae ( STF1_17 )	f__Methanosarcinaceae , g__Methanosarcina ( STF1_17 )	g__Methanosarcina , s__ ( STF1_17 )	4539.99779929417	0.0651555572917693	CODH/ACS complex	1	Module	d__Archaea	*Halobacterota*	c__Methanosarcinia	*Methanosarcinales*	*Methanosarcinaceae*	g__Methanosarcina	s__	*Halobacterota*, *Methanosarcinaceae* (STF1_17)
F1	STF1_170	8.80971291463415	p__Thermoplasmatota , f__Methanomethylophilaceae ( STF1_170 )	f__Methanomethylophilaceae , g__RumEn-M2 ( STF1_170 )	g__RumEn-M2 , s__RumEn-M2 sp002506255 ( STF1_170 )	4539.99779929417	0.194046634031492	CODH/ACS complex	0.5	Module	d__Archaea	*Thermoplasmatota*	c__Thermoplasmata	*Methanomassiliicoccales*	*Methanomethylophilaceae*	g__RumEn-M2	s__RumEn-M2 sp002506255	*Thermoplasmatota*, *Methanomethylophilaceae* (STF1_170)
F1	STF1_18	5.26107938916256	p__Thermoplasmatota , f__Methanomethylophilaceae ( STF1_18 )	f__Methanomethylophilaceae , g__Methanomethylophilus ( STF1_18 )	g__Methanomethylophilus , s__Methanomethylophilus sp002495325 ( STF1_18 )	4539.99779929417	0.115882862101398	CODH/ACS complex	0	Module	d__Archaea	*Thermoplasmatota*	c__Thermoplasmata	*Methanomassiliicoccales*	*Methanomethylophilaceae*	g__Methanomethylophilus	s__Methanomethylophilus sp002495325	*Thermoplasmatota*, *Methanomethylophilaceae* (STF1_18)
F1	STF1_215	2.58880139650873	p__Halobacterota , f__Methanoregulaceae ( STF1_215 )	f__Methanoregulaceae , g__Methanoregula ( STF1_215 )	g__Methanoregula , s__ ( STF1_215 )	4539.99779929417	0.0570220848325346	CODH/ACS complex	1	Module	d__Archaea	*Halobacterota*	c__Methanomicrobia	*Methanomicrobiales*	*Methanoregulaceae*	g__Methanoregula	s__	*Halobacterota*, *Methanoregulaceae* (STF1_215)
F1	STF1_217	85.1044272269503	p__Halobacterota , f__Methanocorpusculaceae ( STF1_217 )	f__Methanocorpusculaceae , g__Methanocorpusculum ( STF1_217 )	g__Methanocorpusculum , s__Methanocorpusculum sp002506085 ( STF1_217 )	4539.99779929417	1.87454776388177	CODH/ACS complex	0	Module	d__Archaea	*Halobacterota*	c__Methanomicrobia	*Methanomicrobiales*	*Methanocorpusculaceae*	g__Methanocorpusculum	s__Methanocorpusculum sp002506085	*Halobacterota*, *Methanocorpusculaceae* (STF1_217)
F1	STF1_22	3.00240663559322	p__Halobacterota , f__Methanomicrobiaceae ( STF1_22 )	f__Methanomicrobiaceae , g__Methanomicrobium ( STF1_22 )	g__Methanomicrobium , s__ ( STF1_22 )	4539.99779929417	0.0661323368055376	CODH/ACS complex	0	Module	d__Archaea	*Halobacterota*	c__Methanomicrobia	*Methanomicrobiales*	*Methanomicrobiaceae*	g__Methanomicrobium	s__	*Halobacterota*, *Methanomicrobiaceae* (STF1_22)
F1	STF1_225	26.1443030545455	p__Thermoplasmatota , f__Methanomethylophilaceae ( STF1_225 )	f__Methanomethylophilaceae , g__RumEn-M2 ( STF1_225 )	g__RumEn-M2 , s__RumEn-M2 sp001421175 ( STF1_225 )	4539.99779929417	0.575865985190788	CODH/ACS complex	0.5	Module	d__Archaea	*Thermoplasmatota*	c__Thermoplasmata	*Methanomassiliicoccales*	*Methanomethylophilaceae*	g__RumEn-M2	s__RumEn-M2 sp001421175	*Thermoplasmatota*, *Methanomethylophilaceae* (STF1_225)
F1	STF1_239	4.09034074132492	p__Halobacterota , f__Methanotrichaceae ( STF1_239 )	f__Methanotrichaceae , g__Methanothrix ( STF1_239 )	g__Methanothrix , s__ ( STF1_239 )	4539.99779929417	0.0900956547150934	CODH/ACS complex	0.5	Module	d__Archaea	*Halobacterota*	c__Methanosarcinia	*Methanotrichales*	*Methanotrichaceae*	g__Methanothrix	s__	*Halobacterota*, *Methanotrichaceae* (STF1_239)
F1	STF1_293	18.275489	p__Thermoplasmatota , f__Methanomethylophilaceae ( STF1_293 )	f__Methanomethylophilaceae , g__VadinCA11 ( STF1_293 )	g__VadinCA11 , s__VadinCA11 sp002498365 ( STF1_293 )	4539.99779929417	0.402544005700647	CODH/ACS complex	0	Module	d__Archaea	*Thermoplasmatota*	c__Thermoplasmata	*Methanomassiliicoccales*	*Methanomethylophilaceae*	g__VadinCA11	s__VadinCA11 sp002498365	*Thermoplasmatota*, *Methanomethylophilaceae* (STF1_293)
F1	STF1_3	2.88451728025478	p__Euryarchaeota , f__Methanobacteriaceae ( STF1_3 )	f__Methanobacteriaceae , g__Methanobacterium_B ( STF1_3 )	g__Methanobacterium_B , s__ ( STF1_3 )	4539.99779929417	0.0635356537111809	CODH/ACS complex	1	Module	d__Archaea	*Euryarchaeota*	c__Methanobacteria	*Methanobacteriales*	*Methanobacteriaceae*	g__Methanobacterium_B	s__	*Euryarchaeota*, *Methanobacteriaceae* (STF1_3)
F1	STF1_31	4.28653092391304	p__Halobacterota , f__Methanomicrobiaceae ( STF1_31 )	f__Methanomicrobiaceae , g__Methanomicrobium ( STF1_31 )	g__Methanomicrobium , s__ ( STF1_31 )	4539.99779929417	0.0944170264703533	CODH/ACS complex	0	Module	d__Archaea	*Halobacterota*	c__Methanomicrobia	*Methanomicrobiales*	*Methanomicrobiaceae*	g__Methanomicrobium	s__	*Halobacterota*, *Methanomicrobiaceae* (STF1_31)
F1	STF1_32	23.6277247921053	p__Halobacterota , f__Methanotrichaceae ( STF1_32 )	f__Methanotrichaceae , g__Methanothrix ( STF1_32 )	g__Methanothrix , s__Methanothrix soehngenii ( STF1_32 )	4539.99779929417	0.520434719060407	CODH/ACS complex	1	Module	d__Archaea	*Halobacterota*	c__Methanosarcinia	*Methanotrichales*	*Methanotrichaceae*	g__Methanothrix	s__Methanothrix soehngenii	*Halobacterota*, *Methanotrichaceae* (STF1_32)
F1	STF1_53	96.0057825994832	p__Halobacterota , f__Methanocullaceae ( STF1_53 )	f__Methanocullaceae , g__Methanoculleus ( STF1_53 )	g__Methanoculleus , s__Methanoculleus sp002501655 ( STF1_53 )	4539.99779929417	2.11466584002329	CODH/ACS complex	0	Module	d__Archaea	*Halobacterota*	c__Methanomicrobia	*Methanomicrobiales*	*Methanocullaceae*	g__Methanoculleus	s__Methanoculleus sp002501655	*Halobacterota*, *Methanocullaceae* (STF1_53)
F1	STF1_61	124.457096138462	p__Halobacterota , f__Methanocorpusculaceae ( STF1_61 )	f__Methanocorpusculaceae , g__Methanocorpusculum ( STF1_61 )	g__Methanocorpusculum , s__Methanocorpusculum parvum ( STF1_61 )	4539.99779929417	2.74134705875433	CODH/ACS complex	0	Module	d__Archaea	*Halobacterota*	c__Methanomicrobia	*Methanomicrobiales*	*Methanocorpusculaceae*	g__Methanocorpusculum	s__Methanocorpusculum parvum	*Halobacterota*, *Methanocorpusculaceae* (STF1_61)
F1	STF1_80	3.40434407674419	p__Halobacterota , f__Methanosarcinaceae ( STF1_80 )	f__Methanosarcinaceae , g__Methanosarcina ( STF1_80 )	g__Methanosarcina , s__Methanosarcina sp002509325 ( STF1_80 )	4539.99779929417	0.0749855886994804	CODH/ACS complex	0.5	Module	d__Archaea	*Halobacterota*	c__Methanosarcinia	*Methanosarcinales*	*Methanosarcinaceae*	g__Methanosarcina	s__Methanosarcina sp002509325	*Halobacterota*, *Methanosarcinaceae* (STF1_80)
F2	STF2_104	3.58478663392857	p__Euryarchaeota , f__Methanobacteriaceae ( STF2_104 )	f__Methanobacteriaceae , g__Methanobacterium ( STF2_104 )	g__Methanobacterium , s__Methanobacterium formicicum ( STF2_104 )	3687.21403010004	0.0972220924704852	CODH/ACS complex	1	Module	d__Archaea	*Euryarchaeota*	c__Methanobacteria	*Methanobacteriales*	*Methanobacteriaceae*	g__Methanobacterium	s__Methanobacterium formicicum	*Euryarchaeota*, *Methanobacteriaceae* (STF2_104)
F2	STF2_135	3.62437532780083	p__Halobacterota , f__Methanosarcinaceae ( STF2_135 )	f__Methanosarcinaceae , g__ ( STF2_135 )	g__ , s__ ( STF2_135 )	3687.21403010004	0.0982957674334541	CODH/ACS complex	0.5	Module	d__Archaea	*Halobacterota*	c__Methanosarcinia	*Methanosarcinales*	*Methanosarcinaceae*	g__	s__	*Halobacterota*, *Methanosarcinaceae* (STF2_135)
F2	STF2_136	5.7554619929078	p__Thermoplasmatota , f__Methanomethylophilaceae ( STF2_136 )	f__Methanomethylophilaceae , g__Methanomethylophilus ( STF2_136 )	g__Methanomethylophilus , s__Methanomethylophilus sp002495325 ( STF2_136 )	3687.21403010004	0.156092430380334	CODH/ACS complex	0	Module	d__Archaea	*Thermoplasmatota*	c__Thermoplasmata	*Methanomassiliicoccales*	*Methanomethylophilaceae*	g__Methanomethylophilus	s__Methanomethylophilus sp002495325	*Thermoplasmatota*, *Methanomethylophilaceae* (STF2_136)
F2	STF2_166	14.3631371590909	p__Thermoplasmatota , f__Methanomethylophilaceae ( STF2_166 )	f__Methanomethylophilaceae , g__VadinCA11 ( STF2_166 )	g__VadinCA11 , s__VadinCA11 sp002498365 ( STF2_166 )	3687.21403010004	0.389539013516424	CODH/ACS complex	0	Module	d__Archaea	*Thermoplasmatota*	c__Thermoplasmata	*Methanomassiliicoccales*	*Methanomethylophilaceae*	g__VadinCA11	s__VadinCA11 sp002498365	*Thermoplasmatota*, *Methanomethylophilaceae* (STF2_166)
F2	STF2_18	4.25129761586639	p__Halobacterota , f__Methanotrichaceae ( STF2_18 )	f__Methanotrichaceae , g__Methanothrix ( STF2_18 )	g__Methanothrix , s__ ( STF2_18 )	3687.21403010004	0.115298368393088	CODH/ACS complex	1	Module	d__Archaea	*Halobacterota*	c__Methanosarcinia	*Methanotrichales*	*Methanotrichaceae*	g__Methanothrix	s__	*Halobacterota*, *Methanotrichaceae* (STF2_18)
F2	STF2_199	41.1331803080357	p__Halobacterota , f__Methanosarcinaceae ( STF2_199 )	f__Methanosarcinaceae , g__Methanosarcina ( STF2_199 )	g__Methanosarcina , s__Methanosarcina sp002499445 ( STF2_199 )	3687.21403010004	1.11556258932221	CODH/ACS complex	0	Module	d__Archaea	*Halobacterota*	c__Methanosarcinia	*Methanosarcinales*	*Methanosarcinaceae*	g__Methanosarcina	s__Methanosarcina sp002499445	*Halobacterota*, *Methanosarcinaceae* (STF2_199)
F2	STF2_209	4.39871895061728	p__Euryarchaeota , f__Methanobacteriaceae ( STF2_209 )	f__Methanobacteriaceae , g__UBA412 ( STF2_209 )	g__UBA412 , s__UBA412 sp002495685 ( STF2_209 )	3687.21403010004	0.119296545161441	CODH/ACS complex	0	Module	d__Archaea	*Euryarchaeota*	c__Methanobacteria	*Methanobacteriales*	*Methanobacteriaceae*	g__UBA412	s__UBA412 sp002495685	*Euryarchaeota*, *Methanobacteriaceae* (STF2_209)
F2	STF2_236	2.94388610062893	p__Halobacterota , f__Methanotrichaceae ( STF2_236 )	f__Methanotrichaceae , g__Methanothrix ( STF2_236 )	g__Methanothrix , s__ ( STF2_236 )	3687.21403010004	0.0798403910539757	CODH/ACS complex	1	Module	d__Archaea	*Halobacterota*	c__Methanosarcinia	*Methanotrichales*	*Methanotrichaceae*	g__Methanothrix	s__	*Halobacterota*, *Methanotrichaceae* (STF2_236)
F2	STF2_238	5.50401809967846	p__Halobacterota , f__Methanocullaceae ( STF2_238 )	f__Methanocullaceae , g__Methanoculleus ( STF2_238 )	g__Methanoculleus , s__Methanoculleus chikugoensis_A ( STF2_238 )	3687.21403010004	0.149273084088615	CODH/ACS complex	0	Module	d__Archaea	*Halobacterota*	c__Methanomicrobia	*Methanomicrobiales*	*Methanocullaceae*	g__Methanoculleus	s__Methanoculleus chikugoensis_A	*Halobacterota*, *Methanocullaceae* (STF2_238)
F2	STF2_28	16.9364004539474	p__Halobacterota , f__Methanosarcinaceae ( STF2_28 )	f__Methanosarcinaceae , g__Methanosarcina ( STF2_28 )	g__Methanosarcina , s__Methanosarcina sp002509325 ( STF2_28 )	3687.21403010004	0.45932783710654	CODH/ACS complex	1	Module	d__Archaea	*Halobacterota*	c__Methanosarcinia	*Methanosarcinales*	*Methanosarcinaceae*	g__Methanosarcina	s__Methanosarcina sp002509325	*Halobacterota*, *Methanosarcinaceae* (STF2_28)
F2	STF2_42	19.0088102356495	p__Halobacterota , f__Methanotrichaceae ( STF2_42 )	f__Methanotrichaceae , g__Methanothrix ( STF2_42 )	g__Methanothrix , s__Methanothrix soehngenii ( STF2_42 )	3687.21403010004	0.51553313912547	CODH/ACS complex	1	Module	d__Archaea	*Halobacterota*	c__Methanosarcinia	*Methanotrichales*	*Methanotrichaceae*	g__Methanothrix	s__Methanothrix soehngenii	*Halobacterota*, *Methanotrichaceae* (STF2_42)
F2	STF2_46	12.4786793929712	p__Halobacterota , f__Methanoregulaceae ( STF2_46 )	f__Methanoregulaceae , g__Methanoregula ( STF2_46 )	g__Methanoregula , s__ ( STF2_46 )	3687.21403010004	0.338431110619109	CODH/ACS complex	0.5	Module	d__Archaea	*Halobacterota*	c__Methanomicrobia	*Methanomicrobiales*	*Methanoregulaceae*	g__Methanoregula	s__	*Halobacterota*, *Methanoregulaceae* (STF2_46)
F2	STF2_54	49.2349075614035	p__Halobacterota , f__Methanocullaceae ( STF2_54 )	f__Methanocullaceae , g__Methanoculleus ( STF2_54 )	g__Methanoculleus , s__Methanoculleus sp002506585 ( STF2_54 )	3687.21403010004	1.3352874869612	CODH/ACS complex	0	Module	d__Archaea	*Halobacterota*	c__Methanomicrobia	*Methanomicrobiales*	*Methanocullaceae*	g__Methanoculleus	s__Methanoculleus sp002506585	*Halobacterota*, *Methanocullaceae* (STF2_54)
F2	STF2_59	8.51905650290698	p__Thermoplasmatota , f__Methanomethylophilaceae ( STF2_59 )	f__Methanomethylophilaceae , g__RumEn-M2 ( STF2_59 )	g__RumEn-M2 , s__RumEn-M2 sp001421175 ( STF2_59 )	3687.21403010004	0.231043178762146	CODH/ACS complex	0.5	Module	d__Archaea	*Thermoplasmatota*	c__Thermoplasmata	*Methanomassiliicoccales*	*Methanomethylophilaceae*	g__RumEn-M2	s__RumEn-M2 sp001421175	*Thermoplasmatota*, *Methanomethylophilaceae* (STF2_59)
F2	STF2_64	3.83512245888594	p__Halobacterota , f__Methanotrichaceae ( STF2_64 )	f__Methanotrichaceae , g__Methanothrix ( STF2_64 )	g__Methanothrix , s__ ( STF2_64 )	3687.21403010004	0.104011387122594	CODH/ACS complex	1	Module	d__Archaea	*Halobacterota*	c__Methanosarcinia	*Methanotrichales*	*Methanotrichaceae*	g__Methanothrix	s__	*Halobacterota*, *Methanotrichaceae* (STF2_64)
F2	STF2_70	35.1367696865672	p__Halobacterota , f__Methanocorpusculaceae ( STF2_70 )	f__Methanocorpusculaceae , g__Methanocorpusculum ( STF2_70 )	g__Methanocorpusculum , s__Methanocorpusculum parvum ( STF2_70 )	3687.21403010004	0.952935452071217	CODH/ACS complex	0	Module	d__Archaea	*Halobacterota*	c__Methanomicrobia	*Methanomicrobiales*	*Methanocorpusculaceae*	g__Methanocorpusculum	s__Methanocorpusculum parvum	*Halobacterota*, *Methanocorpusculaceae* (STF2_70)
A	STA_56	6.88270270866142	p__Halobacterota , f__Methanotrichaceae ( STA_56 )	f__Methanotrichaceae , g__Methanothrix ( STA_56 )	g__Methanothrix , s__Methanothrix soehngenii ( STA_56 )	1693.8105471575	0.40634430575555	Hydrogenotrophic methanogenesis	1	Module	d__Archaea	*Halobacterota*	c__Methanosarcinia	*Methanotrichales*	*Methanotrichaceae*	g__Methanothrix	s__Methanothrix soehngenii	*Halobacterota*, *Methanotrichaceae* (STA_56)
A	STA_9	3.31833548122867	p__Halobacterota , f__Methanoregulaceae ( STA_9 )	f__Methanoregulaceae , g__Methanoregula ( STA_9 )	g__Methanoregula , s__ ( STA_9 )	1693.8105471575	0.195909482722102	Hydrogenotrophic methanogenesis	1	Module	d__Archaea	*Halobacterota*	c__Methanomicrobia	*Methanomicrobiales*	*Methanoregulaceae*	g__Methanoregula	s__	*Halobacterota*, *Methanoregulaceae* (STA_9)
B	STB_131	4.88175757142857	p__Halobacterota , f__Methanoregulaceae ( STB_131 )	f__Methanoregulaceae , g__Methanoregula ( STB_131 )	g__Methanoregula , s__ ( STB_131 )	1800.57745512968	0.271121775823688	Hydrogenotrophic methanogenesis	1	Module	d__Archaea	*Halobacterota*	c__Methanomicrobia	*Methanomicrobiales*	*Methanoregulaceae*	g__Methanoregula	s__	*Halobacterota*, *Methanoregulaceae* (STB_131)
B	STB_182	6.01625637209302	p__Halobacterota , f__Methanoregulaceae ( STB_182 )	f__Methanoregulaceae , g__Methanoregula ( STB_182 )	g__Methanoregula , s__ ( STB_182 )	1800.57745512968	0.334129273636813	Hydrogenotrophic methanogenesis	1	Module	d__Archaea	*Halobacterota*	c__Methanomicrobia	*Methanomicrobiales*	*Methanoregulaceae*	g__Methanoregula	s__	*Halobacterota*, *Methanoregulaceae* (STB_182)
B	STB_4	8.75316213421053	p__Halobacterota , f__Methanoregulaceae ( STB_4 )	f__Methanoregulaceae , g__SD8 ( STB_4 )	g__SD8 , s__ ( STB_4 )	1800.57745512968	0.486130830377419	Hydrogenotrophic methanogenesis	0.875	Module	d__Archaea	*Halobacterota*	c__Methanomicrobia	*Methanomicrobiales*	*Methanoregulaceae*	g__SD8	s__	*Halobacterota*, *Methanoregulaceae* (STB_4)
C	STC_24	3.66231342701525	p__Halobacterota , f__Methanotrichaceae ( STC_24 )	f__Methanotrichaceae , g__Methanothrix ( STC_24 )	g__Methanothrix , s__ ( STC_24 )	3154.19728544217	0.116109206101921	Hydrogenotrophic methanogenesis	0.875	Module	d__Archaea	*Halobacterota*	c__Methanosarcinia	*Methanotrichales*	*Methanotrichaceae*	g__Methanothrix	s__	*Halobacterota*, *Methanotrichaceae* (STC_24)
C	STC_36	2.60329966326531	p__Thermoplasmatota , f__Methanomethylophilaceae ( STC_36 )	f__Methanomethylophilaceae , g__RumEn-M2 ( STC_36 )	g__RumEn-M2 , s__RumEn-M2 sp001421175 ( STC_36 )	3154.19728544217	0.0825344589344661	Hydrogenotrophic methanogenesis	0.375	Module	d__Archaea	*Thermoplasmatota*	c__Thermoplasmata	*Methanomassiliicoccales*	*Methanomethylophilaceae*	g__RumEn-M2	s__RumEn-M2 sp001421175	*Thermoplasmatota*, *Methanomethylophilaceae* (STC_36)
C	STC_47	13.1576257109375	p__Halobacterota , f__Methanocorpusculaceae ( STC_47 )	f__Methanocorpusculaceae , g__Methanocorpusculum ( STC_47 )	g__Methanocorpusculum , s__Methanocorpusculum parvum ( STC_47 )	3154.19728544217	0.417146567580443	Hydrogenotrophic methanogenesis	0.875	Module	d__Archaea	*Halobacterota*	c__Methanomicrobia	*Methanomicrobiales*	*Methanocorpusculaceae*	g__Methanocorpusculum	s__Methanocorpusculum parvum	*Halobacterota*, *Methanocorpusculaceae* (STC_47)
C	STC_57	3.2206551	p__Halobacterota , f__Methanocullaceae ( STC_57 )	f__Methanocullaceae , g__Methanoculleus ( STC_57 )	g__Methanoculleus , s__Methanoculleus sp002506585 ( STC_57 )	3154.19728544217	0.102106964420538	Hydrogenotrophic methanogenesis	0.875	Module	d__Archaea	*Halobacterota*	c__Methanomicrobia	*Methanomicrobiales*	*Methanocullaceae*	g__Methanoculleus	s__Methanoculleus sp002506585	*Halobacterota*, *Methanocullaceae* (STC_57)
D1	STD1_108	3.32474326943005	p__Halobacterota , f__Methanotrichaceae ( STD1_108 )	f__Methanotrichaceae , g__Methanothrix_A ( STD1_108 )	g__Methanothrix_A , s__Methanothrix_A harundinacea_D ( STD1_108 )	1816.07975027541	0.183072536815954	Hydrogenotrophic methanogenesis	1	Module	d__Archaea	*Halobacterota*	c__Methanosarcinia	*Methanotrichales*	*Methanotrichaceae*	g__Methanothrix_A	s__Methanothrix_A harundinacea_D	*Halobacterota*, *Methanotrichaceae* (STD1_108)
D1	STD1_13	6.73243117324561	p__Halobacterota , f__Methanotrichaceae ( STD1_13 )	f__Methanotrichaceae , g__Methanothrix ( STD1_13 )	g__Methanothrix , s__Methanothrix soehngenii ( STD1_13 )	1816.07975027541	0.370712308874355	Hydrogenotrophic methanogenesis	1	Module	d__Archaea	*Halobacterota*	c__Methanosarcinia	*Methanotrichales*	*Methanotrichaceae*	g__Methanothrix	s__Methanothrix soehngenii	*Halobacterota*, *Methanotrichaceae* (STD1_13)
D1	STD1_151	5.09836844174757	p__Halobacterota , f__Methanoregulaceae ( STD1_151 )	f__Methanoregulaceae , g__SD8 ( STD1_151 )	g__SD8 , s__ ( STD1_151 )	1816.07975027541	0.280734832320793	Hydrogenotrophic methanogenesis	1	Module	d__Archaea	*Halobacterota*	c__Methanomicrobia	*Methanomicrobiales*	*Methanoregulaceae*	g__SD8	s__	*Halobacterota*, *Methanoregulaceae* (STD1_151)
D1	STD1_19	5.023578140625	p__Halobacterota , f__Methanoperedenaceae ( STD1_19 )	f__Methanoperedenaceae , g__Methanoperedens ( STD1_19 )	g__Methanoperedens , s__ ( STD1_19 )	1816.07975027541	0.276616604522084	Hydrogenotrophic methanogenesis	0.875	Module	d__Archaea	*Halobacterota*	c__Methanosarcinia	*Methanosarcinales*	*Methanoperedenaceae*	g__Methanoperedens	s__	*Halobacterota*, *Methanoperedenaceae* (STD1_19)
D1	STD1_6	19.7356766282051	p__Halobacterota , f__Methanoperedenaceae ( STD1_6 )	f__Methanoperedenaceae , g__Methanoperedens ( STD1_6 )	g__Methanoperedens , s__ ( STD1_6 )	1816.07975027541	1.08671861052424	Hydrogenotrophic methanogenesis	0.875	Module	d__Archaea	*Halobacterota*	c__Methanosarcinia	*Methanosarcinales*	*Methanoperedenaceae*	g__Methanoperedens	s__	*Halobacterota*, *Methanoperedenaceae* (STD1_6)
D1	STD1_93	3.05341308243728	p__Halobacterota , f__Methanocullaceae ( STD1_93 )	f__Methanocullaceae , g__ ( STD1_93 )	g__ , s__ ( STD1_93 )	1816.07975027541	0.168132103338205	Hydrogenotrophic methanogenesis	0.875	Module	d__Archaea	*Halobacterota*	c__Methanomicrobia	*Methanomicrobiales*	*Methanocullaceae*	g__	s__	*Halobacterota*, *Methanocullaceae* (STD1_93)
D2	STD2_128	2.464504296	p__Halobacterota , f__Methanomicrobiaceae ( STD2_128 )	f__Methanomicrobiaceae , g__Methanomicrobium ( STD2_128 )	g__Methanomicrobium , s__ ( STD2_128 )	3091.54877237314	0.0797174645285701	Hydrogenotrophic methanogenesis	0.875	Module	d__Archaea	*Halobacterota*	c__Methanomicrobia	*Methanomicrobiales*	*Methanomicrobiaceae*	g__Methanomicrobium	s__	*Halobacterota*, *Methanomicrobiaceae* (STD2_128)
D2	STD2_132	3.25246704294479	p__Thermoplasmatota , f__Methanomethylophilaceae ( STD2_132 )	f__Methanomethylophilaceae , g__ ( STD2_132 )	g__ , s__ ( STD2_132 )	3091.54877237314	0.105205102116119	Hydrogenotrophic methanogenesis	0.5	Module	d__Archaea	*Thermoplasmatota*	c__Thermoplasmata	*Methanomassiliicoccales*	*Methanomethylophilaceae*	g__	s__	*Thermoplasmatota*, *Methanomethylophilaceae* (STD2_132)
D2	STD2_148	9.55680793518519	p__Thermoplasmatota , f__Methanomethylophilaceae ( STD2_148 )	f__Methanomethylophilaceae , g__UBA328 ( STD2_148 )	g__UBA328 , s__ ( STD2_148 )	3091.54877237314	0.309126869373281	Hydrogenotrophic methanogenesis	0.375	Module	d__Archaea	*Thermoplasmatota*	c__Thermoplasmata	*Methanomassiliicoccales*	*Methanomethylophilaceae*	g__UBA328	s__	*Thermoplasmatota*, *Methanomethylophilaceae* (STD2_148)
D2	STD2_150	27.6432700641711	p__Halobacterota , f__Methanocullaceae ( STD2_150 )	f__Methanocullaceae , g__Methanoculleus ( STD2_150 )	g__Methanoculleus , s__Methanoculleus bourgensis ( STD2_150 )	3091.54877237314	0.894156039561736	Hydrogenotrophic methanogenesis	0.75	Module	d__Archaea	*Halobacterota*	c__Methanomicrobia	*Methanomicrobiales*	*Methanocullaceae*	g__Methanoculleus	s__Methanoculleus bourgensis	*Halobacterota*, *Methanocullaceae* (STD2_150)
D2	STD2_156	14.9061745769231	p__Thermoplasmatota , f__Methanomethylophilaceae ( STD2_156 )	f__Methanomethylophilaceae , g__VadinCA11 ( STD2_156 )	g__VadinCA11 , s__VadinCA11 sp002498365 ( STD2_156 )	3091.54877237314	0.482158803707982	Hydrogenotrophic methanogenesis	0.375	Module	d__Archaea	*Thermoplasmatota*	c__Thermoplasmata	*Methanomassiliicoccales*	*Methanomethylophilaceae*	g__VadinCA11	s__VadinCA11 sp002498365	*Thermoplasmatota*, *Methanomethylophilaceae* (STD2_156)
D2	STD2_169	8.74783719653179	p__Halobacterota , f__Methanocorpusculaceae ( STD2_169 )	f__Methanocorpusculaceae , g__Methanocorpusculum ( STD2_169 )	g__Methanocorpusculum , s__Methanocorpusculum sp002506085 ( STD2_169 )	3091.54877237314	0.282959702098336	Hydrogenotrophic methanogenesis	1	Module	d__Archaea	*Halobacterota*	c__Methanomicrobia	*Methanomicrobiales*	*Methanocorpusculaceae*	g__Methanocorpusculum	s__Methanocorpusculum sp002506085	*Halobacterota*, *Methanocorpusculaceae* (STD2_169)
D2	STD2_179	18.2518247977528	p__Halobacterota , f__Methanosarcinaceae ( STD2_179 )	f__Methanosarcinaceae , g__Methanosarcina ( STD2_179 )	g__Methanosarcina , s__ ( STD2_179 )	3091.54877237314	0.59037803190607	Hydrogenotrophic methanogenesis	1	Module	d__Archaea	*Halobacterota*	c__Methanosarcinia	*Methanosarcinales*	*Methanosarcinaceae*	g__Methanosarcina	s__	*Halobacterota*, *Methanosarcinaceae* (STD2_179)
D2	STD2_188	5.88307555357143	p__Halobacterota , f__Methanosarcinaceae ( STD2_188 )	f__Methanosarcinaceae , g__Methanosarcina ( STD2_188 )	g__Methanosarcina , s__Methanosarcina sp002499445 ( STD2_188 )	3091.54877237314	0.190295414587798	Hydrogenotrophic methanogenesis	1	Module	d__Archaea	*Halobacterota*	c__Methanosarcinia	*Methanosarcinales*	*Methanosarcinaceae*	g__Methanosarcina	s__Methanosarcina sp002499445	*Halobacterota*, *Methanosarcinaceae* (STD2_188)
D2	STD2_214	6.12556305882353	p__Thermoplasmatota , f__Methanomethylophilaceae ( STD2_214 )	f__Methanomethylophilaceae , g__Methanomethylophilus ( STD2_214 )	g__Methanomethylophilus , s__Methanomethylophilus sp002495325 ( STD2_214 )	3091.54877237314	0.198138975311116	Hydrogenotrophic methanogenesis	0.25	Module	d__Archaea	*Thermoplasmatota*	c__Thermoplasmata	*Methanomassiliicoccales*	*Methanomethylophilaceae*	g__Methanomethylophilus	s__Methanomethylophilus sp002495325	*Thermoplasmatota*, *Methanomethylophilaceae* (STD2_214)
D2	STD2_217	64.7135228048781	p__Halobacterota , f__Methanocullaceae ( STD2_217 )	f__Methanocullaceae , g__Methanoculleus ( STD2_217 )	g__Methanoculleus , s__Methanoculleus sp002506585 ( STD2_217 )	3091.54877237314	2.0932395886222	Hydrogenotrophic methanogenesis	1	Module	d__Archaea	*Halobacterota*	c__Methanomicrobia	*Methanomicrobiales*	*Methanocullaceae*	g__Methanoculleus	s__Methanoculleus sp002506585	*Halobacterota*, *Methanocullaceae* (STD2_217)
D2	STD2_246	6.1929059	p__Thermoplasmatota , f__Methanomethylophilaceae ( STD2_246 )	f__Methanomethylophilaceae , g__RumEn-M2 ( STD2_246 )	g__RumEn-M2 , s__RumEn-M2 sp001421175 ( STD2_246 )	3091.54877237314	0.200317263481054	Hydrogenotrophic methanogenesis	0.375	Module	d__Archaea	*Thermoplasmatota*	c__Thermoplasmata	*Methanomassiliicoccales*	*Methanomethylophilaceae*	g__RumEn-M2	s__RumEn-M2 sp001421175	*Thermoplasmatota*, *Methanomethylophilaceae* (STD2_246)
D2	STD2_263	9.01900260869565	p__Halobacterota , f__Methanofollaceae ( STD2_263 )	f__Methanofollaceae , g__Methanofollis ( STD2_263 )	g__Methanofollis , s__Methanofollis liminatans ( STD2_263 )	3091.54877237314	0.291730885480176	Hydrogenotrophic methanogenesis	0.875	Module	d__Archaea	*Halobacterota*	c__Methanomicrobia	*Methanomicrobiales*	*Methanofollaceae*	g__Methanofollis	s__Methanofollis liminatans	*Halobacterota*, *Methanofollaceae* (STD2_263)
D2	STD2_35	6.00250779646018	p__Halobacterota , f__Methanoregulaceae ( STD2_35 )	f__Methanoregulaceae , g__Methanoregula ( STD2_35 )	g__Methanoregula , s__ ( STD2_35 )	3091.54877237314	0.194158599408171	Hydrogenotrophic methanogenesis	0.875	Module	d__Archaea	*Halobacterota*	c__Methanomicrobia	*Methanomicrobiales*	*Methanoregulaceae*	g__Methanoregula	s__	*Halobacterota*, *Methanoregulaceae* (STD2_35)
D2	STD2_40	7.02886146829268	p__Halobacterota , f__Methanoregulaceae ( STD2_40 )	f__Methanoregulaceae , g__SD8 ( STD2_40 )	g__SD8 , s__ ( STD2_40 )	3091.54877237314	0.227357288718987	Hydrogenotrophic methanogenesis	1	Module	d__Archaea	*Halobacterota*	c__Methanomicrobia	*Methanomicrobiales*	*Methanoregulaceae*	g__SD8	s__	*Halobacterota*, *Methanoregulaceae* (STD2_40)
D2	STD2_50	5.84946653582555	p__Halobacterota , f__Methanocullaceae ( STD2_50 )	f__Methanocullaceae , g__Methanoculleus ( STD2_50 )	g__Methanoculleus , s__Methanoculleus horonobensis ( STD2_50 )	3091.54877237314	0.189208289000577	Hydrogenotrophic methanogenesis	0.875	Module	d__Archaea	*Halobacterota*	c__Methanomicrobia	*Methanomicrobiales*	*Methanocullaceae*	g__Methanoculleus	s__Methanoculleus horonobensis	*Halobacterota*, *Methanocullaceae* (STD2_50)
D2	STD2_64	205.954340619048	p__Halobacterota , f__Methanocorpusculaceae ( STD2_64 )	f__Methanocorpusculaceae , g__Methanocorpusculum ( STD2_64 )	g__Methanocorpusculum , s__Methanocorpusculum parvum ( STD2_64 )	3091.54877237314	6.66184995881379	Hydrogenotrophic methanogenesis	0.875	Module	d__Archaea	*Halobacterota*	c__Methanomicrobia	*Methanomicrobiales*	*Methanocorpusculaceae*	g__Methanocorpusculum	s__Methanocorpusculum parvum	*Halobacterota*, *Methanocorpusculaceae* (STD2_64)
D2	STD2_68	27.1461743705179	p__Halobacterota , f__Methanosarcinaceae ( STD2_68 )	f__Methanosarcinaceae , g__ ( STD2_68 )	g__ , s__ ( STD2_68 )	3091.54877237314	0.878076859504951	Hydrogenotrophic methanogenesis	0.875	Module	d__Archaea	*Halobacterota*	c__Methanosarcinia	*Methanosarcinales*	*Methanosarcinaceae*	g__	s__	*Halobacterota*, *Methanosarcinaceae* (STD2_68)
E	STE_111	6.7166516741573	p__Euryarchaeota , f__Methanobacteriaceae ( STE_111 )	f__Methanobacteriaceae , g__Methanobacterium ( STE_111 )	g__Methanobacterium , s__Methanobacterium sp002496805 ( STE_111 )	2695.48819578859	0.249181268337638	Hydrogenotrophic methanogenesis	1	Module	d__Archaea	*Euryarchaeota*	c__Methanobacteria	*Methanobacteriales*	*Methanobacteriaceae*	g__Methanobacterium	s__Methanobacterium sp002496805	*Euryarchaeota*, *Methanobacteriaceae* (STE_111)
E	STE_164	22.4251276236559	p__Halobacterota , f__Methanotrichaceae ( STE_164 )	f__Methanotrichaceae , g__Methanothrix_A ( STE_164 )	g__Methanothrix_A , s__Methanothrix_A harundinacea_D ( STE_164 )	2695.48819578859	0.831950503760053	Hydrogenotrophic methanogenesis	1	Module	d__Archaea	*Halobacterota*	c__Methanosarcinia	*Methanotrichales*	*Methanotrichaceae*	g__Methanothrix_A	s__Methanothrix_A harundinacea_D	*Halobacterota*, *Methanotrichaceae* (STE_164)
E	STE_20	2.84836675418994	p__Halobacterota , f__Methanofollaceae ( STE_20 )	f__Methanofollaceae , g__Methanofollis ( STE_20 )	g__Methanofollis , s__ ( STE_20 )	2695.48819578859	0.105671646369671	Hydrogenotrophic methanogenesis	1	Module	d__Archaea	*Halobacterota*	c__Methanomicrobia	*Methanomicrobiales*	*Methanofollaceae*	g__Methanofollis	s__	*Halobacterota*, *Methanofollaceae* (STE_20)
E	STE_32	2.67356364890282	p__Halobacterota , f__Methanospirillaceae ( STE_32 )	f__Methanospirillaceae , g__Methanospirillum ( STE_32 )	g__Methanospirillum , s__ ( STE_32 )	2695.48819578859	0.0991866205565278	Hydrogenotrophic methanogenesis	0.875	Module	d__Archaea	*Halobacterota*	c__Methanomicrobia	*Methanomicrobiales*	*Methanospirillaceae*	g__Methanospirillum	s__	*Halobacterota*, *Methanospirillaceae* (STE_32)
E	STE_38	4.06094192479109	p__Halobacterota , f__Methanotrichaceae ( STE_38 )	f__Methanotrichaceae , g__Methanothrix_A ( STE_38 )	g__Methanothrix_A , s__Methanothrix_A sp001602645 ( STE_38 )	2695.48819578859	0.150657010152591	Hydrogenotrophic methanogenesis	0.875	Module	d__Archaea	*Halobacterota*	c__Methanosarcinia	*Methanotrichales*	*Methanotrichaceae*	g__Methanothrix_A	s__Methanothrix_A sp001602645	*Halobacterota*, *Methanotrichaceae* (STE_38)
E	STE_41	16.0026549668675	p__Halobacterota , f__Methanotrichaceae ( STE_41 )	f__Methanotrichaceae , g__Methanothrix ( STE_41 )	g__Methanothrix , s__Methanothrix soehngenii ( STE_41 )	2695.48819578859	0.593682991892524	Hydrogenotrophic methanogenesis	0.875	Module	d__Archaea	*Halobacterota*	c__Methanosarcinia	*Methanotrichales*	*Methanotrichaceae*	g__Methanothrix	s__Methanothrix soehngenii	*Halobacterota*, *Methanotrichaceae* (STE_41)
E	STE_86	2.84030031843575	p__Euryarchaeota , f__ ( STE_86 )	f__ , g__ ( STE_86 )	g__ , s__ ( STE_86 )	2695.48819578859	0.105372389419973	Hydrogenotrophic methanogenesis	0.875	Module	d__Archaea	*Euryarchaeota*	c__Methanobacteria	*Methanobacteriales*	*Methanobacteriales*	g__	s__	*Euryarchaeota*, *Methanobacteriales* (STE_86)
F1	STF1_12	2.60534173559322	p__Halobacterota , f__Methanosarcinaceae ( STF1_12 )	f__Methanosarcinaceae , g__ ( STF1_12 )	g__ , s__ ( STF1_12 )	4539.99779929417	0.0573864096585745	Hydrogenotrophic methanogenesis	0.875	Module	d__Archaea	*Halobacterota*	c__Methanosarcinia	*Methanosarcinales*	*Methanosarcinaceae*	g__	s__	*Halobacterota*, *Methanosarcinaceae* (STF1_12)
F1	STF1_129	180.352790772152	p__Halobacterota , f__Methanocullaceae ( STF1_129 )	f__Methanocullaceae , g__Methanoculleus ( STF1_129 )	g__Methanoculleus , s__Methanoculleus sp002506585 ( STF1_129 )	4539.99779929417	3.97253035673698	Hydrogenotrophic methanogenesis	1	Module	d__Archaea	*Halobacterota*	c__Methanomicrobia	*Methanomicrobiales*	*Methanocullaceae*	g__Methanoculleus	s__Methanoculleus sp002506585	*Halobacterota*, *Methanocullaceae* (STF1_129)
F1	STF1_134	15.3779735230126	p__Halobacterota , f__Methanosarcinaceae ( STF1_134 )	f__Methanosarcinaceae , g__Methanosarcina ( STF1_134 )	g__Methanosarcina , s__Methanosarcina sp002499445 ( STF1_134 )	4539.99779929417	0.338722047957895	Hydrogenotrophic methanogenesis	1	Module	d__Archaea	*Halobacterota*	c__Methanosarcinia	*Methanosarcinales*	*Methanosarcinaceae*	g__Methanosarcina	s__Methanosarcina sp002499445	*Halobacterota*, *Methanosarcinaceae* (STF1_134)
F1	STF1_149	4.77542648888889	p__Euryarchaeota , f__ ( STF1_149 )	f__ , g__ ( STF1_149 )	g__ , s__ ( STF1_149 )	4539.99779929417	0.10518565646951	Hydrogenotrophic methanogenesis	0.375	Module	d__Archaea	*Euryarchaeota*	c__Thermococci	*Methanofastidiosales*	*Methanofastidiosales*	g__	s__	*Euryarchaeota*, *Methanofastidiosales* (STF1_149)
F1	STF1_166	3.838119247557	p__Halobacterota , f__Methanocullaceae ( STF1_166 )	f__Methanocullaceae , g__Methanoculleus ( STF1_166 )	g__Methanoculleus , s__Methanoculleus horonobensis ( STF1_166 )	4539.99779929417	0.0845401125118102	Hydrogenotrophic methanogenesis	0.75	Module	d__Archaea	*Halobacterota*	c__Methanomicrobia	*Methanomicrobiales*	*Methanocullaceae*	g__Methanoculleus	s__Methanoculleus horonobensis	*Halobacterota*, *Methanocullaceae* (STF1_166)
F1	STF1_167	6.01930091052632	p__Halobacterota , f__Methanofollaceae ( STF1_167 )	f__Methanofollaceae , g__Methanofollis ( STF1_167 )	g__Methanofollis , s__ ( STF1_167 )	4539.99779929417	0.132583784764436	Hydrogenotrophic methanogenesis	0.75	Module	d__Archaea	*Halobacterota*	c__Methanomicrobia	*Methanomicrobiales*	*Methanofollaceae*	g__Methanofollis	s__	*Halobacterota*, *Methanofollaceae* (STF1_167)
F1	STF1_17	2.95806086716418	p__Halobacterota , f__Methanosarcinaceae ( STF1_17 )	f__Methanosarcinaceae , g__Methanosarcina ( STF1_17 )	g__Methanosarcina , s__ ( STF1_17 )	4539.99779929417	0.0651555572917693	Hydrogenotrophic methanogenesis	0.625	Module	d__Archaea	*Halobacterota*	c__Methanosarcinia	*Methanosarcinales*	*Methanosarcinaceae*	g__Methanosarcina	s__	*Halobacterota*, *Methanosarcinaceae* (STF1_17)
F1	STF1_170	8.80971291463415	p__Thermoplasmatota , f__Methanomethylophilaceae ( STF1_170 )	f__Methanomethylophilaceae , g__RumEn-M2 ( STF1_170 )	g__RumEn-M2 , s__RumEn-M2 sp002506255 ( STF1_170 )	4539.99779929417	0.194046634031492	Hydrogenotrophic methanogenesis	0.375	Module	d__Archaea	*Thermoplasmatota*	c__Thermoplasmata	*Methanomassiliicoccales*	*Methanomethylophilaceae*	g__RumEn-M2	s__RumEn-M2 sp002506255	*Thermoplasmatota*, *Methanomethylophilaceae* (STF1_170)
F1	STF1_18	5.26107938916256	p__Thermoplasmatota , f__Methanomethylophilaceae ( STF1_18 )	f__Methanomethylophilaceae , g__Methanomethylophilus ( STF1_18 )	g__Methanomethylophilus , s__Methanomethylophilus sp002495325 ( STF1_18 )	4539.99779929417	0.115882862101398	Hydrogenotrophic methanogenesis	0.25	Module	d__Archaea	*Thermoplasmatota*	c__Thermoplasmata	*Methanomassiliicoccales*	*Methanomethylophilaceae*	g__Methanomethylophilus	s__Methanomethylophilus sp002495325	*Thermoplasmatota*, *Methanomethylophilaceae* (STF1_18)
F1	STF1_215	2.58880139650873	p__Halobacterota , f__Methanoregulaceae ( STF1_215 )	f__Methanoregulaceae , g__Methanoregula ( STF1_215 )	g__Methanoregula , s__ ( STF1_215 )	4539.99779929417	0.0570220848325346	Hydrogenotrophic methanogenesis	1	Module	d__Archaea	*Halobacterota*	c__Methanomicrobia	*Methanomicrobiales*	*Methanoregulaceae*	g__Methanoregula	s__	*Halobacterota*, *Methanoregulaceae* (STF1_215)
F1	STF1_217	85.1044272269503	p__Halobacterota , f__Methanocorpusculaceae ( STF1_217 )	f__Methanocorpusculaceae , g__Methanocorpusculum ( STF1_217 )	g__Methanocorpusculum , s__Methanocorpusculum sp002506085 ( STF1_217 )	4539.99779929417	1.87454776388177	Hydrogenotrophic methanogenesis	1	Module	d__Archaea	*Halobacterota*	c__Methanomicrobia	*Methanomicrobiales*	*Methanocorpusculaceae*	g__Methanocorpusculum	s__Methanocorpusculum sp002506085	*Halobacterota*, *Methanocorpusculaceae* (STF1_217)
F1	STF1_22	3.00240663559322	p__Halobacterota , f__Methanomicrobiaceae ( STF1_22 )	f__Methanomicrobiaceae , g__Methanomicrobium ( STF1_22 )	g__Methanomicrobium , s__ ( STF1_22 )	4539.99779929417	0.0661323368055376	Hydrogenotrophic methanogenesis	0.875	Module	d__Archaea	*Halobacterota*	c__Methanomicrobia	*Methanomicrobiales*	*Methanomicrobiaceae*	g__Methanomicrobium	s__	*Halobacterota*, *Methanomicrobiaceae* (STF1_22)
F1	STF1_225	26.1443030545455	p__Thermoplasmatota , f__Methanomethylophilaceae ( STF1_225 )	f__Methanomethylophilaceae , g__RumEn-M2 ( STF1_225 )	g__RumEn-M2 , s__RumEn-M2 sp001421175 ( STF1_225 )	4539.99779929417	0.575865985190788	Hydrogenotrophic methanogenesis	0.375	Module	d__Archaea	*Thermoplasmatota*	c__Thermoplasmata	*Methanomassiliicoccales*	*Methanomethylophilaceae*	g__RumEn-M2	s__RumEn-M2 sp001421175	*Thermoplasmatota*, *Methanomethylophilaceae* (STF1_225)
F1	STF1_239	4.09034074132492	p__Halobacterota , f__Methanotrichaceae ( STF1_239 )	f__Methanotrichaceae , g__Methanothrix ( STF1_239 )	g__Methanothrix , s__ ( STF1_239 )	4539.99779929417	0.0900956547150934	Hydrogenotrophic methanogenesis	0.75	Module	d__Archaea	*Halobacterota*	c__Methanosarcinia	*Methanotrichales*	*Methanotrichaceae*	g__Methanothrix	s__	*Halobacterota*, *Methanotrichaceae* (STF1_239)
F1	STF1_293	18.275489	p__Thermoplasmatota , f__Methanomethylophilaceae ( STF1_293 )	f__Methanomethylophilaceae , g__VadinCA11 ( STF1_293 )	g__VadinCA11 , s__VadinCA11 sp002498365 ( STF1_293 )	4539.99779929417	0.402544005700647	Hydrogenotrophic methanogenesis	0.375	Module	d__Archaea	*Thermoplasmatota*	c__Thermoplasmata	*Methanomassiliicoccales*	*Methanomethylophilaceae*	g__VadinCA11	s__VadinCA11 sp002498365	*Thermoplasmatota*, *Methanomethylophilaceae* (STF1_293)
F1	STF1_3	2.88451728025478	p__Euryarchaeota , f__Methanobacteriaceae ( STF1_3 )	f__Methanobacteriaceae , g__Methanobacterium_B ( STF1_3 )	g__Methanobacterium_B , s__ ( STF1_3 )	4539.99779929417	0.0635356537111809	Hydrogenotrophic methanogenesis	1	Module	d__Archaea	*Euryarchaeota*	c__Methanobacteria	*Methanobacteriales*	*Methanobacteriaceae*	g__Methanobacterium_B	s__	*Euryarchaeota*, *Methanobacteriaceae* (STF1_3)
F1	STF1_31	4.28653092391304	p__Halobacterota , f__Methanomicrobiaceae ( STF1_31 )	f__Methanomicrobiaceae , g__Methanomicrobium ( STF1_31 )	g__Methanomicrobium , s__ ( STF1_31 )	4539.99779929417	0.0944170264703533	Hydrogenotrophic methanogenesis	1	Module	d__Archaea	*Halobacterota*	c__Methanomicrobia	*Methanomicrobiales*	*Methanomicrobiaceae*	g__Methanomicrobium	s__	*Halobacterota*, *Methanomicrobiaceae* (STF1_31)
F1	STF1_32	23.6277247921053	p__Halobacterota , f__Methanotrichaceae ( STF1_32 )	f__Methanotrichaceae , g__Methanothrix ( STF1_32 )	g__Methanothrix , s__Methanothrix soehngenii ( STF1_32 )	4539.99779929417	0.520434719060407	Hydrogenotrophic methanogenesis	0.875	Module	d__Archaea	*Halobacterota*	c__Methanosarcinia	*Methanotrichales*	*Methanotrichaceae*	g__Methanothrix	s__Methanothrix soehngenii	*Halobacterota*, *Methanotrichaceae* (STF1_32)
F1	STF1_53	96.0057825994832	p__Halobacterota , f__Methanocullaceae ( STF1_53 )	f__Methanocullaceae , g__Methanoculleus ( STF1_53 )	g__Methanoculleus , s__Methanoculleus sp002501655 ( STF1_53 )	4539.99779929417	2.11466584002329	Hydrogenotrophic methanogenesis	0.75	Module	d__Archaea	*Halobacterota*	c__Methanomicrobia	*Methanomicrobiales*	*Methanocullaceae*	g__Methanoculleus	s__Methanoculleus sp002501655	*Halobacterota*, *Methanocullaceae* (STF1_53)
F1	STF1_61	124.457096138462	p__Halobacterota , f__Methanocorpusculaceae ( STF1_61 )	f__Methanocorpusculaceae , g__Methanocorpusculum ( STF1_61 )	g__Methanocorpusculum , s__Methanocorpusculum parvum ( STF1_61 )	4539.99779929417	2.74134705875433	Hydrogenotrophic methanogenesis	0.75	Module	d__Archaea	*Halobacterota*	c__Methanomicrobia	*Methanomicrobiales*	*Methanocorpusculaceae*	g__Methanocorpusculum	s__Methanocorpusculum parvum	*Halobacterota*, *Methanocorpusculaceae* (STF1_61)
F1	STF1_80	3.40434407674419	p__Halobacterota , f__Methanosarcinaceae ( STF1_80 )	f__Methanosarcinaceae , g__Methanosarcina ( STF1_80 )	g__Methanosarcina , s__Methanosarcina sp002509325 ( STF1_80 )	4539.99779929417	0.0749855886994804	Hydrogenotrophic methanogenesis	0.875	Module	d__Archaea	*Halobacterota*	c__Methanosarcinia	*Methanosarcinales*	*Methanosarcinaceae*	g__Methanosarcina	s__Methanosarcina sp002509325	*Halobacterota*, *Methanosarcinaceae* (STF1_80)
F2	STF2_104	3.58478663392857	p__Euryarchaeota , f__Methanobacteriaceae ( STF2_104 )	f__Methanobacteriaceae , g__Methanobacterium ( STF2_104 )	g__Methanobacterium , s__Methanobacterium formicicum ( STF2_104 )	3687.21403010004	0.0972220924704852	Hydrogenotrophic methanogenesis	1	Module	d__Archaea	*Euryarchaeota*	c__Methanobacteria	*Methanobacteriales*	*Methanobacteriaceae*	g__Methanobacterium	s__Methanobacterium formicicum	*Euryarchaeota*, *Methanobacteriaceae* (STF2_104)
F2	STF2_135	3.62437532780083	p__Halobacterota , f__Methanosarcinaceae ( STF2_135 )	f__Methanosarcinaceae , g__ ( STF2_135 )	g__ , s__ ( STF2_135 )	3687.21403010004	0.0982957674334541	Hydrogenotrophic methanogenesis	0.875	Module	d__Archaea	*Halobacterota*	c__Methanosarcinia	*Methanosarcinales*	*Methanosarcinaceae*	g__	s__	*Halobacterota*, *Methanosarcinaceae* (STF2_135)
F2	STF2_136	5.7554619929078	p__Thermoplasmatota , f__Methanomethylophilaceae ( STF2_136 )	f__Methanomethylophilaceae , g__Methanomethylophilus ( STF2_136 )	g__Methanomethylophilus , s__Methanomethylophilus sp002495325 ( STF2_136 )	3687.21403010004	0.156092430380334	Hydrogenotrophic methanogenesis	0.25	Module	d__Archaea	*Thermoplasmatota*	c__Thermoplasmata	*Methanomassiliicoccales*	*Methanomethylophilaceae*	g__Methanomethylophilus	s__Methanomethylophilus sp002495325	*Thermoplasmatota*, *Methanomethylophilaceae* (STF2_136)
F2	STF2_166	14.3631371590909	p__Thermoplasmatota , f__Methanomethylophilaceae ( STF2_166 )	f__Methanomethylophilaceae , g__VadinCA11 ( STF2_166 )	g__VadinCA11 , s__VadinCA11 sp002498365 ( STF2_166 )	3687.21403010004	0.389539013516424	Hydrogenotrophic methanogenesis	0.375	Module	d__Archaea	*Thermoplasmatota*	c__Thermoplasmata	*Methanomassiliicoccales*	*Methanomethylophilaceae*	g__VadinCA11	s__VadinCA11 sp002498365	*Thermoplasmatota*, *Methanomethylophilaceae* (STF2_166)
F2	STF2_18	4.25129761586639	p__Halobacterota , f__Methanotrichaceae ( STF2_18 )	f__Methanotrichaceae , g__Methanothrix ( STF2_18 )	g__Methanothrix , s__ ( STF2_18 )	3687.21403010004	0.115298368393088	Hydrogenotrophic methanogenesis	1	Module	d__Archaea	*Halobacterota*	c__Methanosarcinia	*Methanotrichales*	*Methanotrichaceae*	g__Methanothrix	s__	*Halobacterota*, *Methanotrichaceae* (STF2_18)
F2	STF2_199	41.1331803080357	p__Halobacterota , f__Methanosarcinaceae ( STF2_199 )	f__Methanosarcinaceae , g__Methanosarcina ( STF2_199 )	g__Methanosarcina , s__Methanosarcina sp002499445 ( STF2_199 )	3687.21403010004	1.11556258932221	Hydrogenotrophic methanogenesis	1	Module	d__Archaea	*Halobacterota*	c__Methanosarcinia	*Methanosarcinales*	*Methanosarcinaceae*	g__Methanosarcina	s__Methanosarcina sp002499445	*Halobacterota*, *Methanosarcinaceae* (STF2_199)
F2	STF2_209	4.39871895061728	p__Euryarchaeota , f__Methanobacteriaceae ( STF2_209 )	f__Methanobacteriaceae , g__UBA412 ( STF2_209 )	g__UBA412 , s__UBA412 sp002495685 ( STF2_209 )	3687.21403010004	0.119296545161441	Hydrogenotrophic methanogenesis	0.875	Module	d__Archaea	*Euryarchaeota*	c__Methanobacteria	*Methanobacteriales*	*Methanobacteriaceae*	g__UBA412	s__UBA412 sp002495685	*Euryarchaeota*, *Methanobacteriaceae* (STF2_209)
F2	STF2_236	2.94388610062893	p__Halobacterota , f__Methanotrichaceae ( STF2_236 )	f__Methanotrichaceae , g__Methanothrix ( STF2_236 )	g__Methanothrix , s__ ( STF2_236 )	3687.21403010004	0.0798403910539757	Hydrogenotrophic methanogenesis	0.75	Module	d__Archaea	*Halobacterota*	c__Methanosarcinia	*Methanotrichales*	*Methanotrichaceae*	g__Methanothrix	s__	*Halobacterota*, *Methanotrichaceae* (STF2_236)
F2	STF2_238	5.50401809967846	p__Halobacterota , f__Methanocullaceae ( STF2_238 )	f__Methanocullaceae , g__Methanoculleus ( STF2_238 )	g__Methanoculleus , s__Methanoculleus chikugoensis_A ( STF2_238 )	3687.21403010004	0.149273084088615	Hydrogenotrophic methanogenesis	1	Module	d__Archaea	*Halobacterota*	c__Methanomicrobia	*Methanomicrobiales*	*Methanocullaceae*	g__Methanoculleus	s__Methanoculleus chikugoensis_A	*Halobacterota*, *Methanocullaceae* (STF2_238)
F2	STF2_28	16.9364004539474	p__Halobacterota , f__Methanosarcinaceae ( STF2_28 )	f__Methanosarcinaceae , g__Methanosarcina ( STF2_28 )	g__Methanosarcina , s__Methanosarcina sp002509325 ( STF2_28 )	3687.21403010004	0.45932783710654	Hydrogenotrophic methanogenesis	1	Module	d__Archaea	*Halobacterota*	c__Methanosarcinia	*Methanosarcinales*	*Methanosarcinaceae*	g__Methanosarcina	s__Methanosarcina sp002509325	*Halobacterota*, *Methanosarcinaceae* (STF2_28)
F2	STF2_42	19.0088102356495	p__Halobacterota , f__Methanotrichaceae ( STF2_42 )	f__Methanotrichaceae , g__Methanothrix ( STF2_42 )	g__Methanothrix , s__Methanothrix soehngenii ( STF2_42 )	3687.21403010004	0.51553313912547	Hydrogenotrophic methanogenesis	1	Module	d__Archaea	*Halobacterota*	c__Methanosarcinia	*Methanotrichales*	*Methanotrichaceae*	g__Methanothrix	s__Methanothrix soehngenii	*Halobacterota*, *Methanotrichaceae* (STF2_42)
F2	STF2_46	12.4786793929712	p__Halobacterota , f__Methanoregulaceae ( STF2_46 )	f__Methanoregulaceae , g__Methanoregula ( STF2_46 )	g__Methanoregula , s__ ( STF2_46 )	3687.21403010004	0.338431110619109	Hydrogenotrophic methanogenesis	0.875	Module	d__Archaea	*Halobacterota*	c__Methanomicrobia	*Methanomicrobiales*	*Methanoregulaceae*	g__Methanoregula	s__	*Halobacterota*, *Methanoregulaceae* (STF2_46)
F2	STF2_54	49.2349075614035	p__Halobacterota , f__Methanocullaceae ( STF2_54 )	f__Methanocullaceae , g__Methanoculleus ( STF2_54 )	g__Methanoculleus , s__Methanoculleus sp002506585 ( STF2_54 )	3687.21403010004	1.3352874869612	Hydrogenotrophic methanogenesis	1	Module	d__Archaea	*Halobacterota*	c__Methanomicrobia	*Methanomicrobiales*	*Methanocullaceae*	g__Methanoculleus	s__Methanoculleus sp002506585	*Halobacterota*, *Methanocullaceae* (STF2_54)
F2	STF2_59	8.51905650290698	p__Thermoplasmatota , f__Methanomethylophilaceae ( STF2_59 )	f__Methanomethylophilaceae , g__RumEn-M2 ( STF2_59 )	g__RumEn-M2 , s__RumEn-M2 sp001421175 ( STF2_59 )	3687.21403010004	0.231043178762146	Hydrogenotrophic methanogenesis	0.375	Module	d__Archaea	*Thermoplasmatota*	c__Thermoplasmata	*Methanomassiliicoccales*	*Methanomethylophilaceae*	g__RumEn-M2	s__RumEn-M2 sp001421175	*Thermoplasmatota*, *Methanomethylophilaceae* (STF2_59)
F2	STF2_64	3.83512245888594	p__Halobacterota , f__Methanotrichaceae ( STF2_64 )	f__Methanotrichaceae , g__Methanothrix ( STF2_64 )	g__Methanothrix , s__ ( STF2_64 )	3687.21403010004	0.104011387122594	Hydrogenotrophic methanogenesis	1	Module	d__Archaea	*Halobacterota*	c__Methanosarcinia	*Methanotrichales*	*Methanotrichaceae*	g__Methanothrix	s__	*Halobacterota*, *Methanotrichaceae* (STF2_64)
F2	STF2_70	35.1367696865672	p__Halobacterota , f__Methanocorpusculaceae ( STF2_70 )	f__Methanocorpusculaceae , g__Methanocorpusculum ( STF2_70 )	g__Methanocorpusculum , s__Methanocorpusculum parvum ( STF2_70 )	3687.21403010004	0.952935452071217	Hydrogenotrophic methanogenesis	0.875	Module	d__Archaea	*Halobacterota*	c__Methanomicrobia	*Methanomicrobiales*	*Methanocorpusculaceae*	g__Methanocorpusculum	s__Methanocorpusculum parvum	*Halobacterota*, *Methanocorpusculaceae* (STF2_70)
