# Supplementary material for: Microbial methane cycling in a landfill on a decadal time scale
Source: Nat Commun. 2023 Nov 16;14:7402. doi: 10.1038/s41467-023-43129-x (PMC10654671; doi:10.1038/s41467-023-43129-x)
Supplement: Supplementary file 4 — Source Data [file 41467_2023_43129_MOESM4_ESM.zip › Source_data/Fig_S4_source_data_family_relative_abundance_in_heatmap.tsv]

Sample_site	Family	relative_mean_coverage_family
A	*Sulfurovaceae*	1.82643819205259
A	*Sulfurimonadaceae*	25.9374706759087
A	*Sulfuricellaceae*	7.08125050809008
A	*Gallionellaceae*	24.37612112664
A	*UBA6249*	0.936962749719509
A	*Dysgonomonadaceae*	0.202744599379857
A	*Cloacimonadaceae*	0.194186958641061
A	*Burkholderiaceae*	0.406533827719349
A	*UBA932*	0.383842416486275
B	*Sulfurimonadaceae*	3.36091720284926
B	*UBA6249*	9.47254830161641
B	*UBA5633*	1.15646692488011
B	*Burkholderiaceae*	1.16904064427665
B	*UBA6257*	7.99768418013113
B	*UBA932*	0.66657637315346
B	*Gallionellaceae*	26.6584687947438
C	*Sulfurimonadaceae*	1.90596447532404
C	*Dysgonomonadaceae*	0.645129149660619
C	*UBA6249*	0.46220353289661
C	*Gallionellaceae*	11.5163541285581
C	*Burkholderiaceae*	7.20252672664028
C	*UBA5633*	0.478555814814639
C	*Arcobacteraceae*	44.3884799536728
C	*UBA932*	0.575244918069723
C	*Beggiatoaceae*	5.21044603064599
C	*Methanocorpusculaceae*	0.417146567580443
C	*Methanocullaceae*	0.102106964420538
C	*Cloacimonadaceae*	0.956048426762958
C	*UBA6257*	0.248070188645575
D1	*UBA6249*	10.9389014197245
D1	*UBA5633*	2.93900358356942
D1	*UBA6257*	9.68730792989139
D1	*UBA932*	1.47626681141405
D1	*Sulfurimonadaceae*	0.335478426719399
D1	*Gallionellaceae*	0.326707881728908
D1	*Dysgonomonadaceae*	0.245915762838621
D1	*Cloacimonadaceae*	2.2093908695186
D1	*Sulfurovaceae*	0.208251244299475
D1	*Burkholderiaceae*	0.292669994702739
D1	*Methanocullaceae*	0.168132103338205
D2	*Dysgonomonadaceae*	2.81673014370696
D2	*UBA5633*	10.6183740652457
D2	*UBA932*	2.14319275015788
D2	*Cloacimonadaceae*	2.80133065887219
D2	*Lachnospiraceae*	7.74828397012247
D2	*Methanocullaceae*	3.17660391718451
D2	*UBA6249*	0.749152224630222
D2	*Methanocorpusculaceae*	6.94480966091213
D2	*UBA6257*	1.57222056296128
D2	*Sulfurimonadaceae*	0.0747382432976288
D2	*Arcobacteraceae*	6.21773497409511
D2	*Burkholderiaceae*	1.85699284877017
E	*Sulfurimonadaceae*	5.31900546513269
E	*Lachnospiraceae*	3.12989140870011
E	*Dysgonomonadaceae*	8.82071963800315
E	*Sulfurovaceae*	10.9183783364124
E	*Burkholderiaceae*	0.765642517287204
E	*UBA6257*	4.34999826791963
E	*Cloacimonadaceae*	5.3832714380216
E	*UBA932*	4.04486573196621
E	*UBA5633*	0.761964829472164
E	*Arcobacteraceae*	5.18556660673257
F1	*UBA5633*	3.43942422815096
F1	*Arcobacteraceae*	0.547549100197243
F1	*Methanocullaceae*	6.26510628220274
F1	*Cloacimonadaceae*	12.8353503228989
F1	*UBA932*	10.7147899555178
F1	*Dysgonomonadaceae*	8.16089571945852
F1	*Methanocorpusculaceae*	4.61589482263609
F1	*Lachnospiraceae*	0.0701671126335876
F1	*UBA6249*	0.393201873236191
F1	*Burkholderiaceae*	0.254431070468709
F1	*Gallionellaceae*	0.371140199729163
F1	*Sulfurimonadaceae*	0.114660881964887
F2	*Cloacimonadaceae*	12.6750782136933
F2	*Dysgonomonadaceae*	20.8409561825093
F2	*UBA6257*	0.0813714856474636
F2	*UBA932*	8.79319576413623
F2	*UBA5633*	2.9649137358686
F2	*Methanocullaceae*	1.48456057104981
F2	*Lachnospiraceae*	0.58943890725175
F2	*Methanocorpusculaceae*	0.952935452071217
