# Supplementary material for: Microbial methane cycling in a landfill on a decadal time scale
Source: Nat Commun. 2023 Nov 16;14:7402. doi: 10.1038/s41467-023-43129-x (PMC10654671; doi:10.1038/s41467-023-43129-x)
Supplement: Supplementary file 4 — Source Data [file 41467_2023_43129_MOESM4_ESM.zip › Source_data/Fig_S11_source_data_Acetobacteraceae_MMO_pathways_present_taxonomy.tsv]

label	acss	accession	genus	species	assembly_id	downloaded_accession	Total_gene_count	mmoX_mmoY	mmoB	mmoZ	mmoC_1	mmoC_2	mmoC_3	mmoG	pmoC_amoC	pmoA_putative	pmoA_amoA	pmoB_amoB	methanethiol_oxidase	Pathway_present
GCA_000759655.1_Acidicaldus_organivorans	000759655.1	GB_GCA_000759655.1	Acidicaldus	Acidicaldus_organivorans	GCA_000759655.1	GCA_000759655.1	2877	4	2	0	5	10	5	1	0	0	0	0	1	sMMO_without_gamma
GCA_002279355.1_Acidiphilium_sp002279355	002279355.1	GB_GCA_002279355.1	Acidiphilium	Acidiphilium_sp002279355	GCA_002279355.1	GCA_002279355.1	2791	0	0	0	1	8	3	1	0	0	0	0	0	NA
GCA_002422345.1_UBA6159_sp002422345	002422345.1	GB_GCA_002422345.1	UBA6159	UBA6159_sp002422345	GCA_002422345.1	GCA_002422345.1	4213	0	0	0	3	8	3	2	0	0	0	0	0	NA
GCA_903900905.1_CAIXEA01_sp903900905	903900905.1	GB_GCA_903900905.1	CAIXEA01	CAIXEA01_sp903900905	GCA_903900905.1	GCA_903900905.1	5431	0	0	0	1	9	2	2	0	0	0	0	1	NA
GCA_903918315.1_CAIXEA01_sp903918315	903918315.1	GB_GCA_903918315.1	CAIXEA01	CAIXEA01_sp903918315	GCA_903918315.1	GCA_903918315.1	4680	0	0	0	1	10	2	2	0	0	0	0	0	NA
GCA_903932145.1_Rhodopila_sp903932145	903932145.1	GB_GCA_903932145.1	Rhodopila	Rhodopila_sp903932145	GCA_903932145.1	GCA_903932145.1	6385	0	0	0	1	18	2	3	0	0	0	0	0	NA
GCA_903944925.1_Rhodopila_sp903944925	903944925.1	GB_GCA_903944925.1	Rhodopila	Rhodopila_sp903944925	GCA_903944925.1	GCA_903944925.1	6614	2	1	0	4	16	6	5	0	0	0	0	0	sMMO_without_gamma
GCF_000963905.1_Acetobacter_aceti	000963905.1	RS_GCF_000963905.1	Acetobacter	Acetobacter_aceti	GCA_000963905.1	GCA_000963905.1	3146	0	0	0	4	9	6	1	0	0	0	0	0	NA
GCF_001787335.1_Kozakia_baliensis	001787335.1	RS_GCF_001787335.1	Kozakia	Kozakia_baliensis	GCA_001787335.1	GCA_001787335.1	3179	0	0	0	3	4	3	1	0	0	0	0	0	NA
GCF_002003665.1_Bombella_intestini	002003665.1	RS_GCF_002003665.1	Bombella	Bombella_intestini	GCA_002003665.1	GCA_002003665.1	1574	0	0	0	2	1	2	1	0	0	0	0	0	NA
GCF_002906255.1_Komagataeibacter_maltaceti	002906255.1	RS_GCF_002906255.1	Komagataeibacter	Komagataeibacter_maltaceti	GCA_002906255.1	GCA_002906255.1	3225	0	0	0	2	5	4	1	0	0	0	0	0	NA
GCF_003207825.1_Komagataeibacter_saccharivorans	003207825.1	RS_GCF_003207825.1	Komagataeibacter	Komagataeibacter_saccharivorans	GCA_003207825.1	GCA_003207825.1	2903	0	0	0	3	8	3	1	0	0	0	0	0	NA
GCF_003336755.1_Elioraea_thermophila	003336755.1	RS_GCF_003336755.1	Elioraea	Elioraea_thermophila	GCA_003336755.1	GCA_003336755.1	2868	0	0	0	2	7	3	1	0	0	0	0	0	NA
GCF_011516755.1_Acetobacter_sp011516755	011516755.1	RS_GCF_011516755.1	Acetobacter	Acetobacter_sp011516755	GCA_011516755.1	GCA_011516755.1	3329	0	0	0	6	14	9	1	0	0	0	0	0	NA
GCF_014174355.1_Gluconacetobacter_azotocaptans	014174355.1	RS_GCF_014174355.1	Gluconacetobacter	Gluconacetobacter_azotocaptans	GCA_014174355.1	GCA_014174355.1	3687	0	0	0	3	15	4	2	0	0	0	0	0	NA
GCF_014199195.1_Roseomonas_B_alkaliterrae	014199195.1	RS_GCF_014199195.1	Roseomonas_B	Roseomonas_B_alkaliterrae	GCA_014199195.1	GCA_014199195.1	4099	0	0	0	1	5	2	1	0	0	0	0	0	NA
GCF_902706185.1_Roseomonas_sp902706185	902706185.1	RS_GCF_902706185.1	Roseomonas	Roseomonas_sp902706185	GCA_902706185.1	GCA_902706185.1	5657	0	0	0	1	10	4	1	0	0	0	0	0	NA
GCA_007129145.1_Roseococcus_sp007129145	007129145.1	GB_GCA_007129145.1	Roseococcus	Roseococcus_sp007129145	GCA_007129145.1	GCA_007129145.1	2410	0	0	0	1	3	1	0	0	0	0	0	0	NA
GCA_011332665.1_Acidibrevibacterium_sp011332665	011332665.1	GB_GCA_011332665.1	Acidibrevibacterium	Acidibrevibacterium_sp011332665	GCA_011332665.1	GCA_011332665.1	2741	0	0	0	2	8	3	0	0	0	0	0	1	NA
GCA_013298245.1_Rhodovarius_sp013298245	013298245.1	GB_GCA_013298245.1	Rhodovarius	Rhodovarius_sp013298245	GCA_013298245.1	GCA_013298245.1	3721	0	0	0	1	8	4	1	0	0	0	0	0	NA
GCA_014376425.1_Rhodovarius_sp014376425	014376425.1	GB_GCA_014376425.1	Rhodovarius	Rhodovarius_sp014376425	GCA_014376425.1	GCA_014376425.1	4002	0	0	0	1	8	3	1	0	0	0	0	0	NA
GCA_903927465.1_Roseomonas_B_sp903927465	903927465.1	GB_GCA_903927465.1	Roseomonas_B	Roseomonas_B_sp903927465	GCA_903927465.1	GCA_903927465.1	3730	0	0	0	1	6	2	1	0	0	0	0	0	NA
GCF_000021325.1_Gluconacetobacter_diazotrophicus	000021325.1	RS_GCF_000021325.1	Gluconacetobacter	Gluconacetobacter_diazotrophicus	GCA_000021325.1	GCA_000021325.1	3501	0	0	0	2	5	2	2	0	0	0	0	0	NA
GCF_000285295.1_Komagataeibacter_europaeus	000285295.1	RS_GCF_000285295.1	Komagataeibacter	Komagataeibacter_europaeus	GCA_000285295.1	GCA_000285295.1	4059	0	0	0	3	6	4	1	0	0	0	0	0	NA
GCF_000378165.1_Saccharibacter_floricola	000378165.1	RS_GCF_000378165.1	Saccharibacter	Saccharibacter_floricola	GCA_000378165.1	GCA_000378165.1	2203	0	0	0	2	1	2	1	0	0	0	0	0	NA
GCF_000745835.1_Belnapia_moabensis	000745835.1	RS_GCF_000745835.1	Belnapia	Belnapia_moabensis	GCA_000745835.1	GCA_000745835.1	6400	0	0	0	1	14	2	1	0	0	0	0	0	NA
GCF_003350405.1_Gluconacetobacter_liquefaciens	003350405.1	RS_GCF_003350405.1	Gluconacetobacter	Gluconacetobacter_liquefaciens	GCA_003350405.1	GCA_003350405.1	3697	0	0	0	2	6	2	2	0	0	0	0	0	NA
GCF_003691365.1_Commensalibacter_sp003202795	003691365.1	RS_GCF_003691365.1	Commensalibacter	Commensalibacter_sp003202795	GCA_003691365.1	GCA_003691365.1	1756	0	0	0	2	3	1	1	0	0	0	0	0	NA
GCF_011516885.1_Acetobacter_lambici	011516885.1	RS_GCF_011516885.1	Acetobacter	Acetobacter_lambici	GCA_011516885.1	GCA_011516885.1	2964	0	0	0	5	6	6	1	0	0	0	0	0	NA
GCF_014196305.1_Roseococcus_suduntuyensis	014196305.1	RS_GCF_014196305.1	Roseococcus	Roseococcus_suduntuyensis	GCA_014196305.1	GCA_014196305.1	3946	0	0	0	2	9	3	1	0	0	0	0	0	NA
GCF_900114315.1_Roseomonas_A_stagni	900114315.1	RS_GCF_900114315.1	Roseomonas_A	Roseomonas_A_stagni	GCA_900114315.1	GCA_900114315.1	5924	0	0	0	5	17	5	1	0	0	0	0	0	NA
GCF_900465345.1_Asaia_bogorensis_A	900465345.1	RS_GCF_900465345.1	Asaia	Asaia_bogorensis_A	GCA_900465345.1	GCA_900465345.1	3043	0	0	0	3	4	4	1	0	0	0	0	0	NA
GCF_902712915.1_Acidiphilium_sp002255515	902712915.1	RS_GCF_902712915.1	Acidiphilium	Acidiphilium_sp002255515	GCA_902712915.1	GCA_902712915.1	3538	2	1	0	6	9	7	2	0	0	0	0	0	sMMO_without_gamma
GCA_003506895.1_Rhodopila_sp003506895	003506895.1	GB_GCA_003506895.1	Rhodopila	Rhodopila_sp003506895	GCA_003506895.1	GCA_003506895.1	5366	0	0	0	0	13	2	7	0	0	0	0	0	NA
GCA_014644455.1_Caldovatus_sediminis	014644455.1	GB_GCA_014644455.1	Caldovatus	Caldovatus_sediminis	GCA_014644455.1	GCA_014644455.1	4489	0	0	0	1	8	2	2	0	0	0	0	0	NA
GCA_902805625.1_CADCTG01_sp902805625	902805625.1	GB_GCA_902805625.1	CADCTG01	CADCTG01_sp902805625	GCA_902805625.1	GCA_902805625.1	2132	0	0	0	0	4	0	0	0	0	0	0	0	NA
GCA_903928895.1_CAIYPH01_sp903928895	903928895.1	GB_GCA_903928895.1	CAIYPH01	CAIYPH01_sp903928895	GCA_903928895.1	GCA_903928895.1	5081	0	0	0	1	15	2	2	0	0	0	0	0	NA
GCF_000963945.1_Acetobacter_indonesiensis	000963945.1	RS_GCF_000963945.1	Acetobacter	Acetobacter_indonesiensis	GCA_000963945.1	GCA_000963945.1	2977	0	0	0	2	4	3	1	0	0	0	0	0	NA
GCF_002631185.1_Roseomonas_rhizosphaerae	002631185.1	RS_GCF_002631185.1	Roseomonas	Roseomonas_rhizosphaerae	GCA_002631185.1	GCA_002631185.1	4205	0	0	0	4	6	3	1	0	0	0	0	0	NA
GCF_002723915.1_Gluconobacter_albidus	002723915.1	RS_GCF_002723915.1	Gluconobacter	Gluconobacter_albidus	GCA_002723915.1	GCA_002723915.1	3066	0	0	0	2	5	1	1	0	0	0	0	0	NA
GCF_002723955.1_Gluconobacter_A_frateurii	002723955.1	RS_GCF_002723955.1	Gluconobacter_A	Gluconobacter_A_frateurii	GCA_002723955.1	GCA_002723955.1	3080	0	0	0	2	5	3	1	0	0	0	0	0	NA
GCF_003206495.1_Komagataeibacter_entanii	003206495.1	RS_GCF_003206495.1	Komagataeibacter	Komagataeibacter_entanii	GCA_003206495.1	GCA_003206495.1	3113	0	0	0	2	5	3	1	0	0	0	0	0	NA
GCF_003207895.1_Komagataeibacter_swingsii	003207895.1	RS_GCF_003207895.1	Komagataeibacter	Komagataeibacter_swingsii	GCA_003207895.1	GCA_003207895.1	3292	0	0	0	3	8	4	1	0	0	0	0	0	NA
GCF_004343615.1_Paracraurococcus_sp004343615	004343615.1	RS_GCF_004343615.1	Paracraurococcus	Paracraurococcus_sp004343615	GCA_004343615.1	GCA_004343615.1	5362	0	0	0	4	13	5	1	0	0	0	0	0	NA
GCF_004843345.1_Oecophyllibacter_sp004843345	004843345.1	RS_GCF_004843345.1	Oecophyllibacter	Oecophyllibacter_sp004843345	GCA_004843345.1	GCA_004843345.1	2003	0	0	0	3	3	3	1	0	0	0	0	0	NA
GCF_005222815.1_Roseomonas_A_sp005222815	005222815.1	RS_GCF_005222815.1	Roseomonas_A	Roseomonas_A_sp005222815	GCA_005222815.1	GCA_005222815.1	5861	0	0	0	4	12	5	1	0	0	0	0	1	NA
GCF_008365315.1_Acetobacter_sp008365315	008365315.1	RS_GCF_008365315.1	Acetobacter	Acetobacter_sp008365315	GCA_008365315.1	GCA_008365315.1	2658	0	0	0	2	5	2	1	0	0	0	0	0	NA
GCF_009547075.1_Gluconobacter_sp009547075	009547075.1	RS_GCF_009547075.1	Gluconobacter	Gluconobacter_sp009547075	GCA_009547075.1	GCA_009547075.1	2682	0	0	0	2	3	3	1	0	0	0	0	0	NA
GCF_009725755.1_Bombella_sp009725755	009725755.1	RS_GCF_009725755.1	Bombella	Bombella_sp009725755	GCA_009725755.1	GCA_009725755.1	1697	0	0	0	1	1	1	1	0	0	0	0	0	NA
GCF_009765685.1_LMUY01_sp009765685	009765685.1	RS_GCF_009765685.1	LMUY01	LMUY01_sp009765685	GCA_009765685.1	GCA_009765685.1	6095	0	0	0	2	16	3	2	0	0	0	0	0	NA
GCF_009829925.1_Roseomonas_sp009829925	009829925.1	RS_GCF_009829925.1	Roseomonas	Roseomonas_sp009829925	GCA_009829925.1	GCA_009829925.1	4449	0	0	0	2	9	2	1	0	0	0	0	0	NA
GCF_009834765.1_Saccharibacter_sp009834765	009834765.1	RS_GCF_009834765.1	Saccharibacter	Saccharibacter_sp009834765	GCA_009834765.1	GCA_009834765.1	2116	0	0	0	2	1	2	1	0	0	0	0	0	NA
GCF_012927745.1_Roseomonas_B_sp012927745	012927745.1	RS_GCF_012927745.1	Roseomonas_B	Roseomonas_B_sp012927745	GCA_012927745.1	GCA_012927745.1	4899	0	0	0	1	7	1	1	0	0	0	0	0	NA
GCF_013155395.1_Komagataeibacter_melomenusus	013155395.1	RS_GCF_013155395.1	Komagataeibacter	Komagataeibacter_melomenusus	GCA_013155395.1	GCA_013155395.1	3311	0	0	0	4	6	4	1	0	0	0	0	0	NA
GCF_014174395.1_Gluconacetobacter_aggeris	014174395.1	RS_GCF_014174395.1	Gluconacetobacter	Gluconacetobacter_aggeris	GCA_014174395.1	GCA_014174395.1	3749	0	0	0	3	9	4	2	0	0	0	0	0	NA
GCF_014283215.1_Siccirubricoccus_deserti	014283215.1	RS_GCF_014283215.1	Siccirubricoccus	Siccirubricoccus_deserti	GCA_014283215.1	GCA_014283215.1	5771	0	0	0	1	12	2	1	0	0	0	0	0	NA
GCF_000231445.1_Commensalibacter_intestini	000231445.1	RS_GCF_000231445.1	Commensalibacter	Commensalibacter_intestini	NA	NA	NA	NA	NA	NA	NA	NA	NA	NA	NA	NA	NA	NA	NA	NA
GCF_000234355.1_Gluconobacter_morbifer	000234355.1	RS_GCF_000234355.1	Gluconobacter	Gluconobacter_morbifer	NA	NA	NA	NA	NA	NA	NA	NA	NA	NA	NA	NA	NA	NA	NA	NA
GCF_000425365.1_Roseococcus_flocculans	000425365.1	RS_GCF_000425365.1	Roseococcus	Roseococcus_flocculans	GCA_000425365.1	GCA_000425365.1	3707	0	0	0	1	8	2	1	0	0	0	0	0	NA
GCF_006539685.1_Gluconobacter_oxydans	006539685.1	RS_GCF_006539685.1	Gluconobacter	Gluconobacter_oxydans	GCA_006539685.1	GCA_006539685.1	2482	0	0	0	2	4	3	1	0	0	0	0	0	NA
GCF_006542335.1_Neokomagataea_tanensis	006542335.1	RS_GCF_006542335.1	Neokomagataea	Neokomagataea_tanensis	GCA_006542335.1	GCA_006542335.1	2179	0	0	0	1	1	1	1	0	0	0	0	0	NA
GCF_009765865.1_Acidisoma_sp009765865	009765865.1	RS_GCF_009765865.1	Acidisoma	Acidisoma_sp009765865	GCA_009765865.1	GCA_009765865.1	6096	2	1	0	5	10	7	3	0	0	0	0	0	sMMO_without_gamma
GCA_014132155.1_Gluconobacter_A_sp014132155	014132155.1	GB_GCA_014132155.1	Gluconobacter_A	Gluconobacter_A_sp014132155	GCA_014132155.1	GCA_014132155.1	3269	0	0	0	3	5	1	1	0	0	0	0	0	NA
GCA_902805645.1_CADCTG01_sp902805645	902805645.1	GB_GCA_902805645.1	CADCTG01	CADCTG01_sp902805645	GCA_902805645.1	GCA_902805645.1	2461	0	0	0	2	4	2	0	0	0	0	0	0	NA
GCA_903839965.1_BOG-930_sp903839965	903839965.1	GB_GCA_903839965.1	BOG-930	BOG-930_sp903839965	GCA_903839965.1	GCA_903839965.1	5484	0	0	0	1	9	3	3	0	0	0	0	0	NA
GCA_903844135.1_CAIMSN01_sp903844135	903844135.1	GB_GCA_903844135.1	CAIMSN01	CAIMSN01_sp903844135	GCA_903844135.1	GCA_903844135.1	3487	0	0	0	1	6	1	2	0	0	0	0	0	NA
GCA_903924985.1_CAIXEA01_sp903924985	903924985.1	GB_GCA_903924985.1	CAIXEA01	CAIXEA01_sp903924985	GCA_903924985.1	GCA_903924985.1	5378	0	0	0	1	8	2	1	0	0	0	0	0	NA
GCF_000014285.2_Granulibacter_bethesdensis	000014285.2	RS_GCF_000014285.2	Granulibacter	Granulibacter_bethesdensis	GCA_000014285.2	GCA_000014285.2	2571	0	0	0	4	7	3	1	0	0	0	0	0	NA
GCF_000182745.2_Komagataeibacter_medellinensis	000182745.2	RS_GCF_000182745.2	Komagataeibacter	Komagataeibacter_medellinensis	NA	NA	NA	NA	NA	NA	NA	NA	NA	NA	NA	NA	NA	NA	NA	NA
GCF_000613885.1_Asaia_prunellae	000613885.1	RS_GCF_000613885.1	Asaia	Asaia_prunellae	GCA_000613885.1	GCA_000613885.1	3439	0	0	0	2	3	2	1	0	0	0	0	0	NA
GCF_001547995.1_Asaia_bogorensis	001547995.1	RS_GCF_001547995.1	Asaia	Asaia_bogorensis	GCA_001547995.1	GCA_001547995.1	2758	0	0	0	2	3	2	1	0	0	0	0	0	NA
GCF_001580615.1_Acetobacter_malorum	001580615.1	RS_GCF_001580615.1	Acetobacter	Acetobacter_malorum	GCA_001580615.1	GCA_001580615.1	3226	0	0	0	2	5	3	2	0	0	0	0	0	NA
GCF_006539125.1_Gluconobacter_sphaericus	006539125.1	RS_GCF_006539125.1	Gluconobacter	Gluconobacter_sphaericus	GCA_006539125.1	GCA_006539125.1	2837	0	0	0	2	5	2	1	0	0	0	0	0	NA
GCF_006704265.1_Elioraea_sp006704265	006704265.1	RS_GCF_006704265.1	Elioraea	Elioraea_sp006704265	GCA_006704265.1	GCA_006704265.1	3684	0	0	0	2	8	3	1	0	0	0	0	1	NA
GCF_009834805.1_Saccharibacter_sp009834805	009834805.1	RS_GCF_009834805.1	Saccharibacter	Saccharibacter_sp009834805	GCA_009834805.1	GCA_009834805.1	1860	0	0	0	1	1	1	1	0	0	0	0	0	NA
GCF_014174375.1_Gluconacetobacter_asukensis	014174375.1	RS_GCF_014174375.1	Gluconacetobacter	Gluconacetobacter_asukensis	GCA_014174375.1	GCA_014174375.1	3796	0	0	0	3	11	3	2	0	0	0	0	0	NA
GCF_014199155.1_Komagataeibacter_kakiaceti	014199155.1	RS_GCF_014199155.1	Komagataeibacter	Komagataeibacter_kakiaceti	GCA_014199155.1	GCA_014199155.1	3231	0	0	0	2	6	3	1	0	0	0	0	0	NA
GCA_001899585.1_70-18_sp001899585	001899585.1	GB_GCA_001899585.1	70-18	70-18_sp001899585	GCA_001899585.1	GCA_001899585.1	4448	0	0	0	1	9	3	4	0	0	0	0	0	NA
GCA_003133265.1_PALSA-911_sp003133265	003133265.1	GB_GCA_003133265.1	PALSA-911	PALSA-911_sp003133265	GCA_003133265.1	GCA_003133265.1	4328	0	0	0	0	6	0	1	0	0	0	0	0	NA
GCA_003151425.1_Palsa-883_sp003151425	003151425.1	GB_GCA_003151425.1	Palsa-883	Palsa-883_sp003151425	GCA_003151425.1	GCA_003151425.1	7468	0	0	0	0	15	2	5	0	0	0	0	0	NA
GCA_003164455.1_BOG-930_sp003164455	003164455.1	GB_GCA_003164455.1	BOG-930	BOG-930_sp003164455	GCA_003164455.1	GCA_003164455.1	3956	0	0	0	0	5	1	1	0	0	0	0	0	NA
GCA_903823665.1_CAIQQQ01_sp903823665	903823665.1	GB_GCA_903823665.1	CAIQQQ01	CAIQQQ01_sp903823665	GCA_903823665.1	GCA_903823665.1	4249	0	0	0	2	13	2	0	0	0	0	0	0	NA
GCA_903865895.1_CAIYPH01_sp903865895	903865895.1	GB_GCA_903865895.1	CAIYPH01	CAIYPH01_sp903865895	GCA_903865895.1	GCA_903865895.1	5250	0	0	0	1	10	2	2	0	0	0	0	0	NA
GCF_002738225.1_Acetobacter_pomorum	002738225.1	RS_GCF_002738225.1	Acetobacter	Acetobacter_pomorum	GCA_002738225.1	GCA_002738225.1	3041	0	0	0	2	4	2	1	0	0	0	0	0	NA
GCF_003311635.1_Komagataeibacter_cocois	003311635.1	RS_GCF_003311635.1	Komagataeibacter	Komagataeibacter_cocois	GCA_003311635.1	GCA_003311635.1	2934	0	0	0	3	6	4	1	0	0	0	0	0	NA
GCF_004302915.1_Komagataeibacter_xylinus_C	004302915.1	RS_GCF_004302915.1	Komagataeibacter	Komagataeibacter_xylinus_C	GCA_004302915.1	GCA_004302915.1	3388	0	0	0	3	5	5	1	0	0	0	0	0	NA
GCF_013112485.1_Paracraurococcus_sp013112485	013112485.1	RS_GCF_013112485.1	Paracraurococcus	Paracraurococcus_sp013112485	GCA_013112485.1	GCA_013112485.1	5524	0	0	0	3	14	3	1	0	0	0	0	0	NA
GCF_900141905.1_Roseomonas_rosea	900141905.1	RS_GCF_900141905.1	Roseomonas	Roseomonas_rosea	GCA_900141905.1	GCA_900141905.1	5027	0	0	0	5	15	5	1	0	0	0	0	0	NA
GCA_003133065.1_BOG-908_sp003133065	003133065.1	GB_GCA_003133065.1	BOG-908	BOG-908_sp003133065	GCA_003133065.1	GCA_003133065.1	3850	0	0	0	2	12	2	2	0	0	0	0	0	NA
GCA_014377905.1_CAITOL01_sp014377905	014377905.1	GB_GCA_014377905.1	CAITOL01	CAITOL01_sp014377905	GCA_014377905.1	GCA_014377905.1	4178	0	0	0	0	10	0	2	0	0	0	0	0	NA
GCA_903932545.1_CAIQQQ01_sp903932545	903932545.1	GB_GCA_903932545.1	CAIQQQ01	CAIQQQ01_sp903932545	GCA_903932545.1	GCA_903932545.1	3372	0	0	0	4	11	5	0	0	0	0	0	0	NA
GCF_000378465.1_Elioraea_tepidiphila	000378465.1	RS_GCF_000378465.1	Elioraea	Elioraea_tepidiphila	GCA_000378465.1	GCA_000378465.1	4087	0	0	0	1	7	2	1	0	0	0	0	0	NA
GCF_000613285.1_Acetobacter_papayae	000613285.1	RS_GCF_000613285.1	Acetobacter	Acetobacter_papayae	GCA_000613285.1	GCA_000613285.1	3593	0	0	0	3	9	3	1	0	0	0	0	0	NA
GCF_001580915.1_Acetobacter_tropicalis	001580915.1	RS_GCF_001580915.1	Acetobacter	Acetobacter_tropicalis	GCA_001580915.1	GCA_001580915.1	2980	0	0	0	3	10	4	1	0	0	0	0	0	NA
GCF_001982615.1_Roseomonas_deserti	001982615.1	RS_GCF_001982615.1	Roseomonas	Roseomonas_deserti	GCA_001982615.1	GCA_001982615.1	5405	0	0	0	1	7	4	1	0	0	0	0	0	NA
GCF_002153605.1_Acetobacter_malorum_A	002153605.1	RS_GCF_002153605.1	Acetobacter	Acetobacter_malorum_A	GCA_002153605.1	GCA_002153605.1	2434	0	0	0	2	3	2	1	0	0	0	0	0	NA
GCF_003207815.1_Komagataeibacter_oboediens	003207815.1	RS_GCF_003207815.1	Komagataeibacter	Komagataeibacter_oboediens	GCA_003207815.1	GCA_003207815.1	3463	0	0	0	4	7	6	1	0	0	0	0	0	NA
GCF_003352165.1_Acidibrevibacterium_fodinaquatile	003352165.1	RS_GCF_003352165.1	Acidibrevibacterium	Acidibrevibacterium_fodinaquatile	GCA_003352165.1	GCA_003352165.1	3794	0	0	0	2	7	3	1	0	0	0	0	1	NA
GCF_004005855.1_Rhodovarius_sp004005855	004005855.1	RS_GCF_004005855.1	Rhodovarius	Rhodovarius_sp004005855	GCA_004005855.1	GCA_004005855.1	5033	0	0	0	1	17	2	1	0	0	0	0	0	NA
GCF_008360935.1_Siccirubricoccus_sp008360935	008360935.1	RS_GCF_008360935.1	Siccirubricoccus	Siccirubricoccus_sp008360935	GCA_008360935.1	GCA_008360935.1	5801	0	0	0	3	17	5	1	0	0	0	0	0	NA
GCF_008386565.1_Roseomonas_oryzae	008386565.1	RS_GCF_008386565.1	Roseomonas	Roseomonas_oryzae	GCA_008386565.1	GCA_008386565.1	4205	0	0	0	2	7	3	1	0	0	0	0	1	NA
GCF_008630155.1_Rhodovastum_atsumiense	008630155.1	RS_GCF_008630155.1	Rhodovastum	Rhodovastum_atsumiense	GCA_008630155.1	GCA_008630155.1	6209	0	0	0	4	12	7	2	0	0	0	0	0	NA
GCF_014207635.1_Acetobacter_lovaniensis	014207635.1	RS_GCF_014207635.1	Acetobacter	Acetobacter_lovaniensis	GCA_014207635.1	GCA_014207635.1	3411	0	0	0	4	6	6	1	0	0	0	0	0	NA
GCF_014490485.1_Roseomonas_aerophila	014490485.1	RS_GCF_014490485.1	Roseomonas	Roseomonas_aerophila	GCA_014490485.1	GCA_014490485.1	4997	0	0	0	3	9	3	1	0	0	0	0	0	NA
GCA_002409645.1_Acetobacter_sp002409645	002409645.1	GB_GCA_002409645.1	Acetobacter	Acetobacter_sp002409645	GCA_002409645.1	GCA_002409645.1	3327	0	0	0	3	6	4	1	0	0	0	0	0	NA
GCA_903893975.1_CAITOL01_sp903893975	903893975.1	GB_GCA_903893975.1	CAITOL01	CAITOL01_sp903893975	GCA_903893975.1	GCA_903893975.1	3918	0	0	0	1	11	2	1	0	0	0	0	0	NA
GCA_903896535.1_CAITYE01_sp903896535	903896535.1	GB_GCA_903896535.1	CAITYE01	CAITYE01_sp903896535	GCA_903896535.1	GCA_903896535.1	4278	0	0	0	1	12	1	1	0	0	0	0	0	NA
GCA_903907955.1_BOG-930_sp903907955	903907955.1	GB_GCA_903907955.1	BOG-930	BOG-930_sp903907955	GCA_903907955.1	GCA_903907955.1	4260	0	0	0	1	8	2	3	0	0	0	0	0	NA
GCF_000622225.1_Roseomonas_mucosa	000622225.1	RS_GCF_000622225.1	Roseomonas	Roseomonas_mucosa	GCA_000622225.1	GCA_000622225.1	4409	0	0	0	7	12	9	1	0	0	0	0	0	NA
GCF_001580535.1_Acetobacter_cerevisiae	001580535.1	RS_GCF_001580535.1	Acetobacter	Acetobacter_cerevisiae	GCA_001580535.1	GCA_001580535.1	2662	0	0	0	4	5	4	1	0	0	0	0	0	NA
GCF_001580995.1_Acetobacter_senegalensis	001580995.1	RS_GCF_001580995.1	Acetobacter	Acetobacter_senegalensis	GCA_001580995.1	GCA_001580995.1	3270	0	0	0	3	6	4	1	0	0	0	0	0	NA
GCF_002723975.1_Gluconobacter_A_japonicus	002723975.1	RS_GCF_002723975.1	Gluconobacter_A	Gluconobacter_A_japonicus	GCA_002723975.1	GCA_002723975.1	2984	0	0	0	3	4	4	1	0	0	0	0	0	NA
GCF_002917995.1_Bombella_apis	002917995.1	RS_GCF_002917995.1	Bombella	Bombella_apis	GCA_002917995.1	GCA_002917995.1	1727	0	0	0	2	1	2	1	0	0	0	0	0	NA
GCF_002937115.1_Rhodopila_globiformis	002937115.1	RS_GCF_002937115.1	Rhodopila	Rhodopila_globiformis	GCA_002937115.1	GCA_002937115.1	6196	2	1	0	3	14	6	1	0	0	0	0	1	sMMO_without_gamma
GCF_003116135.1_Roseomonas_aestuarii	003116135.1	RS_GCF_003116135.1	Roseomonas	Roseomonas_aestuarii	GCA_003116135.1	GCA_003116135.1	4650	0	0	0	2	8	2	1	0	0	0	0	0	NA
GCF_003207855.1_Komagataeibacter_rhaeticus	003207855.1	RS_GCF_003207855.1	Komagataeibacter	Komagataeibacter_rhaeticus	GCA_003207855.1	GCA_003207855.1	3032	0	0	0	2	7	3	1	0	0	0	0	0	NA
GCF_004761865.1_Crenalkalicoccus_roseus	004761865.1	RS_GCF_004761865.1	Crenalkalicoccus	Crenalkalicoccus_roseus	GCA_004761865.1	GCA_004761865.1	4151	0	0	0	1	9	3	1	0	0	0	0	0	NA
GCF_006542355.1_Swingsia_samuiensis	006542355.1	RS_GCF_006542355.1	Swingsia	Swingsia_samuiensis	GCA_006542355.1	GCA_006542355.1	1987	0	0	0	1	2	1	1	0	0	0	0	0	NA
GCF_007988885.1_Gluconobacter_B_wancherniae	007988885.1	RS_GCF_007988885.1	Gluconobacter_B	Gluconobacter_B_wancherniae	GCA_007988885.1	GCA_007988885.1	2573	0	0	0	2	4	2	1	0	0	0	0	0	NA
GCF_009906835.1_KACC-21507_sp009906835	009906835.1	RS_GCF_009906835.1	KACC-21507	KACC-21507_sp009906835	GCA_009906835.1	GCA_009906835.1	1587	0	0	0	2	1	2	1	0	0	0	0	0	NA
GCF_011516655.1_Acetobacter_thailandicus	011516655.1	RS_GCF_011516655.1	Acetobacter	Acetobacter_thailandicus	GCA_011516655.1	GCA_011516655.1	2426	0	0	0	3	7	4	1	0	0	0	0	0	NA
GCF_012163145.1_Roseomonas_A_frigidaquae	012163145.1	RS_GCF_012163145.1	Roseomonas_A	Roseomonas_A_frigidaquae	GCA_012163145.1	GCA_012163145.1	5642	0	0	0	2	14	4	2	0	0	0	0	0	NA
GCA_001898425.1_69-11_sp001898425	001898425.1	GB_GCA_001898425.1	69-11	69-11_sp001898425	GCA_001898425.1	GCA_001898425.1	5253	0	0	0	1	11	4	1	0	0	0	0	0	NA
GCA_003164305.1_BOG-934_sp003164305	003164305.1	GB_GCA_003164305.1	BOG-934	BOG-934_sp003164305	GCA_003164305.1	GCA_003164305.1	6785	0	0	0	1	17	4	1	0	0	0	0	0	NA
GCA_903924855.1_CAIQQQ01_sp903924855	903924855.1	GB_GCA_903924855.1	CAIQQQ01	CAIQQQ01_sp903924855	GCA_903924855.1	GCA_903924855.1	3594	0	0	0	1	14	2	1	0	0	0	0	0	NA
GCF_001581005.1_Acetobacter_orleanensis	001581005.1	RS_GCF_001581005.1	Acetobacter	Acetobacter_orleanensis	GCA_001581005.1	GCA_001581005.1	2507	0	0	0	2	4	3	1	0	0	0	0	0	NA
GCF_002005445.1_Acetobacter_aceti_B	002005445.1	RS_GCF_002005445.1	Acetobacter	Acetobacter_aceti_B	GCA_002005445.1	GCA_002005445.1	3200	0	0	0	3	9	6	1	0	0	0	0	0	NA
GCF_002723995.1_Gluconobacter_kondonii	002723995.1	RS_GCF_002723995.1	Gluconobacter	Gluconobacter_kondonii	GCA_002723995.1	GCA_002723995.1	3124	0	0	0	2	3	1	1	0	0	0	0	0	NA
GCF_003253705.1_Humitalea_rosea	003253705.1	RS_GCF_003253705.1	Humitalea	Humitalea_rosea	GCA_003253705.1	GCA_003253705.1	4668	0	0	0	1	7	5	1	0	0	0	0	0	NA
GCF_006538885.1_Gluconobacter_roseus	006538885.1	RS_GCF_006538885.1	Gluconobacter	Gluconobacter_roseus	GCA_006538885.1	GCA_006538885.1	2689	0	0	0	2	6	2	1	0	0	0	0	0	NA
GCF_006542395.2_Oecophyllibacter_sp006542395	006542395.2	RS_GCF_006542395.2	Oecophyllibacter	Oecophyllibacter_sp006542395	GCA_006542395.2	GCA_006542395.2	1664	0	0	0	2	1	2	1	0	0	0	0	0	NA
GCF_007988945.1_Swaminathania_salitolerans	007988945.1	RS_GCF_007988945.1	Swaminathania	Swaminathania_salitolerans	GCA_007988945.1	GCA_007988945.1	2536	0	0	0	2	3	3	1	0	0	0	0	0	NA
GCF_009900765.1_Rhodovarius_lipocyclicus	009900765.1	RS_GCF_009900765.1	Rhodovarius	Rhodovarius_lipocyclicus	GCA_009900765.1	GCA_009900765.1	4317	0	0	0	1	10	3	1	0	0	0	0	0	NA
GCF_013201075.1_CAIMSN01_sp013201075	013201075.1	RS_GCF_013201075.1	CAIMSN01	CAIMSN01_sp013201075	GCA_013201075.1	GCA_013201075.1	5411	0	0	0	2	10	3	2	0	0	0	0	0	NA
GCF_014199205.1_Roseomonas_pecuniae	014199205.1	RS_GCF_014199205.1	Roseomonas	Roseomonas_pecuniae	GCA_014199205.1	GCA_014199205.1	4686	0	0	0	2	12	3	1	0	0	0	0	0	NA
GCA_001464375.1_Roseomonas_B_sp001464375	001464375.1	GB_GCA_001464375.1	Roseomonas_B	Roseomonas_B_sp001464375	GCA_001464375.1	GCA_001464375.1	4582	0	0	0	1	8	2	2	0	0	0	0	0	NA
GCA_012517935.1_Acetobacter_sp012517935	012517935.1	GB_GCA_012517935.1	Acetobacter	Acetobacter_sp012517935	GCA_012517935.1	GCA_012517935.1	2667	0	0	0	1	3	1	1	0	0	0	0	0	NA
GCA_902805545.1_Belnapia_sp902805545	902805545.1	GB_GCA_902805545.1	Belnapia	Belnapia_sp902805545	GCA_902805545.1	GCA_902805545.1	2112	0	0	0	0	2	0	0	0	0	0	0	0	NA
GCA_903835235.1_CAIMOR01_sp903835235	903835235.1	GB_GCA_903835235.1	CAIMOR01	CAIMOR01_sp903835235	GCA_903835235.1	GCA_903835235.1	5423	0	0	0	1	17	1	1	0	0	0	0	0	NA
GCF_000164635.1_Roseomonas_cervicalis	000164635.1	RS_GCF_000164635.1	Roseomonas	Roseomonas_cervicalis	GCA_000164635.1	GCA_000164635.1	4778	0	0	0	1	8	1	1	0	0	0	0	0	NA
GCF_000527695.1_Commensalibacter_sp000527695	000527695.1	RS_GCF_000527695.1	Commensalibacter	Commensalibacter_sp000527695	GCA_000527695.1	GCA_000527695.1	2060	0	0	0	2	3	2	1	0	0	0	0	0	NA
GCF_000613865.1_Acetobacter_okinawensis	000613865.1	RS_GCF_000613865.1	Acetobacter	Acetobacter_okinawensis	GCA_000613865.1	GCA_000613865.1	3532	0	0	0	2	5	3	2	0	0	0	0	0	NA
GCF_000964225.1_Acetobacter_syzygii	000964225.1	RS_GCF_000964225.1	Acetobacter	Acetobacter_syzygii	GCA_000964225.1	GCA_000964225.1	2465	0	0	0	3	5	2	1	0	0	0	0	0	NA
GCF_001628715.1_Acetobacter_oryzifermentans	001628715.1	RS_GCF_001628715.1	Acetobacter	Acetobacter_oryzifermentans	GCA_001628715.1	GCA_001628715.1	2789	0	0	0	3	5	3	1	0	0	0	0	0	NA
GCF_001889545.1_Granulibacter_bethesdensis_B	001889545.1	RS_GCF_001889545.1	Granulibacter	Granulibacter_bethesdensis_B	GCA_001889545.1	GCA_001889545.1	2565	0	0	0	3	7	4	1	0	0	0	0	0	NA
GCF_002723935.1_Gluconobacter_A_cerinus	002723935.1	RS_GCF_002723935.1	Gluconobacter_A	Gluconobacter_A_cerinus	GCA_002723935.1	GCA_002723935.1	3309	0	0	0	2	3	1	1	0	0	0	0	0	NA
GCF_003604215.1_Roseomonas_vastitatis	003604215.1	RS_GCF_003604215.1	Roseomonas	Roseomonas_vastitatis	GCA_003604215.1	GCA_003604215.1	4739	0	0	0	1	13	1	1	0	0	0	0	0	NA
GCF_004843165.1_Oecophyllibacter_sp004843165	004843165.1	RS_GCF_004843165.1	Oecophyllibacter	Oecophyllibacter_sp004843165	GCA_004843165.1	GCA_004843165.1	1752	0	0	0	2	3	2	1	0	0	0	0	0	NA
GCF_007644105.1_Elioraea_A_rosea	007644105.1	RS_GCF_007644105.1	Elioraea_A	Elioraea_A_rosea	GCA_007644105.1	GCA_007644105.1	4228	0	0	0	1	9	3	1	0	0	0	0	0	NA
GCF_009834365.1_Komagataeibacter_xylinus_D	009834365.1	RS_GCF_009834365.1	Komagataeibacter	Komagataeibacter_xylinus_D	GCA_009834365.1	GCA_009834365.1	3558	0	0	0	3	6	5	1	0	0	0	0	0	NA
GCF_900129125.1_Acidocella_aminolytica	900129125.1	RS_GCF_900129125.1	Acidocella	Acidocella_aminolytica	GCA_900129125.1	GCA_900129125.1	3922	0	0	0	5	9	8	2	0	0	0	0	0	NA
GCF_900156265.1_Acidiphilium_rubrum	900156265.1	RS_GCF_900156265.1	Acidiphilium	Acidiphilium_rubrum	GCA_900156265.1	GCA_900156265.1	3692	2	1	0	4	11	5	2	0	0	0	0	0	sMMO_without_gamma
GCF_903643085.1_BOG-908_sp903643085	903643085.1	RS_GCF_903643085.1	BOG-908	BOG-908_sp903643085	GCA_903643085.1	GCA_903643085.1	2838	0	0	0	1	7	1	1	0	0	0	0	0	NA
GCA_002255575.1_Acidocella_sp002255575	002255575.1	GB_GCA_002255575.1	Acidocella	Acidocella_sp002255575	GCA_002255575.1	GCA_002255575.1	2883	0	0	0	1	9	2	1	0	0	0	0	0	NA
GCA_002281005.1_Acidocella_sp002281005	002281005.1	GB_GCA_002281005.1	Acidocella	Acidocella_sp002281005	GCA_002281005.1	GCA_002281005.1	1964	0	0	0	0	2	0	0	0	0	0	0	0	NA
GCA_013044125.1_Acidocella_sp013044125	013044125.1	GB_GCA_013044125.1	Acidocella	Acidocella_sp013044125	GCA_013044125.1	GCA_013044125.1	2644	0	0	0	4	9	4	1	0	0	0	0	0	NA
GCA_903895595.1_CAIXEA01_sp903895595	903895595.1	GB_GCA_903895595.1	CAIXEA01	CAIXEA01_sp903895595	GCA_903895595.1	GCA_903895595.1	5285	0	0	0	1	12	2	2	0	0	0	0	0	NA
GCF_000614545.1_Asaia_platycodi	000614545.1	RS_GCF_000614545.1	Asaia	Asaia_platycodi	GCA_000614545.1	GCA_000614545.1	3647	0	0	0	2	3	2	2	0	0	0	0	0	NA
GCF_000963965.1_Acetobacter_orientalis	000963965.1	RS_GCF_000963965.1	Acetobacter	Acetobacter_orientalis	GCA_000963965.1	GCA_000963965.1	2561	0	0	0	2	3	2	2	0	0	0	0	0	NA
GCF_002005465.1_Neoasaia_chiangmaiensis	002005465.1	RS_GCF_002005465.1	Neoasaia	Neoasaia_chiangmaiensis	GCA_002005465.1	GCA_002005465.1	3002	0	0	0	1	6	1	1	0	0	0	0	0	NA
GCF_002592045.1_Bombella_apium_A	002592045.1	RS_GCF_002592045.1	Bombella	Bombella_apium_A	GCA_002592045.1	GCA_002592045.1	1608	0	0	0	1	1	1	1	0	0	0	0	0	NA
GCF_009848505.1_Roseomonas_deserti_A	009848505.1	RS_GCF_009848505.1	Roseomonas	Roseomonas_deserti_A	GCA_009848505.1	GCA_009848505.1	4988	0	0	0	3	14	4	2	0	0	0	0	0	NA
GCF_011040385.1_Roseomonas_A_sp011040385	011040385.1	RS_GCF_011040385.1	Roseomonas_A	Roseomonas_A_sp011040385	GCA_011040385.1	GCA_011040385.1	6082	0	0	0	3	18	4	1	0	0	0	0	0	NA
GCF_011516735.1_Acetobacter_sp011516735	011516735.1	RS_GCF_011516735.1	Acetobacter	Acetobacter_sp011516735	GCA_011516735.1	GCA_011516735.1	3560	0	0	0	3	8	4	1	0	0	0	0	0	NA
GCF_011516765.1_Acetobacter_sicerae	011516765.1	RS_GCF_011516765.1	Acetobacter	Acetobacter_sicerae	GCA_011516765.1	GCA_011516765.1	3564	0	0	0	5	9	7	1	0	0	0	0	0	NA
GCF_013376175.1_Ameyamaea_chiangmaiensis	013376175.1	RS_GCF_013376175.1	Ameyamaea	Ameyamaea_chiangmaiensis	GCA_013376175.1	GCA_013376175.1	3328	0	0	0	2	6	2	1	0	0	0	0	0	NA
GCF_014048465.1_Bombella_sp014048465	014048465.1	RS_GCF_014048465.1	Bombella	Bombella_sp014048465	GCA_014048465.1	GCA_014048465.1	1796	0	0	0	2	1	2	1	0	0	0	0	0	NA
GCF_014048475.1_Bombella_sp014048475	014048475.1	RS_GCF_014048475.1	Bombella	Bombella_sp014048475	GCA_014048475.1	GCA_014048475.1	1707	0	0	0	2	1	2	1	0	0	0	0	0	NA
GCF_014174275.1_Gluconacetobacter_takamatsuzukensis	014174275.1	RS_GCF_014174275.1	Gluconacetobacter	Gluconacetobacter_takamatsuzukensis	GCA_014174275.1	GCA_014174275.1	3265	0	0	0	3	6	4	2	0	0	0	0	0	NA
GCF_903644035.1_CAHJXG01_sp903644035	903644035.1	RS_GCF_903644035.1	CAHJXG01	CAHJXG01_sp903644035	GCA_903644035.1	GCA_903644035.1	3235	0	0	0	0	6	1	0	0	0	0	0	0	NA
GCA_009693795.1_SHWF01_sp009693795	009693795.1	GB_GCA_009693795.1	SHWF01	SHWF01_sp009693795	GCA_009693795.1	GCA_009693795.1	2326	0	0	0	0	3	0	0	0	0	0	0	0	NA
GCA_903904805.1_CAIVDX01_sp903904805	903904805.1	GB_GCA_903904805.1	CAIVDX01	CAIVDX01_sp903904805	GCA_903904805.1	GCA_903904805.1	3959	0	0	0	0	14	3	1	0	0	0	0	0	NA
GCA_903915725.1_Rhodopila_sp903915725	903915725.1	GB_GCA_903915725.1	Rhodopila	Rhodopila_sp903915725	GCA_903915725.1	GCA_903915725.1	6261	6	3	1	6	20	9	6	0	0	0	0	0	sMMO
GCA_903970625.1_CAJCJG01_sp903970625	903970625.1	GB_GCA_903970625.1	CAJCJG01	CAJCJG01_sp903970625	GCA_903970625.1	GCA_903970625.1	4412	0	0	0	0	6	0	4	0	0	0	0	0	NA
GCF_000963885.1_Tanticharoenia_sakaeratensis	000963885.1	RS_GCF_000963885.1	Tanticharoenia	Tanticharoenia_sakaeratensis	GCA_000963885.1	GCA_000963885.1	3154	0	0	0	2	5	4	1	0	0	0	0	0	NA
GCF_001499675.1_Acetobacter_ghanensis	001499675.1	RS_GCF_001499675.1	Acetobacter	Acetobacter_ghanensis	GCA_001499675.1	GCA_001499675.1	2698	0	0	0	2	7	1	1	0	0	0	0	0	NA
GCF_001571345.1_Komagataeibacter_xylinus	001571345.1	RS_GCF_001571345.1	Komagataeibacter	Komagataeibacter_xylinus	GCA_001571345.1	GCA_001571345.1	3426	0	0	0	2	5	3	1	0	0	0	0	0	NA
GCF_005222755.1_Roseomonas_B_sp005222755	005222755.1	RS_GCF_005222755.1	Roseomonas_B	Roseomonas_B_sp005222755	GCA_005222755.1	GCA_005222755.1	5074	0	0	0	1	10	2	2	0	0	0	0	0	NA
GCF_006538165.1_Komagataeibacter_diospyri	006538165.1	RS_GCF_006538165.1	Komagataeibacter	Komagataeibacter_diospyri	GCA_006538165.1	GCA_006538165.1	3496	0	0	0	2	7	3	1	0	0	0	0	0	NA
GCF_011516825.1_Acetobacter_oeni	011516825.1	RS_GCF_011516825.1	Acetobacter	Acetobacter_oeni	GCA_011516825.1	GCA_011516825.1	3539	0	0	0	3	7	3	1	0	0	0	0	0	NA
GCF_012103215.1_Roseomonas_A_sp012103215	012103215.1	RS_GCF_012103215.1	Roseomonas_A	Roseomonas_A_sp012103215	GCA_012103215.1	GCA_012103215.1	5446	0	0	0	2	15	3	1	0	0	0	0	0	NA
GCA_002255495.1_20-60-12_sp002255495	002255495.1	GB_GCA_002255495.1	20-60-12	20-60-12_sp002255495	GCA_002255495.1	GCA_002255495.1	2713	2	1	0	3	11	5	2	0	0	0	0	0	sMMO_without_gamma
GCA_003164135.1_Acidocella_sp003164135	003164135.1	GB_GCA_003164135.1	Acidocella	Acidocella_sp003164135	GCA_003164135.1	GCA_003164135.1	4188	4	2	0	5	18	5	2	0	0	0	0	0	sMMO_without_gamma
GCA_903851415.1_Rhodopila_sp903851415	903851415.1	GB_GCA_903851415.1	Rhodopila	Rhodopila_sp903851415	GCA_903851415.1	GCA_903851415.1	6738	4	2	1	6	16	9	4	0	0	0	0	0	sMMO
GCA_903873995.1_CAIQQQ01_sp903873995	903873995.1	GB_GCA_903873995.1	CAIQQQ01	CAIQQQ01_sp903873995	GCA_903873995.1	GCA_903873995.1	3949	0	0	0	1	7	2	1	0	0	0	0	0	NA
GCA_903877125.1_CAIXEA01_sp903877125	903877125.1	GB_GCA_903877125.1	CAIXEA01	CAIXEA01_sp903877125	GCA_903877125.1	GCA_903877125.1	4956	0	0	0	1	10	2	2	0	0	0	0	0	NA
GCF_000429165.1_Acetobacter_nitrogenifigens	000429165.1	RS_GCF_000429165.1	Acetobacter	Acetobacter_nitrogenifigens	GCA_000429165.1	GCA_000429165.1	3826	0	0	0	3	5	4	1	0	0	0	0	0	NA
GCF_001580675.1_Gluconobacter_oxydans_B	001580675.1	RS_GCF_001580675.1	Gluconobacter	Gluconobacter_oxydans_B	GCA_001580675.1	GCA_001580675.1	3195	0	0	0	3	6	4	1	0	0	0	0	0	NA
GCF_001766235.1_Acetobacter_ascendens	001766235.1	RS_GCF_001766235.1	Acetobacter	Acetobacter_ascendens	GCA_001766235.1	GCA_001766235.1	2673	0	0	0	3	6	5	1	0	0	0	0	0	NA
GCF_001941945.1_Roseomonas_gilardii	001941945.1	RS_GCF_001941945.1	Roseomonas	Roseomonas_gilardii	GCA_001941945.1	GCA_001941945.1	4714	0	0	0	5	13	7	1	0	0	0	0	0	NA
GCF_002153655.1_Acetobacter_okinawensis_A	002153655.1	RS_GCF_002153655.1	Acetobacter	Acetobacter_okinawensis_A	GCA_002153655.1	GCA_002153655.1	2201	0	0	0	2	6	3	1	0	0	0	0	0	NA
GCF_003207865.1_Komagataeibacter_sucrofermentans	003207865.1	RS_GCF_003207865.1	Komagataeibacter	Komagataeibacter_sucrofermentans	GCA_003207865.1	GCA_003207865.1	2979	0	0	0	2	6	2	1	0	0	0	0	0	NA
GCF_003258945.1_Paracraurococcus_frigidaeris	003258945.1	RS_GCF_003258945.1	Paracraurococcus	Paracraurococcus_frigidaeris	GCA_003258945.1	GCA_003258945.1	5224	0	0	0	3	13	3	1	0	0	0	0	0	NA
GCF_004014775.2_Acetobacter_oryzoeni	004014775.2	RS_GCF_004014775.2	Acetobacter	Acetobacter_oryzoeni	GCA_004014775.2	GCA_004014775.2	2777	0	0	0	2	6	2	1	0	0	0	0	0	NA
GCF_004353985.1_Paracraurococcus_ruber	004353985.1	RS_GCF_004353985.1	Paracraurococcus	Paracraurococcus_ruber	GCA_004353985.1	GCA_004353985.1	6352	0	0	0	4	22	5	1	0	0	0	0	0	NA
GCF_004355005.1_Paracraurococcus_ruber_A	004355005.1	RS_GCF_004355005.1	Paracraurococcus	Paracraurococcus_ruber_A	GCA_004355005.1	GCA_004355005.1	7102	0	0	0	4	21	5	2	0	0	0	0	0	NA
GCF_006438825.1_Roseomonas_nepalensis	006438825.1	RS_GCF_006438825.1	Roseomonas	Roseomonas_nepalensis	GCA_006438825.1	GCA_006438825.1	5913	0	0	0	5	19	6	2	0	0	0	0	0	NA
GCF_006539345.1_Acetobacter_peroxydans	006539345.1	RS_GCF_006539345.1	Acetobacter	Acetobacter_peroxydans	GCA_006539345.1	GCA_006539345.1	2457	0	0	0	3	6	4	1	0	0	0	0	0	NA
GCF_011516925.1_Acetobacter_fabarum	011516925.1	RS_GCF_011516925.1	Acetobacter	Acetobacter_fabarum	GCA_011516925.1	GCA_011516925.1	2799	0	0	0	2	6	3	1	0	0	0	0	0	NA
GCF_011516935.1_Acetobacter_farinalis	011516935.1	RS_GCF_011516935.1	Acetobacter	Acetobacter_farinalis	GCA_011516935.1	GCA_011516935.1	2516	0	0	0	2	4	3	1	0	0	0	0	0	NA
GCF_014174255.1_Gluconacetobacter_sacchari	014174255.1	RS_GCF_014174255.1	Gluconacetobacter	Gluconacetobacter_sacchari	GCA_014174255.1	GCA_014174255.1	4363	0	0	0	5	16	9	1	0	0	0	0	0	NA
GCA_003137135.1_Acidocella_sp003137135	003137135.1	GB_GCA_003137135.1	Acidocella	Acidocella_sp003137135	GCA_003137135.1	GCA_003137135.1	4044	4	2	0	5	14	7	1	0	0	0	0	0	sMMO_without_gamma
GCA_009693865.1_BOG-934_sp009693865	009693865.1	GB_GCA_009693865.1	BOG-934	BOG-934_sp009693865	GCA_009693865.1	GCA_009693865.1	4226	0	0	0	1	10	2	2	0	0	0	0	0	NA
GCA_903843125.1_CAIMOR01_sp903843125	903843125.1	GB_GCA_903843125.1	CAIMOR01	CAIMOR01_sp903843125	GCA_903843125.1	GCA_903843125.1	5306	0	0	0	2	23	2	1	0	0	0	0	0	NA
GCA_903864895.1_CAIPHQ01_sp903864895	903864895.1	GB_GCA_903864895.1	CAIPHQ01	CAIPHQ01_sp903864895	GCA_903864895.1	GCA_903864895.1	4833	0	0	0	0	6	1	2	0	0	0	0	0	NA
GCA_903881515.1_CAIRTN01_sp903881515	903881515.1	GB_GCA_903881515.1	CAIRTN01	CAIRTN01_sp903881515	GCA_903881515.1	GCA_903881515.1	4695	0	0	0	0	10	1	2	0	0	0	0	0	NA
GCA_903891315.1_CAIQQQ01_sp903891315	903891315.1	GB_GCA_903891315.1	CAIQQQ01	CAIQQQ01_sp903891315	GCA_903891315.1	GCA_903891315.1	4491	0	0	0	4	16	6	1	0	0	0	0	1	NA
GCA_903918195.1_BOG-930_sp903918195	903918195.1	GB_GCA_903918195.1	BOG-930	BOG-930_sp903918195	GCA_903918195.1	GCA_903918195.1	5611	0	0	0	0	9	2	5	0	0	0	0	0	NA
GCF_000245075.1_Roseomonas_sp000245075	000245075.1	RS_GCF_000245075.1	Roseomonas	Roseomonas_sp000245075	GCA_000245075.1	GCA_000245075.1	5289	0	0	0	4	10	4	1	0	0	0	0	0	NA
GCF_000964365.1_Acidisphaera_rubrifaciens	000964365.1	RS_GCF_000964365.1	Acidisphaera	Acidisphaera_rubrifaciens	GCA_000964365.1	GCA_000964365.1	2788	2	1	0	2	17	4	1	0	0	0	0	1	sMMO_without_gamma
GCF_001598495.1_Neokomagataea_thailandica	001598495.1	RS_GCF_001598495.1	Neokomagataea	Neokomagataea_thailandica	GCA_001598495.1	GCA_001598495.1	2259	0	0	0	1	1	1	1	0	0	0	0	0	NA
GCF_003994335.1_Asaia_sp003994335	003994335.1	RS_GCF_003994335.1	Asaia	Asaia_sp003994335	GCA_003994335.1	GCA_003994335.1	3591	0	0	0	2	3	2	1	0	0	0	0	0	NA
GCF_005844085.1_VCDI01_sp005844085	005844085.1	RS_GCF_005844085.1	VCDI01	VCDI01_sp005844085	GCA_005844085.1	GCA_005844085.1	4254	2	1	0	2	8	2	3	0	0	0	0	0	sMMO_without_gamma
GCF_011516835.1_Acetobacter_musti	011516835.1	RS_GCF_011516835.1	Acetobacter	Acetobacter_musti	GCA_011516835.1	GCA_011516835.1	3990	0	0	0	4	7	4	1	0	0	0	0	0	NA
GCF_014174155.1_Gluconacetobacter_tumulisoli	014174155.1	RS_GCF_014174155.1	Gluconacetobacter	Gluconacetobacter_tumulisoli	GCA_014174155.1	GCA_014174155.1	3437	0	0	0	2	16	3	2	0	0	0	0	0	NA
GCF_014192375.1_Endobacter_medicaginis	014192375.1	RS_GCF_014192375.1	Endobacter	Endobacter_medicaginis	GCA_014192375.1	GCA_014192375.1	3423	0	0	0	3	6	3	1	0	0	0	0	0	NA
GCF_014490445.1_Roseomonas_ludipueritiae	014490445.1	RS_GCF_014490445.1	Roseomonas	Roseomonas_ludipueritiae	GCA_014490445.1	GCA_014490445.1	5189	0	0	0	4	13	4	1	0	0	0	0	0	NA
GCA_903928045.1_CAIYPH01_sp903928045	903928045.1	GB_GCA_903928045.1	CAIYPH01	CAIYPH01_sp903928045	GCA_903928045.1	GCA_903928045.1	4686	0	0	0	1	9	1	0	0	0	0	0	0	NA
GCF_000613905.1_Acetobacter_persici	000613905.1	RS_GCF_000613905.1	Acetobacter	Acetobacter_persici	GCA_000613905.1	GCA_000613905.1	4082	0	0	0	2	6	4	1	0	0	0	0	0	NA
GCF_000711725.1_Roseomonas_aerilata	000711725.1	RS_GCF_000711725.1	Roseomonas	Roseomonas_aerilata	GCA_000711725.1	GCA_000711725.1	6053	0	0	0	3	27	4	1	0	0	0	0	1	NA
GCF_000802185.1_Belnapia_sp000802185	000802185.1	RS_GCF_000802185.1	Belnapia	Belnapia_sp000802185	GCA_000802185.1	GCA_000802185.1	5704	0	0	0	1	14	3	1	0	0	0	0	0	NA
GCF_000963925.1_Acetobacter_cibinongensis	000963925.1	RS_GCF_000963925.1	Acetobacter	Acetobacter_cibinongensis	GCA_000963925.1	GCA_000963925.1	2757	0	0	0	3	5	4	1	0	0	0	0	0	NA
GCF_000964425.1_Komagataeibacter_intermedius	000964425.1	RS_GCF_000964425.1	Komagataeibacter	Komagataeibacter_intermedius	GCA_000964425.1	GCA_000964425.1	3311	0	0	0	2	8	5	1	0	0	0	0	0	NA
GCF_003173615.1_Roseomonas_A_sp003173615	003173615.1	RS_GCF_003173615.1	Roseomonas_A	Roseomonas_A_sp003173615	GCA_003173615.1	GCA_003173615.1	5429	0	0	0	3	12	5	2	0	0	0	0	1	NA
GCF_003403295.1_Komagataeibacter_melaceti	003403295.1	RS_GCF_003403295.1	Komagataeibacter	Komagataeibacter_melaceti	GCA_003403295.1	GCA_003403295.1	3193	0	0	0	2	6	4	1	0	0	0	0	0	NA
GCF_004346035.1_Acidomonas_methanolica	004346035.1	RS_GCF_004346035.1	Acidomonas	Acidomonas_methanolica	GCA_004346035.1	GCA_004346035.1	3455	0	0	0	4	7	5	1	0	0	0	0	0	NA
GCF_006542375.1_Oecophyllibacter_saccharovorans	006542375.1	RS_GCF_006542375.1	Oecophyllibacter	Oecophyllibacter_saccharovorans	GCA_006542375.1	GCA_006542375.1	1618	0	0	0	2	2	2	1	0	0	0	0	0	NA
GCF_011516945.1_Acetobacter_estunensis	011516945.1	RS_GCF_011516945.1	Acetobacter	Acetobacter_estunensis	GCA_011516945.1	GCA_011516945.1	3116	0	0	0	3	5	4	1	0	0	0	0	0	NA
GCF_014174305.1_Gluconacetobacter_johannae	014174305.1	RS_GCF_014174305.1	Gluconacetobacter	Gluconacetobacter_johannae	GCA_014174305.1	GCA_014174305.1	3263	0	0	0	3	8	4	2	0	0	0	0	0	NA
GCF_900101615.1_Belnapia_rosea	900101615.1	RS_GCF_900101615.1	Belnapia	Belnapia_rosea	GCA_900101615.1	GCA_900101615.1	5726	0	0	0	3	19	4	1	0	0	0	0	0	NA
GCA_009693935.1_SHWF01_sp009693935	009693935.1	GB_GCA_009693935.1	SHWF01	SHWF01_sp009693935	GCA_009693935.1	GCA_009693935.1	1800	0	0	0	1	3	1	0	0	0	0	0	0	NA
GCA_014635085.1_Asaia_siamensis	014635085.1	GB_GCA_014635085.1	Asaia	Asaia_siamensis	GCA_014635085.1	GCA_014635085.1	2938	0	0	0	2	3	2	1	0	0	0	0	0	NA
GCA_014644535.1_Roseomonas_B_lacus	014644535.1	GB_GCA_014644535.1	Roseomonas_B	Roseomonas_B_lacus	GCA_014644535.1	GCA_014644535.1	6120	0	0	0	2	12	4	3	0	0	0	0	0	NA
GCA_903844785.1_Roseomonas_B_sp903844785	903844785.1	GB_GCA_903844785.1	Roseomonas_B	Roseomonas_B_sp903844785	GCA_903844785.1	GCA_903844785.1	3462	0	0	0	1	5	2	1	0	0	0	0	0	NA
GCA_903845065.1_CAIYPH01_sp903845065	903845065.1	GB_GCA_903845065.1	CAIYPH01	CAIYPH01_sp903845065	GCA_903845065.1	GCA_903845065.1	5492	0	0	0	1	11	2	3	0	0	0	0	0	NA
GCA_903970435.1_CAJCIS01_sp903970435	903970435.1	GB_GCA_903970435.1	CAJCIS01	CAJCIS01_sp903970435	GCA_903970435.1	GCA_903970435.1	3851	0	0	0	2	12	3	2	0	0	0	0	0	NA
GCF_000202835.1_Acidiphilium_multivorum	000202835.1	RS_GCF_000202835.1	Acidiphilium	Acidiphilium_multivorum	GCA_000202835.1	GCA_000202835.1	3949	2	1	0	7	14	8	2	0	0	0	0	0	sMMO_without_gamma
GCF_000285275.1_Acetobacter_pasteurianus	000285275.1	RS_GCF_000285275.1	Acetobacter	Acetobacter_pasteurianus	GCA_000285275.1	GCA_000285275.1	2826	0	0	0	4	6	4	1	0	0	0	0	0	NA
GCF_000613845.1_Asaia_astilbis	000613845.1	RS_GCF_000613845.1	Asaia	Asaia_astilbis	GCA_000613845.1	GCA_000613845.1	3427	0	0	0	3	4	2	1	0	0	0	0	0	NA
GCF_000687875.1_Acidocella_facilis	000687875.1	RS_GCF_000687875.1	Acidocella	Acidocella_facilis	GCA_000687875.1	GCA_000687875.1	3189	0	0	0	3	6	5	1	0	0	0	0	0	NA
GCF_000964405.1_Komagataeibacter_hansenii	000964405.1	RS_GCF_000964405.1	Komagataeibacter	Komagataeibacter_hansenii	GCA_000964405.1	GCA_000964405.1	3153	0	0	0	2	7	3	1	0	0	0	0	0	NA
GCF_000964465.1_Gluconobacter_A_thailandicus	000964465.1	RS_GCF_000964465.1	Gluconobacter_A	Gluconobacter_A_thailandicus	GCA_000964465.1	GCA_000964465.1	3128	0	0	0	3	9	4	1	0	0	0	0	0	NA
GCF_002153745.1_Acetobacter_sp002153745	002153745.1	RS_GCF_002153745.1	Acetobacter	Acetobacter_sp002153745	GCA_002153745.1	GCA_002153745.1	2181	0	0	0	4	5	3	1	0	0	0	0	0	NA
GCF_003207795.1_Komagataeibacter_nataicola	003207795.1	RS_GCF_003207795.1	Komagataeibacter	Komagataeibacter_nataicola	GCA_003207795.1	GCA_003207795.1	3244	0	0	0	2	6	2	1	0	0	0	0	0	NA
GCF_003696345.1_Roseomonas_sp003696345	003696345.1	RS_GCF_003696345.1	Roseomonas	Roseomonas_sp003696345	GCA_003696345.1	GCA_003696345.1	5464	0	0	0	4	13	4	2	0	0	0	0	0	NA
GCF_004336745.1_Roseococcus_sp004336745	004336745.1	RS_GCF_004336745.1	Roseococcus	Roseococcus_sp004336745	GCA_004336745.1	GCA_004336745.1	4418	0	0	0	2	8	2	1	0	0	0	0	0	NA
GCF_007988905.1_Gluconobacter_kanchanaburiensis	007988905.1	RS_GCF_007988905.1	Gluconobacter	Gluconobacter_kanchanaburiensis	GCA_007988905.1	GCA_007988905.1	2698	0	0	0	2	3	2	1	0	0	0	0	0	NA
GCF_009765975.1_Rhodopila_sp009765975	009765975.1	RS_GCF_009765975.1	Rhodopila	Rhodopila_sp009765975	GCA_009765975.1	GCA_009765975.1	7638	0	0	0	1	19	1	2	0	0	0	0	1	NA
GCF_012163135.1_Roseomonas_B_oryzicola	012163135.1	RS_GCF_012163135.1	Roseomonas_B	Roseomonas_B_oryzicola	GCA_012163135.1	GCA_012163135.1	5036	0	0	0	3	10	4	2	0	0	0	0	0	NA
GCF_014174165.1_Gluconacetobacter_sp014174165	014174165.1	RS_GCF_014174165.1	Gluconacetobacter	Gluconacetobacter_sp014174165	GCA_014174165.1	GCA_014174165.1	3820	0	0	0	3	7	4	1	0	0	0	0	0	NA
GCF_014174215.1_Gluconacetobacter_tumulicola	014174215.1	RS_GCF_014174215.1	Gluconacetobacter	Gluconacetobacter_tumulicola	GCA_014174215.1	GCA_014174215.1	3710	0	0	0	3	10	4	2	0	0	0	0	0	NA
GCF_014201825.1_Acidocella_aromatica	014201825.1	RS_GCF_014201825.1	Acidocella	Acidocella_aromatica	GCA_014201825.1	GCA_014201825.1	2780	6	2	0	7	14	10	1	0	0	0	0	0	sMMO_without_gamma
STB_66	STB_66	STB_66	STB_66	STB_66	STB_66	NA	3263	4	2	2	3	12	3	3	0	0	0	0	1	sMMO
STC_13	STC_13	STC_13	STC_13	STC_13	STC_13	NA	3217	4	2	2	3	12	3	3	0	0	0	0	1	sMMO
