# Supplementary material for: Microbial methane cycling in a landfill on a decadal time scale
Source: Nat Commun. 2023 Nov 16;14:7402. doi: 10.1038/s41467-023-43129-x (PMC10654671; doi:10.1038/s41467-023-43129-x)
Supplement: Supplementary file 4 — Source Data [file 41467_2023_43129_MOESM4_ESM.zip › Source_data/Table_S1_source_data_landfill_site_characteristics.txt]

Landfill cell	Size (Acres)	Beginning of filling	End of filing	Tons landfilled (T)	Leachate generated (Gallons)	Leachate directly recirculated (Gallons)	COD	BOD	BOD/COD	pH	Redox potential (mV)
A	8.9	Sep-80	Sep-82	136,314	58,048,161	2,656,153	107	10.5	0.098	7.55	-11
B	18.3	Setepmber 1982	Oct-88	395,790	125,564,005	11,957,829	518	15	0.029	7.5	-81
C	19.4	Oct-88	Dec-93	630,966	47,269,855	4,133,288	310	45.6	0.15	7.7	-42
D1	22.5	Oct-93	Oct-98	595,082	52,975,487	4,076,454	347	13.7	0.039	7.66	-84
D2a	NA	NA	NA	NA	NA	NA	784	125	0.16	7.68	-65
C/D valley	7	Jul-98	Jul-99	143,401	NA	2,086,350	NA	NA	NA	NA	NA
E	32.5	Jun-99	Oct-14	2,395,873	64,241,861	4,450,465	286	36.1	0.13	7.5	-14
F1b	25.6	Dec-14	Present	770,171a	20,928,440	NA	378	63.7	0.17	8.05	-85
F2	14.8	Jun-16	Present	NA	NA	NA	1520	859	0.56	7.76	13.3
