# Supplementary material for: Microbial methane cycling in a landfill on a decadal time scale
Source: Nat Commun. 2023 Nov 16;14:7402. doi: 10.1038/s41467-023-43129-x (PMC10654671; doi:10.1038/s41467-023-43129-x)
Supplement: Supplementary file 4 — Source Data [file 41467_2023_43129_MOESM4_ESM.zip › Source_data/Fig_S10_source_data_Nevskiaceae_unrooted_tree.tre]

(((GCF_004364935.1_Panacagrimonas_perspica:0.212675522,(GCF_000271305.1_Hydrocarboniphaga_effusa:0.094541900,GCF_900129825.1_Hydrocarboniphaga_daqingensis:0.096721166)1.000:0.088391717)1.000:0.059056660,(GCA_004298465.1_SCRT01_sp004298465:0.353688139,((GCA_013823855.1_Nevskia_sp013823855:0.054782106,(GCF_000420645.1_Nevskia_ramosa:0.010426786,GCA_903885465.1_Nevskia_sp903885465:0.009887565)1.000:0.051505702)1.000:0.157315446,((GCF_000711955.1_Nevskia_soli:0.045867840,GCA_903970595.1_Nevskia_sp903970595:0.062873246)1.000:0.108086767,(GCA_903822975.1_Nevskia_sp903822975:0.061007402,GCA_903970615.1_Nevskia_sp903970615:0.080238373)1.000:0.104127830)1.000:0.051367761)0.997:0.031044023)1.000:0.054817831)1.000:0.051238393,((GCF_003052265.1_Stenotrophobium_rhamnosiphilum:0.107826229,GCA_008012115.1_Stenotrophobium_sp008012115:0.064975925)1.000:0.111304181,((GCF_002930645.1_Solimonas_A_fluminis:0.029569414,GCF_003428335.1_Solimonas_A_sp003428335:0.047303830)1.000:0.130243548,((GCF_900111015.1_Solimonas_aquatica:0.119986241,((GCF_000474945.1_Solimonas_soli:0.059276635,(GCF_000382285.1_Solimonas_variicoloris:0.010168427,GCF_000426685.1_Solimonas_flava:0.010240514)1.000:0.045174486)1.000:0.023644376,(GCF_011067135.1_Solimonas_terrae:0.076430394,GCF_012241385.1_Solimonas_sp012241385:0.074262002)1.000:0.039651045)1.000:0.030765394)1.000:0.047993297,((GCF_005047655.1_CAU-1509_sp005047655:0.106346078,STE_114:0.112210022)1.000:0.047615459,(GCF_900113085.1_Fontimonas_thermophila:0.116544075,(GCF_003201205.1_Sinimarinibacterium_flocculans:0.098146580,GCF_010092425.1_Sinimarinibacterium_sp010092425:0.174808694)1.000:0.034202641)0.999:0.021821343)1.000:0.045509509)1.000:0.033333344)1.000:0.042741684)0.993:0.024896798,((GCF_003730135.1_Stagnimonas_aquatica:0.016840024,GCA_004297005.1_Stagnimonas_sp004297005:0.013574001)1.000:0.207836188,(GCF_000711245.1_Polycyclovorans_algicola:0.041265584,GCA_002706265.1_Polycyclovorans_sp002706265:0.044800297)1.000:0.274013665)0.098:0.035826669);
