# Supplementary material for: Microbial methane cycling in a landfill on a decadal time scale
Source: Nat Commun. 2023 Nov 16;14:7402. doi: 10.1038/s41467-023-43129-x (PMC10654671; doi:10.1038/s41467-023-43129-x)
Supplement: Supplementary file 4 — Source Data [file 41467_2023_43129_MOESM4_ESM.zip › Source_data/Fig_S7_source_data_Methylacidiphilales_rooted_tree.tre]

(((GCA_011362745.1_DSQW01_sp011362745:0.223283894,GCA_012031345.1_JAAUTS01_sp012031345:0.296493568)1.000:0.095578681,((GCF_003054695.1_LW23_sp003054695:0.268751285,((GCA_903970275.1_JABDGH01_sp903970275:0.129731894,(GCA_013286145.1_JABDGH01_sp013286145:0.077806696,(GCA_903863295.1_JABDGH01_sp903863295:0.066174820,GCA_903970335.1_JABDGH01_sp903970335:0.081672874)1.000:0.029114758)1.000:0.035875115)1.000:0.144317989,(GCA_002304345.1_UBA1321_sp002304345:0.089092630,GCA_002306945.1_UBA1321_sp002306945:0.107569780)1.000:0.123704091)0.999:0.042383207)1.000:0.055068611,((GCF_900105685.1_GAS474_sp900105685:0.068182606,GCA_903889845.1_GAS474_sp903889845:0.055589223)1.000:0.198619279,(((GCF_004421185.1_Methylacidiphilum_sp004421185:0.012497699,(GCF_000953475.1_Methylacidiphilum_fumariolicum:0.013232308,GCF_007475525.1_Methylacidiphilum_kamchatkense:0.017197502)0.501:0.004198479)1.000:0.095184882,(GCF_000019665.1_Methylacidiphilum_infernorum:0.076471369,GCF_004421255.1_Methylacidiphilum_sp004421255:0.071190760)1.000:0.048245986)1.000:0.306651996,(GCF_902143385.2_Methylacidimicrobium_cyclopophantes:0.058742632,(GCF_000526255.1_Methylacidimicrobium_sp000526255:0.083512727,((GCF_902143375.2_Methylacidimicrobium_tartarophylax:0.022325233,STC_89:0.020056477)1.000:0.039214972,(GCF_000379365.1_Methylacidimicrobium_sp000379365:0.058491763,STB_62:0.037061670)0.756:0.012351804)1.000:0.028838292)1.000:0.025548692)1.000:0.244201050)1.000:0.189024285)0.997:0.053368896)1.000:0.137591263)1.000:0.311148866,((GCA_002342345.1_UBA3015_sp002342345:0.012694975,GCA_002366885.1_UBA3015_sp002366885:0.014719561)1.000:0.042657458,(GCA_009921985.1_UBA3015_sp009921985:0.042062780,GCA_010025475.1_UBA3015_sp010025475:0.035327957)1.000:0.018408453)1.000:0.056508088,((GCA_010028775.1_UBA3015_sp010028775:0.050816312,(GCA_010024525.1_UBA3015_sp010024525:0.023391030,GCA_010031845.1_UBA3015_sp010031845:0.012447425)1.000:0.021409520)1.000:0.041895582,((GCA_001438005.1_UBA3015_sp001438005:0.050104592,GCA_009927835.1_UBA3015_sp002367435:0.038984191)1.000:0.052855460,(GCA_903905395.1_UBA3015_sp903905395:0.054722807,GCA_903956835.1_UBA3015_sp903956835:0.071544385)1.000:0.032750335)1.000:0.041076558)1.000:0.040889660);
