# Supplementary material for: Microbial methane cycling in a landfill on a decadal time scale
Source: Nat Commun. 2023 Nov 16;14:7402. doi: 10.1038/s41467-023-43129-x (PMC10654671; doi:10.1038/s41467-023-43129-x)
Supplement: Supplementary file 4 — Source Data [file 41467_2023_43129_MOESM4_ESM.zip › Source_data/Fig_S8_source_data_Methanoperedenaceae_rooted_tree.tre]

((GCF_000969905.1_Methanosarcinaceae_Methanosarcina_Methanosarcina_vacuolata:0.016095924,(GCF_000195895.1_Methanosarcinaceae_Methanosarcina_Methanosarcina_barkeri_B:0.014174617,GCF_000970025.1_Methanosarcinaceae_Methanosarcina_Methanosarcina_barkeri:0.015131703)1.000:0.010328542)1.000:0.011971020,(GCA_013331275.1_Methanosarcinaceae_Methanosarcina_Methanosarcina_sp11020u:0.009481847,(GCF_000970305.1_Methanosarcinaceae_Methanosarcina_Methanosarcina_barkeri_A:0.010075120,GCF_002287235.1_Methanosarcinaceae_Methanosarcina_Methanosarcina_spelaei:0.011507788)0.886:0.002704831)1.000:0.013724603,(GCA_002505485.1_Methanosarcinaceae_Methanosarcina_Methanosarcina_sp002505485:0.030760291,(GCA_002496565.1_Methanosarcinaceae_Methanosarcina_Methanosarcina_sp002496565:0.023887174,((GCA_002499445.1_Methanosarcinaceae_Methanosarcina_Methanosarcina_sp002499445:0.022946196,GCA_002509325.1_Methanosarcinaceae_Methanosarcina_Methanosarcina_sp002509325:0.019420808)1.000:0.031046939,(((GCA_001714685.2_Methanosarcinaceae_Methanosarcina_Methanosarcina_sp001714685:0.040717341,(GCA_003157235.1_Methanosarcinaceae_Methanosarcina_Methanosarcina_sp003157235:0.029153087,GCA_003164755.1_Methanosarcinaceae_Methanosarcina_Methanosarcina_sp003164755:0.026035347)1.000:0.077044651)1.000:0.027375216,((((GCA_012518265.1_Methanosarcinaceae_Methanimicrococcus_Methanimicrococcus_sp012518265:0.311407564,(GCA_009776675.1_Methanosarcinaceae_Methanimicrococcus_Methanimicrococcus_sp009776675:0.128494722,(GCF_004363215.1_Methanosarcinaceae_Methanimicrococcus_Methanimicrococcus_blatticola:0.065491753,(GCA_009783635.1_Methanosarcinaceae_Methanimicrococcus_Methanimicrococcus_sp009783635:0.052850763,GCA_009784005.1_Methanosarcinaceae_Methanimicrococcus_Methanimicrococcus_sp009784005:0.052851093)1.000:0.051738897)1.000:0.040300755)1.000:0.122049685)1.000:0.191857522,(((((GCF_000025865.1_Methanosarcinaceae_Methanohalophilus_Methanohalophilus_mahii:0.021486403,(GCF_001889405.1_Methanosarcinaceae_Methanohalophilus_Methanohalophilus_halophilus:0.014116074,((GCF_002761295.1_Methanosarcinaceae_Methanohalophilus_Methanohalophilus_portucalensis:0.010652819,GCF_004137855.1_Methanosarcinaceae_Methanohalophilus_Methanohalophilus_sp004137855:0.016123299)0.918:0.002869848,(GCF_900215215.1_Methanosarcinaceae_Methanohalophilus_Methanohalophilus_euhalobius:0.017083344,GCF_003722075.1_Methanosarcinaceae_Methanohalophilus_Methanohalophilus_sp003722075:0.019127500)0.793:0.002626626)0.999:0.004497568)0.899:0.006743550)1.000:0.246213957,(GCF_000013725.1_Methanosarcinaceae_Methanococcoides_Methanococcoides_burtonii:0.093950869,(GCF_000970325.1_Methanosarcinaceae_Methanococcoides_Methanococcoides_methylutens_A:0.043904211,(GCF_000765475.1_Methanosarcinaceae_Methanococcoides_Methanococcoides_methylutens:0.014226001,(GCF_900111645.1_Methanosarcinaceae_Methanococcoides_Methanococcoides_vulcani:0.017920698,GCF_900774055.1_Methanosarcinaceae_Methanococcoides_Methanococcoides_sp900774055:0.015861469)0.940:0.006402254)1.000:0.024535293)1.000:0.033946892)1.000:0.094113573)1.000:0.046066228,((GCA_014361205.1_Methanosarcinaceae_Methanomethylovorans_Methanomethylovorans_sp014361205:0.068573411,((GCA_002067265.1_Methanosarcinaceae_Methanomethylovorans_Methanomethylovorans_sp002067265:0.025659184,GCA_002508425.1_Methanosarcinaceae_Methanomethylovorans_Methanomethylovorans_sp002508425:0.025611794)1.000:0.030683830,(GCF_000328665.1_Methanosarcinaceae_Methanomethylovorans_Methanomethylovorans_hollandica:0.050282626,(GCA_001896725.1_Methanosarcinaceae_Methanomethylovorans_Methanomethylovorans_sp001896725:0.060914661,GCA_002067275.1_Methanosarcinaceae_Methanomethylovorans_Methanomethylovorans_sp002067275:0.022273688)1.000:0.011330386)0.993:0.009073705)1.000:0.026960732)1.000:0.148632954,((GCA_003565715.1_Methanosarcinaceae_Methanolobus_Methanolobus_sp003565715:0.139988448,((GCF_002243045.1_Methanosarcinaceae_Methanolobus_Methanolobus_psychrotolerans:0.050364717,GCA_002507205.1_Methanosarcinaceae_Methanolobus_Methanolobus_sp002507205:0.043537372)1.000:0.016133291,(GCF_900114835.1_Methanosarcinaceae_Methanolobus_Methanolobus_profundi:0.049157578,(GCF_000504205.1_Methanosarcinaceae_Methanolobus_Methanolobus_tindarius:0.021608037,(GCF_006546655.1_Methanosarcinaceae_Methanolobus_Methanolobus_vulcani_A:0.030837946,GCF_900100715.1_Methanosarcinaceae_Methanolobus_Methanolobus_vulcani:0.017858218)1.000:0.008940909)1.000:0.043536639)1.000:0.023818761)1.000:0.020363997)1.000:0.054052295,((GCA_000306725.1_Methanosarcinaceae_Methanolobus_Methanolobus_psychrophilus:0.039241341,GCA_002501695.1_Methanosarcinaceae_Methanolobus_Methanolobus_sp002501695:0.044118039)1.000:0.085888941,(GCF_004745425.1_Methanosarcinaceae_Methanolobus_Methanolobus_sp004745425:0.059272153,(GCA_002508635.1_Methanosarcinaceae_Methanolobus_Methanolobus_sp002508635:0.009429446,GCF_013388255.1_Methanosarcinaceae_Methanolobus_Methanolobus_zinderi:0.005706639)1.000:0.059355065)1.000:0.043813749)1.000:0.032583941)1.000:0.058243964)1.000:0.051361612)1.000:0.028845438,((GCF_000196655.1_Methanosarcinaceae_Methanohalobium_Methanohalobium_evestigatum:0.270402853,(GCA_003555325.1_Methanosarcinaceae_Methanosalsum_Methanosalsum_natronophilum:0.190343758,(GCF_000217995.1_Methanosarcinaceae_Methanosalsum_Methanosalsum_zhilinae:0.014945312,GCA_007127385.1_Methanosarcinaceae_Methanosalsum_Methanosalsum_sp007127385:0.021160838)1.000:0.097873040)1.000:0.129018237)0.983:0.028559385,GCA_012329085.1_Methanosarcinaceae_JAAXQB01_JAAXQB01_sp012329085:0.486404962)0.856:0.021063491)1.000:0.034991342,(((GCA_004211975.1_ANME-2c_UBA203_UBA203_sp004211975:0.101144913,GCA_012961645.1_ANME-2c_UBA203_UBA203_sp012961645:0.059954441)1.000:0.076589777,(GCA_002506015.1_ANME-2c_UBA203_UBA203_sp002506015:0.152803486,((((GCA_003194445.1_ANME-2c_UBA203_UBA203_sp003194445:0.021198128,GCA_003661105.1_ANME-2c_UBA203_UBA203_sp003661105:0.020864127)1.000:0.023215900,GCA_013572355.1_ANME-2c_UBA203_UBA203_sp013572355:0.025313524)0.986:0.011113730,GCA_002503595.1_ANME-2c_UBA203_UBA203_sp002503595:0.019422156)1.000:0.096796431,GCA_003601535.1_ANME-2c_UBA203_UBA203_sp003601535:0.111491918)0.801:0.019644156)0.923:0.023449651)1.000:0.308972644,(GCA_013331375.1_Methanoperedenaceae_UBA10536_UBA10536_sp10536u:0.296552005,(GCA_002839545.1_Methanoperedenaceae_Methanoperedens_A_Methanoperedens_A_sp002839545:0.166084857,((STD1_6_scaffolds_2500:0.071393307,(GCA_902386255.1_Methanoperedenaceae_Methanoperedens_Methanoperedens_sp902386255:0.075490792,(GCA_003104905.1_Methanoperedenaceae_Methanoperedens_Methanoperedens_sp003104905:0.055264261,(GCA_012026795.1_Methanoperedenaceae_Methanoperedens_Methanoperedens_sp012026795:0.027431213,(GCF_002487355.1_Methanoperedenaceae_Methanoperedens_Methanoperedens_sp002487355:0.015023390,GCA_902384525.1_Methanoperedenaceae_Methanoperedens_Methanoperedens_sp902384525:0.015033018)1.000:0.008888263)1.000:0.029822740)1.000:0.085766401)0.986:0.020231374)1.000:0.032815212,(((GCA_012026835.1_Methanoperedenaceae_Methanoperedens_Methanoperedens_sp012026835:0.033607633,GCA_902386205.1_Methanoperedenaceae_Methanoperedens_Methanoperedens_sp902386205:0.026736884)1.000:0.072500739,(GCA_902386115.1_Methanoperedenaceae_Methanoperedens_Methanoperedens_sp902386115:0.059253072,STD1_19_scaffolds_2500:0.057193052)1.000:0.074400202)0.985:0.015030104,(((GCF_900196725.1_Methanoperedenaceae_Methanoperedens_Methanoperedens_nitroreducens_A:0.025948737,GCA_902386135.1_Methanoperedenaceae_Methanoperedens_Methanoperedens_sp902386135:0.022510895)1.000:0.062647998,GCF_000685155.1_Methanoperedenaceae_Methanoperedens_Methanoperedens_nitroreducens:0.114550763)1.000:0.019252215,GCA_902386085.1_Methanoperedenaceae_Methanoperedens_Methanoperedens_sp902386085:0.122923541)0.930:0.007903972)1.000:0.021940219)1.000:0.051998963)1.000:0.123437793)1.000:0.102883757)1.000:0.161720651)1.000:0.068079870)1.000:0.121438189,(GCF_000970045.1_Methanosarcinaceae_MTP4_MTP4_sp000970045:0.014335925,GCA_013329415.1_Methanosarcinaceae_MTP4_MTP4_sp9310u:0.013038567)1.000:0.069415391)1.000:0.052844530,((GCF_000969965.1_Methanosarcinaceae_Methanosarcina_Methanosarcina_sp000969965:0.028289852,(GCF_000970265.1_Methanosarcinaceae_Methanosarcina_Methanosarcina_lacustris:0.033518804,GCF_000979455.1_Methanosarcinaceae_Methanosarcina_Methanosarcina_sp000979455:0.019972109)1.000:0.010688089)1.000:0.015523069,((GCF_000007345.1_Methanosarcinaceae_Methanosarcina_Methanosarcina_acetivorans:0.017497062,GCF_000970085.1_Methanosarcinaceae_Methanosarcina_Methanosarcina_siciliae:0.020045316)1.000:0.020255637,(GCF_000970205.1_Methanosarcinaceae_Methanosarcina_Methanosarcina_mazei:0.039831390,GCF_000970285.1_Methanosarcinaceae_Methanosarcina_Methanosarcina_horonobensis:0.020792673)1.000:0.015434104)0.989:0.006937852)1.000:0.023570735)1.000:0.014544203)1.000:0.022131887,(GCF_004099695.1_Methanosarcinaceae_Methanosarcina_Methanosarcina_sp004099695:0.026972964,(GCF_000969885.1_Methanosarcinaceae_Methanosarcina_Methanosarcina_thermophila:0.029473092,GCF_001304615.2_Methanosarcinaceae_Methanosarcina_Methanosarcina_flavescens:0.012507357)1.000:0.026522854)1.000:0.011654679)0.977:0.005812191)1.000:0.018537999)1.000:0.007219517)0.867:0.005093855);
