# Supplementary material for: Microbial methane cycling in a landfill on a decadal time scale
Source: Nat Commun. 2023 Nov 16;14:7402. doi: 10.1038/s41467-023-43129-x (PMC10654671; doi:10.1038/s41467-023-43129-x)
Supplement: Supplementary file 4 — Source Data [file 41467_2023_43129_MOESM4_ESM.zip › Source_data/Fig_S10_source_data_Nevskiaceae_MMO_pathways_present_taxonomy.tsv]

label	acss	accession	genus	species	assembly_id	downloaded_accession	Total_gene_count	mmoX_mmoY	mmoB	mmoZ	mmoC_1	mmoC_2	mmoC_3	mmoG	pmoC_amoC	pmoA_putative	pmoA_amoA	pmoB_amoB	methanethiol_oxidase	Pathway_present
GCA_004297005.1_Stagnimonas_sp004297005	004297005.1	GB_GCA_004297005.1	Stagnimonas	Stagnimonas_sp004297005	GCA_004297005.1	GCA_004297005.1	3204	0	0	0	4	4	4	1	0	0	0	0	0	NA
GCF_000271305.1_Hydrocarboniphaga_effusa	000271305.1	RS_GCF_000271305.1	Hydrocarboniphaga	Hydrocarboniphaga_effusa	GCA_000271305.1	GCA_000271305.1	4685	6	3	0	9	15	12	1	0	0	0	0	0	sMMO_without_gamma
GCF_003730135.1_Stagnimonas_aquatica	003730135.1	RS_GCF_003730135.1	Stagnimonas	Stagnimonas_aquatica	GCA_003730135.1	GCA_003730135.1	3295	0	0	0	3	3	4	1	0	0	0	0	0	NA
GCF_012241385.1_Solimonas_sp012241385	012241385.1	RS_GCF_012241385.1	Solimonas	Solimonas_sp012241385	GCA_012241385.1	GCA_012241385.1	4143	0	0	0	5	13	7	1	0	0	0	0	0	NA
GCF_900113085.1_Fontimonas_thermophila	900113085.1	RS_GCF_900113085.1	Fontimonas	Fontimonas_thermophila	GCA_900113085.1	GCA_900113085.1	2509	0	0	0	6	8	7	1	0	0	0	0	0	NA
GCF_000426685.1_Solimonas_flava	000426685.1	RS_GCF_000426685.1	Solimonas	Solimonas_flava	GCA_000426685.1	GCA_000426685.1	3942	2	1	0	6	14	8	1	0	0	0	0	0	sMMO_without_gamma
GCF_004364935.1_Panacagrimonas_perspica	004364935.1	RS_GCF_004364935.1	Panacagrimonas	Panacagrimonas_perspica	GCA_004364935.1	GCA_004364935.1	4773	10	5	0	14	25	19	2	1	0	1	1	1	pMMO
GCF_005047655.1_CAU-1509_sp005047655	005047655.1	RS_GCF_005047655.1	CAU-1509	CAU-1509_sp005047655	GCA_005047655.1	GCA_005047655.1	4156	0	0	0	9	11	10	1	1	0	1	1	0	pMMO
GCF_000474945.1_Solimonas_soli	000474945.1	RS_GCF_000474945.1	Solimonas	Solimonas_soli	GCA_000474945.1	GCA_000474945.1	3773	6	3	0	7	17	8	2	0	0	0	0	0	sMMO_without_gamma
GCF_900111015.1_Solimonas_aquatica	900111015.1	RS_GCF_900111015.1	Solimonas	Solimonas_aquatica	GCA_900111015.1	GCA_900111015.1	3897	10	5	1	13	22	13	2	2	0	2	2	0	sMMO_pMMO
GCA_008012115.1_Stenotrophobium_sp008012115	008012115.1	GB_GCA_008012115.1	Stenotrophobium	Stenotrophobium_sp008012115	GCA_008012115.1	GCA_008012115.1	2960	0	0	0	4	5	4	1	0	0	0	0	0	NA
GCA_903970595.1_Nevskia_sp903970595	903970595.1	GB_GCA_903970595.1	Nevskia	Nevskia_sp903970595	GCA_903970595.1	GCA_903970595.1	4608	0	0	0	1	8	1	1	0	0	0	0	0	NA
GCF_003052265.1_Stenotrophobium_rhamnosiphilum	003052265.1	RS_GCF_003052265.1	Stenotrophobium	Stenotrophobium_rhamnosiphilum	GCA_003052265.1	GCA_003052265.1	3585	0	0	0	5	9	6	1	0	0	0	0	0	NA
GCF_003428335.1_Solimonas_A_sp003428335	003428335.1	RS_GCF_003428335.1	Solimonas_A	Solimonas_A_sp003428335	GCA_003428335.1	GCA_003428335.1	4699	0	0	0	8	17	9	1	0	0	0	0	1	NA
GCF_900129825.1_Hydrocarboniphaga_daqingensis	900129825.1	RS_GCF_900129825.1	Hydrocarboniphaga	Hydrocarboniphaga_daqingensis	GCA_900129825.1	GCA_900129825.1	3256	0	0	0	5	11	6	1	0	0	0	0	0	NA
GCA_002706265.1_Polycyclovorans_sp002706265	002706265.1	GB_GCA_002706265.1	Polycyclovorans	Polycyclovorans_sp002706265	GCA_002706265.1	GCA_002706265.1	2961	0	0	0	3	4	3	1	2	0	2	2	0	pMMO
GCA_013823855.1_Nevskia_sp013823855	013823855.1	GB_GCA_013823855.1	Nevskia	Nevskia_sp013823855	GCA_013823855.1	GCA_013823855.1	3460	4	2	0	8	14	11	1	0	0	0	0	0	sMMO_without_gamma
GCF_000420645.1_Nevskia_ramosa	000420645.1	RS_GCF_000420645.1	Nevskia	Nevskia_ramosa	GCA_000420645.1	GCA_000420645.1	3981	6	3	0	12	21	13	1	0	0	0	0	0	sMMO_without_gamma
GCA_903822975.1_Nevskia_sp903822975	903822975.1	GB_GCA_903822975.1	Nevskia	Nevskia_sp903822975	GCA_903822975.1	GCA_903822975.1	3859	0	0	0	6	10	6	1	0	0	0	0	0	NA
GCF_010092425.1_Sinimarinibacterium_sp010092425	010092425.1	RS_GCF_010092425.1	Sinimarinibacterium	Sinimarinibacterium_sp010092425	GCA_010092425.1	GCA_010092425.1	2933	4	2	0	6	9	7	1	0	0	0	0	0	sMMO_without_gamma
GCF_000711245.1_Polycyclovorans_algicola	000711245.1	RS_GCF_000711245.1	Polycyclovorans	Polycyclovorans_algicola	GCA_000711245.1	GCA_000711245.1	3417	2	1	0	11	15	10	1	0	0	0	0	0	sMMO_without_gamma
GCF_000711955.1_Nevskia_soli	000711955.1	RS_GCF_000711955.1	Nevskia	Nevskia_soli	GCA_000711955.1	GCA_000711955.1	5078	4	2	0	5	13	7	2	0	0	0	0	0	sMMO_without_gamma
GCF_003201205.1_Sinimarinibacterium_flocculans	003201205.1	RS_GCF_003201205.1	Sinimarinibacterium	Sinimarinibacterium_flocculans	GCA_003201205.1	GCA_003201205.1	4023	0	0	0	7	14	7	1	0	0	0	0	0	NA
GCA_903970615.1_Nevskia_sp903970615	903970615.1	GB_GCA_903970615.1	Nevskia	Nevskia_sp903970615	GCA_903970615.1	GCA_903970615.1	2903	0	0	0	2	5	2	1	0	0	0	0	0	NA
GCF_000382285.1_Solimonas_variicoloris	000382285.1	RS_GCF_000382285.1	Solimonas	Solimonas_variicoloris	GCA_000382285.1	GCA_000382285.1	3691	0	0	0	4	9	5	1	0	0	0	0	0	NA
GCF_002930645.1_Solimonas_A_fluminis	002930645.1	RS_GCF_002930645.1	Solimonas_A	Solimonas_A_fluminis	GCA_002930645.1	GCA_002930645.1	4285	0	0	0	7	15	9	1	0	0	0	0	0	NA
GCF_011067135.1_Solimonas_terrae	011067135.1	RS_GCF_011067135.1	Solimonas	Solimonas_terrae	GCA_011067135.1	GCA_011067135.1	3933	0	0	0	4	15	4	1	0	0	0	0	0	NA
GCA_004298465.1_SCRT01_sp004298465	004298465.1	GB_GCA_004298465.1	SCRT01	SCRT01_sp004298465	GCA_004298465.1	GCA_004298465.1	2777	6	3	0	4	10	7	1	0	0	0	0	0	sMMO_without_gamma
GCA_903885465.1_Nevskia_sp903885465	903885465.1	GB_GCA_903885465.1	Nevskia	Nevskia_sp903885465	GCA_903885465.1	GCA_903885465.1	4100	5	3	0	10	18	11	1	0	0	0	0	0	sMMO_without_gamma
STE_114	STE_114	STE_114	STE_114	STE_114	STE_114	NA	3892	0	0	0	9	15	10	1	1	0	1	1	0	pMMO
