# Supplementary material for: Microbial methane cycling in a landfill on a decadal time scale
Source: Nat Commun. 2023 Nov 16;14:7402. doi: 10.1038/s41467-023-43129-x (PMC10654671; doi:10.1038/s41467-023-43129-x)
Supplement: Supplementary file 4 — Source Data [file 41467_2023_43129_MOESM4_ESM.zip › Source_data/Fig_S12_source_data_Mycobacteriaceae_MMO_pathways_present_taxonomy.tsv]

label	acss	accession	genus	species	assembly_id	downloaded_accession	Total_gene_count	mmoX_mmoY	mmoB	mmoZ	mmoC_1	mmoC_2	mmoC_3	mmoG	pmoC_amoC	pmoA_putative	pmoA_amoA	pmoB_amoB	methanethiol_oxidase	Pathway_present
GCA_000762985.1_Mycobacterium_rufum	000762985	GB_GCA_000762985.1	Mycobacterium	Mycobacterium_rufum	GCA_000762985.1	GCA_000762985.1	5443	0	0	0	8	12	11	2	0	0	0	0	0	NA
GCA_001312645.1_Rhodococcus_sp001312645	001312645	GB_GCA_001312645.1	Rhodococcus	Rhodococcus_sp001312645	GCA_001312645.1	GCA_001312645.1	8369	3	1	0	15	25	19	3	0	0	0	0	0	sMMO_without_gamma
GCA_903927745.1_Mycobacterium_sp903927745	903927745	GB_GCA_903927745.1	Mycobacterium	Mycobacterium_sp903927745	GCA_903927745.1	GCA_903927745.1	3343	0	0	0	2	5	3	2	0	0	0	0	0	NA
GCF_000248075.1_Gordonia_otitidis	000248075	RS_GCF_000248075.1	Gordonia	Gordonia_otitidis	GCA_000248075.2	GCA_000248075.2	4943	0	0	0	11	16	15	2	0	0	0	0	0	NA
GCF_000296405.1_Corynebacterium_otitidis	000296405	RS_GCF_000296405.1	Corynebacterium	Corynebacterium_otitidis	GCA_000296405.1	GCA_000296405.1	1846	0	0	0	0	0	0	2	0	0	0	0	0	NA
GCF_000308535.1_Nocardia_cerradoensis	000308535	RS_GCF_000308535.1	Nocardia	Nocardia_cerradoensis	GCA_000308535.1	GCA_000308535.1	7099	0	0	0	10	13	12	2	0	0	0	0	0	NA
GCF_000332995.1_Gordonia_amicalis	000332995	RS_GCF_000332995.1	Gordonia	Gordonia_amicalis	GCA_000332995.1	GCA_000332995.1	4528	3	1	0	13	20	18	4	0	0	0	0	0	sMMO_without_gamma
GCF_000344135.1_Gordonia_malaquae	000344135	RS_GCF_000344135.1	Gordonia	Gordonia_malaquae	GCA_000344135.1	GCA_000344135.1	4271	0	0	0	7	8	9	1	0	0	0	0	0	NA
GCF_000426065.1_Mycobacterium_sp000426065	000426065	RS_GCF_000426065.1	Mycobacterium	Mycobacterium_sp000426065	GCA_000426065.1	GCA_000426065.1	6322	0	0	0	10	17	16	2	0	0	0	0	0	NA
GCF_000455325.1_Mycobacterium_septicum	000455325	RS_GCF_000455325.1	Mycobacterium	Mycobacterium_septicum	GCA_000455325.1	GCA_000455325.1	6624	0	0	0	7	16	11	2	0	0	0	0	0	NA
GCF_000524475.1_Tomitella_biformata	000524475	RS_GCF_000524475.1	Tomitella	Tomitella_biformata	GCA_000524475.1	GCA_000524475.1	4372	0	0	0	9	11	9	2	0	0	0	0	0	NA
GCF_000738175.1_Corynebacterium_jeikeium_C	000738175	RS_GCF_000738175.1	Corynebacterium	Corynebacterium_jeikeium_C	GCA_000738175.1	GCA_000738175.1	2097	0	0	0	1	0	1	2	0	0	0	0	0	NA
GCF_000833575.1_Corynebacterium_singulare	000833575	RS_GCF_000833575.1	Corynebacterium	Corynebacterium_singulare	GCA_000833575.1	GCA_000833575.1	2561	0	0	0	1	0	0	2	0	0	0	0	0	NA
GCF_001552615.1_Millisia_brevis	001552615	RS_GCF_001552615.1	Millisia	Millisia_brevis	GCA_001552615.1	GCA_001552615.1	4950	2	1	0	10	11	10	3	0	0	0	0	0	sMMO_without_gamma
GCF_001552715.1_Mycobacterium_vaccae	001552715	RS_GCF_001552715.1	Mycobacterium	Mycobacterium_vaccae	GCA_001552715.1	GCA_001552715.1	5913	0	0	0	9	19	15	2	0	0	0	0	1	NA
GCF_001575205.1_Tsukamurella_pseudospumae	001575205	RS_GCF_001575205.1	Tsukamurella	Tsukamurella_pseudospumae	GCA_001575205.1	GCA_001575205.1	4617	0	0	0	12	13	14	2	0	0	0	0	0	NA
GCF_001665235.1_Mycobacterium_sp001665235	001665235	RS_GCF_001665235.1	Mycobacterium	Mycobacterium_sp001665235	GCA_001665235.1	GCA_001665235.1	5065	0	0	0	7	10	10	2	0	0	0	0	0	NA
GCF_001665395.1_Mycobacterium_sp001665395	001665395	RS_GCF_001665395.1	Mycobacterium	Mycobacterium_sp001665395	GCA_001665395.1	GCA_001665395.1	4965	0	0	0	9	13	10	2	0	0	0	0	0	NA
GCF_001667275.1_Mycobacterium_sp001667275	001667275	RS_GCF_001667275.1	Mycobacterium	Mycobacterium_sp001667275	GCA_001667275.1	GCA_001667275.1	4674	0	0	0	7	11	9	2	0	0	0	0	0	NA
GCF_001672975.1_Mycobacterium_sp001672975	001672975	RS_GCF_001672975.1	Mycobacterium	Mycobacterium_sp001672975	GCA_001672975.1	GCA_001672975.1	5125	0	0	0	9	14	12	2	0	0	0	0	0	NA
GCF_001894765.1_Rhodococcus_C_corynebacterioides	001894765	RS_GCF_001894765.1	Rhodococcus_C	Rhodococcus_C_corynebacterioides	GCA_001894765.1	GCA_001894765.1	3652	0	0	0	8	8	10	2	0	0	0	0	0	NA
GCF_001907655.1_Mycobacterium_diernhoferi	001907655	RS_GCF_001907655.1	Mycobacterium	Mycobacterium_diernhoferi	GCA_001907655.1	GCA_001907655.1	5530	0	0	0	10	19	17	2	0	0	0	0	1	NA
GCF_001942625.1_Mycobacterium_syngnathidarum	001942625	RS_GCF_001942625.1	Mycobacterium	Mycobacterium_syngnathidarum	GCA_001942625.1	GCA_001942625.1	5898	0	0	0	8	12	12	2	0	0	0	0	0	NA
GCF_002086125.1_Mycobacterium_arosiense	002086125	RS_GCF_002086125.1	Mycobacterium	Mycobacterium_arosiense	GCA_002086125.1	GCA_002086125.1	5579	0	0	0	8	15	12	2	0	0	0	0	0	NA
GCF_002086305.1_Mycobacterium_malmoense_B	002086305	RS_GCF_002086305.1	Mycobacterium	Mycobacterium_malmoense_B	GCA_002086305.1	GCA_002086305.1	4765	0	0	0	7	11	10	2	0	0	0	0	0	NA
GCF_002086795.1_Mycobacterium_tusciae	002086795	RS_GCF_002086795.1	Mycobacterium	Mycobacterium_tusciae	GCA_002086795.1	GCA_002086795.1	5840	0	0	0	9	15	13	2	0	0	0	0	0	NA
GCF_002091985.1_Rhodococcus_B_sp002091985	002091985	RS_GCF_002091985.1	Rhodococcus_B	Rhodococcus_B_sp002091985	GCA_002091985.1	GCA_002091985.1	3956	0	0	0	9	7	11	2	0	0	0	0	0	NA
GCF_002101705.1_Mycobacterium_iranicum	002101705	RS_GCF_002101705.1	Mycobacterium	Mycobacterium_iranicum	GCA_002101705.1	GCA_002101705.1	5833	0	0	0	7	13	10	2	0	0	0	0	0	NA
GCF_002259405.1_Rhodococcus_B_sp002259405	002259405	RS_GCF_002259405.1	Rhodococcus_B	Rhodococcus_B_sp002259405	GCA_002259405.1	GCA_002259405.1	5305	0	0	0	14	19	19	2	0	0	0	0	0	NA
GCF_002259485.1_Rhodococcus_B_sp002259485	002259485	RS_GCF_002259485.1	Rhodococcus_B	Rhodococcus_B_sp002259485	GCA_002259485.1	GCA_002259485.1	5157	0	0	0	13	16	16	2	0	0	0	0	0	NA
GCF_002563965.1_Corynebacterium_renale	002563965	RS_GCF_002563965.1	Corynebacterium	Corynebacterium_renale	GCA_002563965.1	GCA_002563965.1	2145	0	0	0	0	1	0	2	0	0	0	0	0	NA
GCF_002887815.1_Mycobacterium_sp002887815	002887815	RS_GCF_002887815.1	Mycobacterium	Mycobacterium_sp002887815	GCA_002887815.1	GCA_002887815.1	5805	6	3	1	10	19	15	3	1	0	1	1	0	sMMO_pMMO
GCF_007559005.1_Gordonia_sp004353055	007559005	RS_GCF_007559005.1	Gordonia	Gordonia_sp004353055	GCA_007559005.1	GCA_007559005.1	2952	0	0	0	8	8	8	1	0	0	0	0	0	NA
GCF_007970465.1_Corynebacterium_nuruki	007970465	RS_GCF_007970465.1	Corynebacterium	Corynebacterium_nuruki	GCA_007970465.1	GCA_007970465.1	2841	0	0	0	4	5	3	2	0	0	0	0	0	NA
GCF_010729305.1_Mycobacterium_psychrotolerans	010729305	RS_GCF_010729305.1	Mycobacterium	Mycobacterium_psychrotolerans	GCA_010729305.1	GCA_010729305.1	5555	0	0	0	8	13	12	2	0	0	0	0	3	NA
GCF_010730195.1_Mycobacterium_conspicuum	010730195	RS_GCF_010730195.1	Mycobacterium	Mycobacterium_conspicuum	GCA_010730195.1	GCA_010730195.1	5782	0	0	0	8	15	10	2	0	0	0	0	0	NA
GCF_012844225.1_Rhodococcus_sp012844225	012844225	RS_GCF_012844225.1	Rhodococcus	Rhodococcus_sp012844225	GCA_012844225.1	GCA_012844225.1	4054	0	0	0	9	15	14	2	0	0	0	0	0	NA
GCF_014126825.1_Tomitella_sp014126825	014126825	RS_GCF_014126825.1	Tomitella	Tomitella_sp014126825	GCA_014126825.1	GCA_014126825.1	4030	0	0	0	6	6	6	2	0	0	0	0	0	NA
GCF_014217785.1_Rhodococcus_triatomae	014217785	RS_GCF_014217785.1	Rhodococcus	Rhodococcus_triatomae	GCA_014217785.1	GCA_014217785.1	4314	0	0	0	11	9	14	2	0	0	0	0	0	NA
GCF_014267345.1_Corynebacterium_sp014267345	014267345	RS_GCF_014267345.1	Corynebacterium	Corynebacterium_sp014267345	GCA_014267345.1	GCA_014267345.1	2007	0	0	0	0	0	1	2	0	0	0	0	0	NA
GCF_014522205.1_Corynebacterium_sp014522205	014522205	RS_GCF_014522205.1	Corynebacterium	Corynebacterium_sp014522205	GCA_014522205.1	GCA_014522205.1	2358	0	0	0	4	5	6	2	0	0	0	0	0	NA
GCF_900105305.1_Corynebacterium_timonense	900105305	RS_GCF_900105305.1	Corynebacterium	Corynebacterium_timonense	GCA_900105305.1	GCA_900105305.1	2325	0	0	0	0	0	0	2	0	0	0	0	0	NA
GCF_900111805.1_Rhodococcus_C_kroppenstedtii	900111805	RS_GCF_900111805.1	Rhodococcus_C	Rhodococcus_C_kroppenstedtii	GCA_900111805.1	GCA_900111805.1	3816	0	0	0	7	6	7	2	0	0	0	0	0	NA
GCF_900155535.1_Corynebacterium_urinapleomorphum	900155535	RS_GCF_900155535.1	Corynebacterium	Corynebacterium_urinapleomorphum	GCA_900155535.1	GCA_900155535.1	2098	0	0	0	0	0	0	2	0	0	0	0	0	NA
GCF_900157365.1_Mycobacterium_numidiamassiliense	900157365	RS_GCF_900157365.1	Mycobacterium	Mycobacterium_numidiamassiliense	GCA_900157365.1	GCA_900157365.1	5834	2	1	0	6	11	10	2	0	0	0	0	1	sMMO_without_gamma
GCF_900232865.1_Corynebacterium_dentalis	900232865	RS_GCF_900232865.1	Corynebacterium	Corynebacterium_dentalis	GCA_900232865.1	GCA_900232865.1	2080	0	0	0	1	0	1	2	0	0	0	0	0	NA
GCF_900411315.1_Corynebacterium_senegalense	900411315	RS_GCF_900411315.1	Corynebacterium	Corynebacterium_senegalense	GCA_900411315.1	GCA_900411315.1	2176	0	0	0	0	0	0	2	0	0	0	0	0	NA
GCA_002102225.1_Mycobacterium_interjectum_B	002102225	GB_GCA_002102225.1	Mycobacterium	Mycobacterium_interjectum_B	GCA_002102225.1	GCA_002102225.1	5353	0	0	0	8	12	9	2	0	0	0	0	0	NA
GCA_012837295.1_Corynebacterium_sp012837295	012837295	GB_GCA_012837295.1	Corynebacterium	Corynebacterium_sp012837295	GCA_012837295.1	GCA_012837295.1	2467	0	0	0	3	2	4	3	0	0	0	0	0	NA
GCA_013602415.1_Rhodococcus_sp013602415	013602415	GB_GCA_013602415.1	Rhodococcus	Rhodococcus_sp013602415	GCA_013602415.1	GCA_013602415.2	5604	2	1	0	15	25	20	3	0	0	0	0	1	sMMO_without_gamma
GCA_902782855.1_Corynebacterium_sp902782855	902782855	GB_GCA_902782855.1	Corynebacterium	Corynebacterium_sp902782855	GCA_902782855.1	GCA_902782855.1	2800	0	0	0	2	4	3	2	0	0	0	0	0	NA
GCF_000092825.1_Segniliparus_rotundus	000092825	RS_GCF_000092825.1	Segniliparus	Segniliparus_rotundus	GCA_000092825.1	GCA_000092825.1	3006	0	0	0	5	4	7	2	0	0	0	0	0	NA
GCF_000308475.2_Nocardia_brasiliensis	000308475	RS_GCF_000308475.2	Nocardia	Nocardia_brasiliensis	GCA_000308475.2	GCA_000308475.2	8111	0	0	0	9	14	12	2	0	0	0	0	0	NA
GCF_000308755.1_Nocardia_pneumoniae	000308755	RS_GCF_000308755.1	Nocardia	Nocardia_pneumoniae	GCA_000308755.1	GCA_000308755.1	6777	0	0	0	11	11	11	2	0	0	0	0	1	NA
GCF_000312385.1_Tsukamurella_sp000312385	000312385	RS_GCF_000312385.1	Tsukamurella	Tsukamurella_sp000312385	GCA_000312385.1	GCA_000312385.1	4367	0	0	0	7	8	8	2	0	0	0	0	0	NA
GCF_000375525.1_Corynebacterium_propinquum	000375525	RS_GCF_000375525.1	Corynebacterium	Corynebacterium_propinquum	GCA_000375525.1	GCA_000375525.1	2214	0	0	0	1	1	1	2	0	0	0	0	0	NA
GCF_000379705.1_Corynebacterium_caspium	000379705	RS_GCF_000379705.1	Corynebacterium	Corynebacterium_caspium	GCA_000379705.1	GCA_000379705.1	1633	0	0	0	0	0	0	2	0	0	0	0	0	NA
GCF_000427865.1_Corynebacterium_sputi	000427865	RS_GCF_000427865.1	Corynebacterium	Corynebacterium_sputi	GCA_000427865.1	GCA_000427865.1	2763	0	0	0	2	3	3	2	0	0	0	0	0	NA
GCF_000442645.1_Corynebacterium_maris	000442645	RS_GCF_000442645.1	Corynebacterium	Corynebacterium_maris	GCA_000442645.1	GCA_000442645.1	2584	0	0	0	4	8	4	2	0	0	0	0	0	NA
GCF_000455125.1_Mycobacterium_sp000455125	000455125	RS_GCF_000455125.1	Mycobacterium	Mycobacterium_sp000455125	GCA_000455125.1	GCA_000455125.1	4118	0	0	0	6	8	8	2	0	0	0	0	0	NA
GCF_000819445.1_Corynebacterium_humireducens	000819445	RS_GCF_000819445.1	Corynebacterium	Corynebacterium_humireducens	GCA_000819445.1	GCA_000819445.1	2545	0	0	0	3	3	2	2	0	0	0	0	0	NA
GCF_000954115.1_Rhodococcus_B_sp000954115	000954115	RS_GCF_000954115.1	Rhodococcus_B	Rhodococcus_B_sp000954115	GCA_000954115.1	GCA_000954115.1	5213	0	0	0	10	12	13	2	0	0	0	0	0	NA
GCF_000966355.1_Mycobacterium_lepromatosis	000966355	RS_GCF_000966355.1	Mycobacterium	Mycobacterium_lepromatosis	GCA_000966355.1	GCA_000966355.1	1477	0	0	0	0	0	0	2	0	0	0	0	0	NA
GCF_001457455.1_Corynebacterium_diphtheriae	001457455	RS_GCF_001457455.1	Corynebacterium	Corynebacterium_diphtheriae	GCA_001457455.1	GCA_001457455.1	2337	0	0	0	2	1	1	2	0	0	0	0	0	NA
GCF_001500125.1_Mycobacterium_sp001500125	001500125	RS_GCF_001500125.1	Mycobacterium	Mycobacterium_sp001500125	GCA_001500125.1	GCA_001500125.1	4846	0	0	0	8	14	12	2	0	0	0	0	0	NA
GCF_001592365.1_Gordonia_hydrophobica	001592365	RS_GCF_001592365.1	Gordonia	Gordonia_hydrophobica	GCA_001592365.1	GCA_001592365.1	4226	6	3	0	9	10	13	2	0	0	0	0	0	sMMO_without_gamma
GCF_001612725.1_Nocardia_anaemiae	001612725	RS_GCF_001612725.1	Nocardia	Nocardia_anaemiae	GCA_001612725.1	GCA_001612725.1	7832	0	0	0	11	15	12	2	0	0	0	0	0	NA
GCF_001612985.1_Nocardia_gamkensis	001612985	RS_GCF_001612985.1	Nocardia	Nocardia_gamkensis	GCA_001612985.1	GCA_001612985.1	7105	0	0	0	14	16	15	2	0	0	0	0	0	NA
GCF_001665255.1_Mycobacterium_sp001665255	001665255	RS_GCF_001665255.1	Mycobacterium	Mycobacterium_sp001665255	GCA_001665255.1	GCA_001665255.1	4780	0	0	0	7	10	9	2	0	0	0	0	0	NA
GCF_001665295.1_Mycobacterium_sp001665295	001665295	RS_GCF_001665295.1	Mycobacterium	Mycobacterium_sp001665295	GCA_001665295.1	GCA_001665295.1	5580	0	0	0	8	13	8	2	0	0	0	0	0	NA
GCF_001665785.1_Mycobacterium_peregrinum_A	001665785	RS_GCF_001665785.1	Mycobacterium	Mycobacterium_peregrinum_A	GCA_001665785.1	GCA_001665785.1	6318	0	0	0	8	15	14	2	0	0	0	0	0	NA
GCF_001665835.1_Mycobacterium_colombiense_A	001665835	RS_GCF_001665835.1	Mycobacterium	Mycobacterium_colombiense_A	GCA_001665835.1	GCA_001665835.1	4970	0	0	0	10	11	11	2	0	0	0	0	0	NA
GCF_001668625.1_Mycobacterium_sp001668625	001668625	RS_GCF_001668625.1	Mycobacterium	Mycobacterium_sp001668625	GCA_001668625.1	GCA_001668625.1	3348	0	0	0	4	7	4	2	0	0	0	0	0	NA
GCF_001672815.1_Mycobacterium_sp001672815	001672815	RS_GCF_001672815.1	Mycobacterium	Mycobacterium_sp001672815	GCA_001672815.1	GCA_001672815.1	5919	0	0	0	8	15	9	2	0	0	0	0	0	NA
GCF_001807205.1_Corynebacterium_sp001807205	001807205	RS_GCF_001807205.1	Corynebacterium	Corynebacterium_sp001807205	GCA_001807205.1	GCA_001807205.1	2362	0	0	0	2	1	1	2	0	0	0	0	0	NA
GCF_001894885.1_Rhodococcus_marinonascens	001894885	RS_GCF_001894885.1	Rhodococcus	Rhodococcus_marinonascens	GCA_001894885.1	GCA_001894885.1	4778	2	1	0	8	10	10	2	0	0	0	0	8	sMMO_without_gamma
GCF_001941345.1_Corynebacterium_stationis	001941345	RS_GCF_001941345.1	Corynebacterium	Corynebacterium_stationis	GCA_001941345.1	GCA_001941345.1	2380	0	0	0	1	1	1	2	0	0	0	0	0	NA
GCF_001942345.1_Corynebacterium_sp001942345	001942345	RS_GCF_001942345.1	Corynebacterium	Corynebacterium_sp001942345	GCA_001942345.1	GCA_001942345.1	3245	0	0	0	2	6	2	2	0	0	0	0	0	NA
GCF_002086485.1_Mycobacterium_aquaticum	002086485	RS_GCF_002086485.1	Mycobacterium	Mycobacterium_aquaticum	GCA_002086485.1	GCA_002086485.1	7423	2	1	0	7	21	15	2	0	0	0	0	1	sMMO_without_gamma
GCF_002102175.1_Mycobacterium_gastri	002102175	RS_GCF_002102175.1	Mycobacterium	Mycobacterium_gastri	GCA_002102175.1	GCA_002102175.1	4819	0	0	0	7	14	10	2	0	0	0	0	0	NA
GCF_002258315.1_Rhodococcus_B_sp002258315	002258315	RS_GCF_002258315.1	Rhodococcus_B	Rhodococcus_B_sp002258315	GCA_002258315.1	GCA_002258315.1	5290	0	0	0	12	12	15	2	0	0	0	0	0	NA
GCF_002356315.1_Mycobacterium_shigaense	002356315	RS_GCF_002356315.1	Mycobacterium	Mycobacterium_shigaense	GCA_002356315.1	GCA_002356315.1	4920	2	1	0	5	8	8	2	0	0	0	0	0	sMMO_without_gamma
GCF_002356335.1_Mycobacterium_stephanolepidis	002356335	RS_GCF_002356335.1	Mycobacterium	Mycobacterium_stephanolepidis	GCA_002356335.1	GCA_002356335.1	4981	1	0	0	10	13	18	2	0	0	0	0	0	NA
GCF_002993285.1_Gordonia_iterans	002993285	RS_GCF_002993285.1	Gordonia	Gordonia_iterans	GCA_002993285.1	GCA_002993285.1	3458	0	0	0	6	6	9	1	0	0	0	0	0	NA
GCF_003052165.1_Dietzia_sp003052165	003052165	RS_GCF_003052165.1	Dietzia	Dietzia_sp003052165	GCA_003052165.1	GCA_003052165.1	3269	0	0	0	7	8	8	2	0	0	0	0	0	NA
GCF_003614435.1_Mycobacterium_paragordonae	003614435	RS_GCF_003614435.1	Mycobacterium	Mycobacterium_paragordonae	GCA_003614435.1	GCA_003614435.1	6265	0	0	0	10	18	16	2	0	0	0	0	0	NA
GCF_003855095.1_Gordonia_insulae	003855095	RS_GCF_003855095.1	Gordonia	Gordonia_insulae	GCA_003855095.1	GCA_003855095.1	5422	2	1	0	15	21	21	3	0	0	0	0	0	sMMO_without_gamma
GCF_004114895.1_Corynebacterium_pelargi	004114895	RS_GCF_004114895.1	Corynebacterium	Corynebacterium_pelargi	GCA_004114895.1	GCA_004114895.1	2157	0	0	0	2	2	2	2	0	0	0	0	0	NA
GCF_005863245.1_Nocardia_cyriacigeorgica_C	005863245	RS_GCF_005863245.1	Nocardia	Nocardia_cyriacigeorgica_C	GCA_005863245.1	GCA_005863245.1	5763	0	0	0	10	9	11	2	0	0	0	0	0	NA
GCF_006716565.1_Nocardia_bhagyanarayanae	006716565	RS_GCF_006716565.1	Nocardia	Nocardia_bhagyanarayanae	GCA_006716565.1	GCA_006716565.1	6565	0	0	0	13	12	13	2	0	0	0	0	0	NA
GCF_007641235.1_Corynebacterium_sanguinis	007641235	RS_GCF_007641235.1	Corynebacterium	Corynebacterium_sanguinis	GCA_007641235.1	GCA_007641235.1	2146	0	0	0	0	0	0	2	0	0	0	0	0	NA
GCF_008297975.1_YC2-7_sp008297975	008297975	RS_GCF_008297975.1	YC2-7	YC2-7_sp008297975	GCA_008297975.1	GCA_008297975.1	5222	0	0	0	13	12	14	2	0	0	0	0	0	NA
GCF_008329565.1_Mycobacterium_sp008329565	008329565	RS_GCF_008329565.1	Mycobacterium	Mycobacterium_sp008329565	GCA_008329565.1	GCA_008329565.1	5078	0	0	0	9	14	12	2	0	0	0	0	0	NA
GCF_009729415.1_Mycobacterium_sp009729415	009729415	RS_GCF_009729415.1	Mycobacterium	Mycobacterium_sp009729415	GCA_009729415.1	GCA_009729415.1	5668	0	0	0	12	19	18	2	0	0	0	0	0	NA
GCF_010548645.1_Gordonia_sp010548645	010548645	RS_GCF_010548645.1	Gordonia	Gordonia_sp010548645	GCA_010548645.1	GCA_010548645.1	4819	0	0	0	12	14	15	2	0	0	0	0	0	NA
GCF_010726765.1_Mycobacterium_gallinarum	010726765	RS_GCF_010726765.1	Mycobacterium	Mycobacterium_gallinarum	GCA_010726765.1	GCA_010726765.1	6202	0	0	0	7	14	9	2	0	0	0	0	0	NA
GCF_010731855.1_Mycobacterium_anyangense	010731855	RS_GCF_010731855.1	Mycobacterium	Mycobacterium_anyangense	GCA_010731855.1	GCA_010731855.1	5421	2	1	0	6	11	10	2	0	0	0	0	0	sMMO_without_gamma
GCF_011038645.1_Corynebacterium_sp011038645	011038645	RS_GCF_011038645.1	Corynebacterium	Corynebacterium_sp011038645	GCA_011038645.1	GCA_011038645.2	2039	0	0	0	0	0	0	2	0	0	0	0	0	NA
GCF_011745145.1_Mycobacterium_sp011745145	011745145	RS_GCF_011745145.1	Mycobacterium	Mycobacterium_sp011745145	GCA_011745145.1	GCA_011745145.1	6175	0	0	0	6	11	11	2	0	0	0	0	0	NA
GCF_012396015.1_Tsukamurella_spumae	012396015	RS_GCF_012396015.1	Tsukamurella	Tsukamurella_spumae	GCA_012396015.1	GCA_012396015.1	4275	0	0	0	10	10	9	2	0	0	0	0	0	NA
GCF_014218295.1_Mycobacterium_litorale_B	014218295	RS_GCF_014218295.1	Mycobacterium	Mycobacterium_litorale_B	GCA_014218295.1	GCA_014218295.1	5480	0	0	0	6	12	10	2	0	0	0	0	0	NA
GCF_900078675.2_Mycobacterium_interjectum	900078675	RS_GCF_900078675.2	Mycobacterium	Mycobacterium_interjectum	GCA_900078675.2	GCA_900078675.2	5846	0	0	0	8	12	8	2	0	0	0	0	0	NA
GCF_900103625.1_Corynebacterium_mycetoides	900103625	RS_GCF_900103625.1	Corynebacterium	Corynebacterium_mycetoides	GCA_900103625.1	GCA_900103625.1	2049	0	0	0	0	0	0	2	0	0	0	0	0	NA
GCA_002477755.1_Gordonia_sp002477755	002477755	GB_GCA_002477755.1	Gordonia	Gordonia_sp002477755	GCA_002477755.1	GCA_002477755.1	3659	0	0	0	8	9	10	0	0	0	0	0	0	NA
GCA_011334635.1_Mycobacterium_sp011334635	011334635	GB_GCA_011334635.1	Mycobacterium	Mycobacterium_sp011334635	GCA_011334635.1	GCA_011334635.1	4335	0	0	0	8	13	9	2	0	0	0	0	1	NA
GCA_900539985.1_Corynebacterium_sp900539985	900539985	GB_GCA_900539985.1	Corynebacterium	Corynebacterium_sp900539985	GCA_900539985.1	GCA_900539985.1	2164	0	0	0	0	0	0	2	0	0	0	0	0	NA
GCF_000069945.1_Corynebacterium_urealyticum	000069945	RS_GCF_000069945.1	Corynebacterium	Corynebacterium_urealyticum	GCA_000069945.1	GCA_000069945.1	2024	0	0	0	1	0	1	2	0	0	0	0	0	NA
GCF_000266905.1_Mycobacterium_chubuense_A	000266905	RS_GCF_000266905.1	Mycobacterium	Mycobacterium_chubuense_A	GCA_000266905.1	GCA_000266905.1	5843	10	5	1	14	18	18	3	1	0	1	1	3	sMMO_pMMO
GCF_000308375.1_Nocardia_aobensis	000308375	RS_GCF_000308375.1	Nocardia	Nocardia_aobensis	GCA_000308375.1	GCA_000308375.1	6955	2	1	0	11	14	15	2	0	0	0	0	0	sMMO_without_gamma
GCF_000308715.1_Nocardia_tenerifensis	000308715	RS_GCF_000308715.1	Nocardia	Nocardia_tenerifensis	GCA_000308715.1	GCA_000308715.1	9134	0	0	0	8	10	9	2	0	0	0	0	0	NA
GCF_000308855.1_Nocardia_veterana	000308855	RS_GCF_000308855.1	Nocardia	Nocardia_veterana	GCA_000308855.1	GCA_000308855.1	6097	0	0	0	9	8	12	2	0	0	0	0	0	NA
GCF_000373905.1_Mycobacterium_sp000373905	000373905	RS_GCF_000373905.1	Mycobacterium	Mycobacterium_sp000373905	GCA_000373905.1	GCA_000373905.1	4316	0	0	0	6	8	12	2	0	0	0	0	0	NA
GCF_000382405.1_Mycobacterium_sp000382405	000382405	RS_GCF_000382405.1	Mycobacterium	Mycobacterium_sp000382405	GCA_000382405.1	GCA_000382405.1	4321	0	0	0	6	6	12	2	0	0	0	0	0	NA
GCF_000418365.1_Corynebacterium_terpenotabidum	000418365	RS_GCF_000418365.1	Corynebacterium	Corynebacterium_terpenotabidum	GCA_000418365.1	GCA_000418365.1	2369	0	0	0	1	4	4	2	0	0	0	0	0	NA
GCF_000612725.1_Mycobacterium_austroafricanum	000612725	RS_GCF_000612725.1	Mycobacterium	Mycobacterium_austroafricanum	GCA_000612725.1	GCA_000612725.1	6424	0	0	0	9	15	10	2	0	0	0	0	0	NA
GCF_000723385.1_Mycobacterium_farcinogenes	000723385	RS_GCF_000723385.1	Mycobacterium	Mycobacterium_farcinogenes	GCA_000723385.1	GCA_000723385.1	5816	0	0	0	6	14	12	2	0	0	0	0	0	NA
GCF_001293125.1_Lawsonella_clevelandensis	001293125	RS_GCF_001293125.1	Lawsonella	Lawsonella_clevelandensis	GCA_001293125.1	GCA_001293125.1	1164	0	0	0	0	0	0	2	0	0	0	0	0	NA
GCF_001570425.1_Mycobacterium_brisbanense	001570425	RS_GCF_001570425.1	Mycobacterium	Mycobacterium_brisbanense	GCA_001570425.1	GCA_001570425.1	7129	2	1	0	7	23	16	3	0	0	0	0	0	sMMO_without_gamma
GCF_001570485.1_Mycobacterium_novocastrense	001570485	RS_GCF_001570485.1	Mycobacterium	Mycobacterium_novocastrense	GCA_001570485.1	GCA_001570485.1	6161	0	0	0	7	15	11	2	0	0	0	0	0	NA
GCF_001605725.1_Mycobacterium_immunogenum	001605725	RS_GCF_001605725.1	Mycobacterium	Mycobacterium_immunogenum	GCA_001605725.1	GCA_001605725.1	5217	0	0	0	7	12	14	2	0	0	0	0	0	NA
GCF_001612845.1_Nocardia_elegans	001612845	RS_GCF_001612845.1	Nocardia	Nocardia_elegans	GCA_001612845.1	GCA_001612845.1	6939	0	0	0	12	14	13	2	0	0	0	0	0	NA
GCF_001613205.1_Nocardia_sienata	001613205	RS_GCF_001613205.1	Nocardia	Nocardia_sienata	GCA_001613205.1	GCA_001613205.1	6266	2	1	0	10	13	15	2	0	0	0	0	0	sMMO_without_gamma
GCF_001645385.1_Rhodococcus_B_kyotonensis_B	001645385	RS_GCF_001645385.1	Rhodococcus_B	Rhodococcus_B_kyotonensis_B	GCA_001645385.1	GCA_001645385.1	4877	0	0	0	11	10	12	2	0	0	0	0	0	NA
GCF_001667145.1_Mycobacterium_sp001667145	001667145	RS_GCF_001667145.1	Mycobacterium	Mycobacterium_sp001667145	GCA_001667145.1	GCA_001667145.1	4461	0	0	0	10	12	11	2	0	0	0	0	0	NA
GCF_001667375.1_Mycobacterium_sinense_A	001667375	RS_GCF_001667375.1	Mycobacterium	Mycobacterium_sinense_A	GCA_001667375.1	GCA_001667375.1	4152	0	0	0	8	9	9	2	0	0	0	0	0	NA
GCF_001668725.1_Mycobacterium_sp001668725	001668725	RS_GCF_001668725.1	Mycobacterium	Mycobacterium_sp001668725	GCA_001668725.1	GCA_001668725.1	5122	0	0	0	7	12	8	2	0	0	0	0	0	NA
GCF_001881585.2_Mycobacterium_heckeshornense	001881585	RS_GCF_001881585.2	Mycobacterium	Mycobacterium_heckeshornense	GCA_001881585.2	GCA_001881585.2	4428	0	0	0	7	8	9	2	0	0	0	0	1	NA
GCF_002101885.1_Mycobacterium_senuense	002101885	RS_GCF_002101885.1	Mycobacterium	Mycobacterium_senuense	GCA_002101885.1	GCA_002101885.1	4106	0	0	0	8	8	7	2	0	0	0	0	0	NA
GCF_002102265.1_Mycobacterium_longobardum	002102265	RS_GCF_002102265.1	Mycobacterium	Mycobacterium_longobardum	GCA_002102265.1	GCA_002102265.1	4435	0	0	0	7	10	9	2	0	0	0	0	0	NA
GCF_002157835.1_Mycobacterium_dioxanotrophicus	002157835	RS_GCF_002157835.1	Mycobacterium	Mycobacterium_dioxanotrophicus	GCA_002157835.1	GCA_002157835.1	7339	2	1	0	7	20	16	4	1	0	1	1	1	pMMO
GCF_002245535.1_Mycobacterium_lehmannii	002245535	RS_GCF_002245535.1	Mycobacterium	Mycobacterium_lehmannii	GCA_002245535.1	GCA_002245535.1	5355	0	0	0	6	14	9	2	0	0	0	0	0	NA
GCF_002259415.1_Rhodococcus_B_sp002259415	002259415	RS_GCF_002259415.1	Rhodococcus_B	Rhodococcus_B_sp002259415	GCA_002259415.1	GCA_002259415.1	5394	0	0	0	10	13	12	2	0	0	0	0	0	NA
GCF_002303875.1_Rhodococcus_erythropolis_D	002303875	RS_GCF_002303875.1	Rhodococcus	Rhodococcus_erythropolis_D	GCA_002303875.1	GCA_002303875.1	6790	0	0	0	13	13	13	2	0	0	0	0	0	NA
GCF_002933465.1_Nocardia_nova_B	002933465	RS_GCF_002933465.1	Nocardia	Nocardia_nova_B	GCA_002933465.1	GCA_002933465.1	6234	0	0	0	10	14	13	2	0	0	0	0	0	NA
GCF_003096095.1_Dietzia_psychralcaliphila	003096095	RS_GCF_003096095.1	Dietzia	Dietzia_psychralcaliphila	GCA_003096095.1	GCA_003096095.1	3449	0	0	0	7	7	7	2	0	0	0	0	0	NA
GCF_003797825.1_Gordonia_sp003797825	003797825	RS_GCF_003797825.1	Gordonia	Gordonia_sp003797825	GCA_003797825.1	GCA_003797825.1	5200	4	2	0	15	19	22	3	0	0	0	0	0	sMMO_without_gamma
GCF_004011825.1_Rhodococcus_sp004011825	004011825	RS_GCF_004011825.1	Rhodococcus	Rhodococcus_sp004011825	GCA_004011825.1	GCA_004011825.1	3281	0	0	0	5	6	6	2	0	0	0	0	11	NA
GCF_004345605.1_Rhodococcus_sp004345605	004345605	RS_GCF_004345605.1	Rhodococcus	Rhodococcus_sp004345605	GCA_004345605.1	GCA_004345605.1	5843	0	0	0	15	21	20	2	0	0	0	0	0	NA
GCF_007489285.1_ID1734_sp007489285	007489285	RS_GCF_007489285.1	ID1734	ID1734_sp007489285	GCA_007489285.1	GCA_007489285.1	4749	0	0	0	14	16	17	2	0	0	0	0	0	NA
GCF_007559025.1_Tomitella_sp007559025	007559025	RS_GCF_007559025.1	Tomitella	Tomitella_sp007559025	GCA_007559025.1	GCA_007559025.1	3528	2	1	0	7	7	7	2	0	0	0	0	0	sMMO_without_gamma
GCF_008312885.1_Hoyosella_sp008312885	008312885	RS_GCF_008312885.1	Hoyosella	Hoyosella_sp008312885	GCA_008312885.1	GCA_008312885.1	3152	0	0	0	8	10	9	2	0	0	0	0	1	NA
GCF_010723305.1_Mycobacterium_botniense	010723305	RS_GCF_010723305.1	Mycobacterium	Mycobacterium_botniense	GCA_010723305.1	GCA_010723305.1	4089	2	1	0	7	11	8	3	0	0	0	0	0	sMMO_without_gamma
GCF_010731655.1_Mycobacterium_paraseoulense	010731655	RS_GCF_010731655.1	Mycobacterium	Mycobacterium_paraseoulense	GCA_010731655.1	GCA_010731655.1	5756	0	0	0	8	12	11	2	0	0	0	0	0	NA
GCF_011694515.1_Mycobacterium_sp011694515	011694515	RS_GCF_011694515.1	Mycobacterium	Mycobacterium_sp011694515	GCA_011694515.1	GCA_011694515.1	4823	2	1	0	6	11	8	2	0	0	0	0	2	sMMO_without_gamma
GCF_013449725.1_Mycobacterium_sp013449725	013449725	RS_GCF_013449725.1	Mycobacterium	Mycobacterium_sp013449725	GCA_013449725.1	GCA_013449725.1	4659	0	0	0	12	14	17	2	0	0	0	0	0	NA
GCF_013744875.1_Nocardia_sp013744875	013744875	RS_GCF_013744875.1	Nocardia	Nocardia_sp013744875	GCA_013744875.1	GCA_013744875.1	7450	0	0	0	12	12	15	2	0	0	0	0	0	NA
GCF_014144865.1_Dietzia_aerolata	014144865	RS_GCF_014144865.1	Dietzia	Dietzia_aerolata	GCA_014144865.1	GCA_014144865.1	3228	0	0	0	5	6	5	2	0	0	0	0	0	NA
GCF_014490575.1_Corynebacterium_sp014490575	014490575	RS_GCF_014490575.1	Corynebacterium	Corynebacterium_sp014490575	GCA_014490575.1	GCA_014490575.1	1898	0	0	0	0	0	0	2	0	0	0	0	0	NA
GCF_900105195.1_Rhodococcus_pyridinivorans	900105195	RS_GCF_900105195.1	Rhodococcus	Rhodococcus_pyridinivorans	GCA_900105195.1	GCA_900105195.1	4663	0	0	0	14	21	16	2	0	0	0	0	0	NA
GCF_900105505.1_Corynebacterium_coyleae	900105505	RS_GCF_900105505.1	Corynebacterium	Corynebacterium_coyleae	GCA_900105505.1	GCA_900105505.1	2367	0	0	0	0	0	0	2	0	0	0	0	0	NA
GCF_900156035.1_Corynebacterium_afermentans	900156035	RS_GCF_900156035.1	Corynebacterium	Corynebacterium_afermentans	GCA_900156035.1	GCA_900156035.1	2171	0	0	0	0	0	1	2	0	0	0	0	0	NA
GCF_900455735.1_Rhodococcus_wratislaviensis	900455735	RS_GCF_900455735.1	Rhodococcus	Rhodococcus_wratislaviensis	GCA_900455735.1	GCA_900455735.1	7064	2	1	0	16	31	26	2	0	0	0	0	0	sMMO_without_gamma
GCA_005789055.1_Mycobacterium_sp005789055	005789055	GB_GCA_005789055.1	Mycobacterium	Mycobacterium_sp005789055	GCA_005789055.1	GCA_005789055.1	2280	0	0	0	1	2	1	1	0	0	0	0	1	NA
GCA_013362555.1_JABFVX01_sp013362555	013362555	GB_GCA_013362555.1	JABFVX01	JABFVX01_sp013362555	GCA_013362555.1	GCA_013362555.1	3886	0	0	0	8	6	8	1	0	0	0	0	0	NA
GCA_014639795.1_Gordonia_B_jinhuaensis	014639795	GB_GCA_014639795.1	Gordonia_B	Gordonia_B_jinhuaensis	GCA_014639795.1	GCA_014639795.1	4011	0	0	0	7	14	11	2	0	0	0	0	0	NA
GCA_014645735.1_Nocardia_jinanensis	014645735	GB_GCA_014645735.1	Nocardia	Nocardia_jinanensis	GCA_014645735.1	GCA_014645735.1	7291	0	0	0	8	18	11	2	0	0	0	0	0	NA
GCA_900618065.1_Corynebacterium_sp900618065	900618065	GB_GCA_900618065.1	Corynebacterium	Corynebacterium_sp900618065	GCA_900618065.1	GCA_900618065.1	2359	0	0	0	0	0	0	2	0	0	0	0	0	NA
GCF_000164135.1_Mycobacterium_parascrofulaceum	000164135	RS_GCF_000164135.1	Mycobacterium	Mycobacterium_parascrofulaceum	GCA_000164135.1	GCA_000164135.1	6456	0	0	0	8	15	10	2	0	0	0	0	0	NA
GCF_000183325.1_Corynebacterium_bovis	000183325	RS_GCF_000183325.1	Corynebacterium	Corynebacterium_bovis	GCA_000183325.2	GCA_000183325.2	2285	0	0	0	1	0	2	2	0	0	0	0	0	NA
GCF_000308815.1_Nocardia_concava	000308815	RS_GCF_000308815.1	Nocardia	Nocardia_concava	GCA_000308815.1	GCA_000308815.1	8412	0	0	0	13	14	17	2	0	0	0	0	0	NA
GCF_000328565.1_Mycobacterium_sp000328565	000328565	RS_GCF_000328565.1	Mycobacterium	Mycobacterium_sp000328565	GCA_000328565.1	GCA_000328565.1	6939	6	3	0	9	18	13	3	0	0	0	0	1	sMMO_without_gamma
GCF_000333035.1_Gordonia_sihwensis	000333035	RS_GCF_000333035.1	Gordonia	Gordonia_sihwensis	GCA_000333035.1	GCA_000333035.1	3904	2	1	0	8	7	9	1	0	0	0	0	0	sMMO_without_gamma
GCF_000341345.1_Corynebacterium_halotolerans	000341345	RS_GCF_000341345.1	Corynebacterium	Corynebacterium_halotolerans	GCA_000341345.1	GCA_000341345.1	2865	0	0	0	7	9	9	2	0	0	0	0	0	NA
GCF_000411375.1_Corynebacterium_pyruviciproducens	000411375	RS_GCF_000411375.1	Corynebacterium	Corynebacterium_pyruviciproducens	GCA_000411375.1	GCA_000411375.1	2447	0	0	0	1	1	0	2	0	0	0	0	0	NA
GCF_000805385.1_Mycobacterium_setense	000805385	RS_GCF_000805385.1	Mycobacterium	Mycobacterium_setense	GCA_000805385.1	GCA_000805385.1	5597	0	0	0	8	12	12	2	0	0	0	0	0	NA
GCF_001021045.1_Corynebacterium_testudinoris	001021045	RS_GCF_001021045.1	Corynebacterium	Corynebacterium_testudinoris	GCA_001021045.1	GCA_001021045.1	2560	0	0	0	4	3	2	2	0	0	0	0	0	NA
GCF_001044245.1_Mycobacterium_obuense	001044245	RS_GCF_001044245.1	Mycobacterium	Mycobacterium_obuense	GCA_001044245.1	GCA_001044245.1	5444	0	0	0	8	12	13	2	0	0	0	0	0	NA
GCF_001044255.1_Mycobacterium_chubuense	001044255	RS_GCF_001044255.1	Mycobacterium	Mycobacterium_chubuense	GCA_001044255.1	GCA_001044255.1	5700	0	0	0	6	11	10	2	0	0	0	0	1	NA
GCF_001050035.1_Mycobacterium_komanii	001050035	RS_GCF_001050035.1	Mycobacterium	Mycobacterium_komanii	GCA_001050035.1	GCA_001050035.1	5140	0	0	0	7	13	9	2	0	0	0	0	0	NA
GCF_001056295.1_Corynebacterium_halotolerans_A	001056295	RS_GCF_001056295.1	Corynebacterium	Corynebacterium_halotolerans_A	GCA_001056295.1	GCA_001056295.1	2740	0	0	0	2	1	2	2	0	0	0	0	0	NA
GCF_001373395.1_Mycobacterium_lentiflavum	001373395	RS_GCF_001373395.1	Mycobacterium	Mycobacterium_lentiflavum	GCA_001373395.1	GCA_001373395.1	6354	4	2	0	8	17	11	2	0	0	0	0	0	sMMO_without_gamma
GCF_001612665.1_Nocardia_alba	001612665	RS_GCF_001612665.1	Nocardia	Nocardia_alba	GCA_001612665.1	GCA_001612665.1	6607	0	0	0	11	13	14	2	0	0	0	0	0	NA
GCF_001613045.1_Nocardia_lijiangensis	001613045	RS_GCF_001613045.1	Nocardia	Nocardia_lijiangensis	GCA_001613045.1	GCA_001613045.1	7278	0	0	0	11	9	13	2	0	0	0	0	1	NA
GCF_001613385.1_Nocardia_flavorosea	001613385	RS_GCF_001613385.1	Nocardia	Nocardia_flavorosea	GCA_001613385.1	GCA_001613385.1	6849	0	0	0	9	12	10	2	0	0	0	0	0	NA
GCF_001665625.1_Mycobacterium_peregrinum_B	001665625	RS_GCF_001665625.1	Mycobacterium	Mycobacterium_peregrinum_B	GCA_001665625.1	GCA_001665625.1	6261	0	0	0	9	14	13	2	0	0	0	0	0	NA
GCF_001667035.1_Mycobacterium_sp001667035	001667035	RS_GCF_001667035.1	Mycobacterium	Mycobacterium_sp001667035	GCA_001667035.1	GCA_001667035.1	5160	0	0	0	7	14	8	2	0	0	0	0	1	NA
GCF_001667075.1_Mycobacterium_sp001667075	001667075	RS_GCF_001667075.1	Mycobacterium	Mycobacterium_sp001667075	GCA_001667075.1	GCA_001667075.1	4911	0	0	0	8	11	10	2	0	0	0	0	0	NA
GCF_002086155.1_Mycobacterium_angelicum	002086155	RS_GCF_002086155.1	Mycobacterium	Mycobacterium_angelicum	GCA_002086155.1	GCA_002086155.1	5865	0	0	0	7	13	9	2	0	0	0	0	0	NA
GCF_002086635.1_Mycobacterium_alsense	002086635	RS_GCF_002086635.1	Mycobacterium	Mycobacterium_alsense	GCA_002086635.1	GCA_002086635.1	5206	2	1	0	11	15	12	2	0	0	0	0	0	sMMO_without_gamma
GCF_002101775.1_Mycobacterium_nonchromogenicum	002101775	RS_GCF_002101775.1	Mycobacterium	Mycobacterium_nonchromogenicum	GCA_002101775.1	GCA_002101775.1	3988	4	2	0	7	9	8	2	0	0	0	0	0	sMMO_without_gamma
GCF_002101785.1_Mycobacterium_palustre	002101785	RS_GCF_002101785.1	Mycobacterium	Mycobacterium_palustre	GCA_002101785.1	GCA_002101785.1	5344	1	1	0	7	14	10	2	0	0	0	0	0	sMMO_without_gamma
GCF_003130705.1_Rhodococcus_sp003130705	003130705	RS_GCF_003130705.1	Rhodococcus	Rhodococcus_sp003130705	GCA_003130705.1	GCA_003130705.1	6882	6	4	0	22	42	31	3	0	0	0	0	0	sMMO_without_gamma
GCF_003201655.1_Mycobacterium_moriokaense_A	003201655	RS_GCF_003201655.1	Mycobacterium	Mycobacterium_moriokaense_A	GCA_003201655.1	GCA_003201655.1	6556	2	1	1	7	11	9	2	0	0	0	0	1	sMMO
GCF_003719305.1_Mycobacterium_sp003719305	003719305	RS_GCF_003719305.1	Mycobacterium	Mycobacterium_sp003719305	GCA_003719305.1	GCA_003719305.1	6755	4	2	1	10	24	12	3	0	0	0	0	2	sMMO
GCF_005222675.1_Mycobacterium_sp005222675	005222675	RS_GCF_005222675.1	Mycobacterium	Mycobacterium_sp005222675	GCA_005222675.1	GCA_005222675.1	6172	0	0	0	9	14	14	2	0	0	0	0	0	NA
GCF_007714185.1_Mycobacterium_sp007714185	007714185	RS_GCF_007714185.1	Mycobacterium	Mycobacterium_sp007714185	GCA_007714185.1	GCA_007714185.1	5126	4	2	0	10	18	10	2	0	0	0	0	0	sMMO_without_gamma
GCF_007858435.1_Tsukamurella_asaccharolytica	007858435	RS_GCF_007858435.1	Tsukamurella	Tsukamurella_asaccharolytica	GCA_007858435.1	GCA_007858435.1	3827	0	0	0	9	9	8	2	0	0	0	0	0	NA
GCF_007904105.1_Corynebacterium_sp007904105	007904105	RS_GCF_007904105.1	Corynebacterium	Corynebacterium_sp007904105	GCA_007904105.1	GCA_007904105.1	1922	0	0	0	1	1	1	2	0	0	0	0	0	NA
GCF_010725485.1_Mycobacterium_sp002946335	010725485	RS_GCF_010725485.1	Mycobacterium	Mycobacterium_sp002946335	GCA_010725485.1	GCA_010725485.1	5741	0	0	0	7	17	14	2	0	0	0	0	0	NA
GCF_010731615.1_Mycobacterium_insubricum	010731615	RS_GCF_010731615.1	Mycobacterium	Mycobacterium_insubricum	GCA_010731615.1	GCA_010731615.1	4336	0	0	0	5	11	9	2	0	0	0	0	0	NA
GCF_011058165.1_Rhodococcus_aetherivorans	011058165	RS_GCF_011058165.1	Rhodococcus	Rhodococcus_aetherivorans	GCA_011058165.1	GCA_011058165.1	5798	4	2	0	18	22	21	4	0	0	0	0	1	sMMO_without_gamma
GCF_011290605.1_Gordonia_sp002009645	011290605	RS_GCF_011290605.1	Gordonia	Gordonia_sp002009645	GCA_011290605.1	GCA_011290605.1	4579	0	0	0	12	18	18	2	0	0	0	0	0	NA
GCF_011612265.1_Corynebacterium_matruchotii	011612265	RS_GCF_011612265.1	Corynebacterium	Corynebacterium_matruchotii	GCA_011612265.1	GCA_011612265.2	2445	0	0	0	0	0	0	2	0	0	0	0	0	NA
GCF_013404075.1_Mycobacterium_sp013404075	013404075	RS_GCF_013404075.1	Mycobacterium	Mycobacterium_sp013404075	GCA_013404075.1	GCA_013404075.1	6864	2	1	0	7	16	13	2	0	0	0	0	0	sMMO_without_gamma
GCF_014191505.1_Hoyosella_altamirensis	014191505	RS_GCF_014191505.1	Hoyosella	Hoyosella_altamirensis	GCA_014191505.1	GCA_014191505.1	4633	2	1	0	13	15	16	3	0	0	0	0	0	sMMO_without_gamma
GCF_014281965.1_Rhodococcus_B_sp014281965	014281965	RS_GCF_014281965.1	Rhodococcus_B	Rhodococcus_B_sp014281965	GCA_014281965.1	GCA_014281965.1	4165	0	0	0	11	8	13	2	0	0	0	0	0	NA
GCF_900104775.1_Tsukamurella_tyrosinosolvens	900104775	RS_GCF_900104775.1	Tsukamurella	Tsukamurella_tyrosinosolvens	GCA_900104775.1	GCA_900104775.1	5248	0	0	0	10	12	12	2	0	0	0	0	0	NA
GCF_900176865.1_Corynebacterium_fournieri	900176865	RS_GCF_900176865.1	Corynebacterium	Corynebacterium_fournieri	GCA_900176865.1	GCA_900176865.1	2297	0	0	0	0	1	1	3	0	0	0	0	0	NA
GCF_900240945.1_Mycobacterium_sp900240945	900240945	RS_GCF_900240945.1	Mycobacterium	Mycobacterium_sp900240945	GCA_900240945.1	GCA_900240945.1	7023	0	0	0	8	22	10	2	0	0	0	0	1	NA
GCF_902702935.1_Corynebacterium_rouxii	902702935	RS_GCF_902702935.1	Corynebacterium	Corynebacterium_rouxii	GCA_902702935.1	GCA_902702935.1	2359	0	0	0	2	1	1	2	0	0	0	0	0	NA
GCA_008125105.1_Rhodococcus_globerula	008125105	GB_GCA_008125105.1	Rhodococcus	Rhodococcus_globerula	GCA_008125105.1	GCA_008125105.1	6040	0	0	0	9	11	14	2	0	0	0	0	0	NA
GCA_008709575.1_Mycobacterium_sp008709575	008709575	GB_GCA_008709575.1	Mycobacterium	Mycobacterium_sp008709575	GCA_008709575.1	GCA_008709575.1	3711	2	1	0	4	5	7	3	0	0	0	0	1	sMMO_without_gamma
GCA_012842085.1_Lawsonella_sp012842085	012842085	GB_GCA_012842085.1	Lawsonella	Lawsonella_sp012842085	GCA_012842085.1	GCA_012842085.1	2002	0	0	0	1	1	2	2	0	0	0	0	0	NA
GCA_903884065.1_Mycobacterium_sp903884065	903884065	GB_GCA_903884065.1	Mycobacterium	Mycobacterium_sp903884065	GCA_903884065.1	GCA_903884065.1	3865	0	0	0	7	9	8	1	0	0	0	0	1	NA
GCA_903911165.1_Mycobacterium_sp903911165	903911165	GB_GCA_903911165.1	Mycobacterium	Mycobacterium_sp903911165	GCA_903911165.1	GCA_903911165.1	3126	0	0	0	2	6	2	3	0	0	0	0	0	NA
GCF_000159115.1_Corynebacterium_accolens	000159115	RS_GCF_000159115.1	Corynebacterium	Corynebacterium_accolens	GCA_000159115.1	GCA_000159115.1	2333	0	0	0	2	1	1	2	0	0	0	0	0	NA
GCF_000230895.2_Mycobacterium_rhodesiae_A	000230895	RS_GCF_000230895.2	Mycobacterium	Mycobacterium_rhodesiae_A	GCA_000230895.3	GCA_000230895.3	6147	4	2	1	9	18	12	2	1	0	1	1	1	sMMO_pMMO
GCF_000243415.2_Mycobacterium_tusciae_A	000243415	RS_GCF_000243415.2	Mycobacterium	Mycobacterium_tusciae_A	GCA_000243415.3	GCA_000243415.3	7140	3	2	0	9	18	12	2	0	0	0	0	0	sMMO_without_gamma
GCF_000344785.1_Corynebacterium_callunae	000344785	RS_GCF_000344785.1	Corynebacterium	Corynebacterium_callunae	GCA_000344785.1	GCA_000344785.1	2647	0	0	0	1	1	2	2	0	0	0	0	0	NA
GCF_000380645.1_Smaragdicoccus_niigatensis	000380645	RS_GCF_000380645.1	Smaragdicoccus	Smaragdicoccus_niigatensis	GCA_000380645.1	GCA_000380645.1	5126	0	0	0	13	18	17	3	1	0	1	1	0	pMMO
GCF_000613185.1_Mycobacterium_cosmeticum	000613185	RS_GCF_000613185.1	Mycobacterium	Mycobacterium_cosmeticum	GCA_000613185.1	GCA_000613185.1	6281	2	1	0	10	18	14	3	0	0	0	0	0	sMMO_without_gamma
GCF_000620625.1_Mycobacterium_sp000620625	000620625	RS_GCF_000620625.1	Mycobacterium	Mycobacterium_sp000620625	GCA_000620625.1	GCA_000620625.1	7242	2	1	0	12	22	13	3	0	0	0	0	0	sMMO_without_gamma
GCF_000760935.2_Rhodococcus_B_sp002259335	000760935	RS_GCF_000760935.2	Rhodococcus_B	Rhodococcus_B_sp002259335	GCA_000760935.2	GCA_000760935.2	5429	0	0	0	10	14	13	2	0	0	0	0	0	NA
GCF_001050015.1_Mycobacterium_malmesburyense	001050015	RS_GCF_001050015.1	Mycobacterium	Mycobacterium_malmesburyense	GCA_001050015.1	GCA_001050015.1	5271	0	0	0	6	11	9	2	0	0	0	0	0	NA
GCF_001053185.1_Mycobacterium_bohemicum	001053185	RS_GCF_001053185.1	Mycobacterium	Mycobacterium_bohemicum	GCA_001053185.1	GCA_001053185.1	4840	0	0	0	7	10	9	2	0	0	0	0	0	NA
GCF_001059565.1_Corynebacterium_aurimucosum_E	001059565	RS_GCF_001059565.1	Corynebacterium	Corynebacterium_aurimucosum_E	GCA_001059565.1	GCA_001059565.1	2318	0	0	0	0	0	0	2	0	0	0	0	0	NA
GCF_001310275.1_Nocardia_arizonensis	001310275	RS_GCF_001310275.1	Nocardia	Nocardia_arizonensis	GCA_001310275.1	GCA_001310275.1	6600	0	0	0	12	12	17	2	0	0	0	0	0	NA
GCF_001457595.1_Mycobacterium_smegmatis	001457595	RS_GCF_001457595.1	Mycobacterium	Mycobacterium_smegmatis	GCA_001457595.1	GCA_001457595.1	6646	2	1	0	11	24	17	3	0	0	0	0	1	sMMO_without_gamma
GCF_001612885.1_Nocardia_harenae	001612885	RS_GCF_001612885.1	Nocardia	Nocardia_harenae	GCA_001612885.1	GCA_001612885.1	5604	0	0	0	9	11	11	2	0	0	0	0	0	NA
GCF_001613345.1_Nocardia_uniformis	001613345	RS_GCF_001613345.1	Nocardia	Nocardia_uniformis	GCA_001613345.1	GCA_001613345.1	8059	0	0	0	11	15	13	2	0	0	0	0	1	NA
GCF_001643015.1_Corynebacterium_crudilactis	001643015	RS_GCF_001643015.1	Corynebacterium	Corynebacterium_crudilactis	GCA_001643015.1	GCA_001643015.1	2825	0	0	0	3	8	5	2	0	0	0	0	0	NA
GCF_001722355.1_Mycobacterium_holsaticum	001722355	RS_GCF_001722355.1	Mycobacterium	Mycobacterium_holsaticum	GCA_001722355.1	GCA_001722355.1	5158	2	1	1	11	17	14	2	0	0	0	0	0	sMMO
GCF_001875725.1_Corynebacterium_sp001875725	001875725	RS_GCF_001875725.1	Corynebacterium	Corynebacterium_sp001875725	GCA_001875725.1	GCA_001875725.1	2092	0	0	0	0	0	0	2	0	0	0	0	0	NA
GCF_001941485.1_Corynebacterium_frankenforstense	001941485	RS_GCF_001941485.1	Corynebacterium	Corynebacterium_frankenforstense	GCA_001941485.1	GCA_001941485.1	1801	0	0	0	0	0	0	2	0	0	0	0	0	NA
GCF_001941505.1_Corynebacterium_sphenisci	001941505	RS_GCF_001941505.1	Corynebacterium	Corynebacterium_sphenisci	GCA_001941505.1	GCA_001941505.1	1827	0	0	0	2	1	2	2	0	0	0	0	0	NA
GCF_001942045.1_Mycobacterium_porcinum_A	001942045	RS_GCF_001942045.1	Mycobacterium	Mycobacterium_porcinum_A	GCA_001942045.1	GCA_001942045.1	5866	0	0	0	8	11	13	2	0	0	0	0	0	NA
GCF_002102355.1_Mycobacterium_sherrisii	002102355	RS_GCF_002102355.1	Mycobacterium	Mycobacterium_sherrisii	GCA_002102355.1	GCA_002102355.1	4928	4	2	0	6	11	9	3	0	0	0	0	0	sMMO_without_gamma
GCF_003182135.1_Nocardia_neocaledoniensis	003182135	RS_GCF_003182135.1	Nocardia	Nocardia_neocaledoniensis	GCA_003182135.1	GCA_003182135.1	6764	0	0	0	8	9	12	2	0	0	0	0	0	NA
GCF_003284925.1_Mycobacterium_algericum_A	003284925	RS_GCF_003284925.1	Mycobacterium	Mycobacterium_algericum_A	GCA_003284925.1	GCA_003284925.1	4665	0	0	0	8	9	9	2	0	0	0	0	0	NA
GCF_004363795.1_Mycobacterium_sp004363795	004363795	RS_GCF_004363795.1	Mycobacterium	Mycobacterium_sp004363795	GCA_004363795.1	GCA_004363795.1	5649	0	0	0	11	18	14	2	0	0	0	0	1	NA
GCF_004795915.1_Rhodococcus_B_sp004795915	004795915	RS_GCF_004795915.1	Rhodococcus_B	Rhodococcus_B_sp004795915	GCA_004795915.1	GCA_004795915.1	4122	0	0	0	11	8	13	2	0	0	0	0	0	NA
GCF_007858445.1_Tsukamurella_sputi	007858445	RS_GCF_007858445.1	Tsukamurella	Tsukamurella_sputi	GCA_007858445.1	GCA_007858445.1	4672	0	0	0	7	11	7	2	0	0	0	0	0	NA
GCF_008329535.1_Mycobacterium_sp008329535	008329535	RS_GCF_008329535.1	Mycobacterium	Mycobacterium_sp008329535	GCA_008329535.1	GCA_008329535.1	6295	0	0	0	8	17	12	2	0	0	0	0	0	NA
GCF_009936235.1_Mycobacterium_xenopi	009936235	RS_GCF_009936235.1	Mycobacterium	Mycobacterium_xenopi	GCA_009936235.1	GCA_009936235.1	4898	0	0	0	6	8	6	2	0	0	0	0	1	NA
GCF_010723575.1_Mycobacterium_bourgelatii	010723575	RS_GCF_010723575.1	Mycobacterium	Mycobacterium_bourgelatii	GCA_010723575.1	GCA_010723575.1	6163	2	1	0	11	17	14	2	0	0	0	0	0	sMMO_without_gamma
GCF_010725885.1_Mycobacterium_tokaiense	010725885	RS_GCF_010725885.1	Mycobacterium	Mycobacterium_tokaiense	GCA_010725885.1	GCA_010725885.1	6113	2	1	0	6	20	15	3	0	0	0	0	0	sMMO_without_gamma
GCF_010731295.1_Mycobacterium_boenickei	010731295	RS_GCF_010731295.1	Mycobacterium	Mycobacterium_boenickei	GCA_010731295.1	GCA_010731295.1	6355	0	0	0	8	14	14	2	0	0	0	0	0	NA
GCF_010731795.1_Mycobacterium_celeriflavum	010731795	RS_GCF_010731795.1	Mycobacterium	Mycobacterium_celeriflavum	GCA_010731795.1	GCA_010731795.1	4865	0	0	0	5	12	7	2	0	0	0	0	0	NA
GCF_012223425.1_Mycobacterium_frederiksbergense	012223425	RS_GCF_012223425.1	Mycobacterium	Mycobacterium_frederiksbergense	GCA_012223425.1	GCA_012223425.1	6157	0	0	0	10	20	15	2	0	0	0	0	0	NA
GCF_014145145.1_Dietzia_cercidiphylli	014145145	RS_GCF_014145145.1	Dietzia	Dietzia_cercidiphylli	GCA_014145145.1	GCA_014145145.1	3331	0	0	0	6	7	7	2	0	0	0	0	0	NA
GCF_014335175.1_Corynebacterium_amycolatum	014335175	RS_GCF_014335175.1	Corynebacterium	Corynebacterium_amycolatum	GCA_014335175.1	GCA_014335175.1	2067	0	0	0	2	1	2	2	0	0	0	0	0	NA
GCF_900103175.1_Tsukamurella_pulmonis	900103175	RS_GCF_900103175.1	Tsukamurella	Tsukamurella_pulmonis	GCA_900103175.1	GCA_900103175.1	4556	0	0	0	10	11	11	2	0	0	0	0	0	NA
GCF_900108565.1_Mycobacterium_rutilum	900108565	RS_GCF_900108565.1	Mycobacterium	Mycobacterium_rutilum	GCA_900108565.1	GCA_900108565.1	5729	0	0	0	6	11	6	2	0	0	0	0	1	NA
GCF_900157385.1_Mycobacterium_terramassiliense	900157385	RS_GCF_900157385.1	Mycobacterium	Mycobacterium_terramassiliense	GCA_900157385.1	GCA_900157385.1	5678	0	0	0	7	12	8	2	0	0	0	0	0	NA
GCF_900188125.1_Rhodococcus_B_kyotonensis	900188125	RS_GCF_900188125.1	Rhodococcus_B	Rhodococcus_B_kyotonensis	GCA_900188125.1	GCA_900188125.1	5882	2	1	0	12	17	17	3	0	0	0	0	0	sMMO_without_gamma
GCF_900269665.1_Nocardia_suismassiliense	900269665	RS_GCF_900269665.1	Nocardia	Nocardia_suismassiliense	GCA_900269665.1	GCA_900269665.1	8600	0	0	0	9	14	11	2	0	0	0	0	0	NA
GCF_900292015.1_Mycobacterium_basiliense	900292015	RS_GCF_900292015.1	Mycobacterium	Mycobacterium_basiliense	GCA_900292015.1	GCA_900292015.1	4800	0	0	0	7	14	10	2	0	0	0	0	0	NA
GCF_900566055.1_Mycobacterium_innocens	900566055	RS_GCF_900566055.1	Mycobacterium	Mycobacterium_innocens	GCA_900566055.1	GCA_900566055.1	5757	0	0	0	7	14	11	2	0	0	0	0	0	NA
GCF_900637185.1_Nocardia_asteroides	900637185	RS_GCF_900637185.1	Nocardia	Nocardia_asteroides	GCA_900637185.1	GCA_900637185.1	6364	0	0	0	10	13	13	2	0	0	0	0	0	NA
GCA_002863225.1_Mycobacterium_sp002863225	002863225	GB_GCA_002863225.1	Mycobacterium	Mycobacterium_sp002863225	GCA_002863225.1	GCA_002863225.1	5713	0	0	0	10	13	11	2	0	0	0	0	0	NA
GCA_004298145.1_Mycobacterium_sp004298145	004298145	GB_GCA_004298145.1	Mycobacterium	Mycobacterium_sp004298145	GCA_004298145.1	GCA_004298145.1	5599	0	0	0	10	14	13	2	0	0	0	0	0	NA
GCA_011620645.1_Mycobacterium_sp011620645	011620645	GB_GCA_011620645.1	Mycobacterium	Mycobacterium_sp011620645	GCA_011620645.1	GCA_011620645.1	3845	2	1	0	6	9	10	3	0	0	0	0	0	sMMO_without_gamma
GCA_012514505.1_Rhodococcus_sp012514505	012514505	GB_GCA_012514505.1	Rhodococcus	Rhodococcus_sp012514505	GCA_012514505.1	GCA_012514505.1	4923	0	0	0	9	9	13	1	0	0	0	0	0	NA
GCA_012729135.1_Rhodococcus_sp012729135	012729135	GB_GCA_012729135.1	Rhodococcus	Rhodococcus_sp012729135	GCA_012729135.1	GCA_012729135.1	3650	0	0	0	10	8	11	3	0	0	0	0	0	NA
GCA_903877095.1_Mycobacterium_sp903877095	903877095	GB_GCA_903877095.1	Mycobacterium	Mycobacterium_sp903877095	GCA_903877095.1	GCA_903877095.1	4202	1	0	0	8	11	9	2	0	0	0	0	0	NA
GCF_000069185.1_Mycobacterium_abscessus	000069185	RS_GCF_000069185.1	Mycobacterium	Mycobacterium_abscessus	GCA_000069185.1	GCA_000069185.1	4942	1	0	0	8	13	13	2	0	0	0	0	0	NA
GCF_000295855.1_Mycobacterium_fortuitum	000295855	RS_GCF_000295855.1	Mycobacterium	Mycobacterium_fortuitum	GCA_000295855.1	GCA_000295855.1	6241	0	0	0	7	15	12	2	0	0	0	0	0	NA
GCF_000308515.1_Nocardia_carnea	000308515	RS_GCF_000308515.1	Nocardia	Nocardia_carnea	GCA_000308515.1	GCA_000308515.1	6932	0	0	0	9	13	11	2	0	0	0	0	0	NA
GCF_000559085.1_Mycobacterium_aromaticivorans	000559085	RS_GCF_000559085.1	Mycobacterium	Mycobacterium_aromaticivorans	GCA_000559085.2	GCA_000559085.2	5844	0	0	0	7	13	13	2	0	0	0	0	0	NA
GCF_000688415.1_Corynebacterium_pseudodiphtheriticum	000688415	RS_GCF_000688415.1	Corynebacterium	Corynebacterium_pseudodiphtheriticum	GCA_000688415.1	GCA_000688415.1	2051	0	0	0	1	0	0	2	0	0	0	0	0	NA
GCF_001456355.1_Mycobacterium_saopaulense	001456355	RS_GCF_001456355.1	Mycobacterium	Mycobacterium_saopaulense	GCA_001456355.1	GCA_001456355.1	4349	1	0	0	8	10	13	2	0	0	0	0	0	NA
GCF_001545925.1_Mycobacterium_sp001545925	001545925	RS_GCF_001545925.1	Mycobacterium	Mycobacterium_sp001545925	GCA_001545925.1	GCA_001545925.1	5366	0	0	0	7	20	15	2	0	0	0	0	1	NA
GCF_001571065.1_Dietzia_cinnamea	001571065	RS_GCF_001571065.1	Dietzia	Dietzia_cinnamea	GCA_001571065.1	GCA_001571065.1	3326	0	0	0	6	6	6	2	0	0	0	0	0	NA
GCF_001583415.1_Mycobacterium_phlei	001583415	RS_GCF_001583415.1	Mycobacterium	Mycobacterium_phlei	GCA_001583415.1	GCA_001583415.1	5149	2	1	0	6	10	7	2	0	0	0	0	0	sMMO_without_gamma
GCF_001612785.1_Nocardia_beijingensis	001612785	RS_GCF_001612785.1	Nocardia	Nocardia_beijingensis	GCA_001612785.1	GCA_001612785.1	6846	0	0	0	10	12	13	2	0	0	0	0	0	NA
GCF_001665875.1_Mycobacterium_sp001665875	001665875	RS_GCF_001665875.1	Mycobacterium	Mycobacterium_sp001665875	GCA_001665875.1	GCA_001665875.1	4786	0	0	0	9	12	9	2	0	0	0	0	0	NA
GCF_001667015.1_Mycobacterium_sp001667015	001667015	RS_GCF_001667015.1	Mycobacterium	Mycobacterium_sp001667015	GCA_001667015.1	GCA_001667015.1	5252	0	0	0	9	14	10	2	0	0	0	0	0	NA
GCF_001722335.1_Mycobacterium_flavescens_A	001722335	RS_GCF_001722335.1	Mycobacterium	Mycobacterium_flavescens_A	GCA_001722335.1	GCA_001722335.1	5583	0	0	0	8	13	10	2	0	0	0	0	0	NA
GCF_001812805.1_Corynebacterium_sp001812805	001812805	RS_GCF_001812805.1	Corynebacterium	Corynebacterium_sp001812805	GCA_001812805.1	GCA_001812805.1	2460	0	0	0	2	1	1	2	0	0	0	0	0	NA
GCF_002013375.1_Mycobacterium_sp002013375	002013375	RS_GCF_002013375.1	Mycobacterium	Mycobacterium_sp002013375	GCA_002013375.1	GCA_002013375.1	4808	1	0	0	8	10	14	2	0	0	0	0	0	NA
GCF_002043095.1_Mycobacterium_sp002043095	002043095	RS_GCF_002043095.1	Mycobacterium	Mycobacterium_sp002043095	GCA_002043095.1	GCA_002043095.1	6632	4	2	0	11	23	19	3	0	0	0	0	0	sMMO_without_gamma
GCF_002086815.1_Mycobacterium_parafortuitum	002086815	RS_GCF_002086815.1	Mycobacterium	Mycobacterium_parafortuitum	GCA_002086815.1	GCA_002086815.1	5683	0	0	0	7	18	14	2	0	0	0	0	0	NA
GCF_002101555.1_Mycobacterium_canariasense	002101555	RS_GCF_002101555.1	Mycobacterium	Mycobacterium_canariasense	GCA_002101555.1	GCA_002101555.1	6473	0	0	0	7	17	12	2	0	0	0	0	0	NA
GCF_002104795.1_Mycobacterium_koreense	002104795	RS_GCF_002104795.1	Mycobacterium	Mycobacterium_koreense	GCA_002104795.1	GCA_002104795.1	3862	0	0	0	5	9	8	2	0	0	0	0	0	NA
GCF_003284935.1_Mycobacterium_arosiense_A	003284935	RS_GCF_003284935.1	Mycobacterium	Mycobacterium_arosiense_A	GCA_003284935.1	GCA_003284935.1	5084	0	0	0	7	13	10	2	0	0	0	0	0	NA
GCF_003598715.1_Nocardia_panacis	003598715	RS_GCF_003598715.1	Nocardia	Nocardia_panacis	GCA_003598715.1	GCA_003598715.1	6593	0	0	0	7	8	10	2	0	0	0	0	0	NA
GCF_004795735.1_Corynebacterium_endometrii	004795735	RS_GCF_004795735.1	Corynebacterium	Corynebacterium_endometrii	GCA_004795735.1	GCA_004795735.1	2183	0	0	0	1	0	0	2	0	0	0	0	0	NA
GCF_008329605.1_Mycobacterium_sp008329605	008329605	RS_GCF_008329605.1	Mycobacterium	Mycobacterium_sp008329605	GCA_008329605.1	GCA_008329605.1	6802	2	1	0	12	21	16	3	0	0	0	0	1	sMMO_without_gamma
GCF_008693105.1_Corynebacterium_flavescens	008693105	RS_GCF_008693105.1	Corynebacterium	Corynebacterium_flavescens	GCA_008693105.1	GCA_008693105.1	2369	0	0	0	1	1	1	2	0	0	0	0	0	NA
GCF_009649815.1_Nocardia_sp009649815	009649815	RS_GCF_009649815.1	Nocardia	Nocardia_sp009649815	GCA_009649815.1	GCA_009649815.1	7799	0	0	0	12	13	13	2	0	0	0	0	0	NA
GCF_009741445.1_Mycobacterium_avium	009741445	RS_GCF_009741445.1	Mycobacterium	Mycobacterium_avium	GCA_009741445.1	GCA_009741445.1	4529	0	0	0	7	9	8	2	0	0	0	0	0	NA
GCF_009932435.1_Gordonia_crocea	009932435	RS_GCF_009932435.1	Gordonia	Gordonia_crocea	GCA_009932435.1	GCA_009932435.1	3592	0	0	0	6	5	9	1	0	0	0	0	0	NA
GCF_010723735.1_Mycobacterium_hippocampi_B	010723735	RS_GCF_010723735.1	Mycobacterium	Mycobacterium_hippocampi_B	GCA_010723735.1	GCA_010723735.1	6006	4	2	0	11	22	14	3	0	0	0	0	0	sMMO_without_gamma
GCF_010726085.1_Mycobacterium_moriokaense	010726085	RS_GCF_010726085.1	Mycobacterium	Mycobacterium_moriokaense	GCA_010726085.1	GCA_010726085.1	6133	2	1	0	9	20	12	2	0	0	0	0	0	sMMO_without_gamma
GCF_010726645.1_Mycobacterium_duvalii	010726645	RS_GCF_010726645.1	Mycobacterium	Mycobacterium_duvalii	GCA_010726645.1	GCA_010726645.1	5449	0	0	0	10	13	14	2	0	0	0	0	1	NA
GCF_010727475.1_Mycobacterium_mageritense	010727475	RS_GCF_010727475.1	Mycobacterium	Mycobacterium_mageritense	GCA_010727475.1	GCA_010727475.1	7831	0	0	0	7	19	13	2	0	0	0	0	0	NA
GCF_010731675.1_Mycobacterium_marseillense	010731675	RS_GCF_010731675.1	Mycobacterium	Mycobacterium_marseillense	GCA_010731675.1	GCA_010731675.1	5148	0	0	0	9	13	11	2	0	0	0	0	0	NA
GCF_010731715.1_Mycobacterium_stomatepiae	010731715	RS_GCF_010731715.1	Mycobacterium	Mycobacterium_stomatepiae	GCA_010731715.1	GCA_010731715.1	6109	2	1	0	7	14	12	2	0	0	0	0	0	sMMO_without_gamma
GCF_013390125.1_Mycobacterium_hippocampi_A	013390125	RS_GCF_013390125.1	Mycobacterium	Mycobacterium_hippocampi_A	GCA_013390125.1	GCA_013390125.1	5936	0	0	0	9	19	12	2	0	0	0	0	0	NA
GCF_014490555.1_Corynebacterium_sp014490555	014490555	RS_GCF_014490555.1	Corynebacterium	Corynebacterium_sp014490555	GCA_014490555.1	GCA_014490555.1	2182	0	0	0	0	0	0	2	0	0	0	0	0	NA
GCF_900078665.2_Mycobacterium_houstonense	900078665	RS_GCF_900078665.2	Mycobacterium	Mycobacterium_houstonense	GCA_900078665.2	GCA_900078665.2	6408	0	0	0	7	16	13	2	0	0	0	0	0	NA
GCF_900113445.1_Corynebacterium_spheniscorum	900113445	RS_GCF_900113445.1	Corynebacterium	Corynebacterium_spheniscorum	GCA_900113445.1	GCA_900113445.1	2156	0	0	0	2	2	2	2	0	0	0	0	0	NA
GCF_900177745.1_Corynebacterium_pollutisoli	900177745	RS_GCF_900177745.1	Corynebacterium	Corynebacterium_pollutisoli	GCA_900177745.1	GCA_900177745.1	2430	0	0	0	3	3	2	2	0	0	0	0	0	NA
GCF_900240975.1_Mycobacterium_sp900240975	900240975	RS_GCF_900240975.1	Mycobacterium	Mycobacterium_sp900240975	GCA_900240975.1	GCA_900240975.1	5250	2	1	0	7	12	9	2	0	0	0	0	0	sMMO_without_gamma
GCF_900454025.1_Mycobacterium_gilvum	900454025	RS_GCF_900454025.1	Mycobacterium	Mycobacterium_gilvum	GCA_900454025.1	GCA_900454025.1	6108	0	0	0	9	17	12	2	0	0	0	0	0	NA
GCA_001510415.1_Mycobacterium_sp001510415	001510415	GB_GCA_001510415.1	Mycobacterium	Mycobacterium_sp001510415	GCA_001510415.1	GCA_001510415.1	1979	0	0	0	2	5	3	0	0	0	0	0	0	NA
GCA_002415925.1_Dietzia_sp002415925	002415925	GB_GCA_002415925.1	Dietzia	Dietzia_sp002415925	GCA_002415925.1	GCA_002415925.1	2915	0	0	0	3	5	5	3	0	0	0	0	0	NA
GCA_003243515.1_Corynebacterium_kroppenstedtii_B	003243515	GB_GCA_003243515.1	Corynebacterium	Corynebacterium_kroppenstedtii_B	GCA_003243515.1	GCA_003243515.1	2060	0	0	0	0	1	0	2	0	0	0	0	0	NA
GCA_012515885.1_Rhodococcus_sp012515885	012515885	GB_GCA_012515885.1	Rhodococcus	Rhodococcus_sp012515885	GCA_012515885.1	GCA_012515885.1	2746	0	0	0	8	4	10	1	0	0	0	0	0	NA
GCA_014530585.1_Gordonia_sp014530585	014530585	GB_GCA_014530585.1	Gordonia	Gordonia_sp014530585	GCA_014530585.1	GCA_014530585.1	4316	0	0	0	9	11	12	2	0	0	0	0	0	NA
GCF_000011305.1_Corynebacterium_efficiens	000011305	RS_GCF_000011305.1	Corynebacterium	Corynebacterium_efficiens	GCA_000011305.1	GCA_000011305.1	2998	0	0	0	3	6	4	2	0	0	0	0	0	NA
GCF_000011325.1_Corynebacterium_glutamicum	000011325	RS_GCF_000011325.1	Corynebacterium	Corynebacterium_glutamicum	GCA_000011325.1	GCA_000011325.1	3099	0	0	0	1	4	2	2	0	0	0	0	0	NA
GCF_000092225.1_Tsukamurella_paurometabola	000092225	RS_GCF_000092225.1	Tsukamurella	Tsukamurella_paurometabola	GCA_000092225.1	GCA_000092225.1	4242	0	0	0	9	7	8	2	0	0	0	0	0	NA
GCF_000163435.1_Corynebacterium_jeikeium	000163435	RS_GCF_000163435.1	Corynebacterium	Corynebacterium_jeikeium	GCA_000163435.1	GCA_000163435.1	2224	0	0	0	1	0	1	2	0	0	0	0	0	NA
GCF_000175635.1_Corynebacterium_tuberculostearicum_C	000175635	RS_GCF_000175635.1	Corynebacterium	Corynebacterium_tuberculostearicum_C	GCA_000175635.1	GCA_000175635.1	2210	0	0	0	0	0	0	2	0	0	0	0	0	NA
GCF_000177535.2_Corynebacterium_resistens	000177535	RS_GCF_000177535.2	Corynebacterium	Corynebacterium_resistens	GCA_000177535.2	GCA_000177535.2	2171	0	0	0	1	1	0	2	0	0	0	0	0	NA
GCF_000298195.1_Gordonia_rhizosphera	000298195	RS_GCF_000298195.1	Gordonia	Gordonia_rhizosphera	GCA_000298195.1	GCA_000298195.1	5930	2	1	0	16	21	23	3	0	0	0	0	1	sMMO_without_gamma
GCF_000308575.1_Nocardia_exalbida	000308575	RS_GCF_000308575.1	Nocardia	Nocardia_exalbida	GCA_000308575.1	GCA_000308575.1	6779	0	0	0	12	14	12	2	0	0	0	0	0	NA
GCF_000308675.1_Nocardia_paucivorans	000308675	RS_GCF_000308675.1	Nocardia	Nocardia_paucivorans	GCA_000308675.1	GCA_000308675.1	5399	4	2	0	8	10	11	2	0	0	0	0	0	sMMO_without_gamma
GCF_000317305.3_Mycobacterium_neoaurum_A	000317305	RS_GCF_000317305.3	Mycobacterium	Mycobacterium_neoaurum_A	GCA_000317305.3	GCA_000317305.3	4664	0	0	0	9	14	16	2	0	0	0	0	0	NA
GCF_000344155.1_Gordonia_paraffinivorans	000344155	RS_GCF_000344155.1	Gordonia	Gordonia_paraffinivorans	GCA_000344155.1	GCA_000344155.1	4191	0	0	0	8	12	13	2	0	0	0	0	0	NA
GCF_000381925.1_Nocardia_sp000381925	000381925	RS_GCF_000381925.1	Nocardia	Nocardia_sp000381925	GCA_000381925.1	GCA_000381925.1	8092	0	0	0	12	15	15	2	0	0	0	0	0	NA
GCF_000577555.1_Corynebacterium_jeddahense	000577555	RS_GCF_000577555.1	Corynebacterium	Corynebacterium_jeddahense	GCA_000577555.1	GCA_000577555.1	2345	0	0	0	0	0	0	2	0	0	0	0	0	NA
GCF_000613245.1_Mycobacterium_asiaticum	000613245	RS_GCF_000613245.1	Mycobacterium	Mycobacterium_asiaticum	GCA_000613245.1	GCA_000613245.1	5600	0	0	0	9	16	12	2	0	0	0	0	0	NA
GCF_000760735.1_Rhodococcus_B_fascians_E	000760735	RS_GCF_000760735.1	Rhodococcus_B	Rhodococcus_B_fascians_E	GCA_000760735.1	GCA_000760735.1	5574	0	0	0	10	15	12	2	0	0	0	0	0	NA
GCF_000980835.1_Corynebacterium_kutscheri	000980835	RS_GCF_000980835.1	Corynebacterium	Corynebacterium_kutscheri	GCA_000980835.1	GCA_000980835.1	2047	0	0	0	0	0	0	2	0	0	0	0	0	NA
GCF_001054945.1_Corynebacterium_falsenii_A	001054945	RS_GCF_001054945.1	Corynebacterium	Corynebacterium_falsenii_A	GCA_001054945.1	GCA_001054945.1	1885	0	0	0	3	1	3	2	0	0	0	0	0	NA
GCF_001274895.1_Corynebacterium_lactis	001274895	RS_GCF_001274895.1	Corynebacterium	Corynebacterium_lactis	GCA_001274895.1	GCA_001274895.1	2364	0	0	0	1	1	1	2	0	0	0	0	0	NA
GCF_001277995.1_Corynebacterium_deserti	001277995	RS_GCF_001277995.1	Corynebacterium	Corynebacterium_deserti	GCA_001277995.1	GCA_001277995.1	2724	0	0	0	1	1	1	2	0	0	0	0	0	NA
GCF_001499855.1_Mycobacterium_sp001499855	001499855	RS_GCF_001499855.1	Mycobacterium	Mycobacterium_sp001499855	GCA_001499855.1	GCA_001499855.1	4746	0	0	0	5	12	8	2	0	0	0	0	0	NA
GCF_001613065.1_Nocardia_miyunensis	001613065	RS_GCF_001613065.1	Nocardia	Nocardia_miyunensis	GCA_001613065.1	GCA_001613065.1	9569	4	2	0	17	28	25	3	0	0	0	0	0	sMMO_without_gamma
GCF_001613305.1_Nocardia_vaccinii	001613305	RS_GCF_001613305.1	Nocardia	Nocardia_vaccinii	GCA_001613305.1	GCA_001613305.1	8513	2	1	0	14	16	17	3	0	0	0	0	0	sMMO_without_gamma
GCF_001613325.1_Nocardia_yamanashiensis	001613325	RS_GCF_001613325.1	Nocardia	Nocardia_yamanashiensis	GCA_001613325.1	GCA_001613325.1	8396	0	0	0	13	18	15	2	0	0	0	0	0	NA
GCF_001644575.1_Mycobacterium_sp001644575	001644575	RS_GCF_001644575.1	Mycobacterium	Mycobacterium_sp001644575	GCA_001644575.1	GCA_001644575.1	5634	0	0	0	8	14	13	2	0	0	0	0	0	NA
GCF_001666835.1_Mycobacterium_sp001666835	001666835	RS_GCF_001666835.1	Mycobacterium	Mycobacterium_sp001666835	GCA_001666835.1	GCA_001666835.1	5059	0	0	0	8	12	10	2	0	0	0	0	0	NA
GCF_001673555.1_Mycobacterium_sp001673555	001673555	RS_GCF_001673555.1	Mycobacterium	Mycobacterium_sp001673555	GCA_001673555.1	GCA_001673555.1	4589	0	0	0	10	12	10	2	0	0	0	0	0	NA
GCF_001894925.1_Rhodococcus_rhodnii	001894925	RS_GCF_001894925.1	Rhodococcus	Rhodococcus_rhodnii	GCA_001894925.1	GCA_001894925.1	4290	0	0	0	10	13	14	2	0	0	0	0	0	NA
GCF_001895045.1_Rhodococcus_coprophilus	001895045	RS_GCF_001895045.1	Rhodococcus	Rhodococcus_coprophilus	GCA_001895045.1	GCA_001895045.1	4190	2	1	0	11	17	15	3	0	0	0	0	0	sMMO_without_gamma
GCF_001941425.1_Corynebacterium_ammoniagenes	001941425	RS_GCF_001941425.1	Corynebacterium	Corynebacterium_ammoniagenes	GCA_001941425.1	GCA_001941425.1	2337	0	0	0	2	2	2	2	0	0	0	0	0	NA
GCF_001984215.1_Mycobacterium_sp001984215	001984215	RS_GCF_001984215.1	Mycobacterium	Mycobacterium_sp001984215	GCA_001984215.1	GCA_001984215.1	6224	3	2	0	6	21	13	3	0	0	0	0	1	sMMO_without_gamma
GCF_002101675.1_Mycobacterium_gordonae	002101675	RS_GCF_002101675.1	Mycobacterium	Mycobacterium_gordonae	GCA_002101675.1	GCA_002101675.1	6367	2	1	0	13	17	17	2	0	0	0	0	0	sMMO_without_gamma
GCF_002154655.1_Corynebacterium_kefirresidentii	002154655	RS_GCF_002154655.1	Corynebacterium	Corynebacterium_kefirresidentii	GCA_002154655.1	GCA_002154655.1	2642	0	0	0	1	1	1	2	0	0	0	0	0	NA
GCF_002591975.1_Mycobacterium_neglectum	002591975	RS_GCF_002591975.1	Mycobacterium	Mycobacterium_neglectum	GCA_002591975.1	GCA_002591975.1	6105	0	0	0	7	15	12	2	0	0	0	0	0	NA
GCF_002994655.1_Corynebacterium_sp002994655	002994655	RS_GCF_002994655.1	Corynebacterium	Corynebacterium_sp002994655	GCA_002994655.1	GCA_002994655.1	2382	0	0	0	2	3	2	2	0	0	0	0	0	NA
GCF_003217475.1_Williamsia_limnetica	003217475	RS_GCF_003217475.1	Williamsia	Williamsia_limnetica	GCA_003217475.1	GCA_003217475.1	6025	2	1	0	18	28	22	3	0	0	0	0	0	sMMO_without_gamma
GCF_003284975.1_Mycobacterium_europaeum_A	003284975	RS_GCF_003284975.1	Mycobacterium	Mycobacterium_europaeum_A	GCA_003284975.1	GCA_003284975.1	5120	0	0	0	8	10	9	2	0	0	0	0	0	NA
GCF_003626895.1_Nocardia_yunnanensis	003626895	RS_GCF_003626895.1	Nocardia	Nocardia_yunnanensis	GCA_003626895.1	GCA_003626895.1	7145	0	0	0	13	18	16	2	0	0	0	0	0	NA
GCF_003688935.1_Corynebacterium_macginleyi	003688935	RS_GCF_003688935.1	Corynebacterium	Corynebacterium_macginleyi	GCA_003688935.1	GCA_003688935.1	2154	0	0	0	1	0	0	2	0	0	0	0	0	NA
GCF_004328705.1_Rhodococcus_sp004328705	004328705	RS_GCF_004328705.1	Rhodococcus	Rhodococcus_sp004328705	GCA_004328705.1	GCA_004328705.1	4381	0	0	0	7	13	11	2	0	0	0	0	0	NA
GCF_006334925.1_Corynebacterium_tapiri	006334925	RS_GCF_006334925.1	Corynebacterium	Corynebacterium_tapiri	GCA_006334925.1	GCA_006334925.1	2045	0	0	0	2	2	2	2	0	0	0	0	0	NA
GCF_009729075.1_Mycobacterium_sp009729075	009729075	RS_GCF_009729075.1	Mycobacterium	Mycobacterium_sp009729075	GCA_009729075.1	GCA_009729075.1	5748	0	0	0	9	20	15	2	0	0	0	0	1	NA
GCF_009729205.1_Mycobacterium_sp009729205	009729205	RS_GCF_009729205.1	Mycobacterium	Mycobacterium_sp009729205	GCA_009729205.1	GCA_009729205.1	4605	0	0	0	10	11	13	2	0	0	0	0	0	NA
GCF_010729895.1_Mycobacterium_confluentis	010729895	RS_GCF_010729895.1	Mycobacterium	Mycobacterium_confluentis	GCA_010729895.1	GCA_010729895.1	5542	0	0	0	11	20	17	2	0	0	0	0	0	NA
GCF_010730355.1_Mycobacterium_florentinum	010730355	RS_GCF_010730355.1	Mycobacterium	Mycobacterium_florentinum	GCA_010730355.1	GCA_010730355.1	5914	2	1	0	7	13	10	2	0	0	0	0	0	sMMO_without_gamma
GCF_010731575.1_Mycobacterium_monacense	010731575	RS_GCF_010731575.1	Mycobacterium	Mycobacterium_monacense	GCA_010731575.1	GCA_010731575.1	5872	0	0	0	9	16	15	2	0	0	0	0	1	NA
GCF_012726205.1_Rhodococcus_sp012726205	012726205	RS_GCF_012726205.1	Rhodococcus	Rhodococcus_sp012726205	GCA_012726205.1	GCA_012726205.1	4017	0	0	0	10	11	13	2	0	0	0	0	0	NA
GCF_013186535.1_Nocardia_terpenica	013186535	RS_GCF_013186535.1	Nocardia	Nocardia_terpenica	GCA_013186535.1	GCA_013186535.1	8402	0	0	0	7	10	9	2	0	0	0	0	0	NA
GCF_900156495.1_Williamsia_B_sterculiae	900156495	RS_GCF_900156495.1	Williamsia_B	Williamsia_B_sterculiae	GCA_900156495.1	GCA_900156495.1	4112	0	0	0	10	9	10	2	0	0	0	0	0	NA
GCF_900187065.1_Mycobacterium_thermoresistibile	900187065	RS_GCF_900187065.1	Mycobacterium	Mycobacterium_thermoresistibile	GCA_900187065.1	GCA_900187065.1	4643	0	0	0	5	12	9	2	0	0	0	0	0	NA
GCF_900566085.1_Mycobacterium_attenuatum	900566085	RS_GCF_900566085.1	Mycobacterium	Mycobacterium_attenuatum	GCA_900566085.1	GCA_900566085.1	5851	0	0	0	6	13	9	2	0	0	0	0	0	NA
GCA_000525655.1_Corynebacterium_falsenii	000525655	GB_GCA_000525655.1	Corynebacterium	Corynebacterium_falsenii	GCA_000525655.1	GCA_000525655.1	2306	0	0	0	3	2	1	2	0	0	0	0	0	NA
GCA_002700145.1_Gordonia_sp002700145	002700145	GB_GCA_002700145.1	Gordonia	Gordonia_sp002700145	GCA_002700145.1	GCA_002700145.1	4716	2	1	0	11	17	16	3	0	0	0	0	0	sMMO_without_gamma
GCA_012838715.1_Corynebacterium_sp012838715	012838715	GB_GCA_012838715.1	Corynebacterium	Corynebacterium_sp012838715	GCA_012838715.1	GCA_012838715.1	2238	0	0	0	2	2	3	2	0	0	0	0	0	NA
GCA_900637135.1_Mycobacterium_flavescens	900637135	GB_GCA_900637135.1	Mycobacterium	Mycobacterium_flavescens	GCA_900637135.1	GCA_900637135.1	5120	0	0	0	6	11	8	2	0	0	0	0	0	NA
GCF_000022905.1_Corynebacterium_aurimucosum	000022905	RS_GCF_000022905.1	Corynebacterium	Corynebacterium_aurimucosum	GCA_000022905.1	GCA_000022905.1	2551	0	0	0	1	0	0	2	0	0	0	0	0	NA
GCF_000023145.1_Corynebacterium_kroppenstedtii	000023145	RS_GCF_000023145.1	Corynebacterium	Corynebacterium_kroppenstedtii	GCA_000023145.1	GCA_000023145.1	2018	0	0	0	0	1	0	2	0	0	0	0	0	NA
GCF_000024785.1_Gordonia_bronchialis	000024785	RS_GCF_000024785.1	Gordonia	Gordonia_bronchialis	GCA_000024785.1	GCA_000024785.1	4696	2	1	0	12	14	14	3	0	0	0	0	0	sMMO_without_gamma
GCF_000173655.1_Corynebacterium_amycolatum_A	000173655	RS_GCF_000173655.1	Corynebacterium	Corynebacterium_amycolatum_A	GCA_000173655.1	GCA_000173655.1	2103	0	0	0	2	1	2	2	0	0	0	0	0	NA
GCF_000186325.1_Dietzia_cinnamea_A	000186325	RS_GCF_000186325.1	Dietzia	Dietzia_cinnamea_A	GCA_000186325.2	GCA_000186325.2	3538	0	0	0	7	10	8	2	0	0	0	0	0	NA
GCF_000195955.2_Mycobacterium_tuberculosis	000195955	RS_GCF_000195955.2	Mycobacterium	Mycobacterium_tuberculosis	GCA_000195955.2	GCA_000195955.2	4018	0	0	0	6	8	6	2	0	0	0	0	0	NA
GCF_000308795.1_Nocardia_thailandica	000308795	RS_GCF_000308795.1	Nocardia	Nocardia_thailandica	GCA_000308795.1	GCA_000308795.1	6451	0	0	0	10	11	11	2	0	0	0	0	0	NA
GCF_000423025.1_Gordonia_shandongensis	000423025	RS_GCF_000423025.1	Gordonia	Gordonia_shandongensis	GCA_000423025.1	GCA_000423025.1	3067	0	0	0	6	4	6	1	0	0	0	0	0	NA
GCF_000720425.1_Nocardia_rhamnosiphila	000720425	RS_GCF_000720425.1	Nocardia	Nocardia_rhamnosiphila	GCA_000720425.1	GCA_000720425.1	6927	0	0	0	9	13	16	2	0	0	0	0	0	NA
GCF_001044235.1_Mycobacterium_chlorophenolicum	001044235	RS_GCF_001044235.1	Mycobacterium	Mycobacterium_chlorophenolicum	GCA_001044235.1	GCA_001044235.1	7127	0	0	0	10	15	14	3	0	0	0	0	1	NA
GCF_001182745.1_Nocardia_farcinica	001182745	RS_GCF_001182745.1	Nocardia	Nocardia_farcinica	GCA_001182745.2	GCA_001182745.2	6122	4	2	0	13	16	17	3	0	0	0	0	0	sMMO_without_gamma
GCF_001613125.1_Nocardia_shimofusensis	001613125	RS_GCF_001613125.1	Nocardia	Nocardia_shimofusensis	GCA_001613125.1	GCA_001613125.1	5667	0	0	0	11	16	17	2	0	0	0	0	0	NA
GCF_001613165.1_Nocardia_mexicana	001613165	RS_GCF_001613165.1	Nocardia	Nocardia_mexicana	GCA_001613165.1	GCA_001613165.1	8199	0	0	0	12	14	17	2	0	0	0	0	0	NA
GCF_001646785.1_Rhodococcus_phenolicus	001646785	RS_GCF_001646785.1	Rhodococcus	Rhodococcus_phenolicus	GCA_001646785.1	GCA_001646785.1	5936	0	0	0	12	21	17	2	0	0	0	0	0	NA
GCF_001650495.1_Mycobacterium_iranicum_A	001650495	RS_GCF_001650495.1	Mycobacterium	Mycobacterium_iranicum_A	GCA_001650495.1	GCA_001650495.1	5893	2	1	0	7	15	12	2	0	0	0	0	1	sMMO_without_gamma
GCF_001667885.1_Mycobacterium_scrofulaceum_C	001667885	RS_GCF_001667885.1	Mycobacterium	Mycobacterium_scrofulaceum_C	GCA_001667885.1	GCA_001667885.1	4945	0	0	0	8	13	10	2	0	0	0	0	0	NA
GCF_001668615.1_Mycobacterium_sp001668615	001668615	RS_GCF_001668615.1	Mycobacterium	Mycobacterium_sp001668615	GCA_001668615.1	GCA_001668615.1	4710	0	0	0	6	11	7	2	0	0	0	0	0	NA
GCF_001698225.1_Gordonia_terrae	001698225	RS_GCF_001698225.1	Gordonia	Gordonia_terrae	GCA_001698225.1	GCA_001698225.1	4939	2	1	0	15	22	23	3	0	0	0	0	0	sMMO_without_gamma
GCF_001894945.1_Rhodococcus_ruber	001894945	RS_GCF_001894945.1	Rhodococcus	Rhodococcus_ruber	GCA_001894945.1	GCA_001894945.1	4891	2	1	0	14	21	17	3	0	0	0	0	1	sMMO_without_gamma
GCF_001905655.1_Mycobacterium_sp001905655	001905655	RS_GCF_001905655.1	Mycobacterium	Mycobacterium_sp001905655	GCA_001905655.1	GCA_001905655.1	5424	0	0	0	9	11	14	2	0	0	0	0	0	NA
GCF_001942265.1_Rhodococcus_B_sp001942265	001942265	RS_GCF_001942265.1	Rhodococcus_B	Rhodococcus_B_sp001942265	GCA_001942265.1	GCA_001942265.1	3981	1	1	0	9	11	16	1	0	0	0	0	0	sMMO_without_gamma
GCF_001954275.1_Mycobacterium_sp001954275	001954275	RS_GCF_001954275.1	Mycobacterium	Mycobacterium_sp001954275	GCA_001954275.1	GCA_001954275.1	4619	0	0	0	6	9	7	2	0	0	0	0	0	NA
GCF_002086835.1_Mycobacterium_porcinum	002086835	RS_GCF_002086835.1	Mycobacterium	Mycobacterium_porcinum	GCA_002086835.1	GCA_002086835.1	6579	0	0	0	9	17	16	2	0	0	0	0	0	NA
GCF_002095395.1_Williamsia_sp002095395	002095395	RS_GCF_002095395.1	Williamsia	Williamsia_sp002095395	GCA_002095395.1	GCA_002095395.1	5388	2	1	0	11	15	15	3	0	0	0	0	0	sMMO_without_gamma
GCF_002101745.1_Mycobacterium_kubicae	002101745	RS_GCF_002101745.1	Mycobacterium	Mycobacterium_kubicae	GCA_002101745.1	GCA_002101745.1	5162	0	0	0	7	13	8	2	0	0	0	0	0	NA
GCF_002101815.1_Mycobacterium_paraense	002101815	RS_GCF_002101815.1	Mycobacterium	Mycobacterium_paraense	GCA_002101815.1	GCA_002101815.1	5131	0	0	0	7	12	8	2	0	0	0	0	0	NA
GCF_002102255.1_Mycobacterium_nebraskense	002102255	RS_GCF_002102255.1	Mycobacterium	Mycobacterium_nebraskense	GCA_002102255.1	GCA_002102255.1	5965	0	0	0	8	14	10	2	0	0	0	0	0	NA
GCF_002104675.1_Mycobacterium_decipiens	002104675	RS_GCF_002104675.1	Mycobacterium	Mycobacterium_decipiens	GCA_002104675.1	GCA_002104675.1	4492	0	0	0	7	12	8	2	0	0	0	0	0	NA
GCF_002846365.1_Nocardia_fluminea	002846365	RS_GCF_002846365.1	Nocardia	Nocardia_fluminea	GCA_002846365.1	GCA_002846365.1	7361	0	0	0	15	18	17	2	0	0	0	0	0	NA
GCF_002861385.1_Corynebacterium_aurimucosum_C	002861385	RS_GCF_002861385.1	Corynebacterium	Corynebacterium_aurimucosum_C	GCA_002861385.1	GCA_002861385.1	2366	0	0	0	1	0	0	2	0	0	0	0	0	NA
GCF_002967075.1_Corynebacterium_sp002967075	002967075	RS_GCF_002967075.1	Corynebacterium	Corynebacterium_sp002967075	GCA_002967075.1	GCA_002967075.1	2522	0	0	0	2	3	2	2	0	0	0	0	0	NA
GCF_003051005.1_Rhodococcus_sp003051005	003051005	RS_GCF_003051005.1	Rhodococcus	Rhodococcus_sp003051005	GCA_003051005.1	GCA_003051005.1	4893	0	0	0	6	10	8	2	0	0	0	0	0	NA
GCF_003285565.1_Corynebacterium_heidelbergense	003285565	RS_GCF_003285565.1	Corynebacterium	Corynebacterium_heidelbergense	GCA_003285565.1	GCA_003285565.1	2027	0	0	0	0	1	0	2	0	0	0	0	0	NA
GCF_003641205.1_Rhodococcus_B_sp003641205	003641205	RS_GCF_003641205.1	Rhodococcus_B	Rhodococcus_B_sp003641205	GCA_003641205.1	GCA_003641205.1	5253	0	0	0	16	18	18	2	0	0	0	0	0	NA
GCF_004924335.1_Mycobacterium_salmoniphilum	004924335	RS_GCF_004924335.1	Mycobacterium	Mycobacterium_salmoniphilum	GCA_004924335.1	GCA_004924335.1	4625	2	0	0	9	11	15	2	0	0	0	0	0	NA
GCF_006539825.1_Corynebacterium_variabile	006539825	RS_GCF_006539825.1	Corynebacterium	Corynebacterium_variabile	GCA_006539825.1	GCA_006539825.1	2983	0	0	0	3	6	5	2	0	0	0	0	0	NA
GCF_008370645.1_Mycobacterium_simiae_A	008370645	RS_GCF_008370645.1	Mycobacterium	Mycobacterium_simiae_A	GCA_008370645.1	GCA_008370645.1	5040	0	0	0	7	11	10	2	0	0	0	0	0	NA
GCF_009604425.1_Nocardia_sp009604425	009604425	RS_GCF_009604425.1	Nocardia	Nocardia_sp009604425	GCA_009604425.1	GCA_009604425.1	7608	0	0	0	13	19	16	2	0	0	0	0	0	NA
GCF_010726955.1_Mycobacterium_fallax	010726955	RS_GCF_010726955.1	Mycobacterium	Mycobacterium_fallax	GCA_010726955.1	GCA_010726955.1	4029	0	0	0	6	8	8	2	0	0	0	0	0	NA
GCF_010728725.1_Mycobacterium_branderi	010728725	RS_GCF_010728725.1	Mycobacterium	Mycobacterium_branderi	GCA_010728725.1	GCA_010728725.1	5860	0	0	0	6	11	8	2	0	0	0	0	1	NA
GCF_010729105.1_Mycobacterium_saskatchewanense	010729105	RS_GCF_010729105.1	Mycobacterium	Mycobacterium_saskatchewanense	GCA_010729105.1	GCA_010729105.1	5713	2	1	0	8	16	11	2	0	0	0	0	0	sMMO_without_gamma
GCF_010731535.1_Mycobacterium_lacus	010731535	RS_GCF_010731535.1	Mycobacterium	Mycobacterium_lacus	GCA_010731535.1	GCA_010731535.1	4794	0	0	0	5	11	7	2	0	0	0	0	0	NA
GCF_010731595.1_Mycobacterium_seoulense	010731595	RS_GCF_010731595.1	Mycobacterium	Mycobacterium_seoulense	GCA_010731595.1	GCA_010731595.1	5181	0	0	0	7	13	10	2	0	0	0	0	0	NA
GCF_010731815.1_Mycobacterium_arabiense	010731815	RS_GCF_010731815.1	Mycobacterium	Mycobacterium_arabiense	GCA_010731815.1	GCA_010731815.2	6179	0	0	0	7	16	8	2	0	0	0	0	0	NA
GCF_010731875.1_Mycobacterium_sarraceniae	010731875	RS_GCF_010731875.1	Mycobacterium	Mycobacterium_sarraceniae	GCA_010731875.1	GCA_010731875.1	4893	0	0	0	4	8	7	2	0	0	0	0	0	NA
GCF_011801145.1_Nocardia_arthritidis_A	011801145	RS_GCF_011801145.1	Nocardia	Nocardia_arthritidis_A	GCA_011801145.1	GCA_011801145.1	9002	0	0	0	7	13	11	2	0	0	0	0	0	NA
GCF_900049755.1_Corynebacterium_provencense	900049755	RS_GCF_900049755.1	Corynebacterium	Corynebacterium_provencense	GCA_900049755.1	GCA_900049755.1	2799	0	0	0	1	5	6	2	0	0	0	0	0	NA
GCF_900169525.1_Corynebacterium_pacaense	900169525	RS_GCF_900169525.1	Corynebacterium	Corynebacterium_pacaense	GCA_900169525.1	GCA_900169525.1	2747	0	0	0	0	0	0	2	0	0	0	0	0	NA
GCF_900176255.2_Mycobacterium_ahvazicum	900176255	RS_GCF_900176255.2	Mycobacterium	Mycobacterium_ahvazicum	GCA_900176255.2	GCA_900176255.2	5704	0	0	0	6	14	10	2	0	0	0	0	0	NA
GCF_900566075.1_Mycobacterium_pseudokansasii	900566075	RS_GCF_900566075.1	Mycobacterium	Mycobacterium_pseudokansasii	GCA_900566075.1	GCA_900566075.1	5817	0	0	0	7	13	10	2	0	0	0	0	0	NA
GCA_014643175.1_Hoyosella_rhizosphaerae	014643175	GB_GCA_014643175.1	Hoyosella	Hoyosella_rhizosphaerae	GCA_014643175.1	GCA_014643175.1	3343	0	0	0	7	9	7	2	0	0	0	0	0	NA
GCF_000195855.1_Mycobacterium_leprae	000195855	RS_GCF_000195855.1	Mycobacterium	Mycobacterium_leprae	GCA_000195855.1	GCA_000195855.1	1605	0	0	0	0	0	0	2	0	0	0	0	0	NA
GCF_000308415.1_Nocardia_asiatica	000308415	RS_GCF_000308415.1	Nocardia	Nocardia_asiatica	GCA_000308415.1	GCA_000308415.1	8049	0	0	0	12	13	14	2	0	0	0	0	0	NA
GCF_000308555.1_Nocardia_cyriacigeorgica	000308555	RS_GCF_000308555.1	Nocardia	Nocardia_cyriacigeorgica	GCA_000308555.1	GCA_000308555.1	5813	0	0	0	8	9	9	2	0	0	0	0	0	NA
GCF_000308615.1_Nocardia_jiangxiensis	000308615	RS_GCF_000308615.1	Nocardia	Nocardia_jiangxiensis	GCA_000308615.1	GCA_000308615.1	9642	2	1	0	15	32	23	3	0	0	0	0	0	sMMO_without_gamma
GCF_000308835.1_Nocardia_vinacea	000308835	RS_GCF_000308835.1	Nocardia	Nocardia_vinacea	GCA_000308835.1	GCA_000308835.1	9351	0	0	0	11	22	14	2	0	0	0	0	1	NA
GCF_000372445.1_Corynebacterium_ulceribovis	000372445	RS_GCF_000372445.1	Corynebacterium	Corynebacterium_ulceribovis	GCA_000372445.1	GCA_000372445.1	2110	0	0	0	0	0	0	2	0	0	0	0	0	NA
GCF_000373805.1_Corynebacterium_pilosum	000373805	RS_GCF_000373805.1	Corynebacterium	Corynebacterium_pilosum	GCA_000373805.1	GCA_000373805.1	2365	0	0	0	2	3	3	2	0	0	0	0	0	NA
GCF_000375365.1_Corynebacterium_mastitidis	000375365	RS_GCF_000375365.1	Corynebacterium	Corynebacterium_mastitidis	GCA_000375365.1	GCA_000375365.1	2219	0	0	0	0	0	1	2	0	0	0	0	0	NA
GCF_000455205.1_Mycobacterium_sp000455205	000455205	RS_GCF_000455205.1	Mycobacterium	Mycobacterium_sp000455205	GCA_000455205.1	GCA_000455205.1	6042	0	0	0	8	16	10	2	0	0	0	0	0	NA
GCF_000478175.1_Corynebacterium_sp000478175	000478175	RS_GCF_000478175.1	Corynebacterium	Corynebacterium_sp000478175	GCA_000478175.1	GCA_000478175.1	2322	0	0	0	2	1	1	2	0	0	0	0	0	NA
GCF_000526215.1_Nocardia_sp000526215	000526215	RS_GCF_000526215.1	Nocardia	Nocardia_sp000526215	GCA_000526215.1	GCA_000526215.1	7743	0	0	0	9	14	11	2	0	0	0	0	0	NA
GCF_000550805.1_Corynebacterium_vitaeruminis	000550805	RS_GCF_000550805.1	Corynebacterium	Corynebacterium_vitaeruminis	GCA_000550805.1	GCA_000550805.1	2577	0	0	0	3	2	4	2	0	0	0	0	0	NA
GCF_000732945.1_Corynebacterium_atypicum	000732945	RS_GCF_000732945.1	Corynebacterium	Corynebacterium_atypicum	GCA_000732945.1	GCA_000732945.1	1578	0	0	0	0	0	0	2	0	0	0	0	0	NA
GCF_000738775.1_Rhodococcus_defluvii	000738775	RS_GCF_000738775.1	Rhodococcus	Rhodococcus_defluvii	GCA_000738775.1	GCA_000738775.1	4691	0	0	0	8	9	10	2	0	0	0	0	0	NA
GCF_000758965.1_Corynebacterium_freneyi	000758965	RS_GCF_000758965.1	Corynebacterium	Corynebacterium_freneyi	GCA_000758965.1	GCA_000758965.1	2007	0	0	0	2	2	3	2	0	0	0	0	0	NA
GCF_000813105.1_Rhodococcus_B_sp000813105	000813105	RS_GCF_000813105.1	Rhodococcus_B	Rhodococcus_B_sp000813105	GCA_000813105.1	GCA_000813105.1	6082	0	0	0	12	13	15	2	0	0	0	0	0	NA
GCF_001021505.1_Mycobacterium_heraklionense_B	001021505	RS_GCF_001021505.1	Mycobacterium	Mycobacterium_heraklionense_B	GCA_001021505.1	GCA_001021505.1	4482	0	0	0	7	10	9	2	0	0	0	0	0	NA
GCF_001040705.1_Rhodococcus_sp001040705	001040705	RS_GCF_001040705.1	Rhodococcus	Rhodococcus_sp001040705	GCA_001040705.1	GCA_001040705.1	5492	0	0	0	8	10	12	2	0	0	0	0	1	NA
GCF_001187505.1_Mycobacterium_goodii_B	001187505	RS_GCF_001187505.1	Mycobacterium	Mycobacterium_goodii_B	GCA_001187505.1	GCA_001187505.1	6321	2	1	0	8	24	14	3	0	0	0	0	1	sMMO_without_gamma
GCF_001417955.2_Mycobacterium_gordonae_B	001417955	RS_GCF_001417955.2	Mycobacterium	Mycobacterium_gordonae_B	GCA_001417955.2	GCA_001417955.2	6409	0	0	0	10	16	15	2	0	0	0	0	0	NA
GCF_001552415.1_Corynebacterium_xerosis	001552415	RS_GCF_001552415.1	Corynebacterium	Corynebacterium_xerosis	GCA_001552415.1	GCA_001552415.1	2351	0	0	0	2	1	3	2	0	0	0	0	0	NA
GCF_001586215.1_Corynebacterium_simulans	001586215	RS_GCF_001586215.1	Corynebacterium	Corynebacterium_simulans	GCA_001586215.1	GCA_001586215.1	2560	0	0	0	2	1	1	2	0	0	0	0	0	NA
GCF_001612615.1_Nocardia_amikacinitolerans	001612615	RS_GCF_001612615.1	Nocardia	Nocardia_amikacinitolerans	GCA_001612615.1	GCA_001612615.1	6831	0	0	0	11	13	13	2	0	0	0	0	0	NA
GCF_001613225.1_Nocardia_pseudovaccinii	001613225	RS_GCF_001613225.1	Nocardia	Nocardia_pseudovaccinii	GCA_001613225.1	GCA_001613225.1	9321	0	0	0	11	17	15	2	0	0	0	0	2	NA
GCF_001646655.1_Rhodococcus_gordoniae	001646655	RS_GCF_001646655.1	Rhodococcus	Rhodococcus_gordoniae	GCA_001646655.1	GCA_001646655.1	4420	0	0	0	12	14	13	2	0	0	0	0	1	NA
GCF_001659785.1_Dietzia_timorensis	001659785	RS_GCF_001659785.1	Dietzia	Dietzia_timorensis	GCA_001659785.1	GCA_001659785.1	3306	0	0	0	7	6	8	2	0	0	0	0	0	NA
GCF_001667585.1_Mycobacterium_sp001667585	001667585	RS_GCF_001667585.1	Mycobacterium	Mycobacterium_sp001667585	GCA_001667585.1	GCA_001667585.1	4991	0	0	0	8	12	9	2	0	0	0	0	0	NA
GCF_001667925.1_Mycobacterium_sp001667925	001667925	RS_GCF_001667925.1	Mycobacterium	Mycobacterium_sp001667925	GCA_001667925.1	GCA_001667925.1	5003	2	1	0	8	9	12	2	0	0	0	0	0	sMMO_without_gamma
GCF_001767395.1_Rhodococcus_sp001767395	001767395	RS_GCF_001767395.1	Rhodococcus	Rhodococcus_sp001767395	GCA_001767395.1	GCA_001767395.1	3705	2	1	0	8	9	10	3	0	0	0	0	9	sMMO_without_gamma
GCF_001807265.1_Corynebacterium_sp001807265	001807265	RS_GCF_001807265.1	Corynebacterium	Corynebacterium_sp001807265	GCA_001807265.1	GCA_001807265.1	2157	0	0	0	0	0	0	2	0	0	0	0	0	NA
GCF_001907675.1_Mycobacterium_paraffinicum	001907675	RS_GCF_001907675.1	Mycobacterium	Mycobacterium_paraffinicum	GCA_001907675.1	GCA_001907675.1	5898	2	1	0	9	13	11	2	0	0	0	0	0	sMMO_without_gamma
GCF_001953975.1_Mycobacterium_sp001953975	001953975	RS_GCF_001953975.1	Mycobacterium	Mycobacterium_sp001953975	GCA_001953975.1	GCA_001953975.1	5083	0	0	0	7	13	12	2	0	0	0	0	0	NA
GCF_001954135.1_Mycobacterium_sp001954135	001954135	RS_GCF_001954135.1	Mycobacterium	Mycobacterium_sp001954135	GCA_001954135.1	GCA_001954135.1	5346	0	0	0	7	13	12	2	0	0	0	0	0	NA
GCF_002086735.1_Mycobacterium_scrofulaceum	002086735	RS_GCF_002086735.1	Mycobacterium	Mycobacterium_scrofulaceum	GCA_002086735.1	GCA_002086735.1	5645	0	0	0	9	16	11	2	0	0	0	0	0	NA
GCF_002095435.2_Williamsia_sp002095435	002095435	RS_GCF_002095435.2	Williamsia	Williamsia_sp002095435	GCA_002095435.2	GCA_002095435.2	5513	2	1	0	15	21	21	3	0	0	0	0	0	sMMO_without_gamma
GCF_002102185.1_Mycobacterium_fragae	002102185	RS_GCF_002102185.1	Mycobacterium	Mycobacterium_fragae	GCA_002102185.1	GCA_002102185.1	4363	0	0	0	7	8	7	2	0	0	0	0	1	NA
GCF_002287505.1_Corynebacterium_glaucum_A	002287505	RS_GCF_002287505.1	Corynebacterium	Corynebacterium_glaucum_A	GCA_002287505.1	GCA_002287505.1	2377	0	0	0	0	1	1	2	0	0	0	0	0	NA
GCF_002355155.1_Corynebacterium_suranareeae	002355155	RS_GCF_002355155.1	Corynebacterium	Corynebacterium_suranareeae	GCA_002355155.1	GCA_002355155.1	3197	0	0	0	2	6	2	2	0	0	0	0	0	NA
GCF_003070865.1_Corynebacterium_sp003070865	003070865	RS_GCF_003070865.1	Corynebacterium	Corynebacterium_sp003070865	GCA_003070865.1	GCA_003070865.1	2115	0	0	0	0	0	0	2	0	0	0	0	0	NA
GCF_004362315.1_Mycobacterium_sp004362315	004362315	RS_GCF_004362315.1	Mycobacterium	Mycobacterium_sp004362315	GCA_004362315.1	GCA_004362315.1	6640	0	0	0	7	15	13	2	0	0	0	0	1	NA
GCF_007673095.1_Corynebacterium_sp002363255	007673095	RS_GCF_007673095.1	Corynebacterium	Corynebacterium_sp002363255	GCA_007673095.1	GCA_007673095.1	3384	0	0	0	3	6	2	2	0	0	0	0	0	NA
GCF_007990715.1_Nocardia_seriolae	007990715	RS_GCF_007990715.1	Nocardia	Nocardia_seriolae	GCA_007990715.1	GCA_007990715.1	7232	0	0	0	11	13	15	2	0	0	0	0	0	NA
GCF_008329585.1_Mycobacterium_sp008329585	008329585	RS_GCF_008329585.1	Mycobacterium	Mycobacterium_sp008329585	GCA_008329585.1	GCA_008329585.1	6397	0	0	0	10	22	15	2	0	0	0	0	0	NA
GCF_010729665.1_Mycobacterium_madagascariense	010729665	RS_GCF_010729665.1	Mycobacterium	Mycobacterium_madagascariense	GCA_010729665.1	GCA_010729665.1	5690	4	2	0	9	17	12	2	0	0	0	0	0	sMMO_without_gamma
GCF_010731755.1_Mycobacterium_minnesotense	010731755	RS_GCF_010731755.1	Mycobacterium	Mycobacterium_minnesotense	GCA_010731755.1	GCA_010731755.1	3927	0	0	0	6	8	10	2	0	0	0	0	0	NA
GCF_010868145.1_Nocardia_cyriacigeorgica_D	010868145	RS_GCF_010868145.1	Nocardia	Nocardia_cyriacigeorgica_D	GCA_010868145.1	GCA_010868145.1	5615	0	0	0	9	8	12	2	0	0	0	0	0	NA
GCF_011038735.1_Corynebacterium_sp011038735	011038735	RS_GCF_011038735.1	Corynebacterium	Corynebacterium_sp011038735	GCA_011038735.1	GCA_011038735.1	2312	0	0	0	1	0	0	2	0	0	0	0	0	NA
GCF_013315795.1_Nocardia_sp013315795	013315795	RS_GCF_013315795.1	Nocardia	Nocardia_sp013315795	GCA_013315795.1	GCA_013315795.1	7796	0	0	0	13	17	15	2	0	0	0	0	0	NA
GCF_014466955.1_Nocardia_wallacei	014466955	RS_GCF_014466955.1	Nocardia	Nocardia_wallacei	GCA_014466955.1	GCA_014466955.1	7241	0	0	0	9	12	10	2	0	0	0	0	0	NA
GCF_900105905.1_Rhodococcus_koreensis	900105905	RS_GCF_900105905.1	Rhodococcus	Rhodococcus_koreensis	GCA_900105905.1	GCA_900105905.1	9070	2	1	0	20	44	37	3	0	0	0	0	1	sMMO_without_gamma
GCF_900187295.1_Corynebacterium_cystitidis	900187295	RS_GCF_900187295.1	Corynebacterium	Corynebacterium_cystitidis	GCA_900187295.1	GCA_900187295.1	2837	0	0	0	2	3	2	2	0	0	0	0	0	NA
GCF_902168065.1_Mycobacterium_tilburgii	902168065	RS_GCF_902168065.1	Mycobacterium	Mycobacterium_tilburgii	GCA_902168065.1	GCA_902168065.1	4157	2	0	0	3	5	3	3	0	0	0	0	0	NA
GCF_903645305.1_Corynebacterium_sp001764565	903645305	RS_GCF_903645305.1	Corynebacterium	Corynebacterium_sp001764565	GCA_903645305.1	GCA_903645305.1	2169	0	0	0	0	0	0	2	0	0	0	0	0	NA
GCA_002007745.1_Mycobacterium_litorale_A	002007745	GB_GCA_002007745.1	Mycobacterium	Mycobacterium_litorale_A	GCA_002007745.1	GCA_002007745.1	5238	5	3	0	7	15	10	3	0	0	0	0	0	sMMO_without_gamma
GCA_013361595.1_Nocardia_sp013361595	013361595	GB_GCA_013361595.1	Nocardia	Nocardia_sp013361595	GCA_013361595.1	GCA_013361595.1	5009	0	0	0	9	9	9	2	0	0	0	0	0	NA
GCA_900078375.1_Mycobacterium_sp900078375	900078375	GB_GCA_900078375.1	Mycobacterium	Mycobacterium_sp900078375	GCA_900078375.1	GCA_900078375.1	6914	0	0	0	7	16	12	2	0	0	0	0	0	NA
GCF_000159635.1_Corynebacterium_lipophiloflavum	000159635	RS_GCF_000159635.1	Corynebacterium	Corynebacterium_lipophiloflavum	GCA_000159635.1	GCA_000159635.1	2371	0	0	0	0	0	0	2	0	0	0	0	0	NA
GCF_000284035.1_Nocardia_cyriacigeorgica_B	000284035	RS_GCF_000284035.1	Nocardia	Nocardia_cyriacigeorgica_B	GCA_000284035.1	GCA_000284035.1	5477	0	0	0	10	11	12	2	0	0	0	0	0	NA
GCF_000308495.1_Nocardia_brevicatena	000308495	RS_GCF_000308495.1	Nocardia	Nocardia_brevicatena	GCA_000308495.1	GCA_000308495.1	6770	0	0	0	9	14	15	2	0	0	0	0	0	NA
GCF_000689255.1_Mycobacterium_triplex	000689255	RS_GCF_000689255.1	Mycobacterium	Mycobacterium_triplex	GCA_000689255.1	GCA_000689255.1	5988	2	1	0	8	11	9	2	0	0	0	0	0	sMMO_without_gamma
GCF_000835165.1_Corynebacterium_marinum	000835165	RS_GCF_000835165.1	Corynebacterium	Corynebacterium_marinum	GCA_000835165.1	GCA_000835165.1	2550	0	0	0	4	4	3	2	0	0	0	0	0	NA
GCF_001412105.1_Corynebacterium_oculi	001412105	RS_GCF_001412105.1	Corynebacterium	Corynebacterium_oculi	GCA_001412105.1	GCA_001412105.1	2327	0	0	0	0	0	1	2	0	0	0	0	0	NA
GCF_001426185.1_Rhodococcus_C_sp001426185	001426185	RS_GCF_001426185.1	Rhodococcus_C	Rhodococcus_C_sp001426185	GCA_001426185.1	GCA_001426185.1	4066	0	0	0	9	11	11	2	0	0	0	0	0	NA
GCF_001499995.1_Mycobacterium_sp001499995	001499995	RS_GCF_001499995.1	Mycobacterium	Mycobacterium_sp001499995	GCA_001499995.1	GCA_001499995.1	4852	0	0	0	8	12	11	2	0	0	0	0	1	NA
GCF_001612765.1_Nocardia_arthritidis	001612765	RS_GCF_001612765.1	Nocardia	Nocardia_arthritidis	GCA_001612765.1	GCA_001612765.1	6539	0	0	0	9	12	12	2	0	0	0	0	0	NA
GCF_001613265.1_Nocardia_vermiculata	001613265	RS_GCF_001613265.1	Nocardia	Nocardia_vermiculata	GCA_001613265.1	GCA_001613265.1	6166	0	0	0	9	13	12	2	0	0	0	0	0	NA
GCF_001647195.1_Rhodococcus_B_sp001647195	001647195	RS_GCF_001647195.1	Rhodococcus_B	Rhodococcus_B_sp001647195	GCA_001647195.1	GCA_001647195.1	5176	2	1	0	16	17	18	3	0	0	0	0	0	sMMO_without_gamma
GCF_001665685.1_Mycobacterium_sp001665685	001665685	RS_GCF_001665685.1	Mycobacterium	Mycobacterium_sp001665685	GCA_001665685.1	GCA_001665685.1	7217	2	1	0	8	19	16	3	0	0	0	0	1	sMMO_without_gamma
GCF_001767255.1_Corynebacterium_sp001767255	001767255	RS_GCF_001767255.1	Corynebacterium	Corynebacterium_sp001767255	GCA_001767255.1	GCA_001767255.1	2071	0	0	0	0	0	0	2	0	0	0	0	0	NA
GCF_001941445.1_Corynebacterium_aquilae	001941445	RS_GCF_001941445.1	Corynebacterium	Corynebacterium_aquilae	GCA_001941445.1	GCA_001941445.1	2013	0	0	0	1	2	1	2	0	0	0	0	0	NA
GCF_002086675.1_Mycobacterium_persicum	002086675	RS_GCF_002086675.1	Mycobacterium	Mycobacterium_persicum	GCA_002086675.1	GCA_002086675.1	5468	0	0	0	7	14	10	2	0	0	0	0	0	NA
GCF_002101595.1_Mycobacterium_celatum	002101595	RS_GCF_002101595.1	Mycobacterium	Mycobacterium_celatum	GCA_002101595.1	GCA_002101595.1	4310	0	0	0	7	10	9	2	0	0	0	0	0	NA
GCF_002101735.1_Mycobacterium_kyorinense	002101735	RS_GCF_002101735.1	Mycobacterium	Mycobacterium_kyorinense	GCA_002101735.1	GCA_002101735.1	5180	0	0	0	5	7	7	2	0	0	0	0	1	NA
GCF_002838065.1_Mycobacterium_sp002838065	002838065	RS_GCF_002838065.1	Mycobacterium	Mycobacterium_sp002838065	GCA_002838065.1	GCA_002838065.1	5622	0	0	0	5	9	6	2	0	0	0	0	1	NA
GCF_003112775.1_Mycobacterium_montefiorense	003112775	RS_GCF_003112775.1	Mycobacterium	Mycobacterium_montefiorense	GCA_003112775.1	GCA_003112775.1	5384	0	0	0	7	12	10	2	0	0	0	0	0	NA
GCF_003386655.1_Rhodococcus_B_sp003386655	003386655	RS_GCF_003386655.1	Rhodococcus_B	Rhodococcus_B_sp003386655	GCA_003386655.1	GCA_003386655.1	5684	0	0	0	12	19	17	2	0	0	0	0	0	NA
GCF_004382825.2_Corynebacterium_silvaticum	004382825	RS_GCF_004382825.2	Corynebacterium	Corynebacterium_silvaticum	GCA_004382825.2	GCA_004382825.2	2017	0	0	0	1	1	1	2	0	0	0	0	0	NA
GCF_005484805.1_Rhodococcus_sp005484805	005484805	RS_GCF_005484805.1	Rhodococcus	Rhodococcus_sp005484805	GCA_005484805.1	GCA_005484805.1	4461	0	0	0	7	11	8	2	0	0	0	0	0	NA
GCF_006704125.1_Rhodococcus_sp006704125	006704125	RS_GCF_006704125.1	Rhodococcus	Rhodococcus_sp006704125	GCA_006704125.1	GCA_006704125.1	4274	0	0	0	7	5	8	2	0	0	0	0	0	NA
GCF_007859215.1_Corynebacterium_canis	007859215	RS_GCF_007859215.1	Corynebacterium	Corynebacterium_canis	GCA_007859215.1	GCA_007859215.1	2535	0	0	0	3	2	2	2	0	0	0	0	0	NA
GCF_008329905.1_Mycobacterium_sp008329905	008329905	RS_GCF_008329905.1	Mycobacterium	Mycobacterium_sp008329905	GCA_008329905.1	GCA_008329905.1	5874	4	2	0	8	15	14	2	0	0	0	0	2	sMMO_without_gamma
GCF_008369165.1_Dietzia_sp008369165	008369165	RS_GCF_008369165.1	Dietzia	Dietzia_sp008369165	GCA_008369165.1	GCA_008369165.1	2954	2	1	0	6	6	7	3	0	0	0	0	0	sMMO_without_gamma
GCF_008693065.1_Corynebacterium_tuscaniense	008693065	RS_GCF_008693065.1	Corynebacterium	Corynebacterium_tuscaniense	GCA_008693065.1	GCA_008693065.1	2176	0	0	0	0	0	0	2	0	0	0	0	0	NA
GCF_010725725.1_Mycobacterium_pulveris	010725725	RS_GCF_010725725.1	Mycobacterium	Mycobacterium_pulveris	GCA_010725725.1	GCA_010725725.1	5376	2	1	1	7	14	10	2	0	0	0	0	2	sMMO
GCF_010727325.1_Mycobacterium_alvei	010727325	RS_GCF_010727325.1	Mycobacterium	Mycobacterium_alvei	GCA_010727325.1	GCA_010727325.1	5843	0	0	0	9	15	12	2	0	0	0	0	0	NA
GCF_010727605.1_Mycobacterium_simiae	010727605	RS_GCF_010727605.1	Mycobacterium	Mycobacterium_simiae	GCA_010727605.1	GCA_010727605.1	5436	2	1	0	8	11	10	3	0	0	0	0	0	sMMO_without_gamma
GCF_010728325.1_Mycobacterium_poriferae	010728325	RS_GCF_010728325.1	Mycobacterium	Mycobacterium_poriferae	GCA_010728325.1	GCA_010728325.1	5681	0	0	0	8	16	12	2	0	0	0	0	0	NA
GCF_010728925.1_Mycobacterium_gadium	010728925	RS_GCF_010728925.1	Mycobacterium	Mycobacterium_gadium	GCA_010728925.1	GCA_010728925.1	5917	0	0	0	9	14	12	2	0	0	0	0	0	NA
GCF_010730955.1_Mycobacterium_aubagnense	010730955	RS_GCF_010730955.1	Mycobacterium	Mycobacterium_aubagnense	GCA_010730955.1	GCA_010730955.1	6224	0	0	0	11	21	16	2	0	0	0	0	0	NA
GCF_010731115.1_Mycobacterium_phocaicum	010731115	RS_GCF_010731115.1	Mycobacterium	Mycobacterium_phocaicum	GCA_010731115.1	GCA_010731115.1	5691	0	0	0	10	17	15	2	0	0	0	0	0	NA
GCF_010731775.1_Mycobacterium_mantenii	010731775	RS_GCF_010731775.1	Mycobacterium	Mycobacterium_mantenii	GCA_010731775.1	GCA_010731775.1	5839	0	0	0	8	14	12	2	0	0	0	0	0	NA
GCF_010731895.1_Mycobacterium_helvum	010731895	RS_GCF_010731895.1	Mycobacterium	Mycobacterium_helvum	GCA_010731895.1	GCA_010731895.1	6056	2	1	0	9	17	14	2	0	0	0	0	0	sMMO_without_gamma
GCF_010858045.1_Nocardia_cyriacigeorgica_E	010858045	RS_GCF_010858045.1	Nocardia	Nocardia_cyriacigeorgica_E	GCA_010858045.1	GCA_010858045.1	5870	0	0	0	12	11	14	2	0	0	0	0	0	NA
GCF_012726195.1_Rhodococcus_sp012726195	012726195	RS_GCF_012726195.1	Rhodococcus	Rhodococcus_sp012726195	GCA_012726195.1	GCA_012726195.1	5019	0	0	0	16	21	18	2	0	0	0	0	0	NA
GCF_013408445.1_Corynebacterium_tuberculostearicum	013408445	RS_GCF_013408445.1	Corynebacterium	Corynebacterium_tuberculostearicum	GCA_013408445.1	GCA_013408445.1	2326	0	0	0	0	0	0	2	0	0	0	0	0	NA
GCF_013410305.1_Corynebacterium_durum	013410305	RS_GCF_013410305.1	Corynebacterium	Corynebacterium_durum	GCA_013410305.1	GCA_013410305.1	2612	0	0	0	1	1	1	2	0	0	0	0	0	NA
GCF_014144855.1_Dietzia_maris	014144855	RS_GCF_014144855.1	Dietzia	Dietzia_maris	GCA_014144855.1	GCA_014144855.1	3125	0	0	0	7	8	7	2	0	0	0	0	0	NA
GCF_014190915.1_Mycobacterium_iranicum_B	014190915	RS_GCF_014190915.1	Mycobacterium	Mycobacterium_iranicum_B	GCA_014190915.1	GCA_014190915.1	5266	0	0	0	8	14	11	2	0	0	0	0	1	NA
GCF_014217255.1_Corynebacterium_sp014217255	014217255	RS_GCF_014217255.1	Corynebacterium	Corynebacterium_sp014217255	GCA_014217255.1	GCA_014217255.1	2082	0	0	0	1	1	1	2	0	0	0	0	0	NA
GCF_900187265.1_Rhodococcus_rhodochrous	900187265	RS_GCF_900187265.1	Rhodococcus	Rhodococcus_rhodochrous	GCA_900187265.1	GCA_900187265.1	4815	0	0	0	13	21	17	2	0	0	0	0	0	NA
GCA_003165155.1_Mycobacterium_sp003165155	003165155	GB_GCA_003165155.1	Mycobacterium	Mycobacterium_sp003165155	GCA_003165155.1	GCA_003165155.1	5317	2	1	0	4	10	4	2	0	0	0	0	0	sMMO_without_gamma
GCA_003202005.1_Williamsia_faeni	003202005	GB_GCA_003202005.1	Williamsia	Williamsia_faeni	GCA_003202005.1	GCA_003202005.1	5111	0	0	0	14	19	20	2	0	0	0	0	0	NA
GCA_012838985.1_Corynebacterium_sp012838985	012838985	GB_GCA_012838985.1	Corynebacterium	Corynebacterium_sp012838985	GCA_012838985.1	GCA_012838985.1	2445	0	0	0	4	4	4	2	0	0	0	0	0	NA
GCA_014646135.1_Nocardia_camponoti	014646135	GB_GCA_014646135.1	Nocardia	Nocardia_camponoti	GCA_014646135.1	GCA_014646135.1	4786	0	0	0	7	7	8	2	0	0	0	0	0	NA
GCA_902826815.1_Mycobacterium_sp902826815	902826815	GB_GCA_902826815.1	Mycobacterium	Mycobacterium_sp902826815	GCA_902826815.1	GCA_902826815.1	6678	0	0	0	9	21	10	2	0	0	0	0	2	NA
GCF_000143825.1_Corynebacterium_genitalium_A	000143825	RS_GCF_000143825.1	Corynebacterium	Corynebacterium_genitalium_A	GCA_000143825.1	GCA_000143825.1	2226	0	0	0	0	0	0	2	0	0	0	0	0	NA
GCF_000143885.2_Gordonia_sp000143885	000143885	RS_GCF_000143885.2	Gordonia	Gordonia_sp000143885	GCA_000143885.2	GCA_000143885.2	5175	2	1	0	12	21	20	3	0	0	0	0	0	sMMO_without_gamma
GCF_000157895.3_Mycobacterium_kansasii	000157895	RS_GCF_000157895.3	Mycobacterium	Mycobacterium_kansasii	GCA_000157895.2	GCA_000157895.2	5866	0	0	0	6	15	10	2	0	0	0	0	0	NA
GCF_000225505.1_Gordonia_alkanivorans	000225505	RS_GCF_000225505.1	Gordonia	Gordonia_alkanivorans	GCA_000225505.1	GCA_000225505.1	4655	2	1	0	16	21	20	3	0	0	0	0	0	sMMO_without_gamma
GCF_000230935.1_Mycobacterium_rhodesiae_B	000230935	RS_GCF_000230935.1	Mycobacterium	Mycobacterium_rhodesiae_B	GCA_000230935.2	GCA_000230935.2	7024	2	1	0	8	19	16	2	0	0	0	0	1	sMMO_without_gamma
GCF_000308435.1_Nocardia_araoensis	000308435	RS_GCF_000308435.1	Nocardia	Nocardia_araoensis	GCA_000308435.1	GCA_000308435.1	7181	0	0	0	12	16	15	2	0	0	0	0	1	NA
GCF_000308455.1_Nocardia_abscessus	000308455	RS_GCF_000308455.1	Nocardia	Nocardia_abscessus	GCA_000308455.1	GCA_000308455.1	7791	0	0	0	14	16	14	2	0	0	0	0	0	NA
GCF_000308595.1_Nocardia_higoensis	000308595	RS_GCF_000308595.1	Nocardia	Nocardia_higoensis	GCA_000308595.1	GCA_000308595.1	6302	0	0	0	11	20	18	2	0	0	0	0	0	NA
GCF_000308875.1_Nocardia_transvalensis	000308875	RS_GCF_000308875.1	Nocardia	Nocardia_transvalensis	GCA_000308875.1	GCA_000308875.1	7809	2	1	0	9	10	12	2	0	0	0	0	0	sMMO_without_gamma
GCF_000717275.1_Williamsia_arboriphila	000717275	RS_GCF_000717275.1	Williamsia	Williamsia_arboriphila	GCA_000717275.1	GCA_000717275.1	5342	0	0	0	12	17	18	2	0	0	0	0	0	NA
GCF_000738265.1_Corynebacterium_jeikeium_A	000738265	RS_GCF_000738265.1	Corynebacterium	Corynebacterium_jeikeium_A	GCA_000738265.1	GCA_000738265.1	1985	0	0	0	1	0	1	2	0	0	0	0	0	NA
GCF_000964005.1_Williamsia_A_herbipolensis	000964005	RS_GCF_000964005.1	Williamsia_A	Williamsia_A_herbipolensis	GCA_000964005.1	GCA_000964005.1	4435	0	0	0	10	10	10	2	0	0	0	0	0	NA
GCF_001020985.1_Corynebacterium_mustelae	001020985	RS_GCF_001020985.1	Corynebacterium	Corynebacterium_mustelae	GCA_001020985.1	GCA_001020985.1	3110	0	0	0	1	1	1	2	0	0	0	0	0	NA
GCF_001021025.1_Corynebacterium_epidermidicanis	001021025	RS_GCF_001021025.1	Corynebacterium	Corynebacterium_epidermidicanis	GCA_001021025.1	GCA_001021025.1	2465	0	0	0	2	2	2	2	0	0	0	0	0	NA
GCF_001021385.1_Mycobacterium_sp001021385	001021385	RS_GCF_001021385.1	Mycobacterium	Mycobacterium_sp001021385	GCA_001021385.1	GCA_001021385.1	5599	0	0	0	8	15	13	2	0	0	0	0	0	NA
GCF_001499965.1_Mycobacterium_sp001499965	001499965	RS_GCF_001499965.1	Mycobacterium	Mycobacterium_sp001499965	GCA_001499965.1	GCA_001499965.1	5953	0	0	0	8	20	12	2	0	0	0	0	0	NA
GCF_001552855.1_Skermania_piniformis	001552855	RS_GCF_001552855.1	Skermania	Skermania_piniformis	GCA_001552855.1	GCA_001552855.1	3894	0	0	0	11	11	16	2	0	0	0	0	0	NA
GCF_001613005.1_Nocardia_nova	001613005	RS_GCF_001613005.1	Nocardia	Nocardia_nova	GCA_001613005.1	GCA_001613005.1	7163	0	0	0	13	19	15	2	0	0	0	0	0	NA
GCF_001673365.1_Mycobacterium_asiaticum_A	001673365	RS_GCF_001673365.1	Mycobacterium	Mycobacterium_asiaticum_A	GCA_001673365.1	GCA_001673365.1	5048	0	0	0	8	14	10	2	0	0	0	0	0	NA
GCF_001875665.1_Corynebacterium_sp001875665	001875665	RS_GCF_001875665.1	Corynebacterium	Corynebacterium_sp001875665	GCA_001875665.1	GCA_001875665.1	2008	0	0	0	0	0	0	2	0	0	0	0	0	NA
GCF_001895005.1_Rhodococcus_B_yunnanensis	001895005	RS_GCF_001895005.1	Rhodococcus_B	Rhodococcus_B_yunnanensis	GCA_001895005.1	GCA_001895005.1	5846	2	1	0	13	15	20	3	0	0	0	0	0	sMMO_without_gamma
GCF_001953985.1_Mycobacterium_colombiense_B	001953985	RS_GCF_001953985.1	Mycobacterium	Mycobacterium_colombiense_B	GCA_001953985.1	GCA_001953985.1	5076	0	0	0	9	12	10	2	0	0	0	0	0	NA
GCF_002086285.1_Mycobacterium_kumamotonense	002086285	RS_GCF_002086285.1	Mycobacterium	Mycobacterium_kumamotonense	GCA_002086285.1	GCA_002086285.1	4447	4	2	0	10	12	11	3	0	0	0	0	0	sMMO_without_gamma
GCF_002086695.1_Mycobacterium_rhodesiae	002086695	RS_GCF_002086695.1	Mycobacterium	Mycobacterium_rhodesiae	GCA_002086695.1	GCA_002086695.1	5672	2	1	0	7	15	13	2	0	0	0	0	0	sMMO_without_gamma
GCF_002101845.1_Mycobacterium_riyadhense	002101845	RS_GCF_002101845.1	Mycobacterium	Mycobacterium_riyadhense	GCA_002101845.1	GCA_002101845.1	5168	0	0	0	8	13	9	2	0	0	0	0	1	NA
GCF_002104765.1_Mycobacterium_vulneris	002104765	RS_GCF_002104765.1	Mycobacterium	Mycobacterium_vulneris	GCA_002104765.1	GCA_002104765.1	5622	0	0	0	8	14	12	2	0	0	0	0	0	NA
GCF_002105755.1_Mycobacterium_colombiense	002105755	RS_GCF_002105755.1	Mycobacterium	Mycobacterium_colombiense	GCA_002105755.1	GCA_002105755.1	5318	0	0	0	9	13	9	2	0	0	0	0	0	NA
GCF_002258785.1_Rhodococcus_B_sp002258785	002258785	RS_GCF_002258785.1	Rhodococcus_B	Rhodococcus_B_sp002258785	GCA_002258785.1	GCA_002258785.1	5659	0	0	0	10	14	13	2	0	0	0	0	0	NA
GCF_003096075.1_Dietzia_lutea	003096075	RS_GCF_003096075.1	Dietzia	Dietzia_lutea	GCA_003096075.1	GCA_003096075.1	3343	0	0	0	7	10	9	2	0	0	0	0	0	NA
GCF_003408705.1_Mycobacterium_uberis	003408705	RS_GCF_003408705.1	Mycobacterium	Mycobacterium_uberis	GCA_003408705.1	GCA_003408705.1	1759	0	0	0	3	3	3	2	0	0	0	0	0	NA
GCF_003696265.1_Nocardia_stercoris	003696265	RS_GCF_003696265.1	Nocardia	Nocardia_stercoris	GCA_003696265.1	GCA_003696265.1	6450	0	0	0	9	11	13	2	0	0	0	0	0	NA
GCF_003797185.1_Gordonia_sp003797185	003797185	RS_GCF_003797185.1	Gordonia	Gordonia_sp003797185	GCA_003797185.1	GCA_003797185.1	3905	2	1	0	13	15	15	3	0	0	0	0	0	sMMO_without_gamma
GCF_004745805.1_Mycobacterium_sp004745805	004745805	RS_GCF_004745805.1	Mycobacterium	Mycobacterium_sp004745805	GCA_004745805.1	GCA_004745805.1	5518	5	3	0	10	18	16	2	0	0	0	0	0	sMMO_without_gamma
GCF_007096635.1_Mycobacterium_sp007096635	007096635	RS_GCF_007096635.1	Mycobacterium	Mycobacterium_sp007096635	GCA_007096635.1	GCA_007096635.1	5421	0	0	0	7	9	8	2	0	0	0	0	1	NA
GCF_007858475.1_Tsukamurella_conjunctivitidis	007858475	RS_GCF_007858475.1	Tsukamurella	Tsukamurella_conjunctivitidis	GCA_007858475.1	GCA_007858475.1	4986	0	0	0	10	10	11	3	0	0	0	0	0	NA
GCF_008329645.1_Mycobacterium_grossiae	008329645	RS_GCF_008329645.1	Mycobacterium	Mycobacterium_grossiae	GCA_008329645.1	GCA_008329645.1	5251	0	0	0	6	16	9	2	0	0	0	0	0	NA
GCF_009708175.1_Nocardia_sp009708175	009708175	RS_GCF_009708175.1	Nocardia	Nocardia_sp009708175	GCA_009708175.1	GCA_009708175.1	6379	0	0	0	11	13	13	2	0	0	0	0	0	NA
GCF_009729095.1_Mycobacterium_sp009729095	009729095	RS_GCF_009729095.1	Mycobacterium	Mycobacterium_sp009729095	GCA_009729095.1	GCA_009729095.1	5768	0	0	0	8	15	16	2	0	0	0	0	0	NA
GCF_009829295.1_Nocardia_sp009829295	009829295	RS_GCF_009829295.1	Nocardia	Nocardia_sp009829295	GCA_009829295.1	GCA_009829295.1	6799	0	0	0	10	11	10	2	0	0	0	0	0	NA
GCF_009862785.1_Gordonia_sp009862785	009862785	RS_GCF_009862785.1	Gordonia	Gordonia_sp009862785	GCA_009862785.1	GCA_009862785.1	4197	0	0	0	11	12	13	2	0	0	0	0	0	NA
GCF_009932475.1_Gordonia_spumicola	009932475	RS_GCF_009932475.1	Gordonia	Gordonia_spumicola	GCA_009932475.1	GCA_009932475.1	4668	2	1	0	8	9	11	1	0	0	0	0	0	sMMO_without_gamma
GCF_010728155.1_Mycobacterium_doricum	010728155	RS_GCF_010728155.1	Mycobacterium	Mycobacterium_doricum	GCA_010728155.1	GCA_010728155.1	3974	0	0	0	2	6	4	2	0	0	0	0	0	NA
GCF_014197435.1_Gordonia_humi	014197435	RS_GCF_014197435.1	Gordonia	Gordonia_humi	GCA_014197435.1	GCA_014197435.1	4758	4	2	0	8	11	13	2	0	0	0	0	0	sMMO_without_gamma
GCF_014204435.1_Mycobacterium_chelonae_A	014204435	RS_GCF_014204435.1	Mycobacterium	Mycobacterium_chelonae_A	GCA_014204435.1	GCA_014204435.1	4069	1	0	0	6	9	9	2	0	0	0	0	0	NA
GCF_900105725.1_Gordonia_westfalica	900105725	RS_GCF_900105725.1	Gordonia	Gordonia_westfalica	GCA_900105725.1	GCA_900105725.1	6512	2	1	0	14	25	21	3	0	0	0	0	0	sMMO_without_gamma
GCF_900176155.1_Corynebacterium_glucuronolyticum	900176155	RS_GCF_900176155.1	Corynebacterium	Corynebacterium_glucuronolyticum	GCA_900176155.1	GCA_900176155.1	2600	0	0	0	1	1	0	2	0	0	0	0	0	NA
GCF_900631615.1_Tsukamurella_paurometabola_A	900631615	RS_GCF_900631615.1	Tsukamurella	Tsukamurella_paurometabola_A	GCA_900631615.1	GCA_900631615.1	4616	0	0	0	9	10	9	2	0	0	0	0	0	NA
GCA_002414845.1_Gordonia_sp002414845	002414845	GB_GCA_002414845.1	Gordonia	Gordonia_sp002414845	GCA_002414845.1	GCA_002414845.1	2866	0	0	0	3	3	5	1	0	0	0	0	0	NA
GCA_004193205.1_Gordonia_sedimidis	004193205	GB_GCA_004193205.1	Gordonia	Gordonia_sedimidis	GCA_004193205.1	GCA_004193205.1	6666	4	2	0	18	29	29	3	0	1	0	0	1	sMMO_without_gamma
GCA_014041935.1_Gordonia_sp014041935	014041935	GB_GCA_014041935.1	Gordonia	Gordonia_sp014041935	GCA_014041935.1	GCA_014041935.1	4451	2	1	0	13	23	20	3	0	0	0	0	0	sMMO_without_gamma
GCF_000014565.1_Rhodococcus_jostii_A	000014565	RS_GCF_000014565.1	Rhodococcus	Rhodococcus_jostii_A	GCA_000014565.1	GCA_000014565.1	9145	2	1	0	22	40	36	3	0	0	0	0	0	sMMO_without_gamma
GCF_000192435.1_Gordonia_neofelifaecis	000192435	RS_GCF_000192435.1	Gordonia	Gordonia_neofelifaecis	GCA_000192435.2	GCA_000192435.2	3985	0	0	0	7	8	9	1	0	0	0	0	0	NA
GCF_000241345.1_Gordonia_amarae	000241345	RS_GCF_000241345.1	Gordonia	Gordonia_amarae	GCA_000241345.2	GCA_000241345.2	4691	4	2	0	12	16	18	3	0	0	0	0	0	sMMO_without_gamma
GCF_000308655.1_Nocardia_niigatensis	000308655	RS_GCF_000308655.1	Nocardia	Nocardia_niigatensis	GCA_000308655.1	GCA_000308655.1	7654	2	1	0	13	18	19	3	0	0	0	0	0	sMMO_without_gamma
GCF_000308695.1_Nocardia_takedensis	000308695	RS_GCF_000308695.1	Nocardia	Nocardia_takedensis	GCA_000308695.1	GCA_000308695.1	7182	0	0	0	16	14	18	2	0	0	0	0	0	NA
GCF_000334455.1_Gordonia_soli	000334455	RS_GCF_000334455.1	Gordonia	Gordonia_soli	GCA_000334455.1	GCA_000334455.1	4907	0	0	0	7	9	10	2	0	0	0	0	0	NA
GCF_000428805.1_Corynebacterium_freiburgense	000428805	RS_GCF_000428805.1	Corynebacterium	Corynebacterium_freiburgense	GCA_000428805.1	GCA_000428805.1	2658	0	0	0	2	2	3	2	0	0	0	0	0	NA
GCF_000482385.1_Nocardia_sp000482385	000482385	RS_GCF_000482385.1	Nocardia	Nocardia_sp000482385	GCA_000482385.1	GCA_000482385.1	4974	0	0	0	5	7	7	2	0	0	0	0	0	NA
GCF_000686025.1_Rhodococcus_C_sp000686025	000686025	RS_GCF_000686025.1	Rhodococcus_C	Rhodococcus_C_sp000686025	GCA_000686025.1	GCA_000686025.1	4393	0	0	0	9	12	9	2	0	0	0	0	0	NA
GCF_000767255.1_Corynebacterium_auriscanis	000767255	RS_GCF_000767255.1	Corynebacterium	Corynebacterium_auriscanis	GCA_000767255.1	GCA_000767255.1	1537	0	0	0	2	1	1	2	0	0	0	0	0	NA
GCF_001021065.1_Corynebacterium_uterequi	001021065	RS_GCF_001021065.1	Corynebacterium	Corynebacterium_uterequi	GCA_001021065.1	GCA_001021065.1	2163	0	0	0	0	1	0	2	0	0	0	0	0	NA
GCF_001426545.1_Mycobacterium_sp001426545	001426545	RS_GCF_001426545.1	Mycobacterium	Mycobacterium_sp001426545	GCA_001426545.1	GCA_001426545.1	5995	2	1	0	9	22	18	3	0	0	0	0	2	sMMO_without_gamma
GCF_001485495.1_Gordonia_desulfuricans	001485495	RS_GCF_001485495.1	Gordonia	Gordonia_desulfuricans	GCA_001485495.1	GCA_001485495.1	4800	2	1	0	14	19	19	3	0	0	0	0	0	sMMO_without_gamma
GCF_001552595.1_Rhodococcus_erythropolis	001552595	RS_GCF_001552595.1	Rhodococcus	Rhodococcus_erythropolis	GCA_001552595.1	GCA_001552595.1	6211	0	0	0	12	12	12	2	0	0	0	0	0	NA
GCF_001613425.1_Nocardia_vulneris	001613425	RS_GCF_001613425.1	Nocardia	Nocardia_vulneris	GCA_001613425.1	GCA_001613425.1	8526	0	0	0	8	14	11	2	0	0	0	0	0	NA
GCF_001618425.1_Nocardia_fusca	001618425	RS_GCF_001618425.1	Nocardia	Nocardia_fusca	GCA_001618425.1	GCA_001618425.1	7311	0	0	0	9	18	16	2	0	0	0	0	0	NA
GCF_001625085.1_Nocardia_acidivorans	001625085	RS_GCF_001625085.1	Nocardia	Nocardia_acidivorans	GCA_001625085.1	GCA_001625085.1	7125	0	0	0	12	14	13	2	0	0	0	0	0	NA
GCF_001632895.1_Mycobacterium_kansasii_C	001632895	RS_GCF_001632895.1	Mycobacterium	Mycobacterium_kansasii_C	GCA_001632895.1	GCA_001632895.1	5037	0	0	0	6	14	11	2	0	0	0	0	0	NA
GCF_001665575.1_Mycobacterium_sp001665575	001665575	RS_GCF_001665575.1	Mycobacterium	Mycobacterium_sp001665575	GCA_001665575.1	GCA_001665575.1	4393	0	0	0	6	14	11	2	0	0	0	0	0	NA
GCF_001667265.1_Mycobacterium_sp001667265	001667265	RS_GCF_001667265.1	Mycobacterium	Mycobacterium_sp001667265	GCA_001667265.1	GCA_001667265.1	5193	0	0	0	12	22	16	2	0	0	0	0	0	NA
GCF_001673155.1_Mycobacterium_sp001673155	001673155	RS_GCF_001673155.1	Mycobacterium	Mycobacterium_sp001673155	GCA_001673155.1	GCA_001673155.1	4715	0	0	0	6	13	7	2	0	0	0	0	0	NA
GCF_001807485.1_Corynebacterium_sp001807485	001807485	RS_GCF_001807485.1	Corynebacterium	Corynebacterium_sp001807485	GCA_001807485.1	GCA_001807485.1	1882	0	0	0	1	0	1	2	0	0	0	0	0	NA
GCF_001954195.1_Mycobacterium_sp001954195	001954195	RS_GCF_001954195.1	Mycobacterium	Mycobacterium_sp001954195	GCA_001954195.1	GCA_001954195.1	4521	0	0	0	6	10	7	2	0	0	0	0	0	NA
GCF_002013415.1_Mycobacterium_sp002013415	002013415	RS_GCF_002013415.1	Mycobacterium	Mycobacterium_sp002013415	GCA_002013415.1	GCA_002013415.1	5176	2	0	0	8	11	13	2	0	0	0	0	0	NA
GCF_002013465.1_Mycobacterium_sp002013465	002013465	RS_GCF_002013465.1	Mycobacterium	Mycobacterium_sp002013465	GCA_002013465.1	GCA_002013465.1	4620	1	0	0	11	13	18	2	0	0	0	0	0	NA
GCF_002165735.1_Rhodococcus_sp002165735	002165735	RS_GCF_002165735.1	Rhodococcus	Rhodococcus_sp002165735	GCA_002165735.1	GCA_002165735.1	8121	2	1	0	18	48	35	3	0	0	0	0	0	sMMO_without_gamma
GCF_002291465.1_Mycobacterium_lepraemurium	002291465	RS_GCF_002291465.1	Mycobacterium	Mycobacterium_lepraemurium	GCA_002291465.1	GCA_002291465.1	2682	0	0	0	4	5	4	2	0	0	0	0	0	NA
GCF_003315035.1_Nocardia_puris	003315035	RS_GCF_003315035.1	Nocardia	Nocardia_puris	GCA_003315035.1	GCA_003315035.1	7053	0	0	0	10	9	12	2	0	0	0	0	0	NA
GCF_003391395.1_Mycobacterium_marinum	003391395	RS_GCF_003391395.1	Mycobacterium	Mycobacterium_marinum	GCA_003391395.1	GCA_003391395.1	5434	2	1	0	7	14	10	2	0	0	0	0	0	sMMO_without_gamma
GCF_003716585.1_Corynebacterium_sp003716585	003716585	RS_GCF_003716585.1	Corynebacterium	Corynebacterium_sp003716585	GCA_003716585.1	GCA_003716585.1	2040	0	0	0	2	2	2	2	0	0	0	0	0	NA
GCF_003813965.1_Corynebacterium_choanis	003813965	RS_GCF_003813965.1	Corynebacterium	Corynebacterium_choanis	GCA_003813965.1	GCA_003813965.1	2308	0	0	0	1	0	0	2	0	0	0	0	0	NA
GCF_003813985.1_Corynebacterium_geronticis	003813985	RS_GCF_003813985.1	Corynebacterium	Corynebacterium_geronticis	GCA_003813985.1	GCA_003813985.1	2094	0	0	0	1	1	1	2	0	0	0	0	0	NA
GCF_004011835.1_Rhodococcus_sp004011835	004011835	RS_GCF_004011835.1	Rhodococcus	Rhodococcus_sp004011835	GCA_004011835.1	GCA_004011835.1	3485	0	0	0	5	5	6	2	0	0	0	0	8	NA
GCF_007990755.1_Nocardia_ninae	007990755	RS_GCF_007990755.1	Nocardia	Nocardia_ninae	GCA_007990755.1	GCA_007990755.1	8884	0	0	0	8	12	9	2	0	0	0	0	0	NA
GCF_008930665.1_Corynebacterium_sp008930665	008930665	RS_GCF_008930665.1	Corynebacterium	Corynebacterium_sp008930665	GCA_008930665.1	GCA_008930665.1	2107	0	0	0	2	2	1	2	0	0	0	0	0	NA
GCF_009734405.1_Corynebacterium_sp009734405	009734405	RS_GCF_009734405.1	Corynebacterium	Corynebacterium_sp009734405	GCA_009734405.1	GCA_009734405.1	2675	0	0	0	6	10	7	2	0	0	0	0	0	NA
GCF_010729485.1_Mycobacterium_hiberniae	010729485	RS_GCF_010729485.1	Mycobacterium	Mycobacterium_hiberniae	GCA_010729485.1	GCA_010729485.1	4123	4	2	0	9	11	10	2	0	0	0	0	0	sMMO_without_gamma
GCF_010731635.1_Mycobacterium_noviomagense	010731635	RS_GCF_010731635.1	Mycobacterium	Mycobacterium_noviomagense	GCA_010731635.1	GCA_010731635.1	4578	0	0	0	7	7	8	2	0	0	0	0	1	NA
GCF_011758805.1_Mycobacterium_fluoranthenivorans	011758805	RS_GCF_011758805.1	Mycobacterium	Mycobacterium_fluoranthenivorans	GCA_011758805.1	GCA_011758805.1	6266	0	0	0	10	18	15	2	0	0	0	0	0	NA
GCF_012933505.1_Gordonia_sp012933505	012933505	RS_GCF_012933505.1	Gordonia	Gordonia_sp012933505	GCA_012933505.1	GCA_012933505.1	5755	4	2	0	15	22	23	2	0	0	0	0	0	sMMO_without_gamma
GCF_013348805.1_Rhodococcus_sp003350365	013348805	RS_GCF_013348805.1	Rhodococcus	Rhodococcus_sp003350365	GCA_013348805.1	GCA_013348805.1	5062	2	1	0	14	14	16	3	0	0	0	0	2	sMMO_without_gamma
GCF_014145095.1_Dietzia_sp014145095	014145095	RS_GCF_014145095.1	Dietzia	Dietzia_sp014145095	GCA_014145095.1	GCA_014145095.1	3485	0	0	0	5	10	7	2	0	0	0	0	0	NA
GCF_900232515.1_Mycobacterium_simulans	900232515	RS_GCF_900232515.1	Mycobacterium	Mycobacterium_simulans	GCA_900232515.1	GCA_900232515.1	5684	0	0	0	6	13	8	2	0	0	0	0	0	NA
GCF_900637195.1_Mycobacterium_aurum	900637195	RS_GCF_900637195.1	Mycobacterium	Mycobacterium_aurum	GCA_900637195.1	GCA_900637195.1	5688	0	0	0	9	16	12	2	0	0	0	0	0	NA
GCF_900637205.1_Mycobacterium_chitae	900637205	RS_GCF_900637205.1	Mycobacterium	Mycobacterium_chitae	GCA_900637205.1	GCA_900637205.1	5134	0	0	0	10	23	17	2	0	0	0	0	0	NA
GCA_012515855.1_Gordonia_sp012515855	012515855	GB_GCA_012515855.1	Gordonia	Gordonia_sp012515855	GCA_012515855.1	GCA_012515855.1	3641	4	2	0	8	8	9	2	0	0	0	0	0	sMMO_without_gamma
GCA_014635345.1_Rhodococcus_C_trifolii	014635345	GB_GCA_014635345.1	Rhodococcus_C	Rhodococcus_C_trifolii	GCA_014635345.1	GCA_014635345.1	4985	0	0	0	11	19	16	2	0	0	0	0	0	NA
GCA_014646295.1_Nocardia_rhizosphaerihabitans	014646295	GB_GCA_014646295.1	Nocardia	Nocardia_rhizosphaerihabitans	GCA_014646295.1	GCA_014646295.1	7128	0	0	0	14	15	16	2	0	0	0	0	0	NA
GCF_000241265.1_Gordonia_araii	000241265	RS_GCF_000241265.1	Gordonia	Gordonia_araii	GCA_000241265.2	GCA_000241265.2	3796	0	0	0	7	7	10	1	0	0	0	0	0	NA
GCF_000241305.1_Gordonia_effusa	000241305	RS_GCF_000241305.1	Gordonia	Gordonia_effusa	GCA_000241305.2	GCA_000241305.2	4420	0	0	0	8	6	11	1	0	0	0	0	0	NA
GCF_000332975.1_Gordonia_aichiensis	000332975	RS_GCF_000332975.1	Gordonia	Gordonia_aichiensis	GCA_000332975.1	GCA_000332975.1	4613	0	0	0	13	19	18	2	0	0	0	0	0	NA
GCF_000341795.1_Rhodococcus_triatomae_A	000341795	RS_GCF_000341795.1	Rhodococcus	Rhodococcus_triatomae_A	GCA_000341795.1	GCA_000341795.1	5269	0	0	0	10	13	12	2	0	0	0	0	0	NA
GCF_000372385.1_Corynebacterium_ciconiae	000372385	RS_GCF_000372385.1	Corynebacterium	Corynebacterium_ciconiae	GCA_000372385.1	GCA_000372385.1	2209	0	0	0	2	2	1	2	0	0	0	0	0	NA
GCF_000420605.1_Corynebacterium_massiliense	000420605	RS_GCF_000420605.1	Corynebacterium	Corynebacterium_massiliense	GCA_000420605.1	GCA_000420605.1	1962	0	0	0	1	0	1	2	0	0	0	0	0	NA
GCF_000523235.1_Nocardia_nova_A	000523235	RS_GCF_000523235.1	Nocardia	Nocardia_nova_A	GCA_000523235.1	GCA_000523235.1	7578	0	0	0	11	12	15	2	0	0	0	0	0	NA
GCF_000626675.1_Corynebacterium_glyciniphilum	000626675	RS_GCF_000626675.1	Corynebacterium	Corynebacterium_glyciniphilum	GCA_000626675.1	GCA_000626675.1	3270	0	0	0	4	7	3	2	0	0	0	0	0	NA
GCF_000805675.1_Corynebacterium_minutissimum	000805675	RS_GCF_000805675.1	Corynebacterium	Corynebacterium_minutissimum	GCA_000805675.1	GCA_000805675.1	2276	0	0	0	2	1	1	2	0	0	0	0	0	NA
GCF_001186365.1_Gordonia_jacobaea	001186365	RS_GCF_001186365.1	Gordonia	Gordonia_jacobaea	GCA_001186365.1	GCA_001186365.1	4282	2	1	0	10	12	12	3	0	0	0	0	0	sMMO_without_gamma
GCF_001263755.1_Corynebacterium_riegelii	001263755	RS_GCF_001263755.1	Corynebacterium	Corynebacterium_riegelii	GCA_001263755.1	GCA_001263755.1	2214	0	0	0	0	0	0	2	0	0	0	0	0	NA
GCF_001291445.1_Mycobacterium_mucogenicum_B	001291445	RS_GCF_001291445.1	Mycobacterium	Mycobacterium_mucogenicum_B	GCA_001291445.1	GCA_001291445.1	6003	0	0	0	12	18	17	2	0	0	0	0	0	NA
GCF_001613105.1_Nocardia_pseudobrasiliensis	001613105	RS_GCF_001613105.1	Nocardia	Nocardia_pseudobrasiliensis	GCA_001613105.1	GCA_001613105.1	7978	0	0	0	10	12	12	2	0	0	0	0	0	NA
GCF_001646645.1_Rhodococcus_hoagii	001646645	RS_GCF_001646645.1	Rhodococcus	Rhodococcus_hoagii	GCA_001646645.1	GCA_001646645.1	4716	0	0	0	6	9	8	2	0	0	0	0	0	NA
GCF_001646865.1_Aldersonia_kunmingensis	001646865	RS_GCF_001646865.1	Aldersonia	Aldersonia_kunmingensis	GCA_001646865.1	GCA_001646865.1	5263	2	1	0	13	18	13	2	0	0	0	0	0	sMMO_without_gamma
GCF_001667945.1_Mycobacterium_sinense_B	001667945	RS_GCF_001667945.1	Mycobacterium	Mycobacterium_sinense_B	GCA_001667945.1	GCA_001667945.1	4192	0	0	0	5	7	6	2	0	0	0	0	0	NA
GCF_001668575.1_Mycobacterium_sp001668575	001668575	RS_GCF_001668575.1	Mycobacterium	Mycobacterium_sp001668575	GCA_001668575.1	GCA_001668575.1	5030	0	0	0	6	13	9	2	0	0	0	0	0	NA
GCF_001668675.1_Mycobacterium_asiaticum_D	001668675	RS_GCF_001668675.1	Mycobacterium	Mycobacterium_asiaticum_D	GCA_001668675.1	GCA_001668675.1	5312	2	1	0	10	16	12	1	0	0	0	0	0	sMMO_without_gamma
GCF_001672915.1_Mycobacterium_sp001672915	001672915	RS_GCF_001672915.1	Mycobacterium	Mycobacterium_sp001672915	GCA_001672915.1	GCA_001672915.1	5527	0	0	0	7	15	8	2	0	0	0	0	0	NA
GCF_001673635.1_Mycobacterium_asiaticum_C	001673635	RS_GCF_001673635.1	Mycobacterium	Mycobacterium_asiaticum_C	GCA_001673635.1	GCA_001673635.1	5159	0	0	0	10	16	12	2	0	0	0	0	0	NA
GCF_001886715.1_Nocardia_mangyaensis	001886715	RS_GCF_001886715.1	Nocardia	Nocardia_mangyaensis	GCA_001886715.1	GCA_001886715.1	6307	0	0	0	14	16	17	2	0	0	0	0	0	NA
GCF_001894785.1_Rhodococcus_B_fascians	001894785	RS_GCF_001894785.1	Rhodococcus_B	Rhodococcus_B_fascians	GCA_001894785.1	GCA_001894785.1	5433	2	1	0	14	20	18	3	0	0	0	0	0	sMMO_without_gamma
GCF_001894825.1_Rhodococcus_jostii	001894825	RS_GCF_001894825.1	Rhodococcus	Rhodococcus_jostii	GCA_001894825.1	GCA_001894825.1	8938	6	3	0	21	47	37	3	0	0	0	0	1	sMMO_without_gamma
GCF_002086515.1_Mycobacterium_arupense	002086515	RS_GCF_002086515.1	Mycobacterium	Mycobacterium_arupense	GCA_002086515.1	GCA_002086515.1	4057	0	0	0	6	10	11	2	0	0	0	0	0	NA
GCF_002091955.1_Rhodococcus_B_sp002091955	002091955	RS_GCF_002091955.1	Rhodococcus_B	Rhodococcus_B_sp002091955	GCA_002091955.1	GCA_002091955.1	4463	0	0	0	10	7	11	2	0	0	0	0	0	NA
GCF_002155265.1_Corynebacterium_pseudotuberculosis	002155265	RS_GCF_002155265.1	Corynebacterium	Corynebacterium_pseudotuberculosis	GCA_002155265.1	GCA_002155265.1	2146	0	0	0	1	1	1	2	0	0	0	0	0	NA
GCF_003065405.1_Corynebacterium_sp003065405	003065405	RS_GCF_003065405.1	Corynebacterium	Corynebacterium_sp003065405	GCA_003065405.1	GCA_003065405.1	2142	0	0	0	2	1	1	2	0	0	0	0	0	NA
GCF_003402475.1_Mycobacterium_sp003402475	003402475	RS_GCF_003402475.1	Mycobacterium	Mycobacterium_sp003402475	GCA_003402475.1	GCA_003402475.1	4812	0	0	0	7	10	8	2	0	0	0	0	0	NA
GCF_004006015.1_X156_sp004006015	004006015	RS_GCF_004006015.1	X156	X156_sp004006015	GCA_004006015.1	GCA_004006015.1	3469	1	0	0	3	10	4	2	0	0	0	0	0	NA
GCF_004011865.1_Rhodococcus_agglutinans	004011865	RS_GCF_004011865.1	Rhodococcus	Rhodococcus_agglutinans	GCA_004011865.1	GCA_004011865.1	4862	0	0	0	10	12	14	2	0	0	0	0	1	NA
GCF_005049235.1_Rhodococcus_oryzae	005049235	RS_GCF_005049235.1	Rhodococcus	Rhodococcus_oryzae	GCA_005049235.1	GCA_005049235.1	4823	0	0	0	7	7	7	2	0	0	0	0	0	NA
GCF_010726245.1_Mycobacterium_aichiense	010726245	RS_GCF_010726245.1	Mycobacterium	Mycobacterium_aichiense	GCA_010726245.1	GCA_010726245.1	5722	0	0	0	6	13	11	2	0	0	0	0	1	NA
GCF_010727125.1_Mycobacterium_terrae	010727125	RS_GCF_010727125.1	Mycobacterium	Mycobacterium_terrae	GCA_010727125.1	GCA_010727125.1	4286	4	2	0	10	12	12	3	0	0	0	0	0	sMMO_without_gamma
GCF_010731735.1_Mycobacterium_sediminis	010731735	RS_GCF_010731735.1	Mycobacterium	Mycobacterium_sediminis	GCA_010731735.1	GCA_010731735.1	6035	0	0	0	10	18	11	2	0	0	0	0	0	NA
GCF_011801125.1_Nocardia_brasiliensis_C	011801125	RS_GCF_011801125.1	Nocardia	Nocardia_brasiliensis_C	GCA_011801125.1	GCA_011801125.1	7014	0	0	0	9	10	9	2	0	0	0	0	0	NA
GCF_012396315.1_Corynebacterium_mucifaciens	012396315	RS_GCF_012396315.1	Corynebacterium	Corynebacterium_mucifaciens	GCA_012396315.1	GCA_012396315.1	2028	0	0	0	1	1	1	2	0	0	0	0	0	NA
GCF_013839555.1_Nocardia_sp013839555	013839555	RS_GCF_013839555.1	Nocardia	Nocardia_sp013839555	GCA_013839555.1	GCA_013839555.1	4840	0	0	0	8	9	9	0	0	0	0	0	0	NA
GCF_014256275.1_Rhodococcus_wratislaviensis_A	014256275	RS_GCF_014256275.1	Rhodococcus	Rhodococcus_wratislaviensis_A	GCA_014256275.1	GCA_014256275.1	7670	4	2	0	18	41	32	4	0	0	0	0	0	sMMO_without_gamma
GCF_900078685.2_Mycobacterium_icosiumassiliensis	900078685	RS_GCF_900078685.2	Mycobacterium	Mycobacterium_icosiumassiliensis	GCA_900078685.2	GCA_900078685.2	4695	4	2	0	8	12	11	2	0	0	0	0	0	sMMO_without_gamma
GCF_900519355.1_Corynebacterium_lactis_A	900519355	RS_GCF_900519355.1	Corynebacterium	Corynebacterium_lactis_A	GCA_900519355.1	GCA_900519355.1	2313	0	0	0	1	1	1	2	0	0	0	0	0	NA
GCF_902705885.1_Mycobacterium_vanbaalenii_A	902705885	RS_GCF_902705885.1	Mycobacterium	Mycobacterium_vanbaalenii_A	GCA_902705885.1	GCA_902705885.1	6467	0	0	0	7	16	13	2	0	0	0	0	0	NA
GCA_003987775.1_Mycobacterium_sp003987775	003987775	GB_GCA_003987775.1	Mycobacterium	Mycobacterium_sp003987775	GCA_003987775.1	GCA_003987775.1	6284	6	3	0	12	22	17	2	0	0	0	0	0	sMMO_without_gamma
GCA_005787665.1_Mycobacterium_sp005787665	005787665	GB_GCA_005787665.1	Mycobacterium	Mycobacterium_sp005787665	GCA_005787665.1	GCA_005787665.1	3423	0	0	0	2	5	3	1	0	0	0	0	0	NA
GCA_014635305.1_Williamsia_A_phyllosphaerae	014635305	GB_GCA_014635305.1	Williamsia_A	Williamsia_A_phyllosphaerae	GCA_014635305.1	GCA_014635305.1	4517	0	0	0	8	8	10	2	0	0	0	0	0	NA
GCF_000214175.1_Hoyosella_subflava	000214175	RS_GCF_000214175.1	Hoyosella	Hoyosella_subflava	GCA_000214175.1	GCA_000214175.1	4705	2	1	0	12	17	16	3	0	0	0	0	0	sMMO_without_gamma
GCF_000379425.1_Corynebacterium_lubricantis	000379425	RS_GCF_000379425.1	Corynebacterium	Corynebacterium_lubricantis	GCA_000379425.1	GCA_000379425.1	2777	0	0	0	2	5	5	2	0	0	0	0	0	NA
GCF_000380485.1_Jongsikchunia_kroppenstedtii	000380485	RS_GCF_000380485.1	Jongsikchunia	Jongsikchunia_kroppenstedtii	GCA_000380485.1	GCA_000380485.1	3974	0	0	0	8	11	10	1	0	0	0	0	0	NA
GCF_000691525.1_Mycobacterium_neoaurum	000691525	RS_GCF_000691525.1	Mycobacterium	Mycobacterium_neoaurum	GCA_000691525.1	GCA_000691525.1	5182	0	0	0	11	17	16	2	0	0	0	0	0	NA
GCF_000980815.1_Corynebacterium_camporealensis	000980815	RS_GCF_000980815.1	Corynebacterium	Corynebacterium_camporealensis	GCA_000980815.1	GCA_000980815.1	2249	0	0	0	0	0	0	2	0	0	0	0	0	NA
GCF_000988205.1_Corynebacterium_minutissimum_A	000988205	RS_GCF_000988205.1	Corynebacterium	Corynebacterium_minutissimum_A	GCA_000988205.1	GCA_000988205.1	2254	0	0	0	2	1	1	2	0	0	0	0	0	NA
GCF_001054325.1_Corynebacterium_vitaeruminis_A	001054325	RS_GCF_001054325.1	Corynebacterium	Corynebacterium_vitaeruminis_A	GCA_001054325.1	GCA_001054325.1	2152	0	0	0	2	1	2	2	0	0	0	0	0	NA
GCF_001412085.1_Corynebacterium_lowii	001412085	RS_GCF_001412085.1	Corynebacterium	Corynebacterium_lowii	GCA_001412085.1	GCA_001412085.1	2252	0	0	0	0	0	1	2	0	0	0	0	0	NA
GCF_001426085.1_Rhodococcus_B_sp001426085	001426085	RS_GCF_001426085.1	Rhodococcus_B	Rhodococcus_B_sp001426085	GCA_001426085.1	GCA_001426085.1	5204	0	0	0	11	14	14	2	0	0	0	0	0	NA
GCF_001612685.1_Nocardia_altamirensis	001612685	RS_GCF_001612685.1	Nocardia	Nocardia_altamirensis	GCA_001612685.1	GCA_001612685.1	8888	2	1	0	14	16	15	3	0	0	0	0	0	sMMO_without_gamma
GCF_001612745.1_Nocardia_amamiensis	001612745	RS_GCF_001612745.1	Nocardia	Nocardia_amamiensis	GCA_001612745.1	GCA_001612745.1	7770	0	0	0	9	10	11	2	0	0	0	0	1	NA
GCF_001612825.1_Nocardia_caishijiensis	001612825	RS_GCF_001612825.1	Nocardia	Nocardia_caishijiensis	GCA_001612825.1	GCA_001612825.1	5682	0	0	0	11	12	12	2	0	0	0	0	0	NA
GCF_001612905.1_Nocardia_ignorata	001612905	RS_GCF_001612905.1	Nocardia	Nocardia_ignorata	GCA_001612905.1	GCA_001612905.1	6611	0	0	0	11	11	14	2	0	0	0	0	0	NA
GCF_001613365.1_Nocardia_xishanensis	001613365	RS_GCF_001613365.1	Nocardia	Nocardia_xishanensis	GCA_001613365.1	GCA_001613365.1	7028	0	0	0	10	11	12	2	0	0	0	0	1	NA
GCF_001613405.1_Nocardia_crassostreae	001613405	RS_GCF_001613405.1	Nocardia	Nocardia_crassostreae	GCA_001613405.1	GCA_001613405.1	8143	0	0	0	13	14	16	2	0	0	0	0	0	NA
GCF_001613445.1_Nocardia_grenadensis	001613445	RS_GCF_001613445.1	Nocardia	Nocardia_grenadensis	GCA_001613445.1	GCA_001613445.1	6067	0	0	0	8	11	10	2	0	0	0	0	0	NA
GCF_001613505.1_Nocardia_mikamii	001613505	RS_GCF_001613505.1	Nocardia	Nocardia_mikamii	GCA_001613505.1	GCA_001613505.1	6775	0	0	0	10	13	11	2	0	0	0	0	0	NA
GCF_001646745.1_Rhodococcus_qingshengii	001646745	RS_GCF_001646745.1	Rhodococcus	Rhodococcus_qingshengii	GCA_001646745.1	GCA_001646745.1	6909	0	0	0	11	13	13	2	0	0	0	0	0	NA
GCF_001665535.1_Mycobacterium_sp001665535	001665535	RS_GCF_001665535.1	Mycobacterium	Mycobacterium_sp001665535	GCA_001665535.1	GCA_001665535.1	5186	0	0	0	7	12	9	2	0	0	0	0	0	NA
GCF_001665605.1_Mycobacterium_sp001665605	001665605	RS_GCF_001665605.1	Mycobacterium	Mycobacterium_sp001665605	GCA_001665605.1	GCA_001665605.1	4846	0	0	0	8	13	10	2	0	0	0	0	0	NA
GCF_001666755.1_Mycobacterium_sp001666755	001666755	RS_GCF_001666755.1	Mycobacterium	Mycobacterium_sp001666755	GCA_001666755.1	GCA_001666755.1	4683	0	0	0	7	14	11	2	0	0	0	0	0	NA
GCF_001667115.1_Mycobacterium_sp001667115	001667115	RS_GCF_001667115.1	Mycobacterium	Mycobacterium_sp001667115	GCA_001667115.1	GCA_001667115.1	4871	0	0	0	8	14	12	2	0	0	0	0	0	NA
GCF_001667185.1_Mycobacterium_sp001667185	001667185	RS_GCF_001667185.1	Mycobacterium	Mycobacterium_sp001667185	GCA_001667185.1	GCA_001667185.1	5023	0	0	0	7	12	8	2	0	0	0	0	0	NA
GCF_001672755.1_Mycobacterium_colombiense_C	001672755	RS_GCF_001672755.1	Mycobacterium	Mycobacterium_colombiense_C	GCA_001672755.1	GCA_001672755.1	4894	0	0	0	9	12	10	2	0	0	0	0	0	NA
GCF_001673105.1_Mycobacterium_heraklionense_A	001673105	RS_GCF_001673105.1	Mycobacterium	Mycobacterium_heraklionense_A	GCA_001673105.1	GCA_001673105.1	4302	0	0	0	7	9	11	2	0	0	0	0	0	NA
GCF_001831515.1_Corynebacterium_sp001831515	001831515	RS_GCF_001831515.1	Corynebacterium	Corynebacterium_sp001831515	GCA_001831515.1	GCA_001831515.1	2223	0	0	0	1	1	2	2	0	0	0	0	0	NA
GCF_001894865.1_Rhodococcus_maanshanensis	001894865	RS_GCF_001894865.1	Rhodococcus	Rhodococcus_maanshanensis	GCA_001894865.1	GCA_001894865.1	5165	0	0	0	7	6	8	2	0	0	0	0	1	NA
GCF_001894985.1_Rhodococcus_tukisamuensis	001894985	RS_GCF_001894985.1	Rhodococcus	Rhodococcus_tukisamuensis	GCA_001894985.1	GCA_001894985.1	4993	0	0	0	9	10	10	2	0	0	0	0	1	NA
GCF_001941565.1_Corynebacterium_phocae	001941565	RS_GCF_001941565.1	Corynebacterium	Corynebacterium_phocae	GCA_001941565.1	GCA_001941565.1	2246	0	0	0	1	1	1	2	0	0	0	0	0	NA
GCF_002086275.1_Mycobacterium_intermedium	002086275	RS_GCF_002086275.1	Mycobacterium	Mycobacterium_intermedium	GCA_002086275.1	GCA_002086275.1	5925	2	1	0	12	17	15	2	0	0	0	0	0	sMMO_without_gamma
GCF_002102155.1_Mycobacterium_europaeum	002102155	RS_GCF_002102155.1	Mycobacterium	Mycobacterium_europaeum	GCA_002102155.1	GCA_002102155.1	5060	0	0	0	9	17	11	2	0	0	0	0	0	NA
GCF_002102395.1_Mycobacterium_triviale	002102395	RS_GCF_002102395.1	Mycobacterium	Mycobacterium_triviale	GCA_002102395.1	GCA_002102395.1	3290	0	0	0	5	8	6	2	0	0	0	0	0	NA
GCF_002116635.1_Mycobacterium_szulgai	002116635	RS_GCF_002116635.1	Mycobacterium	Mycobacterium_szulgai	GCA_002116635.1	GCA_002116635.1	5433	2	1	0	8	13	10	2	0	0	0	0	1	sMMO_without_gamma
GCF_002250655.1_Mycobacterium_sphagni	002250655	RS_GCF_002250655.1	Mycobacterium	Mycobacterium_sphagni	GCA_002250655.1	GCA_002250655.1	5709	0	0	0	10	20	15	2	0	0	0	0	0	NA
GCF_002553505.1_Mycobacterium_agri	002553505	RS_GCF_002553505.1	Mycobacterium	Mycobacterium_agri	GCA_002553505.1	GCA_002553505.1	6487	2	1	0	7	22	10	2	0	0	0	0	2	sMMO_without_gamma
GCF_003814005.1_Corynebacterium_pseudopelargi	003814005	RS_GCF_003814005.1	Corynebacterium	Corynebacterium_pseudopelargi	GCA_003814005.1	GCA_003814005.1	2187	0	0	0	2	1	1	2	0	0	0	0	0	NA
GCF_004014795.1_Mycobacterium_brumae	004014795	RS_GCF_004014795.1	Mycobacterium	Mycobacterium_brumae	GCA_004014795.1	GCA_004014795.1	3763	0	0	0	6	7	9	2	0	0	0	0	0	NA
GCF_004014805.1_Mycobacterium_elephantis	004014805	RS_GCF_004014805.1	Mycobacterium	Mycobacterium_elephantis	GCA_004014805.1	GCA_004014805.1	5204	3	1	0	6	14	10	2	0	0	0	0	1	sMMO_without_gamma
GCF_004354905.1_Mycobacterium_eburneum	004354905	RS_GCF_004354905.1	Mycobacterium	Mycobacterium_eburneum	GCA_004354905.1	GCA_004354905.1	5391	0	0	0	9	11	12	2	0	0	0	0	0	NA
GCF_005434945.1_Rhodococcus_subtropicus	005434945	RS_GCF_005434945.1	Rhodococcus	Rhodococcus_subtropicus	GCA_005434945.1	GCA_005434945.1	4093	0	0	0	7	4	6	2	0	0	0	0	0	NA
GCF_005938745.2_Rhodococcus_sp005938745	005938745	RS_GCF_005938745.2	Rhodococcus	Rhodococcus_sp005938745	GCA_005938745.2	GCA_005938745.2	6433	2	1	0	10	15	17	3	0	0	0	0	1	sMMO_without_gamma
GCF_006439015.1_Mycobacterium_hodleri_A	006439015	RS_GCF_006439015.1	Mycobacterium	Mycobacterium_hodleri_A	GCA_006439015.1	GCA_006439015.1	5908	0	0	0	11	19	14	2	0	0	0	0	0	NA
GCF_008704205.1_Nocardia_colli	008704205	RS_GCF_008704205.1	Nocardia	Nocardia_colli	GCA_008704205.1	GCA_008704205.1	8917	2	1	0	11	17	14	3	0	0	0	0	0	sMMO_without_gamma
GCF_009026825.1_Corynebacterium_sp009026825	009026825	RS_GCF_009026825.1	Corynebacterium	Corynebacterium_sp009026825	GCA_009026825.1	GCA_009026825.1	2031	0	0	0	1	1	1	2	0	0	0	0	0	NA
GCF_009604405.1_Nocardia_sp009604405	009604405	RS_GCF_009604405.1	Nocardia	Nocardia_sp009604405	GCA_009604405.1	GCA_009604405.1	7516	0	0	0	10	14	14	2	0	0	0	0	0	NA
GCF_009734385.1_Corynebacterium_sp009734385	009734385	RS_GCF_009734385.1	Corynebacterium	Corynebacterium_sp009734385	GCA_009734385.1	GCA_009734385.1	2392	0	0	0	3	2	3	2	0	0	0	0	0	NA
GCF_010727945.1_Mycobacterium_cookii	010727945	RS_GCF_010727945.1	Mycobacterium	Mycobacterium_cookii	GCA_010727945.1	GCA_010727945.1	4989	0	0	0	8	12	10	2	0	0	0	0	0	NA
GCF_010730745.1_Mycobacterium_heidelbergense	010730745	RS_GCF_010730745.1	Mycobacterium	Mycobacterium_heidelbergense	GCA_010730745.1	GCA_010730745.1	4725	0	0	0	5	8	8	2	0	0	0	0	0	NA
GCF_012932915.1_YC2-7_sp012932915	012932915	RS_GCF_012932915.1	YC2-7	YC2-7_sp012932915	GCA_012932915.1	GCA_012932915.1	6185	0	0	0	20	26	22	2	0	0	0	0	1	NA
GCF_013337765.1_Mycobacterium_sp003053865	013337765	RS_GCF_013337765.1	Mycobacterium	Mycobacterium_sp003053865	GCA_013337765.1	GCA_013337765.1	6125	6	3	1	9	17	13	3	1	0	1	1	0	sMMO_pMMO
GCF_014117265.1_Corynebacterium_sp014117265	014117265	RS_GCF_014117265.1	Corynebacterium	Corynebacterium_sp014117265	GCA_014117265.1	GCA_014117265.1	2493	0	0	0	2	2	3	2	0	0	0	0	0	NA
GCF_900078775.1_Mycobacterium_aurum_A	900078775	RS_GCF_900078775.1	Mycobacterium	Mycobacterium_aurum_A	GCA_900078775.1	GCA_900078775.1	5786	0	0	0	11	21	19	2	0	0	0	0	1	NA
GCF_900157375.1_Mycobacterium_rhizamassiliense	900157375	RS_GCF_900157375.1	Mycobacterium	Mycobacterium_rhizamassiliense	GCA_900157375.1	GCA_900157375.1	5626	0	0	0	7	11	12	2	0	0	0	0	0	NA
GCA_012841845.1_Dietzia_sp012841845	012841845	GB_GCA_012841845.1	Dietzia	Dietzia_sp012841845	GCA_012841845.1	GCA_012841845.1	2830	0	0	0	5	4	5	2	0	0	0	0	0	NA
GCA_014490595.1_Corynebacterium_sp014490595	014490595	GB_GCA_014490595.1	Corynebacterium	Corynebacterium_sp014490595	GCA_014490595.1	GCA_014490595.1	1679	0	0	0	0	0	0	1	0	0	0	0	0	NA
GCF_000010805.1_Rhodococcus_opacus_C	000010805	RS_GCF_000010805.1	Rhodococcus	Rhodococcus_opacus_C	GCA_000010805.1	GCA_000010805.1	8203	0	0	0	17	38	30	2	0	0	0	0	0	NA
GCF_000226215.1_Dietzia_alimentaria	000226215	RS_GCF_000226215.1	Dietzia	Dietzia_alimentaria	GCA_000226215.2	GCA_000226215.2	3159	0	0	0	6	4	6	2	0	0	0	0	0	NA
GCF_000250675.2_Nocardia_brasiliensis_B	000250675	RS_GCF_000250675.2	Nocardia	Nocardia_brasiliensis_B	GCA_000250675.3	GCA_000250675.3	8414	0	0	0	8	12	11	2	0	0	0	0	0	NA
GCF_000277125.1_Mycobacterium_intracellulare	000277125	RS_GCF_000277125.1	Mycobacterium	Mycobacterium_intracellulare	GCA_000277125.1	GCA_000277125.1	5144	0	0	0	8	12	11	2	0	0	0	0	0	NA
GCF_000308635.1_Nocardia_otitidiscaviarum	000308635	RS_GCF_000308635.1	Nocardia	Nocardia_otitidiscaviarum	GCA_000308635.1	GCA_000308635.1	6870	0	0	0	9	14	11	2	0	0	0	0	0	NA
GCF_000327325.1_Gordonia_rubripertincta	000327325	RS_GCF_000327325.1	Gordonia	Gordonia_rubripertincta	GCA_000327325.1	GCA_000327325.1	4802	2	1	0	16	23	19	3	0	0	0	0	0	sMMO_without_gamma
GCF_000333015.1_Gordonia_hirsuta	000333015	RS_GCF_000333015.1	Gordonia	Gordonia_hirsuta	GCA_000333015.1	GCA_000333015.1	3215	0	0	0	7	6	7	1	0	0	0	0	0	NA
GCF_000372085.1_Corynebacterium_capitovis	000372085	RS_GCF_000372085.1	Corynebacterium	Corynebacterium_capitovis	GCA_000372085.1	GCA_000372085.1	1854	0	0	0	0	0	0	2	0	0	0	0	0	NA
GCF_000526915.1_Mycobacterium_genavense	000526915	RS_GCF_000526915.1	Mycobacterium	Mycobacterium_genavense	GCA_000526915.1	GCA_000526915.1	5368	2	1	0	7	11	10	2	0	0	0	0	0	sMMO_without_gamma
GCF_000590555.1_Corynebacterium_argentoratense	000590555	RS_GCF_000590555.1	Corynebacterium	Corynebacterium_argentoratense	GCA_000590555.1	GCA_000590555.1	1875	0	0	0	1	2	1	2	0	0	0	0	0	NA
GCF_000710915.1_Nocardia_brasiliensis_A	000710915	RS_GCF_000710915.1	Nocardia	Nocardia_brasiliensis_A	GCA_000710915.1	GCA_000710915.1	8465	0	0	0	8	17	12	2	0	0	0	0	0	NA
GCF_000739455.1_Corynebacterium_imitans	000739455	RS_GCF_000739455.1	Corynebacterium	Corynebacterium_imitans	GCA_000739455.1	GCA_000739455.1	2013	0	0	0	0	0	1	2	0	0	0	0	0	NA
GCF_000767055.1_Corynebacterium_doosanense	000767055	RS_GCF_000767055.1	Corynebacterium	Corynebacterium_doosanense	GCA_000767055.1	GCA_000767055.1	2492	0	0	0	1	1	1	2	0	0	0	0	0	NA
GCF_001245615.1_Mycobacterium_neworleansense	001245615	RS_GCF_001245615.1	Mycobacterium	Mycobacterium_neworleansense	GCA_001245615.1	GCA_001245615.1	5997	0	0	0	7	13	13	2	0	0	0	0	0	NA
GCF_001305675.1_Gordonia_phthalatica	001305675	RS_GCF_001305675.1	Gordonia	Gordonia_phthalatica	GCA_001305675.1	GCA_001305675.1	3902	2	1	0	8	10	12	1	0	0	0	0	0	sMMO_without_gamma
GCF_001428895.1_Mycobacterium_sp001428895	001428895	RS_GCF_001428895.1	Mycobacterium	Mycobacterium_sp001428895	GCA_001428895.1	GCA_001428895.1	6238	0	0	0	13	19	17	2	0	0	0	0	0	NA
GCF_001499905.1_Mycobacterium_sp001499905	001499905	RS_GCF_001499905.1	Mycobacterium	Mycobacterium_sp001499905	GCA_001499905.1	GCA_001499905.1	4392	0	0	0	5	9	7	2	0	0	0	0	0	NA
GCF_001612635.1_Nocardia_africana	001612635	RS_GCF_001612635.1	Nocardia	Nocardia_africana	GCA_001612635.1	GCA_001612635.1	7159	6	3	0	14	17	19	3	0	0	0	0	0	sMMO_without_gamma
GCF_001613085.1_Nocardia_salmonicida	001613085	RS_GCF_001613085.1	Nocardia	Nocardia_salmonicida	GCA_001613085.1	GCA_001613085.1	7790	0	0	0	15	17	18	2	0	0	0	0	0	NA
GCF_001613145.1_Nocardia_jejuensis	001613145	RS_GCF_001613145.1	Nocardia	Nocardia_jejuensis	GCA_001613145.1	GCA_001613145.1	7603	0	0	0	15	17	18	2	0	0	0	0	0	NA
GCF_001613465.1_Nocardia_niwae	001613465	RS_GCF_001613465.1	Nocardia	Nocardia_niwae	GCA_001613465.1	GCA_001613465.1	6716	0	0	0	10	11	13	2	0	0	0	0	0	NA
GCF_001667505.1_Mycobacterium_sp001667505	001667505	RS_GCF_001667505.1	Mycobacterium	Mycobacterium_sp001667505	GCA_001667505.1	GCA_001667505.1	6361	0	0	0	6	18	7	2	0	0	0	0	2	NA
GCF_001672775.1_Mycobacterium_kyorinense_A	001672775	RS_GCF_001672775.1	Mycobacterium	Mycobacterium_kyorinense_A	GCA_001672775.1	GCA_001672775.1	4292	0	0	0	8	13	11	2	0	0	0	0	0	NA
GCF_001672895.1_Mycobacterium_sp001672895	001672895	RS_GCF_001672895.1	Mycobacterium	Mycobacterium_sp001672895	GCA_001672895.1	GCA_001672895.1	4187	0	0	0	5	10	6	2	0	0	0	0	1	NA
GCF_001673315.1_Mycobacterium_asiaticum_B	001673315	RS_GCF_001673315.1	Mycobacterium	Mycobacterium_asiaticum_B	GCA_001673315.1	GCA_001673315.1	4767	0	0	0	10	13	12	2	0	0	0	0	0	NA
GCF_001806875.1_Corynebacterium_sp001806875	001806875	RS_GCF_001806875.1	Corynebacterium	Corynebacterium_sp001806875	GCA_001806875.1	GCA_001806875.1	2166	0	0	0	0	1	2	2	0	0	0	0	0	NA
GCF_001815935.1_Corynebacterium_sp001815935	001815935	RS_GCF_001815935.1	Corynebacterium	Corynebacterium_sp001815935	GCA_001815935.1	GCA_001815935.1	2014	0	0	0	0	0	0	2	0	0	0	0	0	NA
GCF_001836165.1_Corynebacterium_sp001836165	001836165	RS_GCF_001836165.1	Corynebacterium	Corynebacterium_sp001836165	GCA_001836165.1	GCA_001836165.1	2330	0	0	0	1	0	0	2	0	0	0	0	0	NA
GCF_001886515.1_Mycobacterium_sp001886515	001886515	RS_GCF_001886515.1	Mycobacterium	Mycobacterium_sp001886515	GCA_001886515.1	GCA_001886515.1	5695	0	0	0	8	16	13	2	0	0	0	0	0	NA
GCF_001895025.1_Rhodococcus_zopfii	001895025	RS_GCF_001895025.1	Rhodococcus	Rhodococcus_zopfii	GCA_001895025.1	GCA_001895025.1	5885	4	2	0	15	19	17	2	0	0	0	0	0	sMMO_without_gamma
GCF_002081715.1_Nocardia_donostiensis	002081715	RS_GCF_002081715.1	Nocardia	Nocardia_donostiensis	GCA_002081715.1	GCA_002081715.1	4944	2	1	0	8	8	10	2	0	0	0	0	0	sMMO_without_gamma
GCF_002086115.1_Mycobacterium_bacteremicum	002086115	RS_GCF_002086115.1	Mycobacterium	Mycobacterium_bacteremicum	GCA_002086115.1	GCA_002086115.1	5603	0	0	0	11	16	14	2	0	0	0	0	1	NA
GCF_002101965.1_Mycobacterium_wolinskyi	002101965	RS_GCF_002101965.1	Mycobacterium	Mycobacterium_wolinskyi	GCA_002101965.1	GCA_002101965.1	7073	0	0	0	8	23	16	2	0	0	0	0	0	NA
GCF_002102345.1_Mycobacterium_peregrinum	002102345	RS_GCF_002102345.1	Mycobacterium	Mycobacterium_peregrinum	GCA_002102345.1	GCA_002102345.1	6562	0	0	0	8	16	13	2	0	0	0	0	0	NA
GCF_002149015.1_Gordonia_lacunae	002149015	RS_GCF_002149015.1	Gordonia	Gordonia_lacunae	GCA_002149015.1	GCA_002149015.1	5102	2	1	0	16	25	23	3	0	0	0	0	0	sMMO_without_gamma
GCF_002245895.1_Rhodococcus_sp002245895	002245895	RS_GCF_002245895.1	Rhodococcus	Rhodococcus_sp002245895	GCA_002245895.1	GCA_002245895.1	6170	2	1	0	12	17	16	3	0	0	0	0	0	sMMO_without_gamma
GCF_002289575.1_Dietzia_natronolimnaea_A	002289575	RS_GCF_002289575.1	Dietzia	Dietzia_natronolimnaea_A	GCA_002289575.1	GCA_002289575.1	3431	0	0	0	5	10	8	2	0	0	0	0	0	NA
GCF_002592005.1_Mycobacterium_palauense	002592005	RS_GCF_002592005.1	Mycobacterium	Mycobacterium_palauense	GCA_002592005.1	GCA_002592005.1	5885	0	0	0	6	13	11	2	0	0	0	0	0	NA
GCF_002723835.1_Mycobacterium_sp002723835	002723835	RS_GCF_002723835.1	Mycobacterium	Mycobacterium_sp002723835	GCA_002723835.1	GCA_002723835.1	6207	8	4	0	10	19	15	2	0	0	0	0	0	sMMO_without_gamma
GCF_002735905.1_Williamsia_muralis_A	002735905	RS_GCF_002735905.1	Williamsia	Williamsia_muralis_A	GCA_002735905.1	GCA_002735905.1	4716	0	0	0	12	17	16	2	0	0	0	0	0	NA
GCF_002798385.1_Mycobacterium_goodii_A	002798385	RS_GCF_002798385.1	Mycobacterium	Mycobacterium_goodii_A	GCA_002798385.1	GCA_002798385.1	6281	0	0	0	8	19	14	2	0	0	0	0	1	NA
GCF_003123685.1_Nocardia_sp003123685	003123685	RS_GCF_003123685.1	Nocardia	Nocardia_sp003123685	GCA_003123685.1	GCA_003123685.1	8673	0	0	0	14	23	21	2	0	0	0	0	0	NA
GCF_003284965.1_Mycobacterium_sp003284965	003284965	RS_GCF_003284965.1	Mycobacterium	Mycobacterium_sp003284965	GCA_003284965.1	GCA_003284965.1	4967	0	0	0	6	9	8	2	0	0	0	0	0	NA
GCF_004762045.1_Mycobacterium_sp004762045	004762045	RS_GCF_004762045.1	Mycobacterium	Mycobacterium_sp004762045	GCA_004762045.1	GCA_004762045.1	6345	0	0	0	6	12	12	2	0	0	0	0	0	NA
GCF_009734425.1_Corynebacterium_sp009734425	009734425	RS_GCF_009734425.1	Corynebacterium	Corynebacterium_sp009734425	GCA_009734425.1	GCA_009734425.1	2842	0	0	0	5	6	3	2	0	0	0	0	0	NA
GCF_009760405.1_Nocardia_sp009760405	009760405	RS_GCF_009760405.1	Nocardia	Nocardia_sp009760405	GCA_009760405.1	GCA_009760405.1	8472	0	0	0	14	17	19	2	0	0	0	0	0	NA
GCF_009828195.1_Gordonia_sp009828195	009828195	RS_GCF_009828195.1	Gordonia	Gordonia_sp009828195	GCA_009828195.1	GCA_009828195.1	4687	2	1	0	14	21	18	3	0	0	0	0	0	sMMO_without_gamma
GCF_010731695.1_Mycobacterium_litorale	010731695	RS_GCF_010731695.1	Mycobacterium	Mycobacterium_litorale	GCA_010731695.1	GCA_010731695.1	5387	0	0	0	8	15	10	2	0	0	0	0	0	NA
GCF_900156665.1_Corynebacterium_appendicis	900156665	RS_GCF_900156665.1	Corynebacterium	Corynebacterium_appendicis	GCA_900156665.1	GCA_900156665.1	2155	0	0	0	0	0	0	2	0	0	0	0	0	NA
GCF_900187135.1_Corynebacterium_ulcerans	900187135	RS_GCF_900187135.1	Corynebacterium	Corynebacterium_ulcerans	GCA_900187135.1	GCA_900187135.1	2178	0	0	0	1	1	1	2	0	0	0	0	0	NA
GCF_900447475.1_Corynebacterium_minutissimum_B	900447475	RS_GCF_900447475.1	Corynebacterium	Corynebacterium_minutissimum_B	GCA_900447475.1	GCA_900447475.1	2571	0	0	0	2	1	1	2	0	0	0	0	0	NA
GCF_900603025.1_Mycobacterium_hassiacum	900603025	RS_GCF_900603025.1	Mycobacterium	Mycobacterium_hassiacum	GCA_900603025.1	GCA_900603025.1	4919	2	1	0	5	12	8	2	0	0	0	0	0	sMMO_without_gamma
GCF_902652685.1_Mycobacterium_sp902652685	902652685	RS_GCF_902652685.1	Mycobacterium	Mycobacterium_sp902652685	GCA_902652685.1	GCA_902652685.1	5215	0	0	0	6	14	10	2	0	0	0	0	0	NA
GCA_002101905.1_Mycobacterium_shimoidei	002101905	GB_GCA_002101905.1	Mycobacterium	Mycobacterium_shimoidei	GCA_002101905.1	GCA_002101905.1	4307	2	1	0	8	10	11	2	0	0	0	0	0	sMMO_without_gamma
GCA_002339505.1_Corynebacterium_sp002339505	002339505	GB_GCA_002339505.1	Corynebacterium	Corynebacterium_sp002339505	GCA_002339505.1	GCA_002339505.1	1980	0	0	0	0	0	0	2	0	0	0	0	0	NA
GCA_003241315.1_Lawsonella_clevelandensis_A	003241315	GB_GCA_003241315.1	Lawsonella	Lawsonella_clevelandensis_A	GCA_003241315.1	GCA_003241315.1	1378	0	0	0	1	1	0	2	0	0	0	0	0	NA
GCA_014360565.1_Nocardia_sp014360565	014360565	GB_GCA_014360565.1	Nocardia	Nocardia_sp014360565	GCA_014360565.1	GCA_014360565.1	6001	0	0	0	12	14	15	2	0	0	0	0	0	NA
GCA_902373425.1_Corynebacterium_sp902373425	902373425	GB_GCA_902373425.1	Corynebacterium	Corynebacterium_sp902373425	GCA_902373425.1	GCA_902373425.1	2071	0	0	0	0	1	1	2	0	0	0	0	0	NA
GCA_903862565.1_Mycobacterium_sp903862565	903862565	GB_GCA_903862565.1	Mycobacterium	Mycobacterium_sp903862565	GCA_903862565.1	GCA_903862565.1	4870	0	0	0	8	12	9	2	0	0	0	0	1	NA
GCA_903970215.1_Tsukamurella_sp903970215	903970215	GB_GCA_903970215.1	Tsukamurella	Tsukamurella_sp903970215	GCA_903970215.1	GCA_903970215.1	5104	0	0	0	6	8	6	2	0	0	0	0	0	NA
GCF_000159135.1_Corynebacterium_striatum	000159135	RS_GCF_000159135.1	Corynebacterium	Corynebacterium_striatum	GCA_000159135.1	GCA_000159135.1	2677	0	0	0	2	1	1	2	0	0	0	0	0	NA
GCF_000185725.2_Segniliparus_rugosus	000185725	RS_GCF_000185725.2	Segniliparus	Segniliparus_rugosus	GCA_000185725.2	GCA_000185725.2	3502	0	0	0	7	8	9	2	0	0	0	0	0	NA
GCF_000241325.1_Gordonia_polyisoprenivorans	000241325	RS_GCF_000241325.1	Gordonia	Gordonia_polyisoprenivorans	GCA_000241325.2	GCA_000241325.2	5635	2	1	0	14	24	20	3	0	0	0	0	0	sMMO_without_gamma
GCF_000248055.1_Gordonia_sputi	000248055	RS_GCF_000248055.1	Gordonia	Gordonia_sputi	GCA_000248055.2	GCA_000248055.2	4592	2	1	0	13	14	14	3	0	0	0	0	1	sMMO_without_gamma
GCF_000298235.1_Gordonia_namibiensis	000298235	RS_GCF_000298235.1	Gordonia	Gordonia_namibiensis	GCA_000298235.1	GCA_000298235.1	4446	2	1	0	12	19	17	3	0	0	0	0	0	sMMO_without_gamma
GCF_000308775.1_Nocardia_testacea	000308775	RS_GCF_000308775.1	Nocardia	Nocardia_testacea	GCA_000308775.1	GCA_000308775.1	6789	0	0	0	7	11	14	2	0	0	0	0	0	NA
GCF_000333955.1_Rhodococcus_B_sp000333955	000333955	RS_GCF_000333955.1	Rhodococcus_B	Rhodococcus_B_sp000333955	GCA_000333955.1	GCA_000333955.1	5126	0	0	0	11	15	14	2	0	0	0	0	0	NA
GCF_000340435.2_Mycobacterium_haemophilum	000340435	RS_GCF_000340435.2	Mycobacterium	Mycobacterium_haemophilum	GCA_000340435.3	GCA_000340435.3	3728	0	0	0	5	7	6	2	0	0	0	0	0	NA
GCF_000550785.1_Corynebacterium_casei	000550785	RS_GCF_000550785.1	Corynebacterium	Corynebacterium_casei	GCA_000550785.1	GCA_000550785.1	2809	0	0	0	1	1	2	2	0	0	0	0	0	NA
GCF_000878195.1_Mycobacterium_llatzerense	000878195	RS_GCF_000878195.1	Mycobacterium	Mycobacterium_llatzerense	GCA_000878195.1	GCA_000878195.1	5407	0	0	0	11	15	15	2	0	0	0	0	0	NA
GCF_001494595.1_Mycobacterium_sp001494595	001494595	RS_GCF_001494595.1	Mycobacterium	Mycobacterium_sp001494595	GCA_001494595.1	GCA_001494595.1	5507	2	1	0	6	14	9	2	0	0	0	0	2	sMMO_without_gamma
GCF_001500025.1_Mycobacterium_sp001500025	001500025	RS_GCF_001500025.1	Mycobacterium	Mycobacterium_sp001500025	GCA_001500025.1	GCA_001500025.1	5031	0	0	0	6	11	9	2	0	0	0	0	0	NA
GCF_001500065.1_Mycobacterium_sp001500065	001500065	RS_GCF_001500065.1	Mycobacterium	Mycobacterium_sp001500065	GCA_001500065.1	GCA_001500065.1	4807	0	0	0	5	12	7	2	0	0	0	0	0	NA
GCF_001552955.1_Corynebacterium_kroppenstedtii_A	001552955	RS_GCF_001552955.1	Corynebacterium	Corynebacterium_kroppenstedtii_A	GCA_001552955.1	GCA_001552955.1	2411	0	0	0	0	1	1	2	0	0	0	0	0	NA
GCF_001598915.1_Williamsia_muralis	001598915	RS_GCF_001598915.1	Williamsia	Williamsia_muralis	GCA_001598915.1	GCA_001598915.1	5156	0	0	0	12	18	17	2	0	0	0	0	0	NA
GCF_001612805.1_Nocardia_coubleae	001612805	RS_GCF_001612805.1	Nocardia	Nocardia_coubleae	GCA_001612805.1	GCA_001612805.1	6098	2	1	0	10	12	12	2	0	0	0	0	0	sMMO_without_gamma
GCF_001612945.1_Nocardia_inohanensis	001612945	RS_GCF_001612945.1	Nocardia	Nocardia_inohanensis	GCA_001612945.1	GCA_001612945.1	7413	0	0	0	12	15	15	2	0	0	0	0	0	NA
GCF_001612965.1_Nocardia_kruczakiae	001612965	RS_GCF_001612965.1	Nocardia	Nocardia_kruczakiae	GCA_001612965.1	GCA_001612965.1	6670	0	0	0	10	15	13	2	0	0	0	0	0	NA
GCF_001613245.1_Nocardia_speluncae	001613245	RS_GCF_001613245.1	Nocardia	Nocardia_speluncae	GCA_001613245.1	GCA_001613245.1	6789	0	0	0	8	15	13	2	0	0	0	0	0	NA
GCF_001632805.1_Mycobacterium_chelonae	001632805	RS_GCF_001632805.1	Mycobacterium	Mycobacterium_chelonae	GCA_001632805.1	GCA_001632805.1	4726	1	0	0	9	12	16	2	0	0	0	0	0	NA
GCF_001667315.1_Mycobacterium_sp001667315	001667315	RS_GCF_001667315.1	Mycobacterium	Mycobacterium_sp001667315	GCA_001667315.1	GCA_001667315.1	4676	0	0	0	10	14	11	2	0	0	0	0	0	NA
GCF_001667735.1_Mycobacterium_sp001667735	001667735	RS_GCF_001667735.1	Mycobacterium	Mycobacterium_sp001667735	GCA_001667735.1	GCA_001667735.1	5060	0	0	0	8	12	10	2	0	0	0	0	0	NA
GCF_001667775.1_Mycobacterium_sp001667775	001667775	RS_GCF_001667775.1	Mycobacterium	Mycobacterium_sp001667775	GCA_001667775.1	GCA_001667775.1	5050	2	1	0	8	8	10	2	0	0	0	0	0	sMMO_without_gamma
GCF_001673405.1_Mycobacterium_sp001673405	001673405	RS_GCF_001673405.1	Mycobacterium	Mycobacterium_sp001673405	GCA_001673405.1	GCA_001673405.1	5178	0	0	0	8	9	10	2	0	0	0	0	0	NA
GCF_001673535.1_Mycobacterium_sp001673535	001673535	RS_GCF_001673535.1	Mycobacterium	Mycobacterium_sp001673535	GCA_001673535.1	GCA_001673535.1	5121	0	0	0	7	12	8	2	0	0	0	0	0	NA
GCF_001815985.1_Corynebacterium_sp001815985	001815985	RS_GCF_001815985.1	Corynebacterium	Corynebacterium_sp001815985	GCA_001815985.1	GCA_001815985.1	1784	0	0	0	0	0	0	2	0	0	0	0	0	NA
GCF_002013895.1_Mycobacterium_franklinii	002013895	RS_GCF_002013895.1	Mycobacterium	Mycobacterium_franklinii	GCA_002013895.1	GCA_002013895.1	5383	0	0	0	8	12	13	2	0	0	0	0	0	NA
GCF_002086455.1_Mycobacterium_algericum	002086455	RS_GCF_002086455.1	Mycobacterium	Mycobacterium_algericum	GCA_002086455.1	GCA_002086455.1	4306	0	0	0	8	9	9	2	0	0	0	0	0	NA
GCF_002101585.1_Mycobacterium_engbaekii	002101585	RS_GCF_002101585.1	Mycobacterium	Mycobacterium_engbaekii	GCA_002101585.1	GCA_002101585.1	3978	4	2	0	9	11	10	2	0	0	0	0	0	sMMO_without_gamma
GCF_003347205.1_Mycobacterium_moriokaense_B	003347205	RS_GCF_003347205.1	Mycobacterium	Mycobacterium_moriokaense_B	GCA_003347205.1	GCA_003347205.1	6756	2	1	0	10	24	12	3	0	0	0	0	2	sMMO_without_gamma
GCF_003693265.1_Corynebacterium_gottingense	003693265	RS_GCF_003693265.1	Corynebacterium	Corynebacterium_gottingense	GCA_003693265.1	GCA_003693265.1	2362	0	0	0	1	2	3	2	0	0	0	0	0	NA
GCF_003955685.1_Corynebacterium_sp003955685	003955685	RS_GCF_003955685.1	Corynebacterium	Corynebacterium_sp003955685	GCA_003955685.1	GCA_003955685.1	2821	0	0	0	6	10	6	2	0	0	0	0	0	NA
GCF_004570325.1_Mycobacterium_sp004570325	004570325	RS_GCF_004570325.1	Mycobacterium	Mycobacterium_sp004570325	GCA_004570325.1	GCA_004570325.1	5201	0	0	0	8	16	12	2	0	0	0	0	2	NA
GCF_009829325.1_Nocardia_sp009829325	009829325	RS_GCF_009829325.1	Nocardia	Nocardia_sp009829325	GCA_009829325.1	GCA_009829325.1	7463	0	0	0	11	12	13	2	0	0	0	0	1	NA
GCF_010730055.1_Mycobacterium_shinjukuense	010730055	RS_GCF_010730055.1	Mycobacterium	Mycobacterium_shinjukuense	GCA_010730055.1	GCA_010730055.1	4119	0	0	0	5	8	6	2	0	0	0	0	1	NA
GCF_010730575.1_Mycobacterium_parmense	010730575	RS_GCF_010730575.1	Mycobacterium	Mycobacterium_parmense	GCA_010730575.1	GCA_010730575.1	5564	2	1	0	6	9	8	2	0	0	0	0	0	sMMO_without_gamma
GCF_012396235.1_Rhodococcus_opacus	012396235	RS_GCF_012396235.1	Rhodococcus	Rhodococcus_opacus	GCA_012396235.1	GCA_012396235.1	7165	7	3	0	18	36	32	3	0	0	0	0	0	sMMO_without_gamma
GCF_013466425.1_Mycobacterium_gordonae_C	013466425	RS_GCF_013466425.1	Mycobacterium	Mycobacterium_gordonae_C	GCA_013466425.1	GCA_013466425.1	5509	0	0	0	10	15	13	2	0	0	0	0	0	NA
GCF_013978595.1_Corynebacterium_sp013978595	013978595	RS_GCF_013978595.1	Corynebacterium	Corynebacterium_sp013978595	GCA_013978595.1	GCA_013978595.1	2331	0	0	0	0	1	2	2	0	0	0	0	0	NA
GCF_014202335.1_Mycobacterium_sp014202335	014202335	RS_GCF_014202335.1	Mycobacterium	Mycobacterium_sp014202335	GCA_014202335.1	GCA_014202335.1	8565	2	1	0	10	25	15	3	0	0	0	0	1	sMMO_without_gamma
GCF_014262665.1_Corynebacterium_sp014262665	014262665	RS_GCF_014262665.1	Corynebacterium	Corynebacterium_sp014262665	GCA_014262665.1	GCA_014262665.1	1764	0	0	0	1	1	1	2	0	0	0	0	0	NA
GCF_900078305.2_Corynebacterium_bouchesdurhonense	900078305	RS_GCF_900078305.2	Corynebacterium	Corynebacterium_bouchesdurhonense	GCA_900078305.2	GCA_900078305.2	2146	0	0	0	0	1	1	2	0	0	0	0	0	NA
GCF_900092335.1_Corynebacterium_phoceense	900092335	RS_GCF_900092335.1	Corynebacterium	Corynebacterium_phoceense	GCA_900092335.1	GCA_900092335.1	2693	0	0	0	1	0	0	2	0	0	0	0	0	NA
STB_95	NA	NA	NA	STB_95	STB_95	NA	3428	3	2	2	3	3	4	1	0	0	0	0	0	sMMO
