# Supplementary material for: Microbial methane cycling in a landfill on a decadal time scale
Source: Nat Commun. 2023 Nov 16;14:7402. doi: 10.1038/s41467-023-43129-x (PMC10654671; doi:10.1038/s41467-023-43129-x)
Supplement: Supplementary file 4 — Source Data [file 41467_2023_43129_MOESM4_ESM.zip › Source_data/Fig_1_source_data_gas_flaring_composition.tsv]

Gas_metric	Landfill_area	Gas_variable_measured	Date	Gas_value
AREA A/B (SCFM)1:	A and B	Standard_cubic_ft_per_min	1/2/2018	24
A/B CH4 (% Volume):	A and B	Percent_methane	1/2/2018	25.5
A/B O2 (% Volume):	A and B	Percent_oxygen	1/2/2018	11.3
AREA C (SCFM)1:	C	Standard_cubic_ft_per_min	1/2/2018	87
C CH4 (% Volume):	C	Percent_methane	1/2/2018	34.4
C O2 (% Volume):	C	Percent_oxygen	1/2/2018	1.7
AREA D (SCFM)1:	D	Standard_cubic_ft_per_min	1/2/2018	123
D CH4 (% Volume):	D	Percent_methane	1/2/2018	50.2
D O2 (% Volume):	D	Percent_oxygen	1/2/2018	1.1
AREA C/D (SCFM)1:	C and D	Standard_cubic_ft_per_min	1/2/2018	20
C/D CH4 (% Volume):	C and D	Percent_methane	1/2/2018	30
C/D O2 (% Volume):	C and D	Percent_oxygen	1/2/2018	10.8
AREA E WEST (SCFM)1:	E West	Standard_cubic_ft_per_min	1/2/2018	470
E CH4 (% Volume):	E West	Percent_methane	1/2/2018	39.5
E O2 (% Volume):	E West	Percent_oxygen	1/2/2018	3.6
AREA E EAST (SCFM)1:	E East	Standard_cubic_ft_per_min	1/2/2018	622
E CH4 (% Volume)	E East	Percent_methane	1/2/2018	42.4
E O2 (% Volume)	E East	Percent_oxygen	1/2/2018	2.9
AREA F (SCFM)1:	F	Standard_cubic_ft_per_min	1/2/2018	94
F CH4 (% Volume):	F	Percent_methane	1/2/2018	48.2
F O2 (% Volume):	F	Percent_oxygen	1/2/2018	3.4
AREA A/B (SCFM)1:	A and B	Standard_cubic_ft_per_min	1/8/2018	24
A/B CH4 (% Volume):	A and B	Percent_methane	1/8/2018	53.6
A/B O2 (% Volume):	A and B	Percent_oxygen	1/8/2018	1.3
AREA C (SCFM)1:	C	Standard_cubic_ft_per_min	1/8/2018	80
C CH4 (% Volume):	C	Percent_methane	1/8/2018	37.1
C O2 (% Volume):	C	Percent_oxygen	1/8/2018	0.5
AREA D (SCFM)1:	D	Standard_cubic_ft_per_min	1/8/2018	124
D CH4 (% Volume):	D	Percent_methane	1/8/2018	53.8
D O2 (% Volume):	D	Percent_oxygen	1/8/2018	0.7
AREA C/D (SCFM)1:	C and D	Standard_cubic_ft_per_min	1/8/2018	20
C/D CH4 (% Volume):	C and D	Percent_methane	1/8/2018	28.7
C/D O2 (% Volume):	C and D	Percent_oxygen	1/8/2018	11.1
AREA E WEST (SCFM)1:	E West	Standard_cubic_ft_per_min	1/8/2018	470
E CH4 (% Volume):	E West	Percent_methane	1/8/2018	32.2
E O2 (% Volume):	E West	Percent_oxygen	1/8/2018	6.7
AREA E EAST (SCFM)1:	E East	Standard_cubic_ft_per_min	1/8/2018	616
E CH4 (% Volume)	E East	Percent_methane	1/8/2018	47
E O2 (% Volume)	E East	Percent_oxygen	1/8/2018	1.5
AREA F (SCFM)1:	F	Standard_cubic_ft_per_min	1/8/2018	60
F CH4 (% Volume):	F	Percent_methane	1/8/2018	46.5
F O2 (% Volume):	F	Percent_oxygen	1/8/2018	4.5
AREA A/B (SCFM)1:	A and B	Standard_cubic_ft_per_min	1/16/2018	24
A/B CH4 (% Volume):	A and B	Percent_methane	1/16/2018	39.5
A/B O2 (% Volume):	A and B	Percent_oxygen	1/16/2018	8.2
AREA C (SCFM)1:	C	Standard_cubic_ft_per_min	1/16/2018	80
C CH4 (% Volume):	C	Percent_methane	1/16/2018	34.9
C O2 (% Volume):	C	Percent_oxygen	1/16/2018	1.7
AREA D (SCFM)1:	D	Standard_cubic_ft_per_min	1/16/2018	132
D CH4 (% Volume):	D	Percent_methane	1/16/2018	51.5
D O2 (% Volume):	D	Percent_oxygen	1/16/2018	1.1
AREA C/D (SCFM)1:	C and D	Standard_cubic_ft_per_min	1/16/2018	20
C/D CH4 (% Volume):	C and D	Percent_methane	1/16/2018	4.4
C/D O2 (% Volume):	C and D	Percent_oxygen	1/16/2018	20.6
AREA E WEST (SCFM)1:	E West	Standard_cubic_ft_per_min	1/16/2018	412
E CH4 (% Volume):	E West	Percent_methane	1/16/2018	40
E O2 (% Volume):	E West	Percent_oxygen	1/16/2018	3.7
AREA E EAST (SCFM)1:	E East	Standard_cubic_ft_per_min	1/16/2018	590
E CH4 (% Volume)	E East	Percent_methane	1/16/2018	46.7
E O2 (% Volume)	E East	Percent_oxygen	1/16/2018	1.9
F CH4 (% Volume):	F	Percent_methane	1/16/2018	49.3
F O2 (% Volume):	F	Percent_oxygen	1/16/2018	3.8
AREA A/B (SCFM)1:	A and B	Standard_cubic_ft_per_min	1/22/2018	24
A/B CH4 (% Volume):	A and B	Percent_methane	1/22/2018	48.2
A/B O2 (% Volume):	A and B	Percent_oxygen	1/22/2018	5.3
AREA C (SCFM)1:	C	Standard_cubic_ft_per_min	1/22/2018	34
C CH4 (% Volume):	C	Percent_methane	1/22/2018	35.4
C O2 (% Volume):	C	Percent_oxygen	1/22/2018	1.8
AREA D (SCFM)1:	D	Standard_cubic_ft_per_min	1/22/2018	131
D CH4 (% Volume):	D	Percent_methane	1/22/2018	51.8
D O2 (% Volume):	D	Percent_oxygen	1/22/2018	1.3
AREA C/D (SCFM)1:	C and D	Standard_cubic_ft_per_min	1/22/2018	20
C/D CH4 (% Volume):	C and D	Percent_methane	1/22/2018	35.2
C/D O2 (% Volume):	C and D	Percent_oxygen	1/22/2018	8.2
AREA E WEST (SCFM)1:	E West	Standard_cubic_ft_per_min	1/22/2018	382
E CH4 (% Volume):	E West	Percent_methane	1/22/2018	38.6
E O2 (% Volume):	E West	Percent_oxygen	1/22/2018	3.8
AREA E EAST (SCFM)1:	E East	Standard_cubic_ft_per_min	1/22/2018	588
E CH4 (% Volume)	E East	Percent_methane	1/22/2018	48.7
E O2 (% Volume)	E East	Percent_oxygen	1/22/2018	1.5
F CH4 (% Volume):	F	Percent_methane	1/22/2018	47.2
F O2 (% Volume):	F	Percent_oxygen	1/22/2018	3.6
AREA A/B (SCFM)1:	A and B	Standard_cubic_ft_per_min	1/29/2018	25
A/B CH4 (% Volume):	A and B	Percent_methane	1/29/2018	57.5
A/B O2 (% Volume):	A and B	Percent_oxygen	1/29/2018	4.4
AREA C (SCFM)1:	C	Standard_cubic_ft_per_min	1/29/2018	21
C CH4 (% Volume):	C	Percent_methane	1/29/2018	40.5
C O2 (% Volume):	C	Percent_oxygen	1/29/2018	0.1
AREA D (SCFM)1:	D	Standard_cubic_ft_per_min	1/29/2018	128
D CH4 (% Volume):	D	Percent_methane	1/29/2018	59.2
D O2 (% Volume):	D	Percent_oxygen	1/29/2018	0.2
AREA C/D (SCFM)1:	C and D	Standard_cubic_ft_per_min	1/29/2018	20
C/D CH4 (% Volume):	C and D	Percent_methane	1/29/2018	58.5
C/D O2 (% Volume):	C and D	Percent_oxygen	1/29/2018	1.2
AREA E WEST (SCFM)1:	E West	Standard_cubic_ft_per_min	1/29/2018	384
E CH4 (% Volume):	E West	Percent_methane	1/29/2018	47.9
E O2 (% Volume):	E West	Percent_oxygen	1/29/2018	2.7
AREA E EAST (SCFM)1:	E East	Standard_cubic_ft_per_min	1/29/2018	556
E CH4 (% Volume)	E East	Percent_methane	1/29/2018	54.5
E O2 (% Volume)	E East	Percent_oxygen	1/29/2018	0.6
F CH4 (% Volume):	F	Percent_methane	1/29/2018	50
F O2 (% Volume):	F	Percent_oxygen	1/29/2018	3.1
AREA A/B (SCFM)1:	A and B	Standard_cubic_ft_per_min	2/5/2018	24
A/B CH4 (% Volume):	A and B	Percent_methane	2/5/2018	64.4
A/B O2 (% Volume):	A and B	Percent_oxygen	2/5/2018	2.7
AREA C (SCFM)1:	C	Standard_cubic_ft_per_min	2/5/2018	16
C CH4 (% Volume):	C	Percent_methane	2/5/2018	45.5
C O2 (% Volume):	C	Percent_oxygen	2/5/2018	0
AREA D (SCFM)1:	D	Standard_cubic_ft_per_min	2/5/2018	124
D CH4 (% Volume):	D	Percent_methane	2/5/2018	55.1
D O2 (% Volume):	D	Percent_oxygen	2/5/2018	1.1
AREA C/D (SCFM)1:	C and D	Standard_cubic_ft_per_min	2/5/2018	20
C/D CH4 (% Volume):	C and D	Percent_methane	2/5/2018	13.2
C/D O2 (% Volume):	C and D	Percent_oxygen	2/5/2018	16.6
AREA E WEST (SCFM)1:	E West	Standard_cubic_ft_per_min	2/5/2018	344
E CH4 (% Volume):	E West	Percent_methane	2/5/2018	43.1
E O2 (% Volume):	E West	Percent_oxygen	2/5/2018	3
AREA E EAST (SCFM)1:	E East	Standard_cubic_ft_per_min	2/5/2018	544
E CH4 (% Volume)	E East	Percent_methane	2/5/2018	52.6
E O2 (% Volume)	E East	Percent_oxygen	2/5/2018	1
F CH4 (% Volume):	F	Percent_methane	2/5/2018	45.6
F O2 (% Volume):	F	Percent_oxygen	2/5/2018	3.8
AREA A/B (SCFM)1:	A and B	Standard_cubic_ft_per_min	2/12/2018	24
A/B CH4 (% Volume):	A and B	Percent_methane	2/12/2018	61.1
A/B O2 (% Volume):	A and B	Percent_oxygen	2/12/2018	2.1
AREA C (SCFM)1:	C	Standard_cubic_ft_per_min	2/12/2018	23
C CH4 (% Volume):	C	Percent_methane	2/12/2018	58.8
C O2 (% Volume):	C	Percent_oxygen	2/12/2018	1.8
AREA D (SCFM)1:	D	Standard_cubic_ft_per_min	2/12/2018	122
D CH4 (% Volume):	D	Percent_methane	2/12/2018	55.5
D O2 (% Volume):	D	Percent_oxygen	2/12/2018	1.1
AREA C/D (SCFM)1:	C and D	Standard_cubic_ft_per_min	2/12/2018	20
C/D CH4 (% Volume):	C and D	Percent_methane	2/12/2018	0.3
C/D O2 (% Volume):	C and D	Percent_oxygen	2/12/2018	20
AREA E WEST (SCFM)1:	E West	Standard_cubic_ft_per_min	2/12/2018	416
E CH4 (% Volume):	E West	Percent_methane	2/12/2018	43.8
E O2 (% Volume):	E West	Percent_oxygen	2/12/2018	2.7
AREA E EAST (SCFM)1:	E East	Standard_cubic_ft_per_min	2/12/2018	650
E CH4 (% Volume)	E East	Percent_methane	2/12/2018	49.8
E O2 (% Volume)	E East	Percent_oxygen	2/12/2018	1.9
F CH4 (% Volume):	F	Percent_methane	2/12/2018	50.5
F O2 (% Volume):	F	Percent_oxygen	2/12/2018	2.8
AREA A/B (SCFM)1:	A and B	Standard_cubic_ft_per_min	2/19/2018	24
A/B CH4 (% Volume):	A and B	Percent_methane	2/19/2018	65
A/B O2 (% Volume):	A and B	Percent_oxygen	2/19/2018	0.4
AREA C (SCFM)1:	C	Standard_cubic_ft_per_min	2/19/2018	53
C CH4 (% Volume):	C	Percent_methane	2/19/2018	43.2
C O2 (% Volume):	C	Percent_oxygen	2/19/2018	1.3
AREA D (SCFM)1:	D	Standard_cubic_ft_per_min	2/19/2018	118
D CH4 (% Volume):	D	Percent_methane	2/19/2018	56
D O2 (% Volume):	D	Percent_oxygen	2/19/2018	0.7
AREA C/D (SCFM)1:	C and D	Standard_cubic_ft_per_min	2/19/2018	20
C/D CH4 (% Volume):	C and D	Percent_methane	2/19/2018	1.1
C/D O2 (% Volume):	C and D	Percent_oxygen	2/19/2018	20.4
AREA E WEST (SCFM)1:	E West	Standard_cubic_ft_per_min	2/19/2018	380
E CH4 (% Volume):	E West	Percent_methane	2/19/2018	43.6
E O2 (% Volume):	E West	Percent_oxygen	2/19/2018	2.5
AREA E EAST (SCFM)1:	E East	Standard_cubic_ft_per_min	2/19/2018	566
E CH4 (% Volume)	E East	Percent_methane	2/19/2018	50.1
E O2 (% Volume)	E East	Percent_oxygen	2/19/2018	1.8
F CH4 (% Volume):	F	Percent_methane	2/19/2018	50.8
F O2 (% Volume):	F	Percent_oxygen	2/19/2018	2.8
AREA A/B (SCFM)1:	A and B	Standard_cubic_ft_per_min	2/26/2018	25
A/B CH4 (% Volume):	A and B	Percent_methane	2/26/2018	71.7
A/B O2 (% Volume):	A and B	Percent_oxygen	2/26/2018	0.4
AREA C (SCFM)1:	C	Standard_cubic_ft_per_min	2/26/2018	55
C CH4 (% Volume):	C	Percent_methane	2/26/2018	37.5
C O2 (% Volume):	C	Percent_oxygen	2/26/2018	1.4
AREA D (SCFM)1:	D	Standard_cubic_ft_per_min	2/26/2018	117
D CH4 (% Volume):	D	Percent_methane	2/26/2018	56.5
D O2 (% Volume):	D	Percent_oxygen	2/26/2018	0.7
AREA C/D (SCFM)1:	C and D	Standard_cubic_ft_per_min	2/26/2018	20
C/D CH4 (% Volume):	C and D	Percent_methane	2/26/2018	41.2
C/D O2 (% Volume):	C and D	Percent_oxygen	2/26/2018	6.6
AREA E WEST (SCFM)1:	E West	Standard_cubic_ft_per_min	2/26/2018	424
E CH4 (% Volume):	E West	Percent_methane	2/26/2018	46.7
E O2 (% Volume):	E West	Percent_oxygen	2/26/2018	2.3
AREA E EAST (SCFM)1:	E East	Standard_cubic_ft_per_min	2/26/2018	522
E CH4 (% Volume)	E East	Percent_methane	2/26/2018	50.3
E O2 (% Volume)	E East	Percent_oxygen	2/26/2018	1.3
F CH4 (% Volume):	F	Percent_methane	2/26/2018	47
F O2 (% Volume):	F	Percent_oxygen	2/26/2018	3.2
AREA A/B (SCFM)1:	A and B	Standard_cubic_ft_per_min	3/5/2018	24
A/B CH4 (% Volume):	A and B	Percent_methane	3/5/2018	0
A/B O2 (% Volume):	A and B	Percent_oxygen	3/5/2018	21.8
AREA C (SCFM)1:	C	Standard_cubic_ft_per_min	3/5/2018	66
C CH4 (% Volume):	C	Percent_methane	3/5/2018	34.1
C O2 (% Volume):	C	Percent_oxygen	3/5/2018	1.5
AREA D (SCFM)1:	D	Standard_cubic_ft_per_min	3/5/2018	120
D CH4 (% Volume):	D	Percent_methane	3/5/2018	58.2
D O2 (% Volume):	D	Percent_oxygen	3/5/2018	0.7
AREA C/D (SCFM)1:	C and D	Standard_cubic_ft_per_min	3/5/2018	19
C/D CH4 (% Volume):	C and D	Percent_methane	3/5/2018	54.2
C/D O2 (% Volume):	C and D	Percent_oxygen	3/5/2018	2.1
AREA E WEST (SCFM)1:	E West	Standard_cubic_ft_per_min	3/5/2018	483
E CH4 (% Volume):	E West	Percent_methane	3/5/2018	50.2
E O2 (% Volume):	E West	Percent_oxygen	3/5/2018	1.8
AREA E EAST (SCFM)1:	E East	Standard_cubic_ft_per_min	3/5/2018	488
E CH4 (% Volume)	E East	Percent_methane	3/5/2018	48
E O2 (% Volume)	E East	Percent_oxygen	3/5/2018	1.6
F CH4 (% Volume):	F	Percent_methane	3/5/2018	49.2
F O2 (% Volume):	F	Percent_oxygen	3/5/2018	3.2
AREA A/B (SCFM)1:	A and B	Standard_cubic_ft_per_min	3/12/2018	24
A/B CH4 (% Volume):	A and B	Percent_methane	3/12/2018	25.6
A/B O2 (% Volume):	A and B	Percent_oxygen	3/12/2018	12
AREA C (SCFM)1:	C	Standard_cubic_ft_per_min	3/12/2018	65
C CH4 (% Volume):	C	Percent_methane	3/12/2018	40.6
C O2 (% Volume):	C	Percent_oxygen	3/12/2018	0.5
AREA D (SCFM)1:	D	Standard_cubic_ft_per_min	3/12/2018	137
D CH4 (% Volume):	D	Percent_methane	3/12/2018	57.7
D O2 (% Volume):	D	Percent_oxygen	3/12/2018	0.7
AREA C/D (SCFM)1:	C and D	Standard_cubic_ft_per_min	3/12/2018	20
C/D CH4 (% Volume):	C and D	Percent_methane	3/12/2018	53.8
C/D O2 (% Volume):	C and D	Percent_oxygen	3/12/2018	2.7
AREA E WEST (SCFM)1:	E West	Standard_cubic_ft_per_min	3/12/2018	442
E CH4 (% Volume):	E West	Percent_methane	3/12/2018	46.3
E O2 (% Volume):	E West	Percent_oxygen	3/12/2018	2.1
AREA E EAST (SCFM)1:	E East	Standard_cubic_ft_per_min	3/12/2018	587
E CH4 (% Volume)	E East	Percent_methane	3/12/2018	47
E O2 (% Volume)	E East	Percent_oxygen	3/12/2018	3
F CH4 (% Volume):	F	Percent_methane	3/12/2018	48.7
F O2 (% Volume):	F	Percent_oxygen	3/12/2018	3.1
AREA A/B (SCFM)1:	A and B	Standard_cubic_ft_per_min	3/19/2018	24
A/B CH4 (% Volume):	A and B	Percent_methane	3/19/2018	0
A/B O2 (% Volume):	A and B	Percent_oxygen	3/19/2018	21.5
AREA C (SCFM)1:	C	Standard_cubic_ft_per_min	3/19/2018	52
C CH4 (% Volume):	C	Percent_methane	3/19/2018	36.7
C O2 (% Volume):	C	Percent_oxygen	3/19/2018	1.3
AREA D (SCFM)1:	D	Standard_cubic_ft_per_min	3/19/2018	133
D CH4 (% Volume):	D	Percent_methane	3/19/2018	56.9
D O2 (% Volume):	D	Percent_oxygen	3/19/2018	0.7
AREA C/D (SCFM)1:	C and D	Standard_cubic_ft_per_min	3/19/2018	20
C/D CH4 (% Volume):	C and D	Percent_methane	3/19/2018	48.1
C/D O2 (% Volume):	C and D	Percent_oxygen	3/19/2018	3.9
AREA E WEST (SCFM)1:	E West	Standard_cubic_ft_per_min	3/19/2018	442
E CH4 (% Volume):	E West	Percent_methane	3/19/2018	44.2
E O2 (% Volume):	E West	Percent_oxygen	3/19/2018	2.4
AREA E EAST (SCFM)1:	E East	Standard_cubic_ft_per_min	3/19/2018	550
E CH4 (% Volume)	E East	Percent_methane	3/19/2018	50.8
E O2 (% Volume)	E East	Percent_oxygen	3/19/2018	1.5
F CH4 (% Volume):	F	Percent_methane	3/19/2018	52.1
F O2 (% Volume):	F	Percent_oxygen	3/19/2018	2.3
AREA A/B (SCFM)1:	A and B	Standard_cubic_ft_per_min	3/26/2018	24
A/B CH4 (% Volume):	A and B	Percent_methane	3/26/2018	0.1
A/B O2 (% Volume):	A and B	Percent_oxygen	3/26/2018	21.7
AREA C (SCFM)1:	C	Standard_cubic_ft_per_min	3/26/2018	24
C CH4 (% Volume):	C	Percent_methane	3/26/2018	38.9
C O2 (% Volume):	C	Percent_oxygen	3/26/2018	0.6
AREA D (SCFM)1:	D	Standard_cubic_ft_per_min	3/26/2018	138
D CH4 (% Volume):	D	Percent_methane	3/26/2018	54.8
D O2 (% Volume):	D	Percent_oxygen	3/26/2018	1
AREA C/D (SCFM)1:	C and D	Standard_cubic_ft_per_min	3/26/2018	20
C/D CH4 (% Volume):	C and D	Percent_methane	3/26/2018	0.5
C/D O2 (% Volume):	C and D	Percent_oxygen	3/26/2018	21.6
AREA E WEST (SCFM)1:	E West	Standard_cubic_ft_per_min	3/26/2018	380
E CH4 (% Volume):	E West	Percent_methane	3/26/2018	42.8
E O2 (% Volume):	E West	Percent_oxygen	3/26/2018	2.8
AREA E EAST (SCFM)1:	E East	Standard_cubic_ft_per_min	3/26/2018	560
E CH4 (% Volume)	E East	Percent_methane	3/26/2018	48.9
E O2 (% Volume)	E East	Percent_oxygen	3/26/2018	2.4
AREA F (SCFM)1:	F	Standard_cubic_ft_per_min	3/26/2018	35
F CH4 (% Volume):	F	Percent_methane	3/26/2018	53.3
F O2 (% Volume):	F	Percent_oxygen	3/26/2018	2.4
AREA A/B (SCFM)1:	A and B	Standard_cubic_ft_per_min	4/2/2018	24
A/B CH4 (% Volume):	A and B	Percent_methane	4/2/2018	0.1
A/B O2 (% Volume):	A and B	Percent_oxygen	4/2/2018	22
AREA C (SCFM)1:	C	Standard_cubic_ft_per_min	4/2/2018	29
C CH4 (% Volume):	C	Percent_methane	4/2/2018	41.4
C O2 (% Volume):	C	Percent_oxygen	4/2/2018	0.5
AREA D (SCFM)1:	D	Standard_cubic_ft_per_min	4/2/2018	132
D CH4 (% Volume):	D	Percent_methane	4/2/2018	56.8
D O2 (% Volume):	D	Percent_oxygen	4/2/2018	0.9
AREA C/D (SCFM)1:	C and D	Standard_cubic_ft_per_min	4/2/2018	20
C/D CH4 (% Volume):	C and D	Percent_methane	4/2/2018	59.2
C/D O2 (% Volume):	C and D	Percent_oxygen	4/2/2018	1.1
AREA E WEST (SCFM)1:	E West	Standard_cubic_ft_per_min	4/2/2018	400
E CH4 (% Volume):	E West	Percent_methane	4/2/2018	45.2
E O2 (% Volume):	E West	Percent_oxygen	4/2/2018	2.8
AREA E EAST (SCFM)1:	E East	Standard_cubic_ft_per_min	4/2/2018	544
E CH4 (% Volume)	E East	Percent_methane	4/2/2018	50.8
E O2 (% Volume)	E East	Percent_oxygen	4/2/2018	1.6
AREA F (SCFM)1:	F	Standard_cubic_ft_per_min	4/2/2018	96
F CH4 (% Volume):	F	Percent_methane	4/2/2018	50.1
F O2 (% Volume):	F	Percent_oxygen	4/2/2018	2.4
AREA A/B (SCFM)1:	A and B	Standard_cubic_ft_per_min	4/9/2018	26
A/B CH4 (% Volume):	A and B	Percent_methane	4/9/2018	41.8
A/B O2 (% Volume):	A and B	Percent_oxygen	4/9/2018	6.3
AREA C (SCFM)1:	C	Standard_cubic_ft_per_min	4/9/2018	80
C CH4 (% Volume):	C	Percent_methane	4/9/2018	33.3
C O2 (% Volume):	C	Percent_oxygen	4/9/2018	1.3
AREA D (SCFM)1:	D	Standard_cubic_ft_per_min	4/9/2018	134
D CH4 (% Volume):	D	Percent_methane	4/9/2018	53.1
D O2 (% Volume):	D	Percent_oxygen	4/9/2018	1.2
AREA C/D (SCFM)1:	C and D	Standard_cubic_ft_per_min	4/9/2018	20
C/D CH4 (% Volume):	C and D	Percent_methane	4/9/2018	25.4
C/D O2 (% Volume):	C and D	Percent_oxygen	4/9/2018	12.8
AREA E WEST (SCFM)1:	E West	Standard_cubic_ft_per_min	4/9/2018	416
E CH4 (% Volume):	E West	Percent_methane	4/9/2018	45.6
E O2 (% Volume):	E West	Percent_oxygen	4/9/2018	2.7
AREA E EAST (SCFM)1:	E East	Standard_cubic_ft_per_min	4/9/2018	522
E CH4 (% Volume)	E East	Percent_methane	4/9/2018	48.5
E O2 (% Volume)	E East	Percent_oxygen	4/9/2018	1.8
AREA F (SCFM)1:	F	Standard_cubic_ft_per_min	4/9/2018	99
F CH4 (% Volume):	F	Percent_methane	4/9/2018	47.7
F O2 (% Volume):	F	Percent_oxygen	4/9/2018	2.7
AREA A/B (SCFM)1:	A and B	Standard_cubic_ft_per_min	4/16/2018	26
A/B CH4 (% Volume):	A and B	Percent_methane	4/16/2018	68.3
A/B O2 (% Volume):	A and B	Percent_oxygen	4/16/2018	0.5
AREA C (SCFM)1:	C	Standard_cubic_ft_per_min	4/16/2018	81
C CH4 (% Volume):	C	Percent_methane	4/16/2018	30.5
C O2 (% Volume):	C	Percent_oxygen	4/16/2018	0.8
AREA D (SCFM)1:	D	Standard_cubic_ft_per_min	4/16/2018	133
D CH4 (% Volume):	D	Percent_methane	4/16/2018	56.2
D O2 (% Volume):	D	Percent_oxygen	4/16/2018	0.5
AREA C/D (SCFM)1:	C and D	Standard_cubic_ft_per_min	4/16/2018	20
C/D CH4 (% Volume):	C and D	Percent_methane	4/16/2018	58.8
C/D O2 (% Volume):	C and D	Percent_oxygen	4/16/2018	0.6
AREA E WEST (SCFM)1:	E West	Standard_cubic_ft_per_min	4/16/2018	407
E CH4 (% Volume):	E West	Percent_methane	4/16/2018	46.1
E O2 (% Volume):	E West	Percent_oxygen	4/16/2018	1.8
AREA E EAST (SCFM)1:	E East	Standard_cubic_ft_per_min	4/16/2018	567
E CH4 (% Volume)	E East	Percent_methane	4/16/2018	53.7
E O2 (% Volume)	E East	Percent_oxygen	4/16/2018	0.6
AREA F (SCFM)1:	F	Standard_cubic_ft_per_min	4/16/2018	98
F CH4 (% Volume):	F	Percent_methane	4/16/2018	49.2
F O2 (% Volume):	F	Percent_oxygen	4/16/2018	2.8
AREA A/B (SCFM)1:	A and B	Standard_cubic_ft_per_min	4/23/2018	24
A/B CH4 (% Volume):	A and B	Percent_methane	4/23/2018	55
A/B O2 (% Volume):	A and B	Percent_oxygen	4/23/2018	2.6
AREA C (SCFM)1:	C	Standard_cubic_ft_per_min	4/23/2018	72
C CH4 (% Volume):	C	Percent_methane	4/23/2018	27.6
C O2 (% Volume):	C	Percent_oxygen	4/23/2018	1.2
AREA D (SCFM)1:	D	Standard_cubic_ft_per_min	4/23/2018	136
D CH4 (% Volume):	D	Percent_methane	4/23/2018	52
D O2 (% Volume):	D	Percent_oxygen	4/23/2018	1
AREA C/D (SCFM)1:	C and D	Standard_cubic_ft_per_min	4/23/2018	20
C/D CH4 (% Volume):	C and D	Percent_methane	4/23/2018	16.2
C/D O2 (% Volume):	C and D	Percent_oxygen	4/23/2018	14.9
AREA E WEST (SCFM)1:	E West	Standard_cubic_ft_per_min	4/23/2018	409
E CH4 (% Volume):	E West	Percent_methane	4/23/2018	44.3
E O2 (% Volume):	E West	Percent_oxygen	4/23/2018	2.2
AREA E EAST (SCFM)1:	E East	Standard_cubic_ft_per_min	4/23/2018	524
E CH4 (% Volume)	E East	Percent_methane	4/23/2018	49.8
E O2 (% Volume)	E East	Percent_oxygen	4/23/2018	1.1
AREA F (SCFM)1:	F	Standard_cubic_ft_per_min	4/23/2018	112
F CH4 (% Volume):	F	Percent_methane	4/23/2018	48.1
F O2 (% Volume):	F	Percent_oxygen	4/23/2018	2.2
AREA A/B (SCFM)1:	A and B	Standard_cubic_ft_per_min	5/1/2018	40
A/B CH4 (% Volume):	A and B	Percent_methane	5/1/2018	41.1
A/B O2 (% Volume):	A and B	Percent_oxygen	5/1/2018	5.6
AREA C (SCFM)1:	C	Standard_cubic_ft_per_min	5/1/2018	69
C CH4 (% Volume):	C	Percent_methane	5/1/2018	24.3
C O2 (% Volume):	C	Percent_oxygen	5/1/2018	1.3
AREA D (SCFM)1:	D	Standard_cubic_ft_per_min	5/1/2018	134
D CH4 (% Volume):	D	Percent_methane	5/1/2018	52.1
D O2 (% Volume):	D	Percent_oxygen	5/1/2018	0.9
AREA C/D (SCFM)1:	C and D	Standard_cubic_ft_per_min	5/1/2018	20
C/D CH4 (% Volume):	C and D	Percent_methane	5/1/2018	13.4
C/D O2 (% Volume):	C and D	Percent_oxygen	5/1/2018	15.5
AREA E WEST (SCFM)1:	E West	Standard_cubic_ft_per_min	5/1/2018	373
E CH4 (% Volume):	E West	Percent_methane	5/1/2018	41.6
E O2 (% Volume):	E West	Percent_oxygen	5/1/2018	2.5
AREA E EAST (SCFM)1:	E East	Standard_cubic_ft_per_min	5/1/2018	567
E CH4 (% Volume)	E East	Percent_methane	5/1/2018	50.7
E O2 (% Volume)	E East	Percent_oxygen	5/1/2018	1.1
AREA F (SCFM)1:	F	Standard_cubic_ft_per_min	5/1/2018	112
F CH4 (% Volume):	F	Percent_methane	5/1/2018	48.5
F O2 (% Volume):	F	Percent_oxygen	5/1/2018	2.2
AREA A/B (SCFM)1:	A and B	Standard_cubic_ft_per_min	5/7/2018	34
A/B CH4 (% Volume):	A and B	Percent_methane	5/7/2018	40.6
A/B O2 (% Volume):	A and B	Percent_oxygen	5/7/2018	5.8
AREA C (SCFM)1:	C	Standard_cubic_ft_per_min	5/7/2018	40
C CH4 (% Volume):	C	Percent_methane	5/7/2018	30.3
C O2 (% Volume):	C	Percent_oxygen	5/7/2018	0.6
AREA D (SCFM)1:	D	Standard_cubic_ft_per_min	5/7/2018	128
D CH4 (% Volume):	D	Percent_methane	5/7/2018	53.5
D O2 (% Volume):	D	Percent_oxygen	5/7/2018	0.8
AREA C/D (SCFM)1:	C and D	Standard_cubic_ft_per_min	5/7/2018	20
C/D CH4 (% Volume):	C and D	Percent_methane	5/7/2018	11.5
C/D O2 (% Volume):	C and D	Percent_oxygen	5/7/2018	16.4
AREA E WEST (SCFM)1:	E West	Standard_cubic_ft_per_min	5/7/2018	372
E CH4 (% Volume):	E West	Percent_methane	5/7/2018	41.9
E O2 (% Volume):	E West	Percent_oxygen	5/7/2018	2.5
AREA E EAST (SCFM)1:	E East	Standard_cubic_ft_per_min	5/7/2018	562
E CH4 (% Volume)	E East	Percent_methane	5/7/2018	49.8
E O2 (% Volume)	E East	Percent_oxygen	5/7/2018	1.5
AREA F (SCFM)1:	F	Standard_cubic_ft_per_min	5/7/2018	168
F CH4 (% Volume):	F	Percent_methane	5/7/2018	44.8
F O2 (% Volume):	F	Percent_oxygen	5/7/2018	2.7
AREA A/B (SCFM)1:	A and B	Standard_cubic_ft_per_min	5/14/2018	35
A/B CH4 (% Volume):	A and B	Percent_methane	5/14/2018	46
A/B O2 (% Volume):	A and B	Percent_oxygen	5/14/2018	4.1
AREA C (SCFM)1:	C	Standard_cubic_ft_per_min	5/14/2018	34
C CH4 (% Volume):	C	Percent_methane	5/14/2018	32.3
C O2 (% Volume):	C	Percent_oxygen	5/14/2018	1.5
AREA D (SCFM)1:	D	Standard_cubic_ft_per_min	5/14/2018	127
D CH4 (% Volume):	D	Percent_methane	5/14/2018	54.8
D O2 (% Volume):	D	Percent_oxygen	5/14/2018	0.6
AREA C/D (SCFM)1:	C and D	Standard_cubic_ft_per_min	5/14/2018	20
C/D CH4 (% Volume):	C and D	Percent_methane	5/14/2018	37.5
C/D O2 (% Volume):	C and D	Percent_oxygen	5/14/2018	7
AREA E WEST (SCFM)1:	E West	Standard_cubic_ft_per_min	5/14/2018	370
E CH4 (% Volume):	E West	Percent_methane	5/14/2018	43.6
E O2 (% Volume):	E West	Percent_oxygen	5/14/2018	2.2
AREA E EAST (SCFM)1:	E East	Standard_cubic_ft_per_min	5/14/2018	568
E CH4 (% Volume)	E East	Percent_methane	5/14/2018	52
E O2 (% Volume)	E East	Percent_oxygen	5/14/2018	1.1
AREA F (SCFM)1:	F	Standard_cubic_ft_per_min	5/14/2018	260
F CH4 (% Volume):	F	Percent_methane	5/14/2018	46.1
F O2 (% Volume):	F	Percent_oxygen	5/14/2018	2.6
AREA A/B (SCFM)1:	A and B	Standard_cubic_ft_per_min	5/21/208	37
A/B CH4 (% Volume):	A and B	Percent_methane	5/21/208	42.1
A/B O2 (% Volume):	A and B	Percent_oxygen	5/21/208	5.7
AREA C (SCFM)1:	C	Standard_cubic_ft_per_min	5/21/208	38
C CH4 (% Volume):	C	Percent_methane	5/21/208	47.7
C O2 (% Volume):	C	Percent_oxygen	5/21/208	2.1
AREA D (SCFM)1:	D	Standard_cubic_ft_per_min	5/21/208	133
D CH4 (% Volume):	D	Percent_methane	5/21/208	54.8
D O2 (% Volume):	D	Percent_oxygen	5/21/208	0.7
AREA C/D (SCFM)1:	C and D	Standard_cubic_ft_per_min	5/21/208	20
C/D CH4 (% Volume):	C and D	Percent_methane	5/21/208	1.5
C/D O2 (% Volume):	C and D	Percent_oxygen	5/21/208	20
AREA E WEST (SCFM)1:	E West	Standard_cubic_ft_per_min	5/21/208	413
E CH4 (% Volume):	E West	Percent_methane	5/21/208	44.3
E O2 (% Volume):	E West	Percent_oxygen	5/21/208	1.9
AREA E EAST (SCFM)1:	E East	Standard_cubic_ft_per_min	5/21/208	570
E CH4 (% Volume)	E East	Percent_methane	5/21/208	52.8
E O2 (% Volume)	E East	Percent_oxygen	5/21/208	0.8
AREA F (SCFM)1:	F	Standard_cubic_ft_per_min	5/21/208	101
F CH4 (% Volume):	F	Percent_methane	5/21/208	50.1
F O2 (% Volume):	F	Percent_oxygen	5/21/208	2.7
AREA A/B (SCFM)1:	A and B	Standard_cubic_ft_per_min	5/29/2018	13
A/B CH4 (% Volume):	A and B	Percent_methane	5/29/2018	52.2
A/B O2 (% Volume):	A and B	Percent_oxygen	5/29/2018	3
AREA C (SCFM)1:	C	Standard_cubic_ft_per_min	5/29/2018	23
C CH4 (% Volume):	C	Percent_methane	5/29/2018	39.9
C O2 (% Volume):	C	Percent_oxygen	5/29/2018	5.4
AREA D (SCFM)1:	D	Standard_cubic_ft_per_min	5/29/2018	102
D CH4 (% Volume):	D	Percent_methane	5/29/2018	55.8
D O2 (% Volume):	D	Percent_oxygen	5/29/2018	0.6
AREA C/D (SCFM)1:	C and D	Standard_cubic_ft_per_min	5/29/2018	22
C/D CH4 (% Volume):	C and D	Percent_methane	5/29/2018	36
C/D O2 (% Volume):	C and D	Percent_oxygen	5/29/2018	7.3
AREA E WEST (SCFM)1:	E West	Standard_cubic_ft_per_min	5/29/2018	414
E CH4 (% Volume):	E West	Percent_methane	5/29/2018	44.7
E O2 (% Volume):	E West	Percent_oxygen	5/29/2018	1.9
AREA E EAST (SCFM)1:	E East	Standard_cubic_ft_per_min	5/29/2018	566
E CH4 (% Volume)	E East	Percent_methane	5/29/2018	52.2
E O2 (% Volume)	E East	Percent_oxygen	5/29/2018	0.8
AREA F (SCFM)1:	F	Standard_cubic_ft_per_min	5/29/2018	146
F CH4 (% Volume):	F	Percent_methane	5/29/2018	50.2
F O2 (% Volume):	F	Percent_oxygen	5/29/2018	2.3
AREA A/B (SCFM)1:	A and B	Standard_cubic_ft_per_min	6/4/2018	33
A/B CH4 (% Volume):	A and B	Percent_methane	6/4/2018	42.5
A/B O2 (% Volume):	A and B	Percent_oxygen	6/4/2018	5.8
AREA C (SCFM)1:	C	Standard_cubic_ft_per_min	6/4/2018	23
C CH4 (% Volume):	C	Percent_methane	6/4/2018	35.3
C O2 (% Volume):	C	Percent_oxygen	6/4/2018	7.2
AREA D (SCFM)1:	D	Standard_cubic_ft_per_min	6/4/2018	83
D CH4 (% Volume):	D	Percent_methane	6/4/2018	57.1
D O2 (% Volume):	D	Percent_oxygen	6/4/2018	0.5
AREA C/D (SCFM)1:	C and D	Standard_cubic_ft_per_min	6/4/2018	22
C/D CH4 (% Volume):	C and D	Percent_methane	6/4/2018	42.5
C/D O2 (% Volume):	C and D	Percent_oxygen	6/4/2018	5.3
AREA E WEST (SCFM)1:	E West	Standard_cubic_ft_per_min	6/4/2018	406
E CH4 (% Volume):	E West	Percent_methane	6/4/2018	47.3
E O2 (% Volume):	E West	Percent_oxygen	6/4/2018	1.9
AREA E EAST (SCFM)1:	E East	Standard_cubic_ft_per_min	6/4/2018	556
E CH4 (% Volume)	E East	Percent_methane	6/4/2018	54.2
E O2 (% Volume)	E East	Percent_oxygen	6/4/2018	0.7
AREA F (SCFM)1:	F	Standard_cubic_ft_per_min	6/4/2018	461
F CH4 (% Volume):	F	Percent_methane	6/4/2018	49.6
F O2 (% Volume):	F	Percent_oxygen	6/4/2018	1.9
AREA A/B (SCFM)1:	A and B	Standard_cubic_ft_per_min	6/11/2018	10
A/B CH4 (% Volume):	A and B	Percent_methane	6/11/2018	37.5
A/B O2 (% Volume):	A and B	Percent_oxygen	6/11/2018	7.7
AREA C (SCFM)1:	C	Standard_cubic_ft_per_min	6/11/2018	23
C CH4 (% Volume):	C	Percent_methane	6/11/2018	36.1
C O2 (% Volume):	C	Percent_oxygen	6/11/2018	7.1
AREA D (SCFM)1:	D	Standard_cubic_ft_per_min	6/11/2018	91
D CH4 (% Volume):	D	Percent_methane	6/11/2018	57.3
D O2 (% Volume):	D	Percent_oxygen	6/11/2018	0.4
AREA C/D (SCFM)1:	C and D	Standard_cubic_ft_per_min	6/11/2018	22
C/D CH4 (% Volume):	C and D	Percent_methane	6/11/2018	52.2
C/D O2 (% Volume):	C and D	Percent_oxygen	6/11/2018	2.2
AREA E WEST (SCFM)1:	E West	Standard_cubic_ft_per_min	6/11/2018	395
E CH4 (% Volume):	E West	Percent_methane	6/11/2018	48.6
E O2 (% Volume):	E West	Percent_oxygen	6/11/2018	1.4
AREA E EAST (SCFM)1:	E East	Standard_cubic_ft_per_min	6/11/2018	554
E CH4 (% Volume)	E East	Percent_methane	6/11/2018	51.1
E O2 (% Volume)	E East	Percent_oxygen	6/11/2018	1.5
AREA F (SCFM)1:	F	Standard_cubic_ft_per_min	6/11/2018	313
F CH4 (% Volume):	F	Percent_methane	6/11/2018	51.5
F O2 (% Volume):	F	Percent_oxygen	6/11/2018	1.9
AREA A/B (SCFM)1:	A and B	Standard_cubic_ft_per_min	6/18/2018	38
A/B CH4 (% Volume):	A and B	Percent_methane	6/18/2018	42.1
A/B O2 (% Volume):	A and B	Percent_oxygen	6/18/2018	5.5
AREA C (SCFM)1:	C	Standard_cubic_ft_per_min	6/18/2018	35
C CH4 (% Volume):	C	Percent_methane	6/18/2018	43.6
C O2 (% Volume):	C	Percent_oxygen	6/18/2018	0.2
AREA D (SCFM)1:	D	Standard_cubic_ft_per_min	6/18/2018	89
D CH4 (% Volume):	D	Percent_methane	6/18/2018	56.1
D O2 (% Volume):	D	Percent_oxygen	6/18/2018	0.5
AREA C/D (SCFM)1:	C and D	Standard_cubic_ft_per_min	6/18/2018	22
C/D CH4 (% Volume):	C and D	Percent_methane	6/18/2018	43.8
C/D O2 (% Volume):	C and D	Percent_oxygen	6/18/2018	4.4
AREA E WEST (SCFM)1:	E West	Standard_cubic_ft_per_min	6/18/2018	429
E CH4 (% Volume):	E West	Percent_methane	6/18/2018	50
E O2 (% Volume):	E West	Percent_oxygen	6/18/2018	1.3
AREA E EAST (SCFM)1:	E East	Standard_cubic_ft_per_min	6/18/2018	524
E CH4 (% Volume)	E East	Percent_methane	6/18/2018	49.3
E O2 (% Volume)	E East	Percent_oxygen	6/18/2018	1.3
AREA F (SCFM)1:	F	Standard_cubic_ft_per_min	6/18/2018	492
F CH4 (% Volume):	F	Percent_methane	6/18/2018	46.7
F O2 (% Volume):	F	Percent_oxygen	6/18/2018	2.2
AREA A/B (SCFM)1:	A and B	Standard_cubic_ft_per_min	6/25/2018	20
A/B CH4 (% Volume):	A and B	Percent_methane	6/25/2018	39.8
A/B O2 (% Volume):	A and B	Percent_oxygen	6/25/2018	5.5
AREA C (SCFM)1:	C	Standard_cubic_ft_per_min	6/25/2018	66
C CH4 (% Volume):	C	Percent_methane	6/25/2018	34.2
C O2 (% Volume):	C	Percent_oxygen	6/25/2018	1.6
AREA D (SCFM)1:	D	Standard_cubic_ft_per_min	6/25/2018	90
D CH4 (% Volume):	D	Percent_methane	6/25/2018	53
D O2 (% Volume):	D	Percent_oxygen	6/25/2018	0.7
AREA C/D (SCFM)1:	C and D	Standard_cubic_ft_per_min	6/25/2018	22
C/D CH4 (% Volume):	C and D	Percent_methane	6/25/2018	35.7
C/D O2 (% Volume):	C and D	Percent_oxygen	6/25/2018	6.8
AREA E WEST (SCFM)1:	E West	Standard_cubic_ft_per_min	6/25/2018	454
E CH4 (% Volume):	E West	Percent_methane	6/25/2018	48.5
E O2 (% Volume):	E West	Percent_oxygen	6/25/2018	1.4
AREA E EAST (SCFM)1:	E East	Standard_cubic_ft_per_min	6/25/2018	505
E CH4 (% Volume)	E East	Percent_methane	6/25/2018	48
E O2 (% Volume)	E East	Percent_oxygen	6/25/2018	1.1
AREA F (SCFM)1:	F	Standard_cubic_ft_per_min	6/25/2018	704
F CH4 (% Volume):	F	Percent_methane	6/25/2018	44
F O2 (% Volume):	F	Percent_oxygen	6/25/2018	2.7
AREA A/B (SCFM)1:	A and B	Standard_cubic_ft_per_min	7/5/2018	34
A/B CH4 (% Volume):	A and B	Percent_methane	7/5/2018	38.2
A/B O2 (% Volume):	A and B	Percent_oxygen	7/5/2018	5.3
AREA C (SCFM)1:	C	Standard_cubic_ft_per_min	7/5/2018	81
C CH4 (% Volume):	C	Percent_methane	7/5/2018	34.1
C O2 (% Volume):	C	Percent_oxygen	7/5/2018	1.5
AREA D (SCFM)1:	D	Standard_cubic_ft_per_min	7/5/2018	104
D CH4 (% Volume):	D	Percent_methane	7/5/2018	51.3
D O2 (% Volume):	D	Percent_oxygen	7/5/2018	1
AREA C/D (SCFM)1:	C and D	Standard_cubic_ft_per_min	7/5/2018	22
C/D CH4 (% Volume):	C and D	Percent_methane	7/5/2018	40.7
C/D O2 (% Volume):	C and D	Percent_oxygen	7/5/2018	5.5
AREA E WEST (SCFM)1:	E West	Standard_cubic_ft_per_min	7/5/2018	494
E CH4 (% Volume):	E West	Percent_methane	7/5/2018	48.9
E O2 (% Volume):	E West	Percent_oxygen	7/5/2018	1.6
AREA E EAST (SCFM)1:	E East	Standard_cubic_ft_per_min	7/5/2018	511
E CH4 (% Volume)	E East	Percent_methane	7/5/2018	47.7
E O2 (% Volume)	E East	Percent_oxygen	7/5/2018	0.7
AREA F (SCFM)1:	F	Standard_cubic_ft_per_min	7/5/2018	897
F CH4 (% Volume):	F	Percent_methane	7/5/2018	40.5
F O2 (% Volume):	F	Percent_oxygen	7/5/2018	3.9
AREA A/B (SCFM)1:	A and B	Standard_cubic_ft_per_min	7/10/2018	66
A/B CH4 (% Volume):	A and B	Percent_methane	7/10/2018	34.7
A/B O2 (% Volume):	A and B	Percent_oxygen	7/10/2018	6.7
AREA C (SCFM)1:	C	Standard_cubic_ft_per_min	7/10/2018	86
C CH4 (% Volume):	C	Percent_methane	7/10/2018	36.1
C O2 (% Volume):	C	Percent_oxygen	7/10/2018	1.2
AREA D (SCFM)1:	D	Standard_cubic_ft_per_min	7/10/2018	106
D CH4 (% Volume):	D	Percent_methane	7/10/2018	53.4
D O2 (% Volume):	D	Percent_oxygen	7/10/2018	1
AREA C/D (SCFM)1:	C and D	Standard_cubic_ft_per_min	7/10/2018	22
C/D CH4 (% Volume):	C and D	Percent_methane	7/10/2018	40.8
C/D O2 (% Volume):	C and D	Percent_oxygen	7/10/2018	5
AREA E WEST (SCFM)1:	E West	Standard_cubic_ft_per_min	7/10/2018	480
E CH4 (% Volume):	E West	Percent_methane	7/10/2018	48.7
E O2 (% Volume):	E West	Percent_oxygen	7/10/2018	1.4
AREA E EAST (SCFM)1:	E East	Standard_cubic_ft_per_min	7/10/2018	496
E CH4 (% Volume)	E East	Percent_methane	7/10/2018	48.3
E O2 (% Volume)	E East	Percent_oxygen	7/10/2018	0.9
AREA F (SCFM)1:	F	Standard_cubic_ft_per_min	7/10/2018	829
F CH4 (% Volume):	F	Percent_methane	7/10/2018	44.7
F O2 (% Volume):	F	Percent_oxygen	7/10/2018	2.8
AREA A/B (SCFM)1:	A and B	Standard_cubic_ft_per_min	7/16/2018	29
A/B CH4 (% Volume):	A and B	Percent_methane	7/16/2018	47.9
A/B O2 (% Volume):	A and B	Percent_oxygen	7/16/2018	2.2
AREA C (SCFM)1:	C	Standard_cubic_ft_per_min	7/16/2018	142
C CH4 (% Volume):	C	Percent_methane	7/16/2018	36.5
C O2 (% Volume):	C	Percent_oxygen	7/16/2018	0.7
AREA D (SCFM)1:	D	Standard_cubic_ft_per_min	7/16/2018	125
D CH4 (% Volume):	D	Percent_methane	7/16/2018	52.1
D O2 (% Volume):	D	Percent_oxygen	7/16/2018	0.8
AREA C/D (SCFM)1:	C and D	Standard_cubic_ft_per_min	7/16/2018	22
C/D CH4 (% Volume):	C and D	Percent_methane	7/16/2018	45.4
C/D O2 (% Volume):	C and D	Percent_oxygen	7/16/2018	3.5
AREA E WEST (SCFM)1:	E West	Standard_cubic_ft_per_min	7/16/2018	482
E CH4 (% Volume):	E West	Percent_methane	7/16/2018	44.4
E O2 (% Volume):	E West	Percent_oxygen	7/16/2018	2.4
AREA E EAST (SCFM)1:	E East	Standard_cubic_ft_per_min	7/16/2018	562
E CH4 (% Volume)	E East	Percent_methane	7/16/2018	45
E O2 (% Volume)	E East	Percent_oxygen	7/16/2018	2.5
AREA F (SCFM)1:	F	Standard_cubic_ft_per_min	7/16/2018	873
F CH4 (% Volume):	F	Percent_methane	7/16/2018	47.1
F O2 (% Volume):	F	Percent_oxygen	7/16/2018	2.5
AREA A/B (SCFM)1:	A and B	Standard_cubic_ft_per_min	7/23/2018	104
A/B CH4 (% Volume):	A and B	Percent_methane	7/23/2018	54.5
A/B O2 (% Volume):	A and B	Percent_oxygen	7/23/2018	1.6
AREA C (SCFM)1:	C	Standard_cubic_ft_per_min	7/23/2018	120
C CH4 (% Volume):	C	Percent_methane	7/23/2018	36.3
C O2 (% Volume):	C	Percent_oxygen	7/23/2018	1.4
AREA D (SCFM)1:	D	Standard_cubic_ft_per_min	7/23/2018	110
D CH4 (% Volume):	D	Percent_methane	7/23/2018	52.6
D O2 (% Volume):	D	Percent_oxygen	7/23/2018	0.9
AREA C/D (SCFM)1:	C and D	Standard_cubic_ft_per_min	7/23/2018	22
C/D CH4 (% Volume):	C and D	Percent_methane	7/23/2018	36.5
C/D O2 (% Volume):	C and D	Percent_oxygen	7/23/2018	6.9
AREA E WEST (SCFM)1:	E West	Standard_cubic_ft_per_min	7/23/2018	499
E CH4 (% Volume):	E West	Percent_methane	7/23/2018	48.8
E O2 (% Volume):	E West	Percent_oxygen	7/23/2018	1.6
AREA E EAST (SCFM)1:	E East	Standard_cubic_ft_per_min	7/23/2018	516
E CH4 (% Volume)	E East	Percent_methane	7/23/2018	49
E O2 (% Volume)	E East	Percent_oxygen	7/23/2018	1.1
AREA F (SCFM)1:	F	Standard_cubic_ft_per_min	7/23/2018	486
F CH4 (% Volume):	F	Percent_methane	7/23/2018	49
F O2 (% Volume):	F	Percent_oxygen	7/23/2018	2.7
AREA A/B (SCFM)1:	A and B	Standard_cubic_ft_per_min	7/30/2018	100
A/B CH4 (% Volume):	A and B	Percent_methane	7/30/2018	56.2
A/B O2 (% Volume):	A and B	Percent_oxygen	7/30/2018	1.6
AREA C (SCFM)1:	C	Standard_cubic_ft_per_min	7/30/2018	56
C CH4 (% Volume):	C	Percent_methane	7/30/2018	39.9
C O2 (% Volume):	C	Percent_oxygen	7/30/2018	1.2
AREA D (SCFM)1:	D	Standard_cubic_ft_per_min	7/30/2018	94
D CH4 (% Volume):	D	Percent_methane	7/30/2018	56.4
D O2 (% Volume):	D	Percent_oxygen	7/30/2018	0.6
AREA C/D (SCFM)1:	C and D	Standard_cubic_ft_per_min	7/30/2018	22
C/D CH4 (% Volume):	C and D	Percent_methane	7/30/2018	50.5
C/D O2 (% Volume):	C and D	Percent_oxygen	7/30/2018	2.7
AREA E WEST (SCFM)1:	E West	Standard_cubic_ft_per_min	7/30/2018	485
E CH4 (% Volume):	E West	Percent_methane	7/30/2018	50.1
E O2 (% Volume):	E West	Percent_oxygen	7/30/2018	1.6
AREA E EAST (SCFM)1:	E East	Standard_cubic_ft_per_min	7/30/2018	531
E CH4 (% Volume)	E East	Percent_methane	7/30/2018	47.2
E O2 (% Volume)	E East	Percent_oxygen	7/30/2018	0.9
AREA F (SCFM)1:	F	Standard_cubic_ft_per_min	7/30/2018	862
F CH4 (% Volume):	F	Percent_methane	7/30/2018	52.1
F O2 (% Volume):	F	Percent_oxygen	7/30/2018	1.9
AREA A/B (SCFM)1:	A and B	Standard_cubic_ft_per_min	8/6/2018	87
A/B CH4 (% Volume):	A and B	Percent_methane	8/6/2018	30.5
A/B O2 (% Volume):	A and B	Percent_oxygen	8/6/2018	8.9
AREA C (SCFM)1:	C	Standard_cubic_ft_per_min	8/6/2018	68
C CH4 (% Volume):	C	Percent_methane	8/6/2018	39.9
C O2 (% Volume):	C	Percent_oxygen	8/6/2018	0.8
AREA D (SCFM)1:	D	Standard_cubic_ft_per_min	8/6/2018	96
D CH4 (% Volume):	D	Percent_methane	8/6/2018	55.5
D O2 (% Volume):	D	Percent_oxygen	8/6/2018	0.9
AREA C/D (SCFM)1:	C and D	Standard_cubic_ft_per_min	8/6/2018	22
C/D CH4 (% Volume):	C and D	Percent_methane	8/6/2018	42.6
C/D O2 (% Volume):	C and D	Percent_oxygen	8/6/2018	4.9
AREA E WEST (SCFM)1:	E West	Standard_cubic_ft_per_min	8/6/2018	493
E CH4 (% Volume):	E West	Percent_methane	8/6/2018	49.8
E O2 (% Volume):	E West	Percent_oxygen	8/6/2018	1.5
AREA E EAST (SCFM)1:	E East	Standard_cubic_ft_per_min	8/6/2018	529
E CH4 (% Volume)	E East	Percent_methane	8/6/2018	45.1
E O2 (% Volume)	E East	Percent_oxygen	8/6/2018	0.8
AREA F (SCFM)1:	F	Standard_cubic_ft_per_min	8/6/2018	298
F CH4 (% Volume):	F	Percent_methane	8/6/2018	48.9
F O2 (% Volume):	F	Percent_oxygen	8/6/2018	1.8
AREA A/B (SCFM)1:	A and B	Standard_cubic_ft_per_min	8/13/2018	72
A/B CH4 (% Volume):	A and B	Percent_methane	8/13/2018	32
A/B O2 (% Volume):	A and B	Percent_oxygen	8/13/2018	8.8
AREA C (SCFM)1:	C	Standard_cubic_ft_per_min	8/13/2018	52
C CH4 (% Volume):	C	Percent_methane	8/13/2018	40.1
C O2 (% Volume):	C	Percent_oxygen	8/13/2018	0.7
AREA D (SCFM)1:	D	Standard_cubic_ft_per_min	8/13/2018	79
D CH4 (% Volume):	D	Percent_methane	8/13/2018	55
D O2 (% Volume):	D	Percent_oxygen	8/13/2018	0.8
AREA C/D (SCFM)1:	C and D	Standard_cubic_ft_per_min	8/13/2018	22
C/D CH4 (% Volume):	C and D	Percent_methane	8/13/2018	43
C/D O2 (% Volume):	C and D	Percent_oxygen	8/13/2018	4.6
AREA E WEST (SCFM)1:	E West	Standard_cubic_ft_per_min	8/13/2018	454
E CH4 (% Volume):	E West	Percent_methane	8/13/2018	50
E O2 (% Volume):	E West	Percent_oxygen	8/13/2018	1.6
AREA E EAST (SCFM)1:	E East	Standard_cubic_ft_per_min	8/13/2018	522
E CH4 (% Volume)	E East	Percent_methane	8/13/2018	44.4
E O2 (% Volume)	E East	Percent_oxygen	8/13/2018	0.7
AREA F (SCFM)1:	F	Standard_cubic_ft_per_min	8/13/2018	196
F CH4 (% Volume):	F	Percent_methane	8/13/2018	51.6
F O2 (% Volume):	F	Percent_oxygen	8/13/2018	2
AREA A/B (SCFM)1:	A and B	Standard_cubic_ft_per_min	8/20/2018	63
A/B CH4 (% Volume):	A and B	Percent_methane	8/20/2018	27.8
A/B O2 (% Volume):	A and B	Percent_oxygen	8/20/2018	9.4
AREA C (SCFM)1:	C	Standard_cubic_ft_per_min	8/20/2018	50
C CH4 (% Volume):	C	Percent_methane	8/20/2018	37.6
C O2 (% Volume):	C	Percent_oxygen	8/20/2018	0.8
AREA D (SCFM)1:	D	Standard_cubic_ft_per_min	8/20/2018	89
D CH4 (% Volume):	D	Percent_methane	8/20/2018	54.8
D O2 (% Volume):	D	Percent_oxygen	8/20/2018	0.9
AREA C/D (SCFM)1:	C and D	Standard_cubic_ft_per_min	8/20/2018	22
C/D CH4 (% Volume):	C and D	Percent_methane	8/20/2018	36.1
C/D O2 (% Volume):	C and D	Percent_oxygen	8/20/2018	7.1
AREA E WEST (SCFM)1:	E West	Standard_cubic_ft_per_min	8/20/2018	419
E CH4 (% Volume):	E West	Percent_methane	8/20/2018	49.2
E O2 (% Volume):	E West	Percent_oxygen	8/20/2018	1.5
AREA E EAST (SCFM)1:	E East	Standard_cubic_ft_per_min	8/20/2018	509
E CH4 (% Volume)	E East	Percent_methane	8/20/2018	43.6
E O2 (% Volume)	E East	Percent_oxygen	8/20/2018	0.8
AREA F (SCFM)1:	F	Standard_cubic_ft_per_min	8/20/2018	612
F CH4 (% Volume):	F	Percent_methane	8/20/2018	49
F O2 (% Volume):	F	Percent_oxygen	8/20/2018	1.9
AREA A/B (SCFM)1:	A and B	Standard_cubic_ft_per_min	8/27/2018	84
A/B CH4 (% Volume):	A and B	Percent_methane	8/27/2018	28.9
A/B O2 (% Volume):	A and B	Percent_oxygen	8/27/2018	9.1
AREA C (SCFM)1:	C	Standard_cubic_ft_per_min	8/27/2018	91
C CH4 (% Volume):	C	Percent_methane	8/27/2018	37.1
C O2 (% Volume):	C	Percent_oxygen	8/27/2018	0.8
AREA D (SCFM)1:	D	Standard_cubic_ft_per_min	8/27/2018	110
D CH4 (% Volume):	D	Percent_methane	8/27/2018	51.6
D O2 (% Volume):	D	Percent_oxygen	8/27/2018	0.8
AREA C/D (SCFM)1:	C and D	Standard_cubic_ft_per_min	8/27/2018	22
C/D CH4 (% Volume):	C and D	Percent_methane	8/27/2018	39.6
C/D O2 (% Volume):	C and D	Percent_oxygen	8/27/2018	5.8
AREA E WEST (SCFM)1:	E West	Standard_cubic_ft_per_min	8/27/2018	506
E CH4 (% Volume):	E West	Percent_methane	8/27/2018	48
E O2 (% Volume):	E West	Percent_oxygen	8/27/2018	1.9
AREA E EAST (SCFM)1:	E East	Standard_cubic_ft_per_min	8/27/2018	532
E CH4 (% Volume)	E East	Percent_methane	8/27/2018	42
E O2 (% Volume)	E East	Percent_oxygen	8/27/2018	0.9
AREA F (SCFM)1:	F	Standard_cubic_ft_per_min	8/27/2018	816
F CH4 (% Volume):	F	Percent_methane	8/27/2018	48.2
F O2 (% Volume):	F	Percent_oxygen	8/27/2018	2.3
AREA A/B (SCFM)1:	A and B	Standard_cubic_ft_per_min	9/4/2018	98
A/B CH4 (% Volume):	A and B	Percent_methane	9/4/2018	29.2
A/B O2 (% Volume):	A and B	Percent_oxygen	9/4/2018	8.9
AREA C (SCFM)1:	C	Standard_cubic_ft_per_min	9/4/2018	104
C CH4 (% Volume):	C	Percent_methane	9/4/2018	35.7
C O2 (% Volume):	C	Percent_oxygen	9/4/2018	0.9
AREA D (SCFM)1:	D	Standard_cubic_ft_per_min	9/4/2018	124
D CH4 (% Volume):	D	Percent_methane	9/4/2018	50.4
D O2 (% Volume):	D	Percent_oxygen	9/4/2018	0.9
AREA C/D (SCFM)1:	C and D	Standard_cubic_ft_per_min	9/4/2018	22
C/D CH4 (% Volume):	C and D	Percent_methane	9/4/2018	40.1
C/D O2 (% Volume):	C and D	Percent_oxygen	9/4/2018	5.7
AREA E WEST (SCFM)1:	E West	Standard_cubic_ft_per_min	9/4/2018	498
E CH4 (% Volume):	E West	Percent_methane	9/4/2018	47.5
E O2 (% Volume):	E West	Percent_oxygen	9/4/2018	2.2
AREA E EAST (SCFM)1:	E East	Standard_cubic_ft_per_min	9/4/2018	550
E CH4 (% Volume)	E East	Percent_methane	9/4/2018	38.9
E O2 (% Volume)	E East	Percent_oxygen	9/4/2018	1.8
AREA F (SCFM)1:	F	Standard_cubic_ft_per_min	9/4/2018	876
F CH4 (% Volume):	F	Percent_methane	9/4/2018	47.9
F O2 (% Volume):	F	Percent_oxygen	9/4/2018	2.4
AREA A/B (SCFM)1:	A and B	Standard_cubic_ft_per_min	9/10/2018	106
A/B CH4 (% Volume):	A and B	Percent_methane	9/10/2018	29.8
A/B O2 (% Volume):	A and B	Percent_oxygen	9/10/2018	8.8
AREA C (SCFM)1:	C	Standard_cubic_ft_per_min	9/10/2018	111
C CH4 (% Volume):	C	Percent_methane	9/10/2018	36
C O2 (% Volume):	C	Percent_oxygen	9/10/2018	0.8
AREA D (SCFM)1:	D	Standard_cubic_ft_per_min	9/10/2018	114
D CH4 (% Volume):	D	Percent_methane	9/10/2018	50.9
D O2 (% Volume):	D	Percent_oxygen	9/10/2018	0.8
AREA C/D (SCFM)1:	C and D	Standard_cubic_ft_per_min	9/10/2018	22
C/D CH4 (% Volume):	C and D	Percent_methane	9/10/2018	41
C/D O2 (% Volume):	C and D	Percent_oxygen	9/10/2018	5.2
AREA E WEST (SCFM)1:	E West	Standard_cubic_ft_per_min	9/10/2018	530
E CH4 (% Volume):	E West	Percent_methane	9/10/2018	50
E O2 (% Volume):	E West	Percent_oxygen	9/10/2018	1.7
AREA E EAST (SCFM)1:	E East	Standard_cubic_ft_per_min	9/10/2018	534
E CH4 (% Volume)	E East	Percent_methane	9/10/2018	44.5
E O2 (% Volume)	E East	Percent_oxygen	9/10/2018	0.7
AREA F (SCFM)1:	F	Standard_cubic_ft_per_min	9/10/2018	930
F CH4 (% Volume):	F	Percent_methane	9/10/2018	52.6
F O2 (% Volume):	F	Percent_oxygen	9/10/2018	1.9
AREA A/B (SCFM)1:	A and B	Standard_cubic_ft_per_min	9/17/2018	103
A/B CH4 (% Volume):	A and B	Percent_methane	9/17/2018	30.2
A/B O2 (% Volume):	A and B	Percent_oxygen	9/17/2018	8.6
AREA C (SCFM)1:	C	Standard_cubic_ft_per_min	9/17/2018	112
C CH4 (% Volume):	C	Percent_methane	9/17/2018	35.6
C O2 (% Volume):	C	Percent_oxygen	9/17/2018	0.7
AREA D (SCFM)1:	D	Standard_cubic_ft_per_min	9/17/2018	130
D CH4 (% Volume):	D	Percent_methane	9/17/2018	49.5
D O2 (% Volume):	D	Percent_oxygen	9/17/2018	1.6
AREA C/D (SCFM)1:	C and D	Standard_cubic_ft_per_min	9/17/2018	22
C/D CH4 (% Volume):	C and D	Percent_methane	9/17/2018	40.8
C/D O2 (% Volume):	C and D	Percent_oxygen	9/17/2018	5.5
AREA E WEST (SCFM)1:	E West	Standard_cubic_ft_per_min	9/17/2018	535
E CH4 (% Volume):	E West	Percent_methane	9/17/2018	49.5
E O2 (% Volume):	E West	Percent_oxygen	9/17/2018	1.8
AREA E EAST (SCFM)1:	E East	Standard_cubic_ft_per_min	9/17/2018	526
E CH4 (% Volume)	E East	Percent_methane	9/17/2018	47
E O2 (% Volume)	E East	Percent_oxygen	9/17/2018	0.7
AREA F (SCFM)1:	F	Standard_cubic_ft_per_min	9/17/2018	978
F CH4 (% Volume):	F	Percent_methane	9/17/2018	50.1
F O2 (% Volume):	F	Percent_oxygen	9/17/2018	2
AREA A/B (SCFM)1:	A and B	Standard_cubic_ft_per_min	9/24/2018	116
A/B CH4 (% Volume):	A and B	Percent_methane	9/24/2018	29.5
A/B O2 (% Volume):	A and B	Percent_oxygen	9/24/2018	8.7
AREA C (SCFM)1:	C	Standard_cubic_ft_per_min	9/24/2018	113
C CH4 (% Volume):	C	Percent_methane	9/24/2018	36.4
C O2 (% Volume):	C	Percent_oxygen	9/24/2018	0.7
AREA D (SCFM)1:	D	Standard_cubic_ft_per_min	9/24/2018	132
D CH4 (% Volume):	D	Percent_methane	9/24/2018	50
D O2 (% Volume):	D	Percent_oxygen	9/24/2018	1.8
AREA C/D (SCFM)1:	C and D	Standard_cubic_ft_per_min	9/24/2018	22
C/D CH4 (% Volume):	C and D	Percent_methane	9/24/2018	40.4
C/D O2 (% Volume):	C and D	Percent_oxygen	9/24/2018	5.8
AREA E WEST (SCFM)1:	E West	Standard_cubic_ft_per_min	9/24/2018	525
E CH4 (% Volume):	E West	Percent_methane	9/24/2018	49.2
E O2 (% Volume):	E West	Percent_oxygen	9/24/2018	1.7
AREA E EAST (SCFM)1:	E East	Standard_cubic_ft_per_min	9/24/2018	521
E CH4 (% Volume)	E East	Percent_methane	9/24/2018	48.4
E O2 (% Volume)	E East	Percent_oxygen	9/24/2018	0.8
AREA F (SCFM)1:	F	Standard_cubic_ft_per_min	9/24/2018	1265
F CH4 (% Volume):	F	Percent_methane	9/24/2018	52.8
F O2 (% Volume):	F	Percent_oxygen	9/24/2018	1.7
AREA A/B (SCFM)1:	A and B	Standard_cubic_ft_per_min	10/1/2018	126
A/B CH4 (% Volume):	A and B	Percent_methane	10/1/2018	30.5
A/B O2 (% Volume):	A and B	Percent_oxygen	10/1/2018	8.5
AREA C (SCFM)1:	C	Standard_cubic_ft_per_min	10/1/2018	159
C CH4 (% Volume):	C	Percent_methane	10/1/2018	37.2
C O2 (% Volume):	C	Percent_oxygen	10/1/2018	0.6
AREA D (SCFM)1:	D	Standard_cubic_ft_per_min	10/1/2018	125
D CH4 (% Volume):	D	Percent_methane	10/1/2018	54.8
D O2 (% Volume):	D	Percent_oxygen	10/1/2018	1.1
AREA C/D (SCFM)1:	C and D	Standard_cubic_ft_per_min	10/1/2018	22
C/D CH4 (% Volume):	C and D	Percent_methane	10/1/2018	40.8
C/D O2 (% Volume):	C and D	Percent_oxygen	10/1/2018	5.9
AREA E WEST (SCFM)1:	E West	Standard_cubic_ft_per_min	10/1/2018	626
E CH4 (% Volume):	E West	Percent_methane	10/1/2018	51.3
E O2 (% Volume):	E West	Percent_oxygen	10/1/2018	1.4
AREA E EAST (SCFM)1:	E East	Standard_cubic_ft_per_min	10/1/2018	592
E CH4 (% Volume)	E East	Percent_methane	10/1/2018	38.9
E O2 (% Volume)	E East	Percent_oxygen	10/1/2018	4.6
AREA F (SCFM)1:	F	Standard_cubic_ft_per_min	10/1/2018	1290
F CH4 (% Volume):	F	Percent_methane	10/1/2018	52
F O2 (% Volume):	F	Percent_oxygen	10/1/2018	1.8
AREA A/B (SCFM)1:	A and B	Standard_cubic_ft_per_min	10/8/2018	116
A/B CH4 (% Volume):	A and B	Percent_methane	10/8/2018	31
A/B O2 (% Volume):	A and B	Percent_oxygen	10/8/2018	8.2
AREA C (SCFM)1:	C	Standard_cubic_ft_per_min	10/8/2018	111
C CH4 (% Volume):	C	Percent_methane	10/8/2018	38
C O2 (% Volume):	C	Percent_oxygen	10/8/2018	0.5
AREA D (SCFM)1:	D	Standard_cubic_ft_per_min	10/8/2018	106
D CH4 (% Volume):	D	Percent_methane	10/8/2018	54.4
D O2 (% Volume):	D	Percent_oxygen	10/8/2018	1.2
AREA C/D (SCFM)1:	C and D	Standard_cubic_ft_per_min	10/8/2018	23
C/D CH4 (% Volume):	C and D	Percent_methane	10/8/2018	41.2
C/D O2 (% Volume):	C and D	Percent_oxygen	10/8/2018	5.5
AREA E WEST (SCFM)1:	E West	Standard_cubic_ft_per_min	10/8/2018	512
E CH4 (% Volume):	E West	Percent_methane	10/8/2018	50.4
E O2 (% Volume):	E West	Percent_oxygen	10/8/2018	1.6
AREA E EAST (SCFM)1:	E East	Standard_cubic_ft_per_min	10/8/2018	531
E CH4 (% Volume)	E East	Percent_methane	10/8/2018	46.2
E O2 (% Volume)	E East	Percent_oxygen	10/8/2018	0.8
AREA F (SCFM)1:	F	Standard_cubic_ft_per_min	10/8/2018	1382
F CH4 (% Volume):	F	Percent_methane	10/8/2018	49
F O2 (% Volume):	F	Percent_oxygen	10/8/2018	2.5
AREA A/B (SCFM)1:	A and B	Standard_cubic_ft_per_min	10/15/2018	126
A/B CH4 (% Volume):	A and B	Percent_methane	10/15/2018	29.1
A/B O2 (% Volume):	A and B	Percent_oxygen	10/15/2018	8.6
AREA C (SCFM)1:	C	Standard_cubic_ft_per_min	10/15/2018	117
C CH4 (% Volume):	C	Percent_methane	10/15/2018	42.4
C O2 (% Volume):	C	Percent_oxygen	10/15/2018	0.6
AREA D (SCFM)1:	D	Standard_cubic_ft_per_min	10/15/2018	120
D CH4 (% Volume):	D	Percent_methane	10/15/2018	51.6
D O2 (% Volume):	D	Percent_oxygen	10/15/2018	1.8
AREA C/D (SCFM)1:	C and D	Standard_cubic_ft_per_min	10/15/2018	22
C/D CH4 (% Volume):	C and D	Percent_methane	10/15/2018	41
C/D O2 (% Volume):	C and D	Percent_oxygen	10/15/2018	5.7
AREA E WEST (SCFM)1:	E West	Standard_cubic_ft_per_min	10/15/2018	545
E CH4 (% Volume):	E West	Percent_methane	10/15/2018	51.3
E O2 (% Volume):	E West	Percent_oxygen	10/15/2018	1.5
AREA E EAST (SCFM)1:	E East	Standard_cubic_ft_per_min	10/15/2018	524
E CH4 (% Volume)	E East	Percent_methane	10/15/2018	45.9
E O2 (% Volume)	E East	Percent_oxygen	10/15/2018	0.9
AREA F (SCFM)1:	F	Standard_cubic_ft_per_min	10/15/2018	1436
F CH4 (% Volume):	F	Percent_methane	10/15/2018	55.7
F O2 (% Volume):	F	Percent_oxygen	10/15/2018	0.6
AREA A/B (SCFM)1:	A and B	Standard_cubic_ft_per_min	10/22/2018	111
A/B CH4 (% Volume):	A and B	Percent_methane	10/22/2018	20
A/B O2 (% Volume):	A and B	Percent_oxygen	10/22/2018	13.2
AREA C (SCFM)1:	C	Standard_cubic_ft_per_min	10/22/2018	118
C CH4 (% Volume):	C	Percent_methane	10/22/2018	40
C O2 (% Volume):	C	Percent_oxygen	10/22/2018	0.9
AREA D (SCFM)1:	D	Standard_cubic_ft_per_min	10/22/2018	123
D CH4 (% Volume):	D	Percent_methane	10/22/2018	50.9
D O2 (% Volume):	D	Percent_oxygen	10/22/2018	2
AREA C/D (SCFM)1:	C and D	Standard_cubic_ft_per_min	10/22/2018	22
C/D CH4 (% Volume):	C and D	Percent_methane	10/22/2018	36.6
C/D O2 (% Volume):	C and D	Percent_oxygen	10/22/2018	7.6
AREA E WEST (SCFM)1:	E West	Standard_cubic_ft_per_min	10/22/2018	555
E CH4 (% Volume):	E West	Percent_methane	10/22/2018	49.5
E O2 (% Volume):	E West	Percent_oxygen	10/22/2018	1.7
AREA E EAST (SCFM)1:	E East	Standard_cubic_ft_per_min	10/22/2018	543
E CH4 (% Volume)	E East	Percent_methane	10/22/2018	44.1
E O2 (% Volume)	E East	Percent_oxygen	10/22/2018	1.4
AREA F (SCFM)1:	F	Standard_cubic_ft_per_min	10/22/2018	1477
F CH4 (% Volume):	F	Percent_methane	10/22/2018	50.4
F O2 (% Volume):	F	Percent_oxygen	10/22/2018	2.3
AREA A/B (SCFM)1:	A and B	Standard_cubic_ft_per_min	10/30/2018	62
A/B CH4 (% Volume):	A and B	Percent_methane	10/30/2018	25.9
A/B O2 (% Volume):	A and B	Percent_oxygen	10/30/2018	10.9
AREA C (SCFM)1:	C	Standard_cubic_ft_per_min	10/30/2018	117
C CH4 (% Volume):	C	Percent_methane	10/30/2018	40.2
C O2 (% Volume):	C	Percent_oxygen	10/30/2018	0.6
AREA D (SCFM)1:	D	Standard_cubic_ft_per_min	10/30/2018	117
D CH4 (% Volume):	D	Percent_methane	10/30/2018	54.6
D O2 (% Volume):	D	Percent_oxygen	10/30/2018	0.9
AREA C/D (SCFM)1:	C and D	Standard_cubic_ft_per_min	10/30/2018	23
C/D CH4 (% Volume):	C and D	Percent_methane	10/30/2018	46
C/D O2 (% Volume):	C and D	Percent_oxygen	10/30/2018	3.9
AREA E WEST (SCFM)1:	E West	Standard_cubic_ft_per_min	10/30/2018	546
E CH4 (% Volume):	E West	Percent_methane	10/30/2018	49.2
E O2 (% Volume):	E West	Percent_oxygen	10/30/2018	1.5
AREA E EAST (SCFM)1:	E East	Standard_cubic_ft_per_min	10/30/2018	521
E CH4 (% Volume)	E East	Percent_methane	10/30/2018	44.3
E O2 (% Volume)	E East	Percent_oxygen	10/30/2018	1
AREA F (SCFM)1:	F	Standard_cubic_ft_per_min	10/30/2018	1329
F CH4 (% Volume):	F	Percent_methane	10/30/2018	49.6
F O2 (% Volume):	F	Percent_oxygen	10/30/2018	2.5
AREA A/B (SCFM)1:	A and B	Standard_cubic_ft_per_min	11/7/2018	64
A/B CH4 (% Volume):	A and B	Percent_methane	11/7/2018	29
A/B O2 (% Volume):	A and B	Percent_oxygen	11/7/2018	10.5
AREA C (SCFM)1:	C	Standard_cubic_ft_per_min	11/7/2018	109
C CH4 (% Volume):	C	Percent_methane	11/7/2018	40.2
C O2 (% Volume):	C	Percent_oxygen	11/7/2018	0.6
AREA D (SCFM)1:	D	Standard_cubic_ft_per_min	11/7/2018	104
D CH4 (% Volume):	D	Percent_methane	11/7/2018	53.3
D O2 (% Volume):	D	Percent_oxygen	11/7/2018	1.4
AREA C/D (SCFM)1:	C and D	Standard_cubic_ft_per_min	11/7/2018	23
C/D CH4 (% Volume):	C and D	Percent_methane	11/7/2018	47.8
C/D O2 (% Volume):	C and D	Percent_oxygen	11/7/2018	3.5
AREA E WEST (SCFM)1:	E West	Standard_cubic_ft_per_min	11/7/2018	492
E CH4 (% Volume):	E West	Percent_methane	11/7/2018	47.8
E O2 (% Volume):	E West	Percent_oxygen	11/7/2018	1.5
AREA E EAST (SCFM)1:	E East	Standard_cubic_ft_per_min	11/7/2018	511
E CH4 (% Volume)	E East	Percent_methane	11/7/2018	45
E O2 (% Volume)	E East	Percent_oxygen	11/7/2018	1.3
AREA F (SCFM)1:	F	Standard_cubic_ft_per_min	11/7/2018	1262
F CH4 (% Volume):	F	Percent_methane	11/7/2018	49.8
F O2 (% Volume):	F	Percent_oxygen	11/7/2018	2.8
AREA A/B (SCFM)1:	A and B	Standard_cubic_ft_per_min	11/13/2018	13
A/B CH4 (% Volume):	A and B	Percent_methane	11/13/2018	60.3
A/B O2 (% Volume):	A and B	Percent_oxygen	11/13/2018	2.4
AREA C (SCFM)1:	C	Standard_cubic_ft_per_min	11/13/2018	110
C CH4 (% Volume):	C	Percent_methane	11/13/2018	43.6
C O2 (% Volume):	C	Percent_oxygen	11/13/2018	0.3
AREA D (SCFM)1:	D	Standard_cubic_ft_per_min	11/13/2018	91
D CH4 (% Volume):	D	Percent_methane	11/13/2018	58.7
D O2 (% Volume):	D	Percent_oxygen	11/13/2018	0.6
AREA C/D (SCFM)1:	C and D	Standard_cubic_ft_per_min	11/13/2018	23
C/D CH4 (% Volume):	C and D	Percent_methane	11/13/2018	59.8
C/D O2 (% Volume):	C and D	Percent_oxygen	11/13/2018	0.3
AREA E WEST (SCFM)1:	E West	Standard_cubic_ft_per_min	11/13/2018	370
E CH4 (% Volume):	E West	Percent_methane	11/13/2018	48
E O2 (% Volume):	E West	Percent_oxygen	11/13/2018	1.7
AREA E EAST (SCFM)1:	E East	Standard_cubic_ft_per_min	11/13/2018	470
E CH4 (% Volume)	E East	Percent_methane	11/13/2018	49.3
E O2 (% Volume)	E East	Percent_oxygen	11/13/2018	1
AREA F (SCFM)1:	F	Standard_cubic_ft_per_min	11/13/2018	539
F CH4 (% Volume):	F	Percent_methane	11/13/2018	51.3
F O2 (% Volume):	F	Percent_oxygen	11/13/2018	2.5
AREA A/B (SCFM)1:	A and B	Standard_cubic_ft_per_min	11/19/2018	15
A/B CH4 (% Volume):	A and B	Percent_methane	11/19/2018	53.6
A/B O2 (% Volume):	A and B	Percent_oxygen	11/19/2018	3.5
AREA C (SCFM)1:	C	Standard_cubic_ft_per_min	11/19/2018	115
C CH4 (% Volume):	C	Percent_methane	11/19/2018	41.9
C O2 (% Volume):	C	Percent_oxygen	11/19/2018	0.7
AREA D (SCFM)1:	D	Standard_cubic_ft_per_min	11/19/2018	100
D CH4 (% Volume):	D	Percent_methane	11/19/2018	57.7
D O2 (% Volume):	D	Percent_oxygen	11/19/2018	0.9
AREA C/D (SCFM)1:	C and D	Standard_cubic_ft_per_min	11/19/2018	23
C/D CH4 (% Volume):	C and D	Percent_methane	11/19/2018	43.3
C/D O2 (% Volume):	C and D	Percent_oxygen	11/19/2018	5.5
AREA E WEST (SCFM)1:	E West	Standard_cubic_ft_per_min	11/19/2018	538
E CH4 (% Volume):	E West	Percent_methane	11/19/2018	52.6
E O2 (% Volume):	E West	Percent_oxygen	11/19/2018	1.3
AREA E EAST (SCFM)1:	E East	Standard_cubic_ft_per_min	11/19/2018	583
E CH4 (% Volume)	E East	Percent_methane	11/19/2018	14.4
E O2 (% Volume)	E East	Percent_oxygen	11/19/2018	15.5
AREA F (SCFM)1:	F	Standard_cubic_ft_per_min	11/19/2018	107
F CH4 (% Volume):	F	Percent_methane	11/19/2018	42.4
F O2 (% Volume):	F	Percent_oxygen	11/19/2018	5.5
AREA A/B (SCFM)1:	A and B	Standard_cubic_ft_per_min	11/26/2018	22
A/B CH4 (% Volume):	A and B	Percent_methane	11/26/2018	61.2
A/B O2 (% Volume):	A and B	Percent_oxygen	11/26/2018	2
AREA C (SCFM)1:	C	Standard_cubic_ft_per_min	11/26/2018	116
C CH4 (% Volume):	C	Percent_methane	11/26/2018	43.2
C O2 (% Volume):	C	Percent_oxygen	11/26/2018	0.4
AREA D (SCFM)1:	D	Standard_cubic_ft_per_min	11/26/2018	92
D CH4 (% Volume):	D	Percent_methane	11/26/2018	58.4
D O2 (% Volume):	D	Percent_oxygen	11/26/2018	0.6
AREA C/D (SCFM)1:	C and D	Standard_cubic_ft_per_min	11/26/2018	23
C/D CH4 (% Volume):	C and D	Percent_methane	11/26/2018	45.5
C/D O2 (% Volume):	C and D	Percent_oxygen	11/26/2018	0.9
AREA E WEST (SCFM)1:	E West	Standard_cubic_ft_per_min	11/26/2018	397
E CH4 (% Volume):	E West	Percent_methane	11/26/2018	49.3
E O2 (% Volume):	E West	Percent_oxygen	11/26/2018	1.6
AREA E EAST (SCFM)1:	E East	Standard_cubic_ft_per_min	11/26/2018	484
E CH4 (% Volume)	E East	Percent_methane	11/26/2018	52.2
E O2 (% Volume)	E East	Percent_oxygen	11/26/2018	1
AREA F (SCFM)1:	F	Standard_cubic_ft_per_min	11/26/2018	398
F CH4 (% Volume):	F	Percent_methane	11/26/2018	49.6
F O2 (% Volume):	F	Percent_oxygen	11/26/2018	2.1
AREA A/B (SCFM)1:	A and B	Standard_cubic_ft_per_min	12/3/2018	17
A/B CH4 (% Volume):	A and B	Percent_methane	12/3/2018	47
A/B O2 (% Volume):	A and B	Percent_oxygen	12/3/2018	5.3
AREA C (SCFM)1:	C	Standard_cubic_ft_per_min	12/3/2018	106
C CH4 (% Volume):	C	Percent_methane	12/3/2018	42.6
C O2 (% Volume):	C	Percent_oxygen	12/3/2018	0.7
AREA D (SCFM)1:	D	Standard_cubic_ft_per_min	12/3/2018	93
D CH4 (% Volume):	D	Percent_methane	12/3/2018	56.2
D O2 (% Volume):	D	Percent_oxygen	12/3/2018	1.1
AREA C/D (SCFM)1:	C and D	Standard_cubic_ft_per_min	12/3/2018	23
C/D CH4 (% Volume):	C and D	Percent_methane	12/3/2018	59.5
C/D O2 (% Volume):	C and D	Percent_oxygen	12/3/2018	0.2
AREA E WEST (SCFM)1:	E West	Standard_cubic_ft_per_min	12/3/2018	329
E CH4 (% Volume):	E West	Percent_methane	12/3/2018	45.8
E O2 (% Volume):	E West	Percent_oxygen	12/3/2018	2.1
AREA E EAST (SCFM)1:	E East	Standard_cubic_ft_per_min	12/3/2018	382
E CH4 (% Volume)	E East	Percent_methane	12/3/2018	50.5
E O2 (% Volume)	E East	Percent_oxygen	12/3/2018	1
AREA F (SCFM)1:	F	Standard_cubic_ft_per_min	12/3/2018	486
F CH4 (% Volume):	F	Percent_methane	12/3/2018	46.3
F O2 (% Volume):	F	Percent_oxygen	12/3/2018	4
AREA A/B (SCFM)1:	A and B	Standard_cubic_ft_per_min	12/10/2018	41
A/B CH4 (% Volume):	A and B	Percent_methane	12/10/2018	36.1
A/B O2 (% Volume):	A and B	Percent_oxygen	12/10/2018	9.1
AREA C (SCFM)1:	C	Standard_cubic_ft_per_min	12/10/2018	113
C CH4 (% Volume):	C	Percent_methane	12/10/2018	39.4
C O2 (% Volume):	C	Percent_oxygen	12/10/2018	0.6
AREA D (SCFM)1:	D	Standard_cubic_ft_per_min	12/10/2018	104
D CH4 (% Volume):	D	Percent_methane	12/10/2018	56.4
D O2 (% Volume):	D	Percent_oxygen	12/10/2018	1.1
AREA C/D (SCFM)1:	C and D	Standard_cubic_ft_per_min	12/10/2018	22
C/D CH4 (% Volume):	C and D	Percent_methane	12/10/2018	39.5
C/D O2 (% Volume):	C and D	Percent_oxygen	12/10/2018	7.2
AREA E WEST (SCFM)1:	E West	Standard_cubic_ft_per_min	12/10/2018	334
E CH4 (% Volume):	E West	Percent_methane	12/10/2018	42
E O2 (% Volume):	E West	Percent_oxygen	12/10/2018	2.6
AREA E EAST (SCFM)1:	E East	Standard_cubic_ft_per_min	12/10/2018	382
E CH4 (% Volume)	E East	Percent_methane	12/10/2018	48.5
E O2 (% Volume)	E East	Percent_oxygen	12/10/2018	1.1
AREA F (SCFM)1:	F	Standard_cubic_ft_per_min	12/10/2018	460
F CH4 (% Volume):	F	Percent_methane	12/10/2018	47.1
F O2 (% Volume):	F	Percent_oxygen	12/10/2018	3.7
AREA A/B (SCFM)1:	A and B	Standard_cubic_ft_per_min	12/18/2018	70
A/B CH4 (% Volume):	A and B	Percent_methane	12/18/2018	56.7
A/B O2 (% Volume):	A and B	Percent_oxygen	12/18/2018	3.8
AREA C (SCFM)1:	C	Standard_cubic_ft_per_min	12/18/2018	105
C CH4 (% Volume):	C	Percent_methane	12/18/2018	40.2
C O2 (% Volume):	C	Percent_oxygen	12/18/2018	0.6
AREA D (SCFM)1:	D	Standard_cubic_ft_per_min	12/18/2018	16
D CH4 (% Volume):	D	Percent_methane	12/18/2018	51.7
D O2 (% Volume):	D	Percent_oxygen	12/18/2018	2
AREA C/D (SCFM)1:	C and D	Standard_cubic_ft_per_min	12/18/2018	22
C/D CH4 (% Volume):	C and D	Percent_methane	12/18/2018	33.6
C/D O2 (% Volume):	C and D	Percent_oxygen	12/18/2018	9.4
AREA E WEST (SCFM)1:	E West	Standard_cubic_ft_per_min	12/18/2018	347
E CH4 (% Volume):	E West	Percent_methane	12/18/2018	45.4
E O2 (% Volume):	E West	Percent_oxygen	12/18/2018	2
AREA E EAST (SCFM)1:	E East	Standard_cubic_ft_per_min	12/18/2018	382
E CH4 (% Volume)	E East	Percent_methane	12/18/2018	51.2
E O2 (% Volume)	E East	Percent_oxygen	12/18/2018	0.9
AREA F (SCFM)1:	F	Standard_cubic_ft_per_min	12/18/2018	349
F CH4 (% Volume):	F	Percent_methane	12/18/2018	46.2
F O2 (% Volume):	F	Percent_oxygen	12/18/2018	4.4
AREA A/B (SCFM)1:	A and B	Standard_cubic_ft_per_min	12/26/2018	15
A/B CH4 (% Volume):	A and B	Percent_methane	12/26/2018	33.1
A/B O2 (% Volume):	A and B	Percent_oxygen	12/26/2018	10.2
AREA C (SCFM)1:	C	Standard_cubic_ft_per_min	12/26/2018	107
C CH4 (% Volume):	C	Percent_methane	12/26/2018	42.4
C O2 (% Volume):	C	Percent_oxygen	12/26/2018	1.4
AREA D (SCFM)1:	D	Standard_cubic_ft_per_min	12/26/2018	16
D CH4 (% Volume):	D	Percent_methane	12/26/2018	53.9
D O2 (% Volume):	D	Percent_oxygen	12/26/2018	2
AREA C/D (SCFM)1:	C and D	Standard_cubic_ft_per_min	12/26/2018	22
C/D CH4 (% Volume):	C and D	Percent_methane	12/26/2018	27.3
C/D O2 (% Volume):	C and D	Percent_oxygen	12/26/2018	11.7
AREA E WEST (SCFM)1:	E West	Standard_cubic_ft_per_min	12/26/2018	372
E CH4 (% Volume):	E West	Percent_methane	12/26/2018	45.4
E O2 (% Volume):	E West	Percent_oxygen	12/26/2018	2.5
AREA E EAST (SCFM)1:	E East	Standard_cubic_ft_per_min	12/26/2018	382
E CH4 (% Volume)	E East	Percent_methane	12/26/2018	50.7
E O2 (% Volume)	E East	Percent_oxygen	12/26/2018	1.6
AREA F (SCFM)1:	F	Standard_cubic_ft_per_min	12/26/2018	314
F CH4 (% Volume):	F	Percent_methane	12/26/2018	98.8
F O2 (% Volume):	F	Percent_oxygen	12/26/2018	3.7
AREA A/B (SCFM)1:	A and B	Standard_cubic_ft_per_min	1/2/2019	9
A/B CH4 (% Volume):	A and B	Percent_methane	1/2/2019	38.4
A/B O2 (% Volume):	A and B	Percent_oxygen	1/2/2019	8.5
AREA C (SCFM)1:	C	Standard_cubic_ft_per_min	1/2/2019	103
C CH4 (% Volume):	C	Percent_methane	1/2/2019	42
C O2 (% Volume):	C	Percent_oxygen	1/2/2019	0.6
AREA D (SCFM)1:	D	Standard_cubic_ft_per_min	1/2/2019	16
D CH4 (% Volume):	D	Percent_methane	1/2/2019	54.8
D O2 (% Volume):	D	Percent_oxygen	1/2/2019	1.9
AREA C/D (SCFM)1:	C and D	Standard_cubic_ft_per_min	1/2/2019	22
C/D CH4 (% Volume):	C and D	Percent_methane	1/2/2019	26.8
C/D O2 (% Volume):	C and D	Percent_oxygen	1/2/2019	11.9
AREA E WEST (SCFM)1:	E West	Standard_cubic_ft_per_min	1/2/2019	360
E CH4 (% Volume):	E West	Percent_methane	1/2/2019	47.5
E O2 (% Volume):	E West	Percent_oxygen	1/2/2019	2.2
AREA E EAST (SCFM)1:	E East	Standard_cubic_ft_per_min	1/2/2019	382
E CH4 (% Volume)	E East	Percent_methane	1/2/2019	53.3
E O2 (% Volume)	E East	Percent_oxygen	1/2/2019	1
AREA F (SCFM)1,3:	F	Standard_cubic_ft_per_min	1/2/2019	324
F CH4 (% Volume):	F	Percent_methane	1/2/2019	49.1
F O2 (% Volume):	F	Percent_oxygen	1/2/2019	35.5
AREA A/B (SCFM)1:	A and B	Standard_cubic_ft_per_min	1/9/2019	67
A/B CH4 (% Volume):	A and B	Percent_methane	1/9/2019	27.9
A/B O2 (% Volume):	A and B	Percent_oxygen	1/9/2019	12.9
AREA C (SCFM)1:	C	Standard_cubic_ft_per_min	1/9/2019	106
C CH4 (% Volume):	C	Percent_methane	1/9/2019	42.4
C O2 (% Volume):	C	Percent_oxygen	1/9/2019	0.4
AREA D (SCFM)1:	D	Standard_cubic_ft_per_min	1/9/2019	108
D CH4 (% Volume):	D	Percent_methane	1/9/2019	55.3
D O2 (% Volume):	D	Percent_oxygen	1/9/2019	1.7
AREA C/D (SCFM)1:	C and D	Standard_cubic_ft_per_min	1/9/2019	22
C/D CH4 (% Volume):	C and D	Percent_methane	1/9/2019	39.1
C/D O2 (% Volume):	C and D	Percent_oxygen	1/9/2019	7.7
AREA E WEST (SCFM)1:	E West	Standard_cubic_ft_per_min	1/9/2019	365
E CH4 (% Volume):	E West	Percent_methane	1/9/2019	46.6
E O2 (% Volume):	E West	Percent_oxygen	1/9/2019	2
AREA E EAST (SCFM)1:	E East	Standard_cubic_ft_per_min	1/9/2019	382
E CH4 (% Volume)	E East	Percent_methane	1/9/2019	54.9
E O2 (% Volume)	E East	Percent_oxygen	1/9/2019	0.6
AREA F (SCFM)1,3:	F	Standard_cubic_ft_per_min	1/9/2019	430
F CH4 (% Volume):	F	Percent_methane	1/9/2019	49.2
F O2 (% Volume):	F	Percent_oxygen	1/9/2019	3.5
AREA A/B (SCFM)1:	A and B	Standard_cubic_ft_per_min	1/14/2019	71
A/B CH4 (% Volume):	A and B	Percent_methane	1/14/2019	23.2
A/B O2 (% Volume):	A and B	Percent_oxygen	1/14/2019	13.7
AREA C (SCFM)1:	C	Standard_cubic_ft_per_min	1/14/2019	106
C CH4 (% Volume):	C	Percent_methane	1/14/2019	38.2
C O2 (% Volume):	C	Percent_oxygen	1/14/2019	1
AREA D (SCFM)1:	D	Standard_cubic_ft_per_min	1/14/2019	108
D CH4 (% Volume):	D	Percent_methane	1/14/2019	52.1
D O2 (% Volume):	D	Percent_oxygen	1/14/2019	1.8
AREA C/D (SCFM)1:	C and D	Standard_cubic_ft_per_min	1/14/2019	22
C/D CH4 (% Volume):	C and D	Percent_methane	1/14/2019	46.4
C/D O2 (% Volume):	C and D	Percent_oxygen	1/14/2019	4.9
AREA E WEST (SCFM)1:	E West	Standard_cubic_ft_per_min	1/14/2019	348
E CH4 (% Volume):	E West	Percent_methane	1/14/2019	43
E O2 (% Volume):	E West	Percent_oxygen	1/14/2019	2.4
AREA E EAST (SCFM)1:	E East	Standard_cubic_ft_per_min	1/14/2019	382
E CH4 (% Volume)	E East	Percent_methane	1/14/2019	49.6
E O2 (% Volume)	E East	Percent_oxygen	1/14/2019	1.7
AREA F (SCFM)1,3:	F	Standard_cubic_ft_per_min	1/14/2019	396
F CH4 (% Volume):	F	Percent_methane	1/14/2019	46.5
F O2 (% Volume):	F	Percent_oxygen	1/14/2019	3.9
AREA A/B (SCFM)1:	A and B	Standard_cubic_ft_per_min	1/22/2019	26
A/B CH4 (% Volume):	A and B	Percent_methane	1/22/2019	22.7
A/B O2 (% Volume):	A and B	Percent_oxygen	1/22/2019	14.5
AREA C (SCFM)1:	C	Standard_cubic_ft_per_min	1/22/2019	108
C CH4 (% Volume):	C	Percent_methane	1/22/2019	38.2
C O2 (% Volume):	C	Percent_oxygen	1/22/2019	0.7
AREA D (SCFM)1:	D	Standard_cubic_ft_per_min	1/22/2019	108
D CH4 (% Volume):	D	Percent_methane	1/22/2019	54.6
D O2 (% Volume):	D	Percent_oxygen	1/22/2019	1.1
AREA C/D (SCFM)1:	C and D	Standard_cubic_ft_per_min	1/22/2019	22
C/D CH4 (% Volume):	C and D	Percent_methane	1/22/2019	17.3
C/D O2 (% Volume):	C and D	Percent_oxygen	1/22/2019	15.8
AREA E WEST (SCFM)1:	E West	Standard_cubic_ft_per_min	1/22/2019	352
E CH4 (% Volume):	E West	Percent_methane	1/22/2019	43.4
E O2 (% Volume):	E West	Percent_oxygen	1/22/2019	2.4
AREA E EAST (SCFM)1:	E East	Standard_cubic_ft_per_min	1/22/2019	382
E CH4 (% Volume)	E East	Percent_methane	1/22/2019	50.3
E O2 (% Volume)	E East	Percent_oxygen	1/22/2019	1.5
AREA F (SCFM)1,3:	F	Standard_cubic_ft_per_min	1/22/2019	485
F CH4 (% Volume):	F	Percent_methane	1/22/2019	41.9
F O2 (% Volume):	F	Percent_oxygen	1/22/2019	6
AREA A/B (SCFM)1:	A and B	Standard_cubic_ft_per_min	1/29/2019	9
A/B CH4 (% Volume):	A and B	Percent_methane	1/29/2019	64.3
A/B O2 (% Volume):	A and B	Percent_oxygen	1/29/2019	1.3
AREA C (SCFM)1:	C	Standard_cubic_ft_per_min	1/29/2019	113
C CH4 (% Volume):	C	Percent_methane	1/29/2019	40.4
C O2 (% Volume):	C	Percent_oxygen	1/29/2019	0.7
AREA D (SCFM)1:	D	Standard_cubic_ft_per_min	1/29/2019	58
D CH4 (% Volume):	D	Percent_methane	1/29/2019	59.4
D O2 (% Volume):	D	Percent_oxygen	1/29/2019	0.4
AREA C/D (SCFM)1:	C and D	Standard_cubic_ft_per_min	1/29/2019	22
C/D CH4 (% Volume):	C and D	Percent_methane	1/29/2019	61.5
C/D O2 (% Volume):	C and D	Percent_oxygen	1/29/2019	0.3
AREA E WEST (SCFM)1:	E West	Standard_cubic_ft_per_min	1/29/2019	349
E CH4 (% Volume):	E West	Percent_methane	1/29/2019	44.4
E O2 (% Volume):	E West	Percent_oxygen	1/29/2019	2.1
AREA E EAST (SCFM)1:	E East	Standard_cubic_ft_per_min	1/29/2019	382
E CH4 (% Volume)	E East	Percent_methane	1/29/2019	50.5
E O2 (% Volume)	E East	Percent_oxygen	1/29/2019	1.1
AREA F (SCFM)1,3:	F	Standard_cubic_ft_per_min	1/29/2019	514
F CH4 (% Volume):	F	Percent_methane	1/29/2019	40.4
F O2 (% Volume):	F	Percent_oxygen	1/29/2019	6.7
AREA A/B (SCFM)1:	A and B	Standard_cubic_ft_per_min	2/4/2019	9
A/B CH4 (% Volume):	A and B	Percent_methane	2/4/2019	65.6
A/B O2 (% Volume):	A and B	Percent_oxygen	2/4/2019	1.3
AREA C (SCFM)1:	C	Standard_cubic_ft_per_min	2/4/2019	106
C CH4 (% Volume):	C	Percent_methane	2/4/2019	39.7
C O2 (% Volume):	C	Percent_oxygen	2/4/2019	0.8
AREA D (SCFM)1:	D	Standard_cubic_ft_per_min	2/4/2019	57
D CH4 (% Volume):	D	Percent_methane	2/4/2019	58.6
D O2 (% Volume):	D	Percent_oxygen	2/4/2019	1.1
AREA C/D (SCFM)1:	C and D	Standard_cubic_ft_per_min	2/4/2019	22
C/D CH4 (% Volume):	C and D	Percent_methane	2/4/2019	59.6
C/D O2 (% Volume):	C and D	Percent_oxygen	2/4/2019	2.5
AREA E WEST (SCFM)1:	E West	Standard_cubic_ft_per_min	2/4/2019	370
E CH4 (% Volume):	E West	Percent_methane	2/4/2019	44.1
E O2 (% Volume):	E West	Percent_oxygen	2/4/2019	2.5
AREA E EAST (SCFM)1:	E East	Standard_cubic_ft_per_min	2/4/2019	382
E CH4 (% Volume)	E East	Percent_methane	2/4/2019	51.5
E O2 (% Volume)	E East	Percent_oxygen	2/4/2019	1
AREA F (SCFM)1,3:	F	Standard_cubic_ft_per_min	2/4/2019	330
F CH4 (% Volume):	F	Percent_methane	2/4/2019	50.1
F O2 (% Volume):	F	Percent_oxygen	2/4/2019	3.5
AREA A/B (SCFM)1:	A and B	Standard_cubic_ft_per_min	2/11/2019	9
A/B CH4 (% Volume):	A and B	Percent_methane	2/11/2019	39.3
A/B O2 (% Volume):	A and B	Percent_oxygen	2/11/2019	8.2
AREA C (SCFM)1:	C	Standard_cubic_ft_per_min	2/11/2019	111
C CH4 (% Volume):	C	Percent_methane	2/11/2019	39.7
C O2 (% Volume):	C	Percent_oxygen	2/11/2019	0.3
AREA D (SCFM)1:	D	Standard_cubic_ft_per_min	2/11/2019	58
D CH4 (% Volume):	D	Percent_methane	2/11/2019	57.6
D O2 (% Volume):	D	Percent_oxygen	2/11/2019	0.7
AREA C/D (SCFM)1:	C and D	Standard_cubic_ft_per_min	2/11/2019	22
C/D CH4 (% Volume):	C and D	Percent_methane	2/11/2019	62.4
C/D O2 (% Volume):	C and D	Percent_oxygen	2/11/2019	0.7
AREA E WEST (SCFM)1:	E West	Standard_cubic_ft_per_min	2/11/2019	392
E CH4 (% Volume):	E West	Percent_methane	2/11/2019	46.4
E O2 (% Volume):	E West	Percent_oxygen	2/11/2019	1.8
AREA E EAST (SCFM)1:	E East	Standard_cubic_ft_per_min	2/11/2019	382
E CH4 (% Volume)	E East	Percent_methane	2/11/2019	52.3
E O2 (% Volume)	E East	Percent_oxygen	2/11/2019	0.4
AREA F (SCFM)1,3:	F	Standard_cubic_ft_per_min	2/11/2019	288
F CH4 (% Volume):	F	Percent_methane	2/11/2019	49.3
F O2 (% Volume):	F	Percent_oxygen	2/11/2019	2.9
AREA A/B (SCFM)1:	A and B	Standard_cubic_ft_per_min	2/18/2019	9
A/B CH4 (% Volume):	A and B	Percent_methane	2/18/2019	38.8
A/B O2 (% Volume):	A and B	Percent_oxygen	2/18/2019	8.7
AREA C (SCFM)1:	C	Standard_cubic_ft_per_min	2/18/2019	106
C CH4 (% Volume):	C	Percent_methane	2/18/2019	41.2
C O2 (% Volume):	C	Percent_oxygen	2/18/2019	0.6
AREA D (SCFM)1:	D	Standard_cubic_ft_per_min	2/18/2019	57
D CH4 (% Volume):	D	Percent_methane	2/18/2019	58
D O2 (% Volume):	D	Percent_oxygen	2/18/2019	1
AREA C/D (SCFM)1:	C and D	Standard_cubic_ft_per_min	2/18/2019	22
C/D CH4 (% Volume):	C and D	Percent_methane	2/18/2019	50.2
C/D O2 (% Volume):	C and D	Percent_oxygen	2/18/2019	3.5
AREA E WEST (SCFM)1:	E West	Standard_cubic_ft_per_min	2/18/2019	430
E CH4 (% Volume):	E West	Percent_methane	2/18/2019	49
E O2 (% Volume):	E West	Percent_oxygen	2/18/2019	1.8
AREA E EAST (SCFM)1:	E East	Standard_cubic_ft_per_min	2/18/2019	382
E CH4 (% Volume)	E East	Percent_methane	2/18/2019	54.3
E O2 (% Volume)	E East	Percent_oxygen	2/18/2019	0.5
AREA F (SCFM)1,3:	F	Standard_cubic_ft_per_min	2/18/2019	270
F CH4 (% Volume):	F	Percent_methane	2/18/2019	49.1
F O2 (% Volume):	F	Percent_oxygen	2/18/2019	2.9
AREA A/B (SCFM)1:	A and B	Standard_cubic_ft_per_min	2/25/2018	9
A/B CH4 (% Volume):	A and B	Percent_methane	2/25/2018	26.5
A/B O2 (% Volume):	A and B	Percent_oxygen	2/25/2018	12.6
AREA C (SCFM)1:	C	Standard_cubic_ft_per_min	2/25/2018	96
C CH4 (% Volume):	C	Percent_methane	2/25/2018	40
C O2 (% Volume):	C	Percent_oxygen	2/25/2018	0.9
AREA D (SCFM)1:	D	Standard_cubic_ft_per_min	2/25/2018	57
D CH4 (% Volume):	D	Percent_methane	2/25/2018	55.1
D O2 (% Volume):	D	Percent_oxygen	2/25/2018	1.8
AREA C/D (SCFM)1:	C and D	Standard_cubic_ft_per_min	2/25/2018	22
C/D CH4 (% Volume):	C and D	Percent_methane	2/25/2018	0.2
C/D O2 (% Volume):	C and D	Percent_oxygen	2/25/2018	21.6
AREA E WEST (SCFM)1:	E West	Standard_cubic_ft_per_min	2/25/2018	376
E CH4 (% Volume):	E West	Percent_methane	2/25/2018	46.4
E O2 (% Volume):	E West	Percent_oxygen	2/25/2018	2.6
AREA E EAST (SCFM)1:	E East	Standard_cubic_ft_per_min	2/25/2018	382
E CH4 (% Volume)	E East	Percent_methane	2/25/2018	48.4
E O2 (% Volume)	E East	Percent_oxygen	2/25/2018	2.3
AREA F (SCFM)1,3:	F	Standard_cubic_ft_per_min	2/25/2018	282
F CH4 (% Volume):	F	Percent_methane	2/25/2018	44.3
F O2 (% Volume):	F	Percent_oxygen	2/25/2018	5.3
AREA A/B (SCFM)1:	A and B	Standard_cubic_ft_per_min	3/4/2019	9
A/B CH4 (% Volume):	A and B	Percent_methane	3/4/2019	55.5
A/B O2 (% Volume):	A and B	Percent_oxygen	3/4/2019	3.9
AREA C (SCFM)1:	C	Standard_cubic_ft_per_min	3/4/2019	101
C CH4 (% Volume):	C	Percent_methane	3/4/2019	42
C O2 (% Volume):	C	Percent_oxygen	3/4/2019	0.4
AREA D (SCFM)1:	D	Standard_cubic_ft_per_min	3/4/2019	58
D CH4 (% Volume):	D	Percent_methane	3/4/2019	56
D O2 (% Volume):	D	Percent_oxygen	3/4/2019	1.4
AREA C/D (SCFM)1:	C and D	Standard_cubic_ft_per_min	3/4/2019	22
C/D CH4 (% Volume):	C and D	Percent_methane	3/4/2019	62.5
C/D O2 (% Volume):	C and D	Percent_oxygen	3/4/2019	1.5
AREA E WEST (SCFM)1:	E West	Standard_cubic_ft_per_min	3/4/2019	370
E CH4 (% Volume):	E West	Percent_methane	3/4/2019	46.7
E O2 (% Volume):	E West	Percent_oxygen	3/4/2019	2.2
AREA E EAST (SCFM)1:	E East	Standard_cubic_ft_per_min	3/4/2019	382
E CH4 (% Volume)	E East	Percent_methane	3/4/2019	54.8
E O2 (% Volume)	E East	Percent_oxygen	3/4/2019	0.5
AREA F (SCFM)1,3:	F	Standard_cubic_ft_per_min	3/4/2019	300
F CH4 (% Volume):	F	Percent_methane	3/4/2019	48.8
F O2 (% Volume):	F	Percent_oxygen	3/4/2019	3.6
AREA A/B (SCFM)1:	A and B	Standard_cubic_ft_per_min	3/11/2019	21
A/B CH4 (% Volume):	A and B	Percent_methane	3/11/2019	39.6
A/B O2 (% Volume):	A and B	Percent_oxygen	3/11/2019	8.2
AREA C (SCFM)1:	C	Standard_cubic_ft_per_min	3/11/2019	101
C CH4 (% Volume):	C	Percent_methane	3/11/2019	39.6
C O2 (% Volume):	C	Percent_oxygen	3/11/2019	1
AREA D (SCFM)1:	D	Standard_cubic_ft_per_min	3/11/2019	58
D CH4 (% Volume):	D	Percent_methane	3/11/2019	55.2
D O2 (% Volume):	D	Percent_oxygen	3/11/2019	1.5
AREA C/D (SCFM)1:	C and D	Standard_cubic_ft_per_min	3/11/2019	22
C/D CH4 (% Volume):	C and D	Percent_methane	3/11/2019	21.8
C/D O2 (% Volume):	C and D	Percent_oxygen	3/11/2019	14.3
AREA E WEST (SCFM)1:	E West	Standard_cubic_ft_per_min	3/11/2019	386
E CH4 (% Volume):	E West	Percent_methane	3/11/2019	46.3
E O2 (% Volume):	E West	Percent_oxygen	3/11/2019	2.1
AREA E EAST (SCFM)1:	E East	Standard_cubic_ft_per_min	3/11/2019	382
E CH4 (% Volume)	E East	Percent_methane	3/11/2019	53.3
E O2 (% Volume)	E East	Percent_oxygen	3/11/2019	0.8
AREA F (SCFM)1,3:	F	Standard_cubic_ft_per_min	3/11/2019	316
F CH4 (% Volume):	F	Percent_methane	3/11/2019	46.2
F O2 (% Volume):	F	Percent_oxygen	3/11/2019	4.4
AREA A/B (SCFM)1:	A and B	Standard_cubic_ft_per_min	3/18/2019	9
A/B CH4 (% Volume):	A and B	Percent_methane	3/18/2019	55
A/B O2 (% Volume):	A and B	Percent_oxygen	3/18/2019	2.6
AREA C (SCFM)1:	C	Standard_cubic_ft_per_min	3/18/2019	103
C CH4 (% Volume):	C	Percent_methane	3/18/2019	40.2
C O2 (% Volume):	C	Percent_oxygen	3/18/2019	0
AREA D (SCFM)1:	D	Standard_cubic_ft_per_min	3/18/2019	58
D CH4 (% Volume):	D	Percent_methane	3/18/2019	54.4
D O2 (% Volume):	D	Percent_oxygen	3/18/2019	1.5
AREA C/D (SCFM)1:	C and D	Standard_cubic_ft_per_min	3/18/2019	22
C/D CH4 (% Volume):	C and D	Percent_methane	3/18/2019	42.4
C/D O2 (% Volume):	C and D	Percent_oxygen	3/18/2019	5.4
AREA E WEST (SCFM)1:	E West	Standard_cubic_ft_per_min	3/18/2019	410
E CH4 (% Volume):	E West	Percent_methane	3/18/2019	46.9
E O2 (% Volume):	E West	Percent_oxygen	3/18/2019	1.4
AREA E EAST (SCFM)1:	E East	Standard_cubic_ft_per_min	3/18/2019	382
E CH4 (% Volume)	E East	Percent_methane	3/18/2019	48.5
E O2 (% Volume)	E East	Percent_oxygen	3/18/2019	2
AREA F (SCFM)1,3:	F	Standard_cubic_ft_per_min	3/18/2019	236
F CH4 (% Volume):	F	Percent_methane	3/18/2019	45.6
F O2 (% Volume):	F	Percent_oxygen	3/18/2019	4.7
AREA A/B (SCFM)1:	A and B	Standard_cubic_ft_per_min	3/25/2019	9
A/B CH4 (% Volume):	A and B	Percent_methane	3/25/2019	65.1
A/B O2 (% Volume):	A and B	Percent_oxygen	3/25/2019	0.9
AREA C (SCFM)1:	C	Standard_cubic_ft_per_min	3/25/2019	104
C CH4 (% Volume):	C	Percent_methane	3/25/2019	39.1
C O2 (% Volume):	C	Percent_oxygen	3/25/2019	0.6
AREA D (SCFM)1:	D	Standard_cubic_ft_per_min	3/25/2019	57
D CH4 (% Volume):	D	Percent_methane	3/25/2019	55.3
D O2 (% Volume):	D	Percent_oxygen	3/25/2019	1.1
AREA C/D (SCFM)1:	C and D	Standard_cubic_ft_per_min	3/25/2019	22
C/D CH4 (% Volume):	C and D	Percent_methane	3/25/2019	55.2
C/D O2 (% Volume):	C and D	Percent_oxygen	3/25/2019	1.4
AREA E WEST (SCFM)1:	E West	Standard_cubic_ft_per_min	3/25/2019	418
E CH4 (% Volume):	E West	Percent_methane	3/25/2019	47.4
E O2 (% Volume):	E West	Percent_oxygen	3/25/2019	1.8
AREA E EAST (SCFM)1:	E East	Standard_cubic_ft_per_min	3/25/2019	382
E CH4 (% Volume)	E East	Percent_methane	3/25/2019	55.2
E O2 (% Volume)	E East	Percent_oxygen	3/25/2019	0.1
AREA F (SCFM)1,3:	F	Standard_cubic_ft_per_min	3/25/2019	260
F CH4 (% Volume):	F	Percent_methane	3/25/2019	46.1
F O2 (% Volume):	F	Percent_oxygen	3/25/2019	3.9
AREA A/B (SCFM)1:	A and B	Standard_cubic_ft_per_min	4/2/2019	9
A/B CH4 (% Volume):	A and B	Percent_methane	4/2/2019	58.4
A/B O2 (% Volume):	A and B	Percent_oxygen	4/2/2019	2.5
AREA C (SCFM)1:	C	Standard_cubic_ft_per_min	4/2/2019	104
C CH4 (% Volume):	C	Percent_methane	4/2/2019	39.6
C O2 (% Volume):	C	Percent_oxygen	4/2/2019	0.8
AREA D (SCFM)1:	D	Standard_cubic_ft_per_min	4/2/2019	58
D CH4 (% Volume):	D	Percent_methane	4/2/2019	42.6
D O2 (% Volume):	D	Percent_oxygen	4/2/2019	4.6
AREA C/D (SCFM)1:	C and D	Standard_cubic_ft_per_min	4/2/2019	22
C/D CH4 (% Volume):	C and D	Percent_methane	4/2/2019	1.1
C/D O2 (% Volume):	C and D	Percent_oxygen	4/2/2019	21
AREA E WEST (SCFM)1:	E West	Standard_cubic_ft_per_min	4/2/2019	312
E CH4 (% Volume):	E West	Percent_methane	4/2/2019	43.7
E O2 (% Volume):	E West	Percent_oxygen	4/2/2019	2.1
AREA E EAST (SCFM)1:	E East	Standard_cubic_ft_per_min	4/2/2019	382
E CH4 (% Volume)	E East	Percent_methane	4/2/2019	44.5
E O2 (% Volume)	E East	Percent_oxygen	4/2/2019	3.7
AREA F (SCFM)1,3:	F	Standard_cubic_ft_per_min	4/2/2019	480
F CH4 (% Volume):	F	Percent_methane	4/2/2019	44.6
F O2 (% Volume):	F	Percent_oxygen	4/2/2019	4.1
AREA A/B (SCFM)1:	A and B	Standard_cubic_ft_per_min	4/8/2019	9
A/B CH4 (% Volume):	A and B	Percent_methane	4/8/2019	72.1
A/B O2 (% Volume):	A and B	Percent_oxygen	4/8/2019	0
AREA C (SCFM)1:	C	Standard_cubic_ft_per_min	4/8/2019	99
C CH4 (% Volume):	C	Percent_methane	4/8/2019	38.4
C O2 (% Volume):	C	Percent_oxygen	4/8/2019	0.4
AREA D (SCFM)1:	D	Standard_cubic_ft_per_min	4/8/2019	59
D CH4 (% Volume):	D	Percent_methane	4/8/2019	57.2
D O2 (% Volume):	D	Percent_oxygen	4/8/2019	0.4
AREA C/D (SCFM)1:	C and D	Standard_cubic_ft_per_min	4/8/2019	22
C/D CH4 (% Volume):	C and D	Percent_methane	4/8/2019	17.5
C/D O2 (% Volume):	C and D	Percent_oxygen	4/8/2019	13.6
AREA E WEST (SCFM)1:	E West	Standard_cubic_ft_per_min	4/8/2019	306
E CH4 (% Volume):	E West	Percent_methane	4/8/2019	41.9
E O2 (% Volume):	E West	Percent_oxygen	4/8/2019	1.8
AREA E EAST (SCFM)1:	E East	Standard_cubic_ft_per_min	4/8/2019	382
E CH4 (% Volume)	E East	Percent_methane	4/8/2019	48.3
E O2 (% Volume)	E East	Percent_oxygen	4/8/2019	0.4
AREA F (SCFM)1,3:	F	Standard_cubic_ft_per_min	4/8/2019	426
F CH4 (% Volume):	F	Percent_methane	4/8/2019	46.6
F O2 (% Volume):	F	Percent_oxygen	4/8/2019	3.4
AREA A/B (SCFM)1:	A and B	Standard_cubic_ft_per_min	4/15/2019	9
A/B CH4 (% Volume):	A and B	Percent_methane	4/15/2019	72.3
A/B O2 (% Volume):	A and B	Percent_oxygen	4/15/2019	0
AREA C (SCFM)1:	C	Standard_cubic_ft_per_min	4/15/2019	98
C CH4 (% Volume):	C	Percent_methane	4/15/2019	37.4
C O2 (% Volume):	C	Percent_oxygen	4/15/2019	1.5
AREA D (SCFM)1:	D	Standard_cubic_ft_per_min	4/15/2019	56
D CH4 (% Volume):	D	Percent_methane	4/15/2019	58.2
D O2 (% Volume):	D	Percent_oxygen	4/15/2019	0.4
AREA C/D (SCFM)1:	C and D	Standard_cubic_ft_per_min	4/15/2019	22
C/D CH4 (% Volume):	C and D	Percent_methane	4/15/2019	11
C/D O2 (% Volume):	C and D	Percent_oxygen	4/15/2019	16.7
AREA E WEST (SCFM)1:	E West	Standard_cubic_ft_per_min	4/15/2019	322
E CH4 (% Volume):	E West	Percent_methane	4/15/2019	44.2
E O2 (% Volume):	E West	Percent_oxygen	4/15/2019	1.7
AREA E EAST (SCFM)1:	E East	Standard_cubic_ft_per_min	4/15/2019	382
E CH4 (% Volume)	E East	Percent_methane	4/15/2019	49.5
E O2 (% Volume)	E East	Percent_oxygen	4/15/2019	0.2
AREA F (SCFM)1,3:	F	Standard_cubic_ft_per_min	4/15/2019	452
F CH4 (% Volume):	F	Percent_methane	4/15/2019	48.8
F O2 (% Volume):	F	Percent_oxygen	4/15/2019	2.5
AREA A/B (SCFM)1:	A and B	Standard_cubic_ft_per_min	4/23/2019	9
A/B CH4 (% Volume):	A and B	Percent_methane	4/23/2019	58
A/B O2 (% Volume):	A and B	Percent_oxygen	4/23/2019	2
AREA C (SCFM)1:	C	Standard_cubic_ft_per_min	4/23/2019	98
C CH4 (% Volume):	C	Percent_methane	4/23/2019	35.7
C O2 (% Volume):	C	Percent_oxygen	4/23/2019	1.9
AREA D (SCFM)1:	D	Standard_cubic_ft_per_min	4/23/2019	52
D CH4 (% Volume):	D	Percent_methane	4/23/2019	56
D O2 (% Volume):	D	Percent_oxygen	4/23/2019	0.6
AREA C/D (SCFM)1:	C and D	Standard_cubic_ft_per_min	4/23/2019	22
C/D CH4 (% Volume):	C and D	Percent_methane	4/23/2019	58.1
C/D O2 (% Volume):	C and D	Percent_oxygen	4/23/2019	0.5
AREA E WEST (SCFM)1:	E West	Standard_cubic_ft_per_min	4/23/2019	352
E CH4 (% Volume):	E West	Percent_methane	4/23/2019	42.3
E O2 (% Volume):	E West	Percent_oxygen	4/23/2019	2.4
AREA E EAST (SCFM)1:	E East	Standard_cubic_ft_per_min	4/23/2019	382
E CH4 (% Volume)	E East	Percent_methane	4/23/2019	47.2
E O2 (% Volume)	E East	Percent_oxygen	4/23/2019	1.1
AREA F (SCFM)1,3:	F	Standard_cubic_ft_per_min	4/23/2019	412
F CH4 (% Volume):	F	Percent_methane	4/23/2019	44.8
F O2 (% Volume):	F	Percent_oxygen	4/23/2019	3.9
AREA A/B (SCFM)1:	A and B	Standard_cubic_ft_per_min	4/30/2019	9
A/B CH4 (% Volume):	A and B	Percent_methane	4/30/2019	60.6
A/B O2 (% Volume):	A and B	Percent_oxygen	4/30/2019	1.3
AREA C (SCFM)1:	C	Standard_cubic_ft_per_min	4/30/2019	97
C CH4 (% Volume):	C	Percent_methane	4/30/2019	36.5
C O2 (% Volume):	C	Percent_oxygen	4/30/2019	1.6
AREA D (SCFM)1:	D	Standard_cubic_ft_per_min	4/30/2019	56
D CH4 (% Volume):	D	Percent_methane	4/30/2019	56.9
D O2 (% Volume):	D	Percent_oxygen	4/30/2019	0.3
AREA C/D (SCFM)1:	C and D	Standard_cubic_ft_per_min	4/30/2019	22
C/D CH4 (% Volume):	C and D	Percent_methane	4/30/2019	50
C/D O2 (% Volume):	C and D	Percent_oxygen	4/30/2019	1.2
AREA E WEST (SCFM)1:	E West	Standard_cubic_ft_per_min	4/30/2019	392
E CH4 (% Volume):	E West	Percent_methane	4/30/2019	44.2
E O2 (% Volume):	E West	Percent_oxygen	4/30/2019	2.2
AREA E EAST (SCFM)1:	E East	Standard_cubic_ft_per_min	4/30/2019	382
E CH4 (% Volume)	E East	Percent_methane	4/30/2019	51.7
E O2 (% Volume)	E East	Percent_oxygen	4/30/2019	0.2
AREA F (SCFM)1,3:	F	Standard_cubic_ft_per_min	4/30/2019	416
F CH4 (% Volume):	F	Percent_methane	4/30/2019	45
F O2 (% Volume):	F	Percent_oxygen	4/30/2019	3.9
AREA A/B (SCFM)1:	A and B	Standard_cubic_ft_per_min	5/6/2019	10
A/B CH4 (% Volume):	A and B	Percent_methane	5/6/2019	35.8
A/B O2 (% Volume):	A and B	Percent_oxygen	5/6/2019	8.4
AREA C (SCFM)1:	C	Standard_cubic_ft_per_min	5/6/2019	91
C CH4 (% Volume):	C	Percent_methane	5/6/2019	36.2
C O2 (% Volume):	C	Percent_oxygen	5/6/2019	0.7
AREA D (SCFM)1:	D	Standard_cubic_ft_per_min	5/6/2019	56
D CH4 (% Volume):	D	Percent_methane	5/6/2019	57
D O2 (% Volume):	D	Percent_oxygen	5/6/2019	0.5
AREA C/D (SCFM)1:	C and D	Standard_cubic_ft_per_min	5/6/2019	22
C/D CH4 (% Volume):	C and D	Percent_methane	5/6/2019	5.4
C/D O2 (% Volume):	C and D	Percent_oxygen	5/6/2019	19.2
AREA E WEST (SCFM)1:	E West	Standard_cubic_ft_per_min	5/6/2019	317
E CH4 (% Volume):	E West	Percent_methane	5/6/2019	43.2
E O2 (% Volume):	E West	Percent_oxygen	5/6/2019	2.8
AREA E EAST (SCFM)1:	E East	Standard_cubic_ft_per_min	5/6/2019	382
E CH4 (% Volume)	E East	Percent_methane	5/6/2019	50.3
E O2 (% Volume)	E East	Percent_oxygen	5/6/2019	0.7
AREA F (SCFM)1,3:	F	Standard_cubic_ft_per_min	5/6/2019	429
F CH4 (% Volume):	F	Percent_methane	5/6/2019	47.1
F O2 (% Volume):	F	Percent_oxygen	5/6/2019	3
AREA A/B (SCFM)1:	A and B	Standard_cubic_ft_per_min	5/13/2019	9
A/B CH4 (% Volume):	A and B	Percent_methane	5/13/2019	37.2
A/B O2 (% Volume):	A and B	Percent_oxygen	5/13/2019	8.2
AREA C (SCFM)1:	C	Standard_cubic_ft_per_min	5/13/2019	94
C CH4 (% Volume):	C	Percent_methane	5/13/2019	40.5
C O2 (% Volume):	C	Percent_oxygen	5/13/2019	0.2
AREA D (SCFM)1:	D	Standard_cubic_ft_per_min	5/13/2019	53
D CH4 (% Volume):	D	Percent_methane	5/13/2019	57.4
D O2 (% Volume):	D	Percent_oxygen	5/13/2019	0.4
AREA C/D (SCFM)1:	C and D	Standard_cubic_ft_per_min	5/13/2019	22
C/D CH4 (% Volume):	C and D	Percent_methane	5/13/2019	64.1
C/D O2 (% Volume):	C and D	Percent_oxygen	5/13/2019	0
AREA E WEST (SCFM)1:	E West	Standard_cubic_ft_per_min	5/13/2019	365
E CH4 (% Volume):	E West	Percent_methane	5/13/2019	45.3
E O2 (% Volume):	E West	Percent_oxygen	5/13/2019	2.4
AREA E EAST (SCFM)1:	E East	Standard_cubic_ft_per_min	5/13/2019	382
E CH4 (% Volume)	E East	Percent_methane	5/13/2019	52.6
E O2 (% Volume)	E East	Percent_oxygen	5/13/2019	0.4
AREA F (SCFM)1,3:	F	Standard_cubic_ft_per_min	5/13/2019	401
F CH4 (% Volume):	F	Percent_methane	5/13/2019	49
F O2 (% Volume):	F	Percent_oxygen	5/13/2019	3.1
AREA A/B (SCFM)1:	A and B	Standard_cubic_ft_per_min	5/20/2019	9
A/B CH4 (% Volume):	A and B	Percent_methane	5/20/2019	53.4
A/B O2 (% Volume):	A and B	Percent_oxygen	5/20/2019	2.6
AREA C (SCFM)1:	C	Standard_cubic_ft_per_min	5/20/2019	96
C CH4 (% Volume):	C	Percent_methane	5/20/2019	41.4
C O2 (% Volume):	C	Percent_oxygen	5/20/2019	0.1
AREA D (SCFM)1:	D	Standard_cubic_ft_per_min	5/20/2019	53
D CH4 (% Volume):	D	Percent_methane	5/20/2019	56.7
D O2 (% Volume):	D	Percent_oxygen	5/20/2019	0.2
AREA C/D (SCFM)1:	C and D	Standard_cubic_ft_per_min	5/20/2019	22
C/D CH4 (% Volume):	C and D	Percent_methane	5/20/2019	58.8
C/D O2 (% Volume):	C and D	Percent_oxygen	5/20/2019	0
AREA E WEST (SCFM)1:	E West	Standard_cubic_ft_per_min	5/20/2019	376
E CH4 (% Volume):	E West	Percent_methane	5/20/2019	46.4
E O2 (% Volume):	E West	Percent_oxygen	5/20/2019	1.4
AREA E EAST (SCFM)1:	E East	Standard_cubic_ft_per_min	5/20/2019	382
E CH4 (% Volume)	E East	Percent_methane	5/20/2019	50.6
E O2 (% Volume)	E East	Percent_oxygen	5/20/2019	0.2
AREA F (SCFM)1,3:	F	Standard_cubic_ft_per_min	5/20/2019	384
F CH4 (% Volume):	F	Percent_methane	5/20/2019	45
F O2 (% Volume):	F	Percent_oxygen	5/20/2019	3.2
AREA A/B (SCFM)1:	A and B	Standard_cubic_ft_per_min	5/28/2019	9
A/B CH4 (% Volume):	A and B	Percent_methane	5/28/2019	58.5
A/B O2 (% Volume):	A and B	Percent_oxygen	5/28/2019	0.2
AREA C (SCFM)1:	C	Standard_cubic_ft_per_min	5/28/2019	94
C CH4 (% Volume):	C	Percent_methane	5/28/2019	41
C O2 (% Volume):	C	Percent_oxygen	5/28/2019	0.1
AREA D (SCFM)1:	D	Standard_cubic_ft_per_min	5/28/2019	54
D CH4 (% Volume):	D	Percent_methane	5/28/2019	57.5
D O2 (% Volume):	D	Percent_oxygen	5/28/2019	0.4
AREA C/D (SCFM)1:	C and D	Standard_cubic_ft_per_min	5/28/2019	22
C/D CH4 (% Volume):	C and D	Percent_methane	5/28/2019	59.3
C/D O2 (% Volume):	C and D	Percent_oxygen	5/28/2019	0
AREA E WEST (SCFM)1:	E West	Standard_cubic_ft_per_min	5/28/2019	340
E CH4 (% Volume):	E West	Percent_methane	5/28/2019	44.5
E O2 (% Volume):	E West	Percent_oxygen	5/28/2019	1.9
AREA E EAST (SCFM)1:	E East	Standard_cubic_ft_per_min	5/28/2019	382
E CH4 (% Volume)	E East	Percent_methane	5/28/2019	50.8
E O2 (% Volume)	E East	Percent_oxygen	5/28/2019	0.8
AREA F (SCFM)1,3:	F	Standard_cubic_ft_per_min	5/28/2019	426
F CH4 (% Volume):	F	Percent_methane	5/28/2019	48
F O2 (% Volume):	F	Percent_oxygen	5/28/2019	2.3
AREA A/B (SCFM)1:	A and B	Standard_cubic_ft_per_min	6/3/2019	9
A/B CH4 (% Volume):	A and B	Percent_methane	6/3/2019	64.5
A/B O2 (% Volume):	A and B	Percent_oxygen	6/3/2019	0.3
AREA C (SCFM)1:	C	Standard_cubic_ft_per_min	6/3/2019	97
C CH4 (% Volume):	C	Percent_methane	6/3/2019	37.4
C O2 (% Volume):	C	Percent_oxygen	6/3/2019	0.7
D CH4 (% Volume):	D	Percent_methane	6/3/2019	55.3
D O2 (% Volume):	D	Percent_oxygen	6/3/2019	0.4
C/D CH4 (% Volume):	C and D	Percent_methane	6/3/2019	15.9
C/D O2 (% Volume):	C and D	Percent_oxygen	6/3/2019	14.1
AREA E WEST (SCFM)1:	E West	Standard_cubic_ft_per_min	6/3/2019	264
E CH4 (% Volume):	E West	Percent_methane	6/3/2019	39.1
E O2 (% Volume):	E West	Percent_oxygen	6/3/2019	3.7
E CH4 (% Volume)	E East	Percent_methane	6/3/2019	51.1
E O2 (% Volume)	E East	Percent_oxygen	6/3/2019	0.2
AREA F (SCFM)1,3:	F	Standard_cubic_ft_per_min	6/3/2019	421
F CH4 (% Volume):	F	Percent_methane	6/3/2019	45.3
F O2 (% Volume):	F	Percent_oxygen	6/3/2019	3.2
AREA A/B (SCFM)1:	A and B	Standard_cubic_ft_per_min	6/12/2019	37
A/B CH4 (% Volume):	A and B	Percent_methane	6/12/2019	30.3
A/B O2 (% Volume):	A and B	Percent_oxygen	6/12/2019	8
AREA C (SCFM)1:	C	Standard_cubic_ft_per_min	6/12/2019	88
C CH4 (% Volume):	C	Percent_methane	6/12/2019	36.5
C O2 (% Volume):	C	Percent_oxygen	6/12/2019	1
D CH4 (% Volume):	D	Percent_methane	6/12/2019	55.1
D O2 (% Volume):	D	Percent_oxygen	6/12/2019	0.5
C/D CH4 (% Volume):	C and D	Percent_methane	6/12/2019	59.9
C/D O2 (% Volume):	C and D	Percent_oxygen	6/12/2019	0.2
AREA E WEST (SCFM)1:	E West	Standard_cubic_ft_per_min	6/12/2019	315
E CH4 (% Volume):	E West	Percent_methane	6/12/2019	40.9
E O2 (% Volume):	E West	Percent_oxygen	6/12/2019	2.5
E CH4 (% Volume)	E East	Percent_methane	6/12/2019	46
E O2 (% Volume)	E East	Percent_oxygen	6/12/2019	1.7
AREA F (SCFM)1,3:	F	Standard_cubic_ft_per_min	6/12/2019	392
F CH4 (% Volume):	F	Percent_methane	6/12/2019	45.6
F O2 (% Volume):	F	Percent_oxygen	6/12/2019	2.9
AREA A/B (SCFM)1:	A and B	Standard_cubic_ft_per_min	6/17/2019	9
A/B CH4 (% Volume):	A and B	Percent_methane	6/17/2019	34.5
A/B O2 (% Volume):	A and B	Percent_oxygen	6/17/2019	6.8
AREA C (SCFM)1:	C	Standard_cubic_ft_per_min	6/17/2019	84
C CH4 (% Volume):	C	Percent_methane	6/17/2019	36.5
C O2 (% Volume):	C	Percent_oxygen	6/17/2019	1
AREA D (SCFM)1:	D	Standard_cubic_ft_per_min	6/17/2019	74
D CH4 (% Volume):	D	Percent_methane	6/17/2019	55.2
D O2 (% Volume):	D	Percent_oxygen	6/17/2019	0.6
AREA C/D (SCFM)1:	C and D	Standard_cubic_ft_per_min	6/17/2019	60
C/D CH4 (% Volume):	C and D	Percent_methane	6/17/2019	59
C/D O2 (% Volume):	C and D	Percent_oxygen	6/17/2019	0.1
AREA E WEST (SCFM)1:	E West	Standard_cubic_ft_per_min	6/17/2019	311
E CH4 (% Volume):	E West	Percent_methane	6/17/2019	41
E O2 (% Volume):	E West	Percent_oxygen	6/17/2019	2.4
AREA E EAST (SCFM)1:	E East	Standard_cubic_ft_per_min	6/17/2019	514
E CH4 (% Volume)	E East	Percent_methane	6/17/2019	49.7
E O2 (% Volume)	E East	Percent_oxygen	6/17/2019	0.5
AREA F (SCFM)1,3:	F	Standard_cubic_ft_per_min	6/17/2019	426
F CH4 (% Volume):	F	Percent_methane	6/17/2019	45.9
F O2 (% Volume):	F	Percent_oxygen	6/17/2019	2.9
AREA A/B (SCFM)1:	A and B	Standard_cubic_ft_per_min	6/24/2019	9
A/B CH4 (% Volume):	A and B	Percent_methane	6/24/2019	35
A/B O2 (% Volume):	A and B	Percent_oxygen	6/24/2019	6.7
AREA C (SCFM)1:	C	Standard_cubic_ft_per_min	6/24/2019	89
C CH4 (% Volume):	C	Percent_methane	6/24/2019	38.7
C O2 (% Volume):	C	Percent_oxygen	6/24/2019	0.9
AREA D (SCFM)1:	D	Standard_cubic_ft_per_min	6/24/2019	74
D CH4 (% Volume):	D	Percent_methane	6/24/2019	55.7
D O2 (% Volume):	D	Percent_oxygen	6/24/2019	0.5
AREA C/D (SCFM)1:	C and D	Standard_cubic_ft_per_min	6/24/2019	60
C/D CH4 (% Volume):	C and D	Percent_methane	6/24/2019	59.3
C/D O2 (% Volume):	C and D	Percent_oxygen	6/24/2019	0.1
AREA E WEST (SCFM)1:	E West	Standard_cubic_ft_per_min	6/24/2019	338
E CH4 (% Volume):	E West	Percent_methane	6/24/2019	42.1
E O2 (% Volume):	E West	Percent_oxygen	6/24/2019	2.7
AREA E EAST (SCFM)1:	E East	Standard_cubic_ft_per_min	6/24/2019	506
E CH4 (% Volume)	E East	Percent_methane	6/24/2019	49.1
E O2 (% Volume)	E East	Percent_oxygen	6/24/2019	1.1
AREA F (SCFM)1,3:	F	Standard_cubic_ft_per_min	6/24/2019	374
F CH4 (% Volume):	F	Percent_methane	6/24/2019	42.3
F O2 (% Volume):	F	Percent_oxygen	6/24/2019	4.7
AREA A/B (SCFM)1:	A and B	Standard_cubic_ft_per_min	7/1/2019	10
A/B CH4 (% Volume):	A and B	Percent_methane	7/1/2019	43.6
A/B O2 (% Volume):	A and B	Percent_oxygen	7/1/2019	3.9
AREA C (SCFM)1:	C	Standard_cubic_ft_per_min	7/1/2019	91
C CH4 (% Volume):	C	Percent_methane	7/1/2019	37.3
C O2 (% Volume):	C	Percent_oxygen	7/1/2019	0.9
AREA D (SCFM)1:	D	Standard_cubic_ft_per_min	7/1/2019	74
D CH4 (% Volume):	D	Percent_methane	7/1/2019	54.1
D O2 (% Volume):	D	Percent_oxygen	7/1/2019	0.7
AREA C/D (SCFM)1:	C and D	Standard_cubic_ft_per_min	7/1/2019	60
C/D CH4 (% Volume):	C and D	Percent_methane	7/1/2019	31.9
C/D O2 (% Volume):	C and D	Percent_oxygen	7/1/2019	8.1
AREA E WEST (SCFM)1:	E West	Standard_cubic_ft_per_min	7/1/2019	276
E CH4 (% Volume):	E West	Percent_methane	7/1/2019	40.4
E O2 (% Volume):	E West	Percent_oxygen	7/1/2019	2.9
AREA E EAST (SCFM)1:	E East	Standard_cubic_ft_per_min	7/1/2019	494
E CH4 (% Volume)	E East	Percent_methane	7/1/2019	47.4
E O2 (% Volume)	E East	Percent_oxygen	7/1/2019	1.1
AREA F (SCFM)1,3:	F	Standard_cubic_ft_per_min	7/1/2019	390
F CH4 (% Volume):	F	Percent_methane	7/1/2019	41.7
F O2 (% Volume):	F	Percent_oxygen	7/1/2019	4.7
AREA A/B (SCFM)1:	A and B	Standard_cubic_ft_per_min	7/8/2019	10
A/B CH4 (% Volume):	A and B	Percent_methane	7/8/2019	48.2
A/B O2 (% Volume):	A and B	Percent_oxygen	7/8/2019	3.6
AREA C (SCFM)1:	C	Standard_cubic_ft_per_min	7/8/2019	96
C CH4 (% Volume):	C	Percent_methane	7/8/2019	38
C O2 (% Volume):	C	Percent_oxygen	7/8/2019	0.7
AREA D (SCFM)1:	D	Standard_cubic_ft_per_min	7/8/2019	74
D CH4 (% Volume):	D	Percent_methane	7/8/2019	54.8
D O2 (% Volume):	D	Percent_oxygen	7/8/2019	0.6
AREA C/D (SCFM)1:	C and D	Standard_cubic_ft_per_min	7/8/2019	60
C/D CH4 (% Volume):	C and D	Percent_methane	7/8/2019	45.4
C/D O2 (% Volume):	C and D	Percent_oxygen	7/8/2019	3.2
AREA E WEST (SCFM)1:	E West	Standard_cubic_ft_per_min	7/8/2019	292
E CH4 (% Volume):	E West	Percent_methane	7/8/2019	42
E O2 (% Volume):	E West	Percent_oxygen	7/8/2019	2.6
AREA E EAST (SCFM)1:	E East	Standard_cubic_ft_per_min	7/8/2019	510
E CH4 (% Volume)	E East	Percent_methane	7/8/2019	50
E O2 (% Volume)	E East	Percent_oxygen	7/8/2019	0.5
AREA F (SCFM)1,3:	F	Standard_cubic_ft_per_min	7/8/2019	422
F CH4 (% Volume):	F	Percent_methane	7/8/2019	45.7
F O2 (% Volume):	F	Percent_oxygen	7/8/2019	3.4
AREA A/B (SCFM)1:	A and B	Standard_cubic_ft_per_min	7/15/2019	10
A/B CH4 (% Volume):	A and B	Percent_methane	7/15/2019	65.7
A/B O2 (% Volume):	A and B	Percent_oxygen	7/15/2019	0.1
AREA C (SCFM)1:	C	Standard_cubic_ft_per_min	7/15/2019	89
C CH4 (% Volume):	C	Percent_methane	7/15/2019	38.2
C O2 (% Volume):	C	Percent_oxygen	7/15/2019	0.7
AREA D (SCFM)1:	D	Standard_cubic_ft_per_min	7/15/2019	74
D CH4 (% Volume):	D	Percent_methane	7/15/2019	48
D O2 (% Volume):	D	Percent_oxygen	7/15/2019	1.4
AREA C/D (SCFM)1:	C and D	Standard_cubic_ft_per_min	7/15/2019	60
C/D CH4 (% Volume):	C and D	Percent_methane	7/15/2019	57
C/D O2 (% Volume):	C and D	Percent_oxygen	7/15/2019	0
AREA E WEST (SCFM)1:	E West	Standard_cubic_ft_per_min	7/15/2019	306
E CH4 (% Volume):	E West	Percent_methane	7/15/2019	40.8
E O2 (% Volume):	E West	Percent_oxygen	7/15/2019	2.4
AREA E EAST (SCFM)1:	E East	Standard_cubic_ft_per_min	7/15/2019	563
E CH4 (% Volume)	E East	Percent_methane	7/15/2019	45
E O2 (% Volume)	E East	Percent_oxygen	7/15/2019	1
AREA F (SCFM)1,3:	F	Standard_cubic_ft_per_min	7/15/2019	385
F CH4 (% Volume):	F	Percent_methane	7/15/2019	41.4
F O2 (% Volume):	F	Percent_oxygen	7/15/2019	4.2
AREA A/B (SCFM)1:	A and B	Standard_cubic_ft_per_min	7/22/2019	10
A/B CH4 (% Volume):	A and B	Percent_methane	7/22/2019	65.9
A/B O2 (% Volume):	A and B	Percent_oxygen	7/22/2019	0
AREA C (SCFM)1:	C	Standard_cubic_ft_per_min	7/22/2019	96
C CH4 (% Volume):	C	Percent_methane	7/22/2019	38.4
C O2 (% Volume):	C	Percent_oxygen	7/22/2019	0.7
AREA D (SCFM)1:	D	Standard_cubic_ft_per_min	7/22/2019	74
D CH4 (% Volume):	D	Percent_methane	7/22/2019	49.4
D O2 (% Volume):	D	Percent_oxygen	7/22/2019	1
AREA C/D (SCFM)1:	C and D	Standard_cubic_ft_per_min	7/22/2019	60
C/D CH4 (% Volume):	C and D	Percent_methane	7/22/2019	58.2
C/D O2 (% Volume):	C and D	Percent_oxygen	7/22/2019	0
AREA E WEST (SCFM)1:	E West	Standard_cubic_ft_per_min	7/22/2019	310
E CH4 (% Volume):	E West	Percent_methane	7/22/2019	41
E O2 (% Volume):	E West	Percent_oxygen	7/22/2019	2.6
AREA E EAST (SCFM)1:	E East	Standard_cubic_ft_per_min	7/22/2019	564
E CH4 (% Volume)	E East	Percent_methane	7/22/2019	45.4
E O2 (% Volume)	E East	Percent_oxygen	7/22/2019	1
AREA F (SCFM)1,3:	F	Standard_cubic_ft_per_min	7/22/2019	468
F CH4 (% Volume):	F	Percent_methane	7/22/2019	40.1
F O2 (% Volume):	F	Percent_oxygen	7/22/2019	4.4
AREA A/B (SCFM)1:	A and B	Standard_cubic_ft_per_min	7/29/2019	9
A/B CH4 (% Volume):	A and B	Percent_methane	7/29/2019	73
A/B O2 (% Volume):	A and B	Percent_oxygen	7/29/2019	0
AREA C (SCFM)1:	C	Standard_cubic_ft_per_min	7/29/2019	94
C CH4 (% Volume):	C	Percent_methane	7/29/2019	40.6
C O2 (% Volume):	C	Percent_oxygen	7/29/2019	0.4
AREA D (SCFM)1:	D	Standard_cubic_ft_per_min	7/29/2019	74
D CH4 (% Volume):	D	Percent_methane	7/29/2019	47.1
D O2 (% Volume):	D	Percent_oxygen	7/29/2019	1.2
AREA C/D (SCFM)1:	C and D	Standard_cubic_ft_per_min	7/29/2019	60
C/D CH4 (% Volume):	C and D	Percent_methane	7/29/2019	58.9
C/D O2 (% Volume):	C and D	Percent_oxygen	7/29/2019	0
AREA E WEST (SCFM)1:	E West	Standard_cubic_ft_per_min	7/29/2019	328
E CH4 (% Volume):	E West	Percent_methane	7/29/2019	38.4
E O2 (% Volume):	E West	Percent_oxygen	7/29/2019	3.6
AREA E EAST (SCFM)1:	E East	Standard_cubic_ft_per_min	7/29/2019	570
E CH4 (% Volume)	E East	Percent_methane	7/29/2019	44.1
E O2 (% Volume)	E East	Percent_oxygen	7/29/2019	1.4
AREA F (SCFM)1,3:	F	Standard_cubic_ft_per_min	7/29/2019	486
F CH4 (% Volume):	F	Percent_methane	7/29/2019	39.4
F O2 (% Volume):	F	Percent_oxygen	7/29/2019	4.9
AREA A/B (SCFM)1:	A and B	Standard_cubic_ft_per_min	8/5/2019	10
A/B CH4 (% Volume):	A and B	Percent_methane	8/5/2019	66.5
A/B O2 (% Volume):	A and B	Percent_oxygen	8/5/2019	0
AREA C (SCFM)1:	C	Standard_cubic_ft_per_min	8/5/2019	96
C CH4 (% Volume):	C	Percent_methane	8/5/2019	40.9
C O2 (% Volume):	C	Percent_oxygen	8/5/2019	0.4
AREA D (SCFM)1:	D	Standard_cubic_ft_per_min	8/5/2019	74
D CH4 (% Volume):	D	Percent_methane	8/5/2019	45
D O2 (% Volume):	D	Percent_oxygen	8/5/2019	1.4
AREA C/D (SCFM)1:	C and D	Standard_cubic_ft_per_min	8/5/2019	60
C/D CH4 (% Volume):	C and D	Percent_methane	8/5/2019	59
C/D O2 (% Volume):	C and D	Percent_oxygen	8/5/2019	0
AREA E WEST (SCFM)1:	E West	Standard_cubic_ft_per_min	8/5/2019	309
E CH4 (% Volume):	E West	Percent_methane	8/5/2019	40.8
E O2 (% Volume):	E West	Percent_oxygen	8/5/2019	2.8
AREA E EAST (SCFM)1:	E East	Standard_cubic_ft_per_min	8/5/2019	582
E CH4 (% Volume)	E East	Percent_methane	8/5/2019	44.7
E O2 (% Volume)	E East	Percent_oxygen	8/5/2019	1.4
AREA F (SCFM)1,3:	F	Standard_cubic_ft_per_min	8/5/2019	436
F CH4 (% Volume):	F	Percent_methane	8/5/2019	41.2
F O2 (% Volume):	F	Percent_oxygen	8/5/2019	4.6
AREA A/B (SCFM)1:	A and B	Standard_cubic_ft_per_min	8/12/2019	10
A/B CH4 (% Volume):	A and B	Percent_methane	8/12/2019	68
A/B O2 (% Volume):	A and B	Percent_oxygen	8/12/2019	0
AREA C (SCFM)1:	C	Standard_cubic_ft_per_min	8/12/2019	99
C CH4 (% Volume):	C	Percent_methane	8/12/2019	41.2
C O2 (% Volume):	C	Percent_oxygen	8/12/2019	0.3
AREA D (SCFM)1:	D	Standard_cubic_ft_per_min	8/12/2019	73
D CH4 (% Volume):	D	Percent_methane	8/12/2019	45.3
D O2 (% Volume):	D	Percent_oxygen	8/12/2019	1.4
AREA C/D (SCFM)1:	C and D	Standard_cubic_ft_per_min	8/12/2019	60
C/D CH4 (% Volume):	C and D	Percent_methane	8/12/2019	59.5
C/D O2 (% Volume):	C and D	Percent_oxygen	8/12/2019	0
AREA E WEST (SCFM)1:	E West	Standard_cubic_ft_per_min	8/12/2019	302
E CH4 (% Volume):	E West	Percent_methane	8/12/2019	40.2
E O2 (% Volume):	E West	Percent_oxygen	8/12/2019	2.8
AREA E EAST (SCFM)1:	E East	Standard_cubic_ft_per_min	8/12/2019	562
E CH4 (% Volume)	E East	Percent_methane	8/12/2019	50.2
E O2 (% Volume)	E East	Percent_oxygen	8/12/2019	0.4
AREA F (SCFM)1,3:	F	Standard_cubic_ft_per_min	8/12/2019	406
F CH4 (% Volume):	F	Percent_methane	8/12/2019	41
F O2 (% Volume):	F	Percent_oxygen	8/12/2019	4.2
AREA A/B (SCFM)1:	A and B	Standard_cubic_ft_per_min	8/19/2019	10
A/B CH4 (% Volume):	A and B	Percent_methane	8/19/2019	68.2
A/B O2 (% Volume):	A and B	Percent_oxygen	8/19/2019	0
AREA C (SCFM)1:	C	Standard_cubic_ft_per_min	8/19/2019	100
C CH4 (% Volume):	C	Percent_methane	8/19/2019	41.4
C O2 (% Volume):	C	Percent_oxygen	8/19/2019	0.3
AREA D (SCFM)1:	D	Standard_cubic_ft_per_min	8/19/2019	73
D CH4 (% Volume):	D	Percent_methane	8/19/2019	45.5
D O2 (% Volume):	D	Percent_oxygen	8/19/2019	1.3
AREA C/D (SCFM)1:	C and D	Standard_cubic_ft_per_min	8/19/2019	60
C/D CH4 (% Volume):	C and D	Percent_methane	8/19/2019	59.7
C/D O2 (% Volume):	C and D	Percent_oxygen	8/19/2019	0
AREA E WEST (SCFM)1:	E West	Standard_cubic_ft_per_min	8/19/2019	312
E CH4 (% Volume):	E West	Percent_methane	8/19/2019	40.5
E O2 (% Volume):	E West	Percent_oxygen	8/19/2019	2.7
AREA E EAST (SCFM)1:	E East	Standard_cubic_ft_per_min	8/19/2019	561
E CH4 (% Volume)	E East	Percent_methane	8/19/2019	49.8
E O2 (% Volume)	E East	Percent_oxygen	8/19/2019	0.7
AREA F (SCFM)1,3:	F	Standard_cubic_ft_per_min	8/19/2019	350
F CH4 (% Volume):	F	Percent_methane	8/19/2019	41.1
F O2 (% Volume):	F	Percent_oxygen	8/19/2019	4.3
AREA A/B (SCFM)1:	A and B	Standard_cubic_ft_per_min	8/26/2019	10
A/B CH4 (% Volume):	A and B	Percent_methane	8/26/2019	67.1
A/B O2 (% Volume):	A and B	Percent_oxygen	8/26/2019	0
AREA C (SCFM)1:	C	Standard_cubic_ft_per_min	8/26/2019	108
C CH4 (% Volume):	C	Percent_methane	8/26/2019	39.3
C O2 (% Volume):	C	Percent_oxygen	8/26/2019	0.6
AREA D (SCFM)1:	D	Standard_cubic_ft_per_min	8/26/2019	73
D CH4 (% Volume):	D	Percent_methane	8/26/2019	39.2
D O2 (% Volume):	D	Percent_oxygen	8/26/2019	1.9
AREA C/D (SCFM)1:	C and D	Standard_cubic_ft_per_min	8/26/2019	60
C/D CH4 (% Volume):	C and D	Percent_methane	8/26/2019	58.2
C/D O2 (% Volume):	C and D	Percent_oxygen	8/26/2019	0
AREA E WEST (SCFM)1:	E West	Standard_cubic_ft_per_min	8/26/2019	374
E CH4 (% Volume):	E West	Percent_methane	8/26/2019	37.4
E O2 (% Volume):	E West	Percent_oxygen	8/26/2019	3
AREA E EAST (SCFM)1:	E East	Standard_cubic_ft_per_min	8/26/2019	584
E CH4 (% Volume)	E East	Percent_methane	8/26/2019	47.5
E O2 (% Volume)	E East	Percent_oxygen	8/26/2019	1.3
AREA F (SCFM)1,3:	F	Standard_cubic_ft_per_min	8/26/2019	354
F CH4 (% Volume):	F	Percent_methane	8/26/2019	37.8
F O2 (% Volume):	F	Percent_oxygen	8/26/2019	5.6
AREA A/B (SCFM)1:	A and B	Standard_cubic_ft_per_min	9/3/2019	9
A/B CH4 (% Volume):	A and B	Percent_methane	9/3/2019	67.5
A/B O2 (% Volume):	A and B	Percent_oxygen	9/3/2019	0
AREA C (SCFM)1:	C	Standard_cubic_ft_per_min	9/3/2019	106
C CH4 (% Volume):	C	Percent_methane	9/3/2019	39.8
C O2 (% Volume):	C	Percent_oxygen	9/3/2019	0.6
AREA D (SCFM)1:	D	Standard_cubic_ft_per_min	9/3/2019	73
D CH4 (% Volume):	D	Percent_methane	9/3/2019	44.7
D O2 (% Volume):	D	Percent_oxygen	9/3/2019	1.4
AREA C/D (SCFM)1:	C and D	Standard_cubic_ft_per_min	9/3/2019	60
C/D CH4 (% Volume):	C and D	Percent_methane	9/3/2019	59.2
C/D O2 (% Volume):	C and D	Percent_oxygen	9/3/2019	0
AREA E WEST (SCFM)1:	E West	Standard_cubic_ft_per_min	9/3/2019	371
E CH4 (% Volume):	E West	Percent_methane	9/3/2019	38
E O2 (% Volume):	E West	Percent_oxygen	9/3/2019	2.9
AREA E EAST (SCFM)1:	E East	Standard_cubic_ft_per_min	9/3/2019	585
E CH4 (% Volume)	E East	Percent_methane	9/3/2019	50.8
E O2 (% Volume)	E East	Percent_oxygen	9/3/2019	0.6
AREA F (SCFM)1,3:	F	Standard_cubic_ft_per_min	9/3/2019	142
F CH4 (% Volume):	F	Percent_methane	9/3/2019	39.3
F O2 (% Volume):	F	Percent_oxygen	9/3/2019	5.9
AREA A/B (SCFM)1:	A and B	Standard_cubic_ft_per_min	9/9/2019	10
A/B CH4 (% Volume):	A and B	Percent_methane	9/9/2019	68.3
A/B O2 (% Volume):	A and B	Percent_oxygen	9/9/2019	0
AREA C (SCFM)1:	C	Standard_cubic_ft_per_min	9/9/2019	110
C CH4 (% Volume):	C	Percent_methane	9/9/2019	40
C O2 (% Volume):	C	Percent_oxygen	9/9/2019	0.5
AREA D (SCFM)1:	D	Standard_cubic_ft_per_min	9/9/2019	73
D CH4 (% Volume):	D	Percent_methane	9/9/2019	46.6
D O2 (% Volume):	D	Percent_oxygen	9/9/2019	1.7
AREA C/D (SCFM)1:	C and D	Standard_cubic_ft_per_min	9/9/2019	60
C/D CH4 (% Volume):	C and D	Percent_methane	9/9/2019	59.5
C/D O2 (% Volume):	C and D	Percent_oxygen	9/9/2019	0
AREA E WEST (SCFM)1:	E West	Standard_cubic_ft_per_min	9/9/2019	360
E CH4 (% Volume):	E West	Percent_methane	9/9/2019	38.3
E O2 (% Volume):	E West	Percent_oxygen	9/9/2019	2.8
AREA E EAST (SCFM)1:	E East	Standard_cubic_ft_per_min	9/9/2019	576
E CH4 (% Volume)	E East	Percent_methane	9/9/2019	52.1
E O2 (% Volume)	E East	Percent_oxygen	9/9/2019	0.9
AREA F (SCFM)1,3:	F	Standard_cubic_ft_per_min	9/9/2019	192
F CH4 (% Volume):	F	Percent_methane	9/9/2019	39.6
F O2 (% Volume):	F	Percent_oxygen	9/9/2019	5.5
AREA A/B (SCFM)1:	A and B	Standard_cubic_ft_per_min	9/16/2019	10
A/B CH4 (% Volume):	A and B	Percent_methane	9/16/2019	68.5
A/B O2 (% Volume):	A and B	Percent_oxygen	9/16/2019	0
AREA C (SCFM)1:	C	Standard_cubic_ft_per_min	9/16/2019	108
C CH4 (% Volume):	C	Percent_methane	9/16/2019	40.2
C O2 (% Volume):	C	Percent_oxygen	9/16/2019	0.5
AREA D (SCFM)1:	D	Standard_cubic_ft_per_min	9/16/2019	73
D CH4 (% Volume):	D	Percent_methane	9/16/2019	47
D O2 (% Volume):	D	Percent_oxygen	9/16/2019	1.6
AREA C/D (SCFM)1:	C and D	Standard_cubic_ft_per_min	9/16/2019	60
C/D CH4 (% Volume):	C and D	Percent_methane	9/16/2019	59.6
C/D O2 (% Volume):	C and D	Percent_oxygen	9/16/2019	0
AREA E WEST (SCFM)1:	E West	Standard_cubic_ft_per_min	9/16/2019	316
E CH4 (% Volume):	E West	Percent_methane	9/16/2019	39
E O2 (% Volume):	E West	Percent_oxygen	9/16/2019	2.7
AREA E EAST (SCFM)1:	E East	Standard_cubic_ft_per_min	9/16/2019	565
E CH4 (% Volume)	E East	Percent_methane	9/16/2019	57.8
E O2 (% Volume)	E East	Percent_oxygen	9/16/2019	0.9
AREA F (SCFM)1,3:	F	Standard_cubic_ft_per_min	9/16/2019	402
F CH4 (% Volume):	F	Percent_methane	9/16/2019	50.5
F O2 (% Volume):	F	Percent_oxygen	9/16/2019	3.8
AREA A/B (SCFM)1:	A and B	Standard_cubic_ft_per_min	9/23/2019	9
A/B CH4 (% Volume):	A and B	Percent_methane	9/23/2019	68.2
A/B O2 (% Volume):	A and B	Percent_oxygen	9/23/2019	0
AREA C (SCFM)1:	C	Standard_cubic_ft_per_min	9/23/2019	108
C CH4 (% Volume):	C	Percent_methane	9/23/2019	39.9
C O2 (% Volume):	C	Percent_oxygen	9/23/2019	0.5
AREA D (SCFM)1:	D	Standard_cubic_ft_per_min	9/23/2019	73
D CH4 (% Volume):	D	Percent_methane	9/23/2019	46.9
D O2 (% Volume):	D	Percent_oxygen	9/23/2019	1.7
AREA C/D (SCFM)1:	C and D	Standard_cubic_ft_per_min	9/23/2019	60
C/D CH4 (% Volume):	C and D	Percent_methane	9/23/2019	59.1
C/D O2 (% Volume):	C and D	Percent_oxygen	9/23/2019	0
AREA E WEST (SCFM)1:	E West	Standard_cubic_ft_per_min	9/23/2019	315
E CH4 (% Volume):	E West	Percent_methane	9/23/2019	38.8
E O2 (% Volume):	E West	Percent_oxygen	9/23/2019	2.9
AREA E EAST (SCFM)1:	E East	Standard_cubic_ft_per_min	9/23/2019	557
E CH4 (% Volume)	E East	Percent_methane	9/23/2019	52.8
E O2 (% Volume)	E East	Percent_oxygen	9/23/2019	0.7
AREA F (SCFM)1,3:	F	Standard_cubic_ft_per_min	9/23/2019	320
F CH4 (% Volume):	F	Percent_methane	9/23/2019	43
F O2 (% Volume):	F	Percent_oxygen	9/23/2019	3.9
AREA A/B (SCFM)1:	A and B	Standard_cubic_ft_per_min	10/1/2019	10
A/B CH4 (% Volume):	A and B	Percent_methane	10/1/2019	66.5
A/B O2 (% Volume):	A and B	Percent_oxygen	10/1/2019	0.1
AREA C (SCFM)1:	C	Standard_cubic_ft_per_min	10/1/2019	102
C CH4 (% Volume):	C	Percent_methane	10/1/2019	43.1
C O2 (% Volume):	C	Percent_oxygen	10/1/2019	1.3
AREA D (SCFM)1:	D	Standard_cubic_ft_per_min	10/1/2019	73
D CH4 (% Volume):	D	Percent_methane	10/1/2019	47.5
D O2 (% Volume):	D	Percent_oxygen	10/1/2019	1.3
AREA C/D (SCFM)1:	C and D	Standard_cubic_ft_per_min	10/1/2019	60
C/D CH4 (% Volume):	C and D	Percent_methane	10/1/2019	58.6
C/D O2 (% Volume):	C and D	Percent_oxygen	10/1/2019	0
AREA E WEST (SCFM)1:	E West	Standard_cubic_ft_per_min	10/1/2019	318
E CH4 (% Volume):	E West	Percent_methane	10/1/2019	32.4
E O2 (% Volume):	E West	Percent_oxygen	10/1/2019	6.6
AREA E EAST (SCFM)1:	E East	Standard_cubic_ft_per_min	10/1/2019	576
E CH4 (% Volume)	E East	Percent_methane	10/1/2019	51.9
E O2 (% Volume)	E East	Percent_oxygen	10/1/2019	0.6
AREA F (SCFM)1,3:	F	Standard_cubic_ft_per_min	10/1/2019	375
F CH4 (% Volume):	F	Percent_methane	10/1/2019	43.7
F O2 (% Volume):	F	Percent_oxygen	10/1/2019	3.9
AREA A/B (SCFM)1:	A and B	Standard_cubic_ft_per_min	10/7/2019	9
A/B CH4 (% Volume):	A and B	Percent_methane	10/7/2019	66.2
A/B O2 (% Volume):	A and B	Percent_oxygen	10/7/2019	0.1
AREA C (SCFM)1:	C	Standard_cubic_ft_per_min	10/7/2019	117
C CH4 (% Volume):	C	Percent_methane	10/7/2019	42.9
C O2 (% Volume):	C	Percent_oxygen	10/7/2019	1.4
AREA D (SCFM)1:	D	Standard_cubic_ft_per_min	10/7/2019	73
D CH4 (% Volume):	D	Percent_methane	10/7/2019	47
D O2 (% Volume):	D	Percent_oxygen	10/7/2019	1.4
AREA C/D (SCFM)1:	C and D	Standard_cubic_ft_per_min	10/7/2019	60
C/D CH4 (% Volume):	C and D	Percent_methane	10/7/2019	58.2
C/D O2 (% Volume):	C and D	Percent_oxygen	10/7/2019	0
AREA E WEST (SCFM)1:	E West	Standard_cubic_ft_per_min	10/7/2019	350
E CH4 (% Volume):	E West	Percent_methane	10/7/2019	31.4
E O2 (% Volume):	E West	Percent_oxygen	10/7/2019	7.1
AREA E EAST (SCFM)1:	E East	Standard_cubic_ft_per_min	10/7/2019	575
E CH4 (% Volume)	E East	Percent_methane	10/7/2019	48.3
E O2 (% Volume)	E East	Percent_oxygen	10/7/2019	1.5
AREA F (SCFM)1,3:	F	Standard_cubic_ft_per_min	10/7/2019	375
F CH4 (% Volume):	F	Percent_methane	10/7/2019	47.5
F O2 (% Volume):	F	Percent_oxygen	10/7/2019	2.4
AREA A/B (SCFM)1:	A and B	Standard_cubic_ft_per_min	10/14/2019	9
A/B CH4 (% Volume):	A and B	Percent_methane	10/14/2019	49.6
A/B O2 (% Volume):	A and B	Percent_oxygen	10/14/2019	3.3
AREA C (SCFM)1:	C	Standard_cubic_ft_per_min	10/14/2019	114
C CH4 (% Volume):	C	Percent_methane	10/14/2019	42.7
C O2 (% Volume):	C	Percent_oxygen	10/14/2019	1.7
AREA D (SCFM)1:	D	Standard_cubic_ft_per_min	10/14/2019	73
D CH4 (% Volume):	D	Percent_methane	10/14/2019	43.5
D O2 (% Volume):	D	Percent_oxygen	10/14/2019	1.5
AREA C/D (SCFM)1:	C and D	Standard_cubic_ft_per_min	10/14/2019	60
C/D CH4 (% Volume):	C and D	Percent_methane	10/14/2019	59.9
C/D O2 (% Volume):	C and D	Percent_oxygen	10/14/2019	0.1
AREA E WEST (SCFM)1:	E West	Standard_cubic_ft_per_min	10/14/2019	325
E CH4 (% Volume):	E West	Percent_methane	10/14/2019	44.3
E O2 (% Volume):	E West	Percent_oxygen	10/14/2019	2
AREA E EAST (SCFM)1:	E East	Standard_cubic_ft_per_min	10/14/2019	546
E CH4 (% Volume)	E East	Percent_methane	10/14/2019	49.4
E O2 (% Volume)	E East	Percent_oxygen	10/14/2019	0.9
AREA F (SCFM)1,3:	F	Standard_cubic_ft_per_min	10/14/2019	215
F CH4 (% Volume):	F	Percent_methane	10/14/2019	52
F O2 (% Volume):	F	Percent_oxygen	10/14/2019	0.8
AREA A/B (SCFM)1:	A and B	Standard_cubic_ft_per_min	11/4/2019	20
A/B CH4 (% Volume):	A and B	Percent_methane	11/4/2019	55
A/B O2 (% Volume):	A and B	Percent_oxygen	11/4/2019	1.5
AREA C (SCFM)1:	C	Standard_cubic_ft_per_min	11/4/2019	111
C CH4 (% Volume):	C	Percent_methane	11/4/2019	41.8
C O2 (% Volume):	C	Percent_oxygen	11/4/2019	1.9
AREA D (SCFM)1:	D	Standard_cubic_ft_per_min	11/4/2019	73
D CH4 (% Volume):	D	Percent_methane	11/4/2019	45.5
D O2 (% Volume):	D	Percent_oxygen	11/4/2019	2.1
AREA C/D (SCFM)1:	C and D	Standard_cubic_ft_per_min	11/4/2019	60
C/D CH4 (% Volume):	C and D	Percent_methane	11/4/2019	60.3
C/D O2 (% Volume):	C and D	Percent_oxygen	11/4/2019	0.1
AREA E WEST (SCFM)1:	E West	Standard_cubic_ft_per_min	11/4/2019	266
E CH4 (% Volume):	E West	Percent_methane	11/4/2019	43.4
E O2 (% Volume):	E West	Percent_oxygen	11/4/2019	2.5
AREA E EAST (SCFM)1:	E East	Standard_cubic_ft_per_min	11/4/2019	506
E CH4 (% Volume)	E East	Percent_methane	11/4/2019	50.7
E O2 (% Volume)	E East	Percent_oxygen	11/4/2019	0.8
F CH4 (% Volume):	F	Percent_methane	11/4/2019	55
F O2 (% Volume):	F	Percent_oxygen	11/4/2019	1.2
AREA A/B (SCFM)1:	A and B	Standard_cubic_ft_per_min	11/12/2019	10
A/B CH4 (% Volume):	A and B	Percent_methane	11/12/2019	43.4
A/B O2 (% Volume):	A and B	Percent_oxygen	11/12/2019	5.3
AREA C (SCFM)1:	C	Standard_cubic_ft_per_min	11/12/2019	122
C CH4 (% Volume):	C	Percent_methane	11/12/2019	44.1
C O2 (% Volume):	C	Percent_oxygen	11/12/2019	1.2
AREA D (SCFM)1:	D	Standard_cubic_ft_per_min	11/12/2019	73
D CH4 (% Volume):	D	Percent_methane	11/12/2019	54.8
D O2 (% Volume):	D	Percent_oxygen	11/12/2019	1.4
AREA C/D (SCFM)1:	C and D	Standard_cubic_ft_per_min	11/12/2019	60
C/D CH4 (% Volume):	C and D	Percent_methane	11/12/2019	61.2
C/D O2 (% Volume):	C and D	Percent_oxygen	11/12/2019	0.1
AREA E WEST (SCFM)1:	E West	Standard_cubic_ft_per_min	11/12/2019	346
E CH4 (% Volume):	E West	Percent_methane	11/12/2019	47.6
E O2 (% Volume):	E West	Percent_oxygen	11/12/2019	2.3
AREA E EAST (SCFM)1:	E East	Standard_cubic_ft_per_min	11/12/2019	546
E CH4 (% Volume)	E East	Percent_methane	11/12/2019	52.6
E O2 (% Volume)	E East	Percent_oxygen	11/12/2019	0.7
F CH4 (% Volume):	F	Percent_methane	11/12/2019	56.6
F O2 (% Volume):	F	Percent_oxygen	11/12/2019	0.6
AREA A/B (SCFM)1:	A and B	Standard_cubic_ft_per_min	11/18/2019	9
[truncated: 139 more rows]
