# Supplementary material for: Microbial methane cycling in a landfill on a decadal time scale
Source: Nat Commun. 2023 Nov 16;14:7402. doi: 10.1038/s41467-023-43129-x (PMC10654671; doi:10.1038/s41467-023-43129-x)
Supplement: Supplementary file 4 — Source Data [file 41467_2023_43129_MOESM4_ESM.zip › Source_data/Fig_S9_source_data_Methylomirabiliaceae_phylogenomic_tree_labels.tsv]

parent	node	branch.length	label
13	1	0.072716195	Methylomirabilis sp002634395 (GCA_002634395.1)
16	2	0.091961322	02-FULL-66-22 sp001771285 (GCA_001771285.1)
16	3	0.099233868	02-FULL-66-22 sp011054645 (GCA_011054645.1)
17	4	0.108529878	CSP1-5 sp001443495 (GCA_001443495.1)
18	5	0.127823959	CSP1-5 sp012974305 (GCA_012974305.1)
18	6	0.11065018	CSP1-5 sp001643535 (GCA_001643535.1)
19	7	0.065201864	Methylomirabilis oxyfera (GCA_000091165.1)
20	8	0.084114096	Methylomirabilis sp003104975 (GCA_003104975.1)
21	9	0.075276519	Methylomirabilis sp003105305 (GCA_003105305.1)
21	10	0.0446568	Methylomirabilis oxyfera A (GCA_902196205.1)
22	11	0.087170959	Methylomirabilis limnetica (GCF_003044035.1)
22	12	0.049759144	Methylomirabilis sp. (MAG STD1_211)
13	13	NA
13	14	0.01874366	1.000
14	15	0.273622635	1.000
15	16	0.216861625	1.000
15	17	0.268485057	1.000
17	18	0.03749708	1.000
14	19	0.017928635	1.000
19	20	0.022417287	1.000
20	21	0.022578299	1.000
13	22	0.013008242	0.952
