# Supplementary material for: Microbial methane cycling in a landfill on a decadal time scale
Source: Nat Commun. 2023 Nov 16;14:7402. doi: 10.1038/s41467-023-43129-x (PMC10654671; doi:10.1038/s41467-023-43129-x)
Supplement: Supplementary file 4 — Source Data [file 41467_2023_43129_MOESM4_ESM.zip › Source_data/Fig_2_source_data_family_level_relative_abundance.tsv]

Sample_site	f__	f__0-14-0-10-38-17	f__0-14-0-20-34-12	f__0-14-0-80-60-11	f__02-FULL-45-10c	f__2-01-FULL-45-10	f__2-12-FULL-60-25	f__21-14-0-10-32-9	f__32-111	f__34-128	f__4484-171	f__4484-276	f__4484-49	f__46-47	f__Acetobacteraceae	f__Acholeplasmataceae	f__Acholeplasmataceae_A	f__Acidaminococcaceae	f__Acidithiobacillaceae	f__Acutalibacteraceae	f__Aenigmarchaeaceae	f__Aeromonadaceae	f__Alteromonadaceae	f__Aminobacteriaceae	f__Anaerolineaceae	f__Anaeromusaceae	f__Anaerotignaceae	f__Anaerovoracaceae	f__Arcobacteraceae	f__ARS1160	f__Atopobiaceae	f__B-1AR	f__Bacteriovoracaceae	f__Bacteroidaceae	f__BBW3	f__Beggiatoaceae	f__Bipolaricaulaceae	f__BM520	f__Burkholderiaceae	f__CAG-1000	f__CAG-138	f__CAG-239	f__CAG-272	f__CAG-288	f__CAG-313	f__CAG-314	f__CAG-382	f__CAG-465	f__CAG-611
A	0.0562297882399842	0	0	0	0	0	0	0	0	0	0.00227660782752313	0	0	0	0	0	0	0	0.0443664638777706	0	0	0	0	0	0.00479745019494425	0	0	0	0	0	0	0.00493450959992648	0	0	0	0	0	0	0.00406533827719349	0	0	0	0	0	0	0	0	0	0
B	0.0682090165932083	0.00254481593499124	0	0	0	0.00301069855648363	0	0	0	0.00135154386500979	0.00832296180212305	0	0	0.00136864872393181	0.00590018386895244	0	0	0	0.0298866784545138	0	0	0	0	0	0	0	0	0	0	0	0	0	0.00235332508339021	0	0	0	0	0	0.0116904064427665	0	0	0	0	0	0	0	0	0	0
C	0.0101991055604976	0	0	0.000897874479146494	0	0	0.00201542220562429	0	0	0	0	0	0	0	0.0110471404562495	0	0	0	0.0107614791699527	0	0	0.000960890293479112	0	0	0	0	0	0	0.443884799536728	0	0	0	0	0	0	0.0521044603064599	0.000985486993583615	0	0.0720252672664028	0	0	0	0	0	0	0	0	0	0
D1	0.113078782278527	0.00488507644956629	0	0.00272073259625169	0.00503902801719011	0.00754443108625353	0.015295152813628	0	0	0	0.00555495426480418	0	0.00128174778595275	0.00935379374056725	0	0	0	0	0.00420115286386946	0	0.00142647054394935	0	0	0	0	0	0	0	0	0	0	0	0	0	0	0	0.0199186782447674	0.00182855414501216	0.00292669994702739	0	0	0	0	0	0	0	0	0	0
D2	0.0648163043815269	0	0.00138294162867116	0	0	0	0	0.00137428803414513	0	0	0.00169941447758644	0.000810941963575245	0	0.000807604942757062	0	0.00686823205429803	0.00596828851880436	0.000838520827953656	0	0.00472919166021734	0	0	0.00220101266420478	0.00194014182789539	0	0.00385376266486373	0.00808560368367722	0.0081839466159208	0.0621773497409511	0	0.00579588975075285	0	0	0.0105365725333819	0	0	0	0.00192165751608199	0.0185699284877017	0	0.00246631391299291	0	0	0	0	0.00166498347762161	0	0.00152891070075912	0.0030849581112115
E	0.0409084537697415	0.00377246293110388	0	0	0	0	0	0	0.00117362385470999	0	0	0.000942943139325364	0	0.00844651267258249	0	0	0	0	0.00330259479885063	0.00236548035233492	0	0	0	0.00676595810871132	0	0	0.00101780379663893	0.00115688054351913	0.0518556660673257	0	0.000875778257249917	0	0	0	0.00473612122896509	0	0.00283405304179908	0	0.00765642517287204	0	0	0	0	0	0	0	0	0	0
F1	0.0523224004837269	0	0.000730065960776117	0	0	0.00162834022397162	0	0	0	0	0.00144468308986265	0.00368039308754364	0	0.00099570547978224	0	0.00451228772742083	0.00799641721702099	0.00222795802397806	0	0.000854981691974271	0	0	0	0.0105757577693256	0.00210478495291509	0	0	0.00879789089258021	0.00547549100197243	0.00271994376339121	0	0	0	0.000751569029419751	0.000659933670474225	0	0	0.0271993747818322	0.00254431070468709	0.00510427692153064	0.00132076741824544	0	0	0	0.00276373301962257	0.00481935329314676	0.00197669225561231	0	0
F2	0.0303451941817061	0	0	0	0	0	0	0	0	0	0	0.0037979883474581	0	0	0	0	0.00501234016637031	0.000889686421996705	0	0.00545107090314487	0	0	0	0.020573606206387	0.00112275075838533	0	0	0.0131333003255968	0	0.00206939874480442	0.00286652805516685	0	0	0.0157605890101549	0.00346547564114028	0	0	0.00310501652644486	0	0.0279143065599499	0	0.00183241613989429	0.000762714777588483	0.00168432594835639	0	0	0.00424056010035109	0.00905205817599251	0
[truncated: 276 more columns]
