# Supplementary material for: Microbial methane cycling in a landfill on a decadal time scale
Source: Nat Commun. 2023 Nov 16;14:7402. doi: 10.1038/s41467-023-43129-x (PMC10654671; doi:10.1038/s41467-023-43129-x)
Supplement: Supplementary file 4 — Source Data [file 41467_2023_43129_MOESM4_ESM.zip › Source_data/Fig_S13_source_data_coverage_summaries.tsv]

Sample_site	min_coverage_site	max_coverage_site	mean_coverage_site	median_coverage_site
A	2.0684915058548	267.778312333333	18.2130166361022	4.7929986875
B	2.13757035628743	195.248709376812	9.57753965494512	4.42042130783366
C	2.30053205059524	857.19452225	23.538785712255	5.29994906
D1	2.16483720967742	76.1529384444444	8.25490795579734	4.4542585514364
D2	2.23705578448276	205.954340619048	11.4927463656994	5.84946653582555
E	2.26317204422604	236.451280233533	12.8356580751837	6.1114948974359
F1	2.08286905957447	353.670341630631	15.4421693853543	5.09047721301615
F2	2.12270067941176	347.397610046729	15.427673766109	6.16064038461538
