# Supplementary material for: Microbial methane cycling in a landfill on a decadal time scale
Source: Nat Commun. 2023 Nov 16;14:7402. doi: 10.1038/s41467-023-43129-x (PMC10654671; doi:10.1038/s41467-023-43129-x)
Supplement: Supplementary file 4 — Source Data [file 41467_2023_43129_MOESM4_ESM.zip › Source_data/Fig_S2_source_data_carbon_source_over_time.tsv]

Site	Date	Contaminant_name	Concentration	Days_elapsed	Years_elapsed	Site_ordered
Cell A	1983-08-15	Acetic acid	300	0	0	Cell A
Cell A	1983-10-10	Acetic acid	490	56	0.153319644079398	Cell A
Cell A	1983-10-31	Acetic acid	440	77	0.210814510609172	Cell A
Cell A	1984-01-13	Acetic acid	683	151	0.413415468856947	Cell A
Cell A	1984-02-06	Acetic acid	350	175	0.479123887748118	Cell A
Cell A	1984-03-05	Acetic acid	1190	203	0.555783709787817	Cell A
Cell A	1984-04-19	Acetic acid	417	248	0.678986995208761	Cell A
Cell A	1984-06-11	Acetic acid	1006	301	0.824093086926763	Cell A
Cell A	1984-07-02	Acetic acid	173	322	0.881587953456537	Cell A
Cell A	1984-08-06	Acetic acid	400	357	0.97741273100616	Cell A
Cell A	1984-09-27	Acetic acid	1081	409	1.11978097193703	Cell A
Cell A	1984-10-19	Acetic acid	1165	431	1.18001368925394	Cell A
Cell A	1984-11-05	Acetic acid	680	448	1.22655715263518	Cell A
Cell A	1985-01-09	Acetic acid	137	513	1.40451745379877	Cell A
Cell A	1985-08-29	Acetic acid	212	745	2.03969883641342	Cell A
Cell A	1985-09-30	Acetic acid	1266	777	2.12731006160164	Cell A
Cell A	1985-10-22	Acetic acid	2156	799	2.18754277891855	Cell A
Cell A	1985-11-25	Acetic acid	13	833	2.28062970568104	Cell A
Cell A	1985-12-30	Acetic acid	242	868	2.37645448323066	Cell A
Cell A	1986-01-10	Acetic acid	98	879	2.40657084188912	Cell A
Cell A	1986-02-03	Acetic acid	243	903	2.47227926078029	Cell A
Cell A	1986-03-03	Acetic acid	64	931	2.54893908281999	Cell A
Cell A	1986-05-05	Acetic acid	1	994	2.72142368240931	Cell A
Cell A	1986-06-16	Acetic acid	1	1036	2.83641341546886	Cell A
Cell A	1986-07-02	Acetic acid	1	1052	2.88021902806297	Cell A
Cell A	1986-08-04	Acetic acid	1	1085	2.97056810403833	Cell A
Cell A	1986-09-08	Acetic acid	9	1120	3.06639288158795	Cell A
Cell A	1986-10-09	Acetic acid	88	1151	3.15126625598905	Cell A
Cell A	1986-10-21	Acetic acid	10	1163	3.18412046543463	Cell A
Cell A	1986-11-25	Acetic acid	480	1198	3.27994524298426	Cell A
Cell A	1986-12-16	Acetic acid	2400	1219	3.33744010951403	Cell A
Cell A	1987-01-08	Acetic acid	3100	1242	3.40041067761807	Cell A
Cell A	1987-02-04	Acetic acid	1200	1269	3.47433264887064	Cell A
Cell A	1987-03-05	Acetic acid	2480	1298	3.55373032169747	Cell A
Cell A	1987-04-15	Acetic acid	2120	1339	3.66598220396988	Cell A
Cell A	1987-05-22	Acetic acid	1830	1376	3.76728268309377	Cell A
Cell A	1987-06-11	Acetic acid	1640	1396	3.82203969883641	Cell A
Cell A	1987-07-20	Acetic acid	290	1435	3.92881587953457	Cell A
Cell A	1987-08-31	Acetic acid	27	1477	4.04380561259411	Cell A
Cell A	1987-09-22	Acetic acid	72	1499	4.10403832991102	Cell A
Cell A	1987-10-13	Acetic acid	790	1520	4.16153319644079	Cell A
Cell A	1987-11-17	Acetic acid	500	1555	4.25735797399042	Cell A
Cell A	1987-12-01	Acetic acid	1200	1569	4.29568788501027	Cell A
Cell A	1988-01-12	Acetic acid	1020	1611	4.41067761806982	Cell A
Cell A	1988-02-03	Acetic acid	2840	1633	4.47091033538672	Cell A
Cell A	1988-03-03	Acetic acid	3010	1662	4.55030800821355	Cell A
Cell A	1988-03-31	Acetic acid	2350	1690	4.62696783025325	Cell A
Cell A	1988-05-10	Acetic acid	2120	1730	4.73648186173854	Cell A
Cell A	1988-06-08	Acetic acid	1500	1759	4.81587953456537	Cell A
Cell A	1988-07-26	Acetic acid	750	1807	4.94729637234771	Cell A
Cell A	1988-08-11	Acetic acid	91	1823	4.99110198494182	Cell A
Cell A	1988-09-15	Acetic acid	20	1858	5.08692676249144	Cell A
Cell A	1988-10-15	Acetic acid	120	1888	5.16906228610541	Cell A
Cell A	1988-11-15	Acetic acid	870	1919	5.2539356605065	Cell A
Cell A	1988-12-15	Acetic acid	10	1949	5.33607118412047	Cell A
Cell A	1989-01-15	Acetic acid	25	1980	5.42094455852156	Cell A
Cell A	1989-03-15	Acetic acid	650	2039	5.58247775496235	Cell A
Cell A	1991-05-06	Acetic acid	490	2821	7.72347707049966	Cell A
Cell A	1991-07-07	Acetic acid	85	2883	7.89322381930185	Cell A
Cell A	1991-10-08	Acetic acid	50	2976	8.14784394250513	Cell A
Cell A	1992-01-22	Acetic acid	50	3082	8.43805612594114	Cell A
Cell A	1992-04-23	Acetic acid	50	3174	8.68993839835729	Cell A
Cell A	1992-07-16	Acetic acid	50	3258	8.91991786447639	Cell A
Cell A	1992-10-15	Acetic acid	50	3349	9.16906228610541	Cell A
Cell A	1993-01-15	Acetic acid	50	3441	9.42094455852156	Cell A
Cell A	1993-04-21	Acetic acid	580	3537	9.68377823408624	Cell A
Cell A	1993-07-15	Acetic acid	1300	3622	9.91649555099247	Cell A
Cell A	1993-10-28	Acetic acid	620	3727	10.2039698836413	Cell A
Cell A	1994-01-26	Acetic acid	320	3817	10.4503764544832	Cell A
Cell A	1994-04-21	Acetic acid	350	3902	10.6830937713895	Cell A
Cell A	1994-07-13	Acetic acid	180	3985	10.9103353867214	Cell A
Cell A	1994-10-21	Acetic acid	50	4085	11.1841204654346	Cell A
Cell A	1995-01-25	Acetic acid	50	4181	11.4469541409993	Cell A
Cell A	1995-04-20	Acetic acid	50	4266	11.6796714579055	Cell A
Cell A	1995-07-19	Acetic acid	50	4356	11.9260780287474	Cell A
Cell A	1995-10-19	Acetic acid	50	4448	12.1779603011636	Cell A
Cell A	1996-01-26	Acetic acid	50	4547	12.4490075290897	Cell A
Cell A	1996-04-22	Acetic acid	50	4634	12.6872005475702	Cell A
Cell A	1996-07-15	Acetic acid	50	4718	12.9171800136893	Cell A
Cell A	1996-10-15	Acetic acid	50	4810	13.1690622861054	Cell A
Cell A	1997-01-22	Acetic acid	50	4909	13.4401095140315	Cell A
Cell A	1997-04-07	Acetic acid	50	4984	13.6454483230664	Cell A
Cell A	1997-07-01	Acetic acid	50	5069	13.8781656399726	Cell A
Cell A	1997-09-15	Acetic acid	50	5145	14.0862422997947	Cell A
Cell A	1998-01-15	Acetic acid	50	5267	14.4202600958248	Cell A
Cell A	1998-04-15	Acetic acid	50	5357	14.6666666666667	Cell A
Cell A	1998-07-15	Acetic acid	50	5448	14.9158110882957	Cell A
Cell A	1998-10-06	Acetic acid	50	5531	15.1430527036277	Cell A
Cell A	1999-01-15	Acetic acid	50	5632	15.419575633128	Cell A
Cell A	1999-04-15	Acetic acid	50	5722	15.6659822039699	Cell A
Cell A	1999-07-07	Acetic acid	50	5805	15.8932238193018	Cell A
Cell A	1999-10-07	Acetic acid	50	5897	16.145106091718	Cell A
Cell A	2000-01-06	Acetic acid	50	5988	16.394250513347	Cell A
Cell A	2000-04-04	Acetic acid	50	6077	16.6379192334018	Cell A
Cell A	2000-07-07	Acetic acid	2.5	6171	16.8952772073922	Cell A
Cell A	2000-10-03	Acetic acid	854	6259	17.1362080766598	Cell A
Cell A	2001-01-03	Acetic acid	50	6351	17.388090349076	Cell A
Cell A	2001-04-03	Acetic acid	50	6441	17.6344969199179	Cell A
Cell A	2001-07-05	Acetic acid	50	6534	17.8891170431211	Cell A
Cell A	2001-10-02	Acetic acid	50	6623	18.1327857631759	Cell A
Cell A	2002-01-03	Acetic acid	50	6716	18.3874058863792	Cell A
Cell A	2002-04-02	Acetic acid	10	6805	18.6310746064339	Cell A
Cell A	2002-07-02	Acetic acid	10	6896	18.880219028063	Cell A
Cell A	2002-10-02	Acetic acid	10	6988	19.1321013004791	Cell A
Cell A	2003-01-07	Acetic acid	10	7085	19.3976728268309	Cell A
Cell A	2003-04-02	Acetic acid	10	7170	19.6303901437372	Cell A
Cell A	2003-07-02	Acetic acid	10	7261	19.8795345653662	Cell A
Cell A	2003-10-07	Acetic acid	10	7358	20.145106091718	Cell A
Cell A	2004-01-06	Acetic acid	10	7449	20.394250513347	Cell A
Cell A	2004-04-06	Acetic acid	10	7540	20.643394934976	Cell A
Cell A	2004-07-07	Acetic acid	10	7632	20.8952772073922	Cell A
Cell A	2004-10-05	Acetic acid	10	7722	21.1416837782341	Cell A
Cell A	2005-01-04	Acetic acid	10	7813	21.3908281998631	Cell A
Cell A	2005-04-05	Acetic acid	10	7904	21.6399726214921	Cell A
Cell A	2005-07-06	Acetic acid	10	7996	21.8918548939083	Cell A
Cell A	2005-10-04	Acetic acid	10	8086	22.1382614647502	Cell A
Cell A	2006-01-04	Acetic acid	10	8178	22.3901437371663	Cell A
Cell A	2006-04-04	Acetic acid	10	8268	22.6365503080082	Cell A
Cell A	2006-07-11	Acetic acid	10	8366	22.9048596851472	Cell A
Cell A	2006-10-03	Acetic acid	25	8450	23.1348391512663	Cell A
Cell A	2007-01-03	Acetic acid	10	8542	23.3867214236824	Cell A
Cell A	2007-04-03	Acetic acid	10	8632	23.6331279945243	Cell A
Cell A	2007-07-10	Acetic acid	10	8730	23.9014373716632	Cell A
Cell A	2007-10-09	Acetic acid	10	8821	24.1505817932923	Cell A
Cell A	2008-01-08	Acetic acid	10	8912	24.3997262149213	Cell A
Cell A	2008-04-08	Acetic acid	10	9003	24.6488706365503	Cell A
Cell A	2008-07-08	Acetic acid	10	9094	24.8980150581793	Cell A
Cell A	2008-10-07	Acetic acid	10	9185	25.1471594798084	Cell A
Cell A	2009-01-06	Acetic acid	10	9276	25.3963039014374	Cell A
Cell A	2009-04-07	Acetic acid	25	9367	25.6454483230664	Cell A
Cell A	2009-07-07	Acetic acid	10	9458	25.8945927446954	Cell A
Cell A	2009-10-06	Acetic acid	10	9549	26.1437371663244	Cell A
Cell A	2010-01-12	Acetic acid	10	9647	26.4120465434634	Cell A
Cell A	2010-04-06	Acetic acid	10	9731	26.6420260095825	Cell A
Cell A	2010-07-13	Acetic acid	10	9829	26.9103353867214	Cell A
Cell A	2010-10-05	Acetic acid	10	9913	27.1403148528405	Cell A
Cell A	2011-01-04	Acetic acid	10	10004	27.3894592744695	Cell A
Cell A	2011-04-12	Acetic acid	10	10102	27.6577686516085	Cell A
Cell A	2011-07-12	Acetic acid	10	10193	27.9069130732375	Cell A
Cell A	2011-10-11	Acetic acid	10	10284	28.1560574948665	Cell A
Cell A	2012-01-10	Acetic acid	10	10375	28.4052019164955	Cell A
Cell A	2012-04-10	Acetic acid	10	10466	28.6543463381246	Cell A
Cell A	2012-07-10	Acetic acid	10	10557	28.9034907597536	Cell A
Cell A	2012-10-02	Acetic acid	10	10641	29.1334702258727	Cell A
Cell A	2013-01-08	Acetic acid	10	10739	29.4017796030116	Cell A
Cell A	2013-04-11	Acetic acid	10	10832	29.6563997262149	Cell A
Cell A	2013-07-09	Acetic acid	10	10921	29.9000684462697	Cell A
Cell A	2013-10-08	Acetic acid	10	11012	30.1492128678987	Cell A
Cell A	2014-01-09	Acetic acid	10	11105	30.403832991102	Cell A
Cell A	2014-04-08	Acetic acid	10	11194	30.6475017111567	Cell A
Cell A	2014-07-08	Acetic acid	10	11285	30.8966461327858	Cell A
Cell A	2014-10-07	Acetic acid	2	11376	31.1457905544148	Cell A
Cell A	2015-01-06	Acetic acid	2	11467	31.3949349760438	Cell A
Cell A	2015-04-07	Acetic acid	2	11558	31.6440793976728	Cell A
Cell A	2015-07-07	Acetic acid	2	11649	31.8932238193018	Cell A
Cell A	2015-10-06	Acetic acid	2	11740	32.1423682409309	Cell A
Cell A	2016-01-07	Acetic acid	2	11833	32.3969883641342	Cell A
Cell A	2016-04-05	Acetic acid	2	11922	32.6406570841889	Cell A
Cell A	2016-07-12	Acetic acid	2	12020	32.9089664613279	Cell A
Cell A	2016-10-04	Acetic acid	2	12104	33.138945927447	Cell A
Cell A	2017-01-11	Acetic acid	2	12203	33.409993155373	Cell A
Cell A	2017-04-04	Acetic acid	2	12286	33.637234770705	Cell A
Cell A	2017-07-11	Acetic acid	2	12384	33.9055441478439	Cell A
Cell A	2017-10-10	Acetic acid	2	12475	34.154688569473	Cell A
Cell A	2018-01-09	Acetic acid	2	12566	34.403832991102	Cell A
Cell A	2018-04-10	Acetic acid	11	12657	34.652977412731	Cell A
Cell A	2018-07-10	Acetic acid	2	12748	34.90212183436	Cell A
Cell A	2018-10-09	Acetic acid	8	12839	35.151266255989	Cell A
Cell A	2019-01-08	Acetic acid	2	12930	35.4004106776181	Cell A
Cell A	1983-08-15	Propionic acid	300	0	0	Cell A
Cell A	1983-10-10	Propionic acid	340	56	0.153319644079398	Cell A
Cell A	1983-10-31	Propionic acid	250	77	0.210814510609172	Cell A
Cell A	1984-01-13	Propionic acid	372	151	0.413415468856947	Cell A
Cell A	1984-02-06	Propionic acid	435	175	0.479123887748118	Cell A
Cell A	1984-03-05	Propionic acid	212	203	0.555783709787817	Cell A
Cell A	1984-04-19	Propionic acid	261	248	0.678986995208761	Cell A
Cell A	1984-06-11	Propionic acid	584	301	0.824093086926763	Cell A
Cell A	1984-07-02	Propionic acid	33	322	0.881587953456537	Cell A
Cell A	1984-08-06	Propionic acid	250	357	0.97741273100616	Cell A
Cell A	1984-09-27	Propionic acid	563	409	1.11978097193703	Cell A
Cell A	1984-10-19	Propionic acid	619	431	1.18001368925394	Cell A
Cell A	1984-11-05	Propionic acid	567	448	1.22655715263518	Cell A
Cell A	1984-12-03	Propionic acid	392	476	1.30321697467488	Cell A
Cell A	1985-01-09	Propionic acid	355	513	1.40451745379877	Cell A
Cell A	1985-05-17	Propionic acid	45	641	1.75496235455168	Cell A
Cell A	1985-07-26	Propionic acid	159	711	1.94661190965092	Cell A
Cell A	1985-08-29	Propionic acid	3	745	2.03969883641342	Cell A
Cell A	1985-09-30	Propionic acid	705	777	2.12731006160164	Cell A
Cell A	1985-10-22	Propionic acid	790	799	2.18754277891855	Cell A
Cell A	1985-11-25	Propionic acid	19	833	2.28062970568104	Cell A
Cell A	1985-12-30	Propionic acid	10	868	2.37645448323066	Cell A
Cell A	1986-01-10	Propionic acid	2	879	2.40657084188912	Cell A
Cell A	1986-02-03	Propionic acid	40	903	2.47227926078029	Cell A
Cell A	1986-03-03	Propionic acid	1	931	2.54893908281999	Cell A
Cell A	1986-05-05	Propionic acid	1	994	2.72142368240931	Cell A
Cell A	1986-06-16	Propionic acid	1	1036	2.83641341546886	Cell A
Cell A	1986-07-02	Propionic acid	1	1052	2.88021902806297	Cell A
Cell A	1986-08-04	Propionic acid	1	1085	2.97056810403833	Cell A
Cell A	1986-09-08	Propionic acid	10	1120	3.06639288158795	Cell A
Cell A	1986-10-09	Propionic acid	1	1151	3.15126625598905	Cell A
Cell A	1986-10-21	Propionic acid	8	1163	3.18412046543463	Cell A
Cell A	1986-11-25	Propionic acid	380	1198	3.27994524298426	Cell A
Cell A	1986-12-16	Propionic acid	1200	1219	3.33744010951403	Cell A
Cell A	1987-01-08	Propionic acid	1200	1242	3.40041067761807	Cell A
Cell A	1987-02-04	Propionic acid	480	1269	3.47433264887064	Cell A
Cell A	1987-03-05	Propionic acid	1070	1298	3.55373032169747	Cell A
Cell A	1987-04-15	Propionic acid	770	1339	3.66598220396988	Cell A
Cell A	1987-05-22	Propionic acid	890	1376	3.76728268309377	Cell A
Cell A	1987-06-11	Propionic acid	1190	1396	3.82203969883641	Cell A
Cell A	1987-07-20	Propionic acid	1710	1435	3.92881587953457	Cell A
Cell A	1987-08-31	Propionic acid	9.7	1477	4.04380561259411	Cell A
Cell A	1987-09-22	Propionic acid	28	1499	4.10403832991102	Cell A
Cell A	1987-10-13	Propionic acid	570	1520	4.16153319644079	Cell A
Cell A	1987-11-17	Propionic acid	530	1555	4.25735797399042	Cell A
Cell A	1987-12-01	Propionic acid	500	1569	4.29568788501027	Cell A
Cell A	1988-01-12	Propionic acid	350	1611	4.41067761806982	Cell A
Cell A	1988-02-03	Propionic acid	1090	1633	4.47091033538672	Cell A
Cell A	1988-03-03	Propionic acid	1110	1662	4.55030800821355	Cell A
Cell A	1988-03-31	Propionic acid	910	1690	4.62696783025325	Cell A
Cell A	1988-05-10	Propionic acid	1140	1730	4.73648186173854	Cell A
Cell A	1988-06-08	Propionic acid	980	1759	4.81587953456537	Cell A
Cell A	1988-07-26	Propionic acid	1810	1807	4.94729637234771	Cell A
Cell A	1988-08-11	Propionic acid	69	1823	4.99110198494182	Cell A
Cell A	1988-09-15	Propionic acid	20	1858	5.08692676249144	Cell A
Cell A	1988-10-15	Propionic acid	10	1888	5.16906228610541	Cell A
Cell A	1988-11-15	Propionic acid	290	1919	5.2539356605065	Cell A
Cell A	1988-12-15	Propionic acid	10	1949	5.33607118412047	Cell A
Cell A	1989-01-15	Propionic acid	10	1980	5.42094455852156	Cell A
Cell A	1989-03-15	Propionic acid	250	2039	5.58247775496235	Cell A
Cell A	1991-05-06	Propionic acid	560	2821	7.72347707049966	Cell A
Cell A	1991-07-07	Propionic acid	50	2883	7.89322381930185	Cell A
Cell A	1991-10-08	Propionic acid	50	2976	8.14784394250513	Cell A
Cell A	1992-01-22	Propionic acid	50	3082	8.43805612594114	Cell A
Cell A	1992-04-23	Propionic acid	50	3174	8.68993839835729	Cell A
Cell A	1992-07-16	Propionic acid	50	3258	8.91991786447639	Cell A
Cell A	1992-10-15	Propionic acid	50	3349	9.16906228610541	Cell A
Cell A	1993-01-15	Propionic acid	50	3441	9.42094455852156	Cell A
Cell A	1993-04-21	Propionic acid	290	3537	9.68377823408624	Cell A
Cell A	1993-07-15	Propionic acid	420	3622	9.91649555099247	Cell A
Cell A	1993-10-28	Propionic acid	140	3727	10.2039698836413	Cell A
Cell A	1994-01-26	Propionic acid	81	3817	10.4503764544832	Cell A
Cell A	1994-04-21	Propionic acid	93	3902	10.6830937713895	Cell A
Cell A	1994-07-13	Propionic acid	66	3985	10.9103353867214	Cell A
Cell A	1994-10-21	Propionic acid	50	4085	11.1841204654346	Cell A
Cell A	1995-01-25	Propionic acid	50	4181	11.4469541409993	Cell A
Cell A	1995-04-20	Propionic acid	50	4266	11.6796714579055	Cell A
Cell A	1995-07-19	Propionic acid	50	4356	11.9260780287474	Cell A
Cell A	1995-10-19	Propionic acid	50	4448	12.1779603011636	Cell A
Cell A	1996-01-26	Propionic acid	50	4547	12.4490075290897	Cell A
Cell A	1996-04-22	Propionic acid	50	4634	12.6872005475702	Cell A
Cell A	1996-07-15	Propionic acid	50	4718	12.9171800136893	Cell A
Cell A	1996-10-15	Propionic acid	50	4810	13.1690622861054	Cell A
Cell A	1997-01-22	Propionic acid	50	4909	13.4401095140315	Cell A
Cell A	1997-04-07	Propionic acid	50	4984	13.6454483230664	Cell A
Cell A	1997-07-01	Propionic acid	50	5069	13.8781656399726	Cell A
Cell A	1997-09-15	Propionic acid	50	5145	14.0862422997947	Cell A
Cell A	1998-01-15	Propionic acid	50	5267	14.4202600958248	Cell A
Cell A	1998-04-15	Propionic acid	50	5357	14.6666666666667	Cell A
Cell A	1998-07-15	Propionic acid	50	5448	14.9158110882957	Cell A
Cell A	1998-10-06	Propionic acid	50	5531	15.1430527036277	Cell A
Cell A	1999-01-15	Propionic acid	50	5632	15.419575633128	Cell A
Cell A	1999-04-15	Propionic acid	50	5722	15.6659822039699	Cell A
Cell A	1999-07-07	Propionic acid	50	5805	15.8932238193018	Cell A
Cell A	1999-10-07	Propionic acid	50	5897	16.145106091718	Cell A
Cell A	2000-01-06	Propionic acid	50	5988	16.394250513347	Cell A
Cell A	2000-04-04	Propionic acid	50	6077	16.6379192334018	Cell A
Cell A	2000-07-07	Propionic acid	656	6171	16.8952772073922	Cell A
Cell A	2000-10-03	Propionic acid	50	6259	17.1362080766598	Cell A
Cell A	2001-01-03	Propionic acid	50	6351	17.388090349076	Cell A
Cell A	2001-04-03	Propionic acid	50	6441	17.6344969199179	Cell A
Cell A	2001-07-05	Propionic acid	50	6534	17.8891170431211	Cell A
Cell A	2001-10-02	Propionic acid	50	6623	18.1327857631759	Cell A
Cell A	2002-01-03	Propionic acid	50	6716	18.3874058863792	Cell A
Cell A	2002-04-02	Propionic acid	10	6805	18.6310746064339	Cell A
Cell A	2002-07-02	Propionic acid	10	6896	18.880219028063	Cell A
Cell A	2002-10-02	Propionic acid	10	6988	19.1321013004791	Cell A
Cell A	2003-01-07	Propionic acid	10	7085	19.3976728268309	Cell A
Cell A	2003-04-02	Propionic acid	10	7170	19.6303901437372	Cell A
Cell A	2003-07-02	Propionic acid	10	7261	19.8795345653662	Cell A
Cell A	2003-10-07	Propionic acid	10	7358	20.145106091718	Cell A
Cell A	2004-01-06	Propionic acid	10	7449	20.394250513347	Cell A
Cell A	2004-04-06	Propionic acid	10	7540	20.643394934976	Cell A
Cell A	2004-07-07	Propionic acid	10	7632	20.8952772073922	Cell A
Cell A	2004-10-05	Propionic acid	10	7722	21.1416837782341	Cell A
Cell A	2005-01-04	Propionic acid	10	7813	21.3908281998631	Cell A
Cell A	2005-04-05	Propionic acid	10	7904	21.6399726214921	Cell A
Cell A	2005-07-06	Propionic acid	10	7996	21.8918548939083	Cell A
Cell A	2005-10-04	Propionic acid	10	8086	22.1382614647502	Cell A
Cell A	2006-01-04	Propionic acid	10	8178	22.3901437371663	Cell A
Cell A	2006-04-04	Propionic acid	10	8268	22.6365503080082	Cell A
Cell A	2006-07-11	Propionic acid	10	8366	22.9048596851472	Cell A
Cell A	2006-10-03	Propionic acid	25	8450	23.1348391512663	Cell A
Cell A	2007-01-03	Propionic acid	10	8542	23.3867214236824	Cell A
Cell A	2007-04-03	Propionic acid	10	8632	23.6331279945243	Cell A
Cell A	2007-07-10	Propionic acid	10	8730	23.9014373716632	Cell A
Cell A	2007-10-09	Propionic acid	10	8821	24.1505817932923	Cell A
Cell A	2008-01-08	Propionic acid	10	8912	24.3997262149213	Cell A
Cell A	2008-04-08	Propionic acid	10	9003	24.6488706365503	Cell A
Cell A	2008-07-08	Propionic acid	10	9094	24.8980150581793	Cell A
Cell A	2008-10-07	Propionic acid	10	9185	25.1471594798084	Cell A
Cell A	2009-01-06	Propionic acid	10	9276	25.3963039014374	Cell A
Cell A	2009-04-07	Propionic acid	25	9367	25.6454483230664	Cell A
Cell A	2009-07-07	Propionic acid	10	9458	25.8945927446954	Cell A
Cell A	2009-10-06	Propionic acid	10	9549	26.1437371663244	Cell A
Cell A	2010-01-12	Propionic acid	10	9647	26.4120465434634	Cell A
Cell A	2010-04-06	Propionic acid	10	9731	26.6420260095825	Cell A
Cell A	2010-07-13	Propionic acid	10	9829	26.9103353867214	Cell A
Cell A	2010-10-05	Propionic acid	10	9913	27.1403148528405	Cell A
Cell A	2011-01-04	Propionic acid	10	10004	27.3894592744695	Cell A
Cell A	2011-04-12	Propionic acid	10	10102	27.6577686516085	Cell A
Cell A	2011-07-12	Propionic acid	10	10193	27.9069130732375	Cell A
Cell A	2011-10-11	Propionic acid	10	10284	28.1560574948665	Cell A
Cell A	2012-01-10	Propionic acid	10	10375	28.4052019164955	Cell A
Cell A	2012-04-10	Propionic acid	10	10466	28.6543463381246	Cell A
Cell A	2012-07-10	Propionic acid	10	10557	28.9034907597536	Cell A
Cell A	2012-10-02	Propionic acid	10	10641	29.1334702258727	Cell A
Cell A	2013-01-08	Propionic acid	10	10739	29.4017796030116	Cell A
Cell A	2013-04-11	Propionic acid	10	10832	29.6563997262149	Cell A
Cell A	2013-07-09	Propionic acid	10	10921	29.9000684462697	Cell A
Cell A	2013-10-08	Propionic acid	10	11012	30.1492128678987	Cell A
Cell A	2014-01-09	Propionic acid	10	11105	30.403832991102	Cell A
Cell A	2014-04-08	Propionic acid	10	11194	30.6475017111567	Cell A
Cell A	2014-07-08	Propionic acid	10	11285	30.8966461327858	Cell A
Cell A	2014-10-07	Propionic acid	5.2	11376	31.1457905544148	Cell A
Cell A	2015-01-06	Propionic acid	5.2	11467	31.3949349760438	Cell A
Cell A	2015-04-07	Propionic acid	5.2	11558	31.6440793976728	Cell A
Cell A	2015-07-07	Propionic acid	5.2	11649	31.8932238193018	Cell A
Cell A	2015-10-06	Propionic acid	5.2	11740	32.1423682409309	Cell A
Cell A	2016-01-07	Propionic acid	2	11833	32.3969883641342	Cell A
Cell A	2016-04-05	Propionic acid	2	11922	32.6406570841889	Cell A
Cell A	2016-07-12	Propionic acid	2	12020	32.9089664613279	Cell A
Cell A	2016-10-04	Propionic acid	2	12104	33.138945927447	Cell A
Cell A	2017-01-11	Propionic acid	2	12203	33.409993155373	Cell A
Cell A	2017-04-04	Propionic acid	2	12286	33.637234770705	Cell A
Cell A	2017-07-11	Propionic acid	2	12384	33.9055441478439	Cell A
Cell A	2017-10-10	Propionic acid	2	12475	34.154688569473	Cell A
Cell A	2018-01-09	Propionic acid	2	12566	34.403832991102	Cell A
Cell A	2018-04-10	Propionic acid	25	12657	34.652977412731	Cell A
Cell A	2018-07-10	Propionic acid	2	12748	34.90212183436	Cell A
Cell A	2018-10-09	Propionic acid	2	12839	35.151266255989	Cell A
Cell A	2019-01-08	Propionic acid	2	12930	35.4004106776181	Cell A
Cell A	1983-08-15	Isobutyric acid	40	0	0	Cell A
Cell A	1983-10-10	Isobutyric acid	160	56	0.153319644079398	Cell A
Cell A	1983-10-31	Isobutyric acid	120	77	0.210814510609172	Cell A
Cell A	1984-01-13	Isobutyric acid	244	151	0.413415468856947	Cell A
Cell A	1984-02-06	Isobutyric acid	355	175	0.479123887748118	Cell A
Cell A	1984-03-05	Isobutyric acid	48	203	0.555783709787817	Cell A
Cell A	1984-04-19	Isobutyric acid	166	248	0.678986995208761	Cell A
Cell A	1984-06-11	Isobutyric acid	269	301	0.824093086926763	Cell A
Cell A	1984-07-02	Isobutyric acid	8	322	0.881587953456537	Cell A
Cell A	1984-08-06	Isobutyric acid	200	357	0.97741273100616	Cell A
Cell A	1984-09-27	Isobutyric acid	311	409	1.11978097193703	Cell A
Cell A	1984-10-19	Isobutyric acid	308	431	1.18001368925394	Cell A
Cell A	1984-11-05	Isobutyric acid	384	448	1.22655715263518	Cell A
Cell A	1984-12-03	Isobutyric acid	97	476	1.30321697467488	Cell A
Cell A	1985-01-09	Isobutyric acid	84	513	1.40451745379877	Cell A
Cell A	1985-05-17	Isobutyric acid	46	641	1.75496235455168	Cell A
Cell A	1985-07-26	Isobutyric acid	3	711	1.94661190965092	Cell A
Cell A	1985-08-29	Isobutyric acid	24	745	2.03969883641342	Cell A
Cell A	1985-09-30	Isobutyric acid	102	777	2.12731006160164	Cell A
Cell A	1985-10-22	Isobutyric acid	97	799	2.18754277891855	Cell A
Cell A	1985-11-25	Isobutyric acid	5	833	2.28062970568104	Cell A
Cell A	1985-12-30	Isobutyric acid	19	868	2.37645448323066	Cell A
Cell A	1986-01-10	Isobutyric acid	40	879	2.40657084188912	Cell A
Cell A	1986-02-03	Isobutyric acid	42	903	2.47227926078029	Cell A
Cell A	1986-03-03	Isobutyric acid	1	931	2.54893908281999	Cell A
Cell A	1986-05-05	Isobutyric acid	1	994	2.72142368240931	Cell A
Cell A	1986-06-16	Isobutyric acid	1	1036	2.83641341546886	Cell A
Cell A	1986-07-02	Isobutyric acid	1	1052	2.88021902806297	Cell A
Cell A	1986-08-04	Isobutyric acid	1	1085	2.97056810403833	Cell A
Cell A	1986-09-08	Isobutyric acid	1	1120	3.06639288158795	Cell A
Cell A	1986-10-09	Isobutyric acid	1	1151	3.15126625598905	Cell A
Cell A	1986-10-21	Isobutyric acid	7	1163	3.18412046543463	Cell A
Cell A	1986-11-25	Isobutyric acid	20	1198	3.27994524298426	Cell A
Cell A	1986-12-16	Isobutyric acid	230	1219	3.33744010951403	Cell A
Cell A	1987-01-08	Isobutyric acid	190	1242	3.40041067761807	Cell A
Cell A	1987-02-04	Isobutyric acid	106	1269	3.47433264887064	Cell A
Cell A	1987-03-05	Isobutyric acid	170	1298	3.55373032169747	Cell A
Cell A	1987-04-15	Isobutyric acid	160	1339	3.66598220396988	Cell A
Cell A	1987-05-22	Isobutyric acid	155	1376	3.76728268309377	Cell A
Cell A	1987-06-11	Isobutyric acid	130	1396	3.82203969883641	Cell A
Cell A	1987-07-20	Isobutyric acid	7	1435	3.92881587953457	Cell A
Cell A	1987-08-31	Isobutyric acid	7	1477	4.04380561259411	Cell A
Cell A	1987-09-22	Isobutyric acid	33	1499	4.10403832991102	Cell A
Cell A	1987-10-13	Isobutyric acid	110	1520	4.16153319644079	Cell A
Cell A	1987-11-17	Isobutyric acid	100	1555	4.25735797399042	Cell A
Cell A	1987-12-01	Isobutyric acid	96	1569	4.29568788501027	Cell A
Cell A	1988-01-12	Isobutyric acid	51	1611	4.41067761806982	Cell A
Cell A	1988-02-03	Isobutyric acid	150	1633	4.47091033538672	Cell A
Cell A	1988-03-03	Isobutyric acid	200	1662	4.55030800821355	Cell A
Cell A	1988-03-31	Isobutyric acid	170	1690	4.62696783025325	Cell A
Cell A	1988-05-10	Isobutyric acid	400	1730	4.73648186173854	Cell A
Cell A	1988-06-08	Isobutyric acid	270	1759	4.81587953456537	Cell A
Cell A	1988-07-26	Isobutyric acid	450	1807	4.94729637234771	Cell A
Cell A	1988-08-11	Isobutyric acid	28	1823	4.99110198494182	Cell A
Cell A	1988-09-15	Isobutyric acid	20	1858	5.08692676249144	Cell A
Cell A	1988-10-15	Isobutyric acid	20	1888	5.16906228610541	Cell A
Cell A	1988-11-15	Isobutyric acid	40	1919	5.2539356605065	Cell A
Cell A	1988-12-15	Isobutyric acid	10	1949	5.33607118412047	Cell A
Cell A	1989-01-15	Isobutyric acid	10	1980	5.42094455852156	Cell A
Cell A	1989-03-15	Isobutyric acid	46	2039	5.58247775496235	Cell A
Cell A	1991-05-06	Isobutyric acid	40	2821	7.72347707049966	Cell A
Cell A	1991-07-07	Isobutyric acid	50	2883	7.89322381930185	Cell A
Cell A	1991-10-08	Isobutyric acid	50	2976	8.14784394250513	Cell A
Cell A	1992-01-22	Isobutyric acid	50	3082	8.43805612594114	Cell A
Cell A	1992-04-23	Isobutyric acid	50	3174	8.68993839835729	Cell A
Cell A	1992-07-16	Isobutyric acid	50	3258	8.91991786447639	Cell A
Cell A	1992-10-15	Isobutyric acid	50	3349	9.16906228610541	Cell A
Cell A	1993-01-15	Isobutyric acid	50	3441	9.42094455852156	Cell A
Cell A	1993-04-21	Isobutyric acid	50	3537	9.68377823408624	Cell A
Cell A	1993-07-15	Isobutyric acid	80	3622	9.91649555099247	Cell A
Cell A	1993-10-28	Isobutyric acid	50	3727	10.2039698836413	Cell A
Cell A	1994-01-26	Isobutyric acid	50	3817	10.4503764544832	Cell A
Cell A	1994-04-21	Isobutyric acid	50	3902	10.6830937713895	Cell A
Cell A	1994-07-13	Isobutyric acid	50	3985	10.9103353867214	Cell A
Cell A	1994-10-21	Isobutyric acid	50	4085	11.1841204654346	Cell A
Cell A	1995-01-25	Isobutyric acid	50	4181	11.4469541409993	Cell A
Cell A	1995-04-20	Isobutyric acid	50	4266	11.6796714579055	Cell A
Cell A	1995-07-19	Isobutyric acid	50	4356	11.9260780287474	Cell A
Cell A	1995-10-19	Isobutyric acid	50	4448	12.1779603011636	Cell A
Cell A	1996-01-26	Isobutyric acid	50	4547	12.4490075290897	Cell A
Cell A	1996-04-22	Isobutyric acid	50	4634	12.6872005475702	Cell A
Cell A	1996-07-15	Isobutyric acid	50	4718	12.9171800136893	Cell A
Cell A	1996-10-15	Isobutyric acid	50	4810	13.1690622861054	Cell A
Cell A	1997-01-22	Isobutyric acid	50	4909	13.4401095140315	Cell A
Cell A	1997-04-07	Isobutyric acid	50	4984	13.6454483230664	Cell A
Cell A	1997-07-01	Isobutyric acid	50	5069	13.8781656399726	Cell A
Cell A	1997-09-15	Isobutyric acid	50	5145	14.0862422997947	Cell A
Cell A	1998-01-15	Isobutyric acid	50	5267	14.4202600958248	Cell A
Cell A	1998-04-15	Isobutyric acid	50	5357	14.6666666666667	Cell A
Cell A	1998-07-15	Isobutyric acid	50	5448	14.9158110882957	Cell A
Cell A	1998-10-06	Isobutyric acid	50	5531	15.1430527036277	Cell A
Cell A	1999-01-15	Isobutyric acid	50	5632	15.419575633128	Cell A
Cell A	1999-04-15	Isobutyric acid	50	5722	15.6659822039699	Cell A
Cell A	1999-07-07	Isobutyric acid	50	5805	15.8932238193018	Cell A
Cell A	1999-10-07	Isobutyric acid	50	5897	16.145106091718	Cell A
Cell A	2000-01-06	Isobutyric acid	50	5988	16.394250513347	Cell A
Cell A	2000-04-04	Isobutyric acid	50	6077	16.6379192334018	Cell A
Cell A	2000-07-07	Isobutyric acid	2.5	6171	16.8952772073922	Cell A
Cell A	2000-10-03	Isobutyric acid	50	6259	17.1362080766598	Cell A
Cell A	2001-01-03	Isobutyric acid	50	6351	17.388090349076	Cell A
Cell A	2001-04-03	Isobutyric acid	50	6441	17.6344969199179	Cell A
Cell A	2001-07-05	Isobutyric acid	50	6534	17.8891170431211	Cell A
Cell A	2001-10-02	Isobutyric acid	50	6623	18.1327857631759	Cell A
Cell A	2002-01-03	Isobutyric acid	50	6716	18.3874058863792	Cell A
Cell A	2002-04-02	Isobutyric acid	10	6805	18.6310746064339	Cell A
Cell A	2002-07-02	Isobutyric acid	10	6896	18.880219028063	Cell A
Cell A	2002-10-02	Isobutyric acid	10	6988	19.1321013004791	Cell A
Cell A	2003-01-07	Isobutyric acid	10	7085	19.3976728268309	Cell A
Cell A	2003-04-02	Isobutyric acid	10	7170	19.6303901437372	Cell A
Cell A	2003-07-02	Isobutyric acid	10	7261	19.8795345653662	Cell A
Cell A	2003-10-07	Isobutyric acid	10	7358	20.145106091718	Cell A
Cell A	2004-01-06	Isobutyric acid	10	7449	20.394250513347	Cell A
Cell A	2004-04-06	Isobutyric acid	10	7540	20.643394934976	Cell A
Cell A	2004-07-07	Isobutyric acid	10	7632	20.8952772073922	Cell A
Cell A	2004-10-05	Isobutyric acid	10	7722	21.1416837782341	Cell A
Cell A	2005-01-04	Isobutyric acid	10	7813	21.3908281998631	Cell A
Cell A	2005-04-05	Isobutyric acid	10	7904	21.6399726214921	Cell A
Cell A	2005-07-06	Isobutyric acid	10	7996	21.8918548939083	Cell A
Cell A	2005-10-04	Isobutyric acid	10	8086	22.1382614647502	Cell A
Cell A	2006-01-04	Isobutyric acid	10	8178	22.3901437371663	Cell A
Cell A	2006-04-04	Isobutyric acid	10	8268	22.6365503080082	Cell A
Cell A	2006-07-11	Isobutyric acid	10	8366	22.9048596851472	Cell A
Cell A	2006-10-03	Isobutyric acid	25	8450	23.1348391512663	Cell A
Cell A	2007-01-03	Isobutyric acid	10	8542	23.3867214236824	Cell A
Cell A	2007-04-03	Isobutyric acid	10	8632	23.6331279945243	Cell A
Cell A	2007-07-10	Isobutyric acid	10	8730	23.9014373716632	Cell A
Cell A	2007-10-09	Isobutyric acid	10	8821	24.1505817932923	Cell A
Cell A	2008-01-08	Isobutyric acid	10	8912	24.3997262149213	Cell A
Cell A	2008-04-08	Isobutyric acid	10	9003	24.6488706365503	Cell A
Cell A	2008-07-08	Isobutyric acid	10	9094	24.8980150581793	Cell A
Cell A	2008-10-07	Isobutyric acid	10	9185	25.1471594798084	Cell A
Cell A	2009-01-06	Isobutyric acid	10	9276	25.3963039014374	Cell A
Cell A	2009-04-07	Isobutyric acid	25	9367	25.6454483230664	Cell A
Cell A	2009-07-07	Isobutyric acid	10	9458	25.8945927446954	Cell A
Cell A	2009-10-06	Isobutyric acid	10	9549	26.1437371663244	Cell A
Cell A	2010-01-12	Isobutyric acid	10	9647	26.4120465434634	Cell A
Cell A	2010-04-06	Isobutyric acid	10	9731	26.6420260095825	Cell A
Cell A	2010-07-13	Isobutyric acid	10	9829	26.9103353867214	Cell A
Cell A	2010-10-05	Isobutyric acid	10	9913	27.1403148528405	Cell A
Cell A	2011-01-04	Isobutyric acid	10	10004	27.3894592744695	Cell A
Cell A	2011-04-12	Isobutyric acid	10	10102	27.6577686516085	Cell A
Cell A	2011-07-12	Isobutyric acid	10	10193	27.9069130732375	Cell A
Cell A	2011-10-11	Isobutyric acid	10	10284	28.1560574948665	Cell A
Cell A	2012-01-10	Isobutyric acid	10	10375	28.4052019164955	Cell A
Cell A	2012-04-10	Isobutyric acid	10	10466	28.6543463381246	Cell A
Cell A	2012-07-10	Isobutyric acid	10	10557	28.9034907597536	Cell A
Cell A	2012-10-02	Isobutyric acid	10	10641	29.1334702258727	Cell A
Cell A	2013-01-08	Isobutyric acid	10	10739	29.4017796030116	Cell A
Cell A	2013-04-11	Isobutyric acid	10	10832	29.6563997262149	Cell A
Cell A	2013-07-09	Isobutyric acid	10	10921	29.9000684462697	Cell A
Cell A	2013-10-08	Isobutyric acid	10	11012	30.1492128678987	Cell A
Cell A	2014-01-09	Isobutyric acid	10	11105	30.403832991102	Cell A
Cell A	2014-04-08	Isobutyric acid	10	11194	30.6475017111567	Cell A
Cell A	2014-07-08	Isobutyric acid	10	11285	30.8966461327858	Cell A
Cell A	2014-10-07	Isobutyric acid	3.5	11376	31.1457905544148	Cell A
Cell A	2015-01-06	Isobutyric acid	3.5	11467	31.3949349760438	Cell A
Cell A	2015-04-07	Isobutyric acid	3.5	11558	31.6440793976728	Cell A
Cell A	2015-07-07	Isobutyric acid	3.5	11649	31.8932238193018	Cell A
Cell A	2015-10-06	Isobutyric acid	3.5	11740	32.1423682409309	Cell A
Cell A	2016-01-07	Isobutyric acid	2	11833	32.3969883641342	Cell A
Cell A	2016-04-05	Isobutyric acid	2	11922	32.6406570841889	Cell A
Cell A	2016-07-12	Isobutyric acid	2	12020	32.9089664613279	Cell A
Cell A	2016-10-04	Isobutyric acid	2	12104	33.138945927447	Cell A
Cell A	2017-01-11	Isobutyric acid	2	12203	33.409993155373	Cell A
Cell A	2017-04-04	Isobutyric acid	2	12286	33.637234770705	Cell A
Cell A	2017-07-11	Isobutyric acid	2	12384	33.9055441478439	Cell A
Cell A	2017-10-10	Isobutyric acid	2	12475	34.154688569473	Cell A
Cell A	2018-01-09	Isobutyric acid	2	12566	34.403832991102	Cell A
Cell A	2018-04-10	Isobutyric acid	2	12657	34.652977412731	Cell A
Cell A	2018-07-10	Isobutyric acid	2	12748	34.90212183436	Cell A
Cell A	2018-10-09	Isobutyric acid	2	12839	35.151266255989	Cell A
Cell A	2019-01-08	Isobutyric acid	2	12930	35.4004106776181	Cell A
Cell A	1983-08-15	Butyric acid	500	0	0	Cell A
Cell A	1983-10-10	Butyric acid	380	56	0.153319644079398	Cell A
Cell A	1983-10-31	Butyric acid	330	77	0.210814510609172	Cell A
Cell A	1984-01-13	Butyric acid	315	151	0.413415468856947	Cell A
Cell A	1984-02-06	Butyric acid	430	175	0.479123887748118	Cell A
Cell A	1984-03-05	Butyric acid	194	203	0.555783709787817	Cell A
Cell A	1984-04-19	Butyric acid	249	248	0.678986995208761	Cell A
Cell A	1984-06-11	Butyric acid	343	301	0.824093086926763	Cell A
Cell A	1984-07-02	Butyric acid	35	322	0.881587953456537	Cell A
Cell A	1984-08-06	Butyric acid	225	357	0.97741273100616	Cell A
Cell A	1984-09-27	Butyric acid	162	409	1.11978097193703	Cell A
Cell A	1984-10-19	Butyric acid	134	431	1.18001368925394	Cell A
Cell A	1984-11-05	Butyric acid	154	448	1.22655715263518	Cell A
Cell A	1984-12-03	Butyric acid	38	476	1.30321697467488	Cell A
Cell A	1985-01-09	Butyric acid	53	513	1.40451745379877	Cell A
Cell A	1985-07-26	Butyric acid	48	711	1.94661190965092	Cell A
Cell A	1985-08-29	Butyric acid	114	745	2.03969883641342	Cell A
Cell A	1985-09-30	Butyric acid	1379	777	2.12731006160164	Cell A
Cell A	1985-10-22	Butyric acid	1611	799	2.18754277891855	Cell A
Cell A	1985-11-25	Butyric acid	26	833	2.28062970568104	Cell A
Cell A	1985-12-30	Butyric acid	1	868	2.37645448323066	Cell A
Cell A	1986-01-10	Butyric acid	17	879	2.40657084188912	Cell A
Cell A	1986-02-03	Butyric acid	14	903	2.47227926078029	Cell A
Cell A	1986-03-03	Butyric acid	1	931	2.54893908281999	Cell A
Cell A	1986-05-05	Butyric acid	1	994	2.72142368240931	Cell A
Cell A	1986-06-16	Butyric acid	1	1036	2.83641341546886	Cell A
Cell A	1986-07-02	Butyric acid	1	1052	2.88021902806297	Cell A
Cell A	1986-08-04	Butyric acid	1	1085	2.97056810403833	Cell A
Cell A	1986-09-08	Butyric acid	1	1120	3.06639288158795	Cell A
Cell A	1986-10-09	Butyric acid	1	1151	3.15126625598905	Cell A
Cell A	1986-10-21	Butyric acid	9	1163	3.18412046543463	Cell A
Cell A	1986-11-25	Butyric acid	20	1198	3.27994524298426	Cell A
Cell A	1986-12-16	Butyric acid	1400	1219	3.33744010951403	Cell A
Cell A	1987-01-08	Butyric acid	2400	1242	3.40041067761807	Cell A
Cell A	1987-02-04	Butyric acid	497	1269	3.47433264887064	Cell A
Cell A	1987-03-05	Butyric acid	2380	1298	3.55373032169747	Cell A
Cell A	1987-04-15	Butyric acid	850	1339	3.66598220396988	Cell A
Cell A	1987-05-22	Butyric acid	430	1376	3.76728268309377	Cell A
Cell A	1987-06-11	Butyric acid	1930	1396	3.82203969883641	Cell A
Cell A	1987-07-20	Butyric acid	58	1435	3.92881587953457	Cell A
Cell A	1987-08-31	Butyric acid	9.4	1477	4.04380561259411	Cell A
Cell A	1987-09-22	Butyric acid	31	1499	4.10403832991102	Cell A
Cell A	1987-10-13	Butyric acid	120	1520	4.16153319644079	Cell A
Cell A	1987-11-17	Butyric acid	10	1555	4.25735797399042	Cell A
Cell A	1987-12-01	Butyric acid	710	1569	4.29568788501027	Cell A
Cell A	1988-01-12	Butyric acid	21	1611	4.41067761806982	Cell A
Cell A	1988-02-03	Butyric acid	2710	1633	4.47091033538672	Cell A
Cell A	1988-03-03	Butyric acid	2670	1662	4.55030800821355	Cell A
Cell A	1988-03-31	Butyric acid	1750	1690	4.62696783025325	Cell A
Cell A	1988-05-10	Butyric acid	1610	1730	4.73648186173854	Cell A
Cell A	1988-06-08	Butyric acid	510	1759	4.81587953456537	Cell A
Cell A	1988-07-26	Butyric acid	210	1807	4.94729637234771	Cell A
Cell A	1988-08-11	Butyric acid	40	1823	4.99110198494182	Cell A
Cell A	1988-09-15	Butyric acid	20	1858	5.08692676249144	Cell A
Cell A	1988-10-15	Butyric acid	20	1888	5.16906228610541	Cell A
Cell A	1988-11-15	Butyric acid	330	1919	5.2539356605065	Cell A
Cell A	1988-12-15	Butyric acid	10	1949	5.33607118412047	Cell A
Cell A	1989-01-15	Butyric acid	10	1980	5.42094455852156	Cell A
Cell A	1989-03-15	Butyric acid	490	2039	5.58247775496235	Cell A
Cell A	1991-05-06	Butyric acid	130	2821	7.72347707049966	Cell A
Cell A	1991-07-07	Butyric acid	50	2883	7.89322381930185	Cell A
Cell A	1991-10-08	Butyric acid	50	2976	8.14784394250513	Cell A
Cell A	1992-01-22	Butyric acid	50	3082	8.43805612594114	Cell A
Cell A	1992-04-23	Butyric acid	50	3174	8.68993839835729	Cell A
Cell A	1992-07-16	Butyric acid	50	3258	8.91991786447639	Cell A
Cell A	1992-10-15	Butyric acid	50	3349	9.16906228610541	Cell A
Cell A	1993-01-15	Butyric acid	50	3441	9.42094455852156	Cell A
Cell A	1993-04-21	Butyric acid	250	3537	9.68377823408624	Cell A
Cell A	1993-07-15	Butyric acid	780	3622	9.91649555099247	Cell A
Cell A	1993-10-28	Butyric acid	270	3727	10.2039698836413	Cell A
Cell A	1994-01-26	Butyric acid	120	3817	10.4503764544832	Cell A
Cell A	1994-04-21	Butyric acid	71	3902	10.6830937713895	Cell A
Cell A	1994-07-13	Butyric acid	50	3985	10.9103353867214	Cell A
Cell A	1994-10-21	Butyric acid	50	4085	11.1841204654346	Cell A
Cell A	1995-01-25	Butyric acid	50	4181	11.4469541409993	Cell A
Cell A	1995-04-20	Butyric acid	50	4266	11.6796714579055	Cell A
Cell A	1995-07-19	Butyric acid	50	4356	11.9260780287474	Cell A
Cell A	1995-10-19	Butyric acid	50	4448	12.1779603011636	Cell A
Cell A	1996-01-26	Butyric acid	50	4547	12.4490075290897	Cell A
Cell A	1996-04-22	Butyric acid	50	4634	12.6872005475702	Cell A
Cell A	1996-07-15	Butyric acid	50	4718	12.9171800136893	Cell A
Cell A	1996-10-15	Butyric acid	50	4810	13.1690622861054	Cell A
Cell A	1997-01-22	Butyric acid	50	4909	13.4401095140315	Cell A
Cell A	1997-04-07	Butyric acid	50	4984	13.6454483230664	Cell A
Cell A	1997-07-01	Butyric acid	50	5069	13.8781656399726	Cell A
Cell A	1997-09-15	Butyric acid	50	5145	14.0862422997947	Cell A
Cell A	1998-01-15	Butyric acid	50	5267	14.4202600958248	Cell A
Cell A	1998-04-15	Butyric acid	50	5357	14.6666666666667	Cell A
Cell A	1998-07-15	Butyric acid	50	5448	14.9158110882957	Cell A
Cell A	1998-10-06	Butyric acid	50	5531	15.1430527036277	Cell A
Cell A	1999-01-15	Butyric acid	50	5632	15.419575633128	Cell A
Cell A	1999-04-15	Butyric acid	50	5722	15.6659822039699	Cell A
Cell A	1999-07-07	Butyric acid	50	5805	15.8932238193018	Cell A
Cell A	1999-10-07	Butyric acid	50	5897	16.145106091718	Cell A
Cell A	2000-01-06	Butyric acid	50	5988	16.394250513347	Cell A
Cell A	2000-04-04	Butyric acid	50	6077	16.6379192334018	Cell A
Cell A	2000-07-07	Butyric acid	2.5	6171	16.8952772073922	Cell A
Cell A	2000-10-03	Butyric acid	50	6259	17.1362080766598	Cell A
Cell A	2001-01-03	Butyric acid	50	6351	17.388090349076	Cell A
Cell A	2001-04-03	Butyric acid	50	6441	17.6344969199179	Cell A
Cell A	2001-07-05	Butyric acid	50	6534	17.8891170431211	Cell A
Cell A	2001-10-02	Butyric acid	50	6623	18.1327857631759	Cell A
Cell A	2002-01-03	Butyric acid	50	6716	18.3874058863792	Cell A
Cell A	2002-04-02	Butyric acid	10	6805	18.6310746064339	Cell A
Cell A	2002-07-02	Butyric acid	10	6896	18.880219028063	Cell A
Cell A	2002-10-02	Butyric acid	10	6988	19.1321013004791	Cell A
Cell A	2003-01-07	Butyric acid	10	7085	19.3976728268309	Cell A
Cell A	2003-04-02	Butyric acid	10	7170	19.6303901437372	Cell A
Cell A	2003-07-02	Butyric acid	10	7261	19.8795345653662	Cell A
Cell A	2003-10-07	Butyric acid	10	7358	20.145106091718	Cell A
Cell A	2004-01-06	Butyric acid	10	7449	20.394250513347	Cell A
Cell A	2004-04-06	Butyric acid	10	7540	20.643394934976	Cell A
Cell A	2004-07-07	Butyric acid	10	7632	20.8952772073922	Cell A
Cell A	2004-10-05	Butyric acid	10	7722	21.1416837782341	Cell A
Cell A	2005-01-04	Butyric acid	10	7813	21.3908281998631	Cell A
Cell A	2005-04-05	Butyric acid	10	7904	21.6399726214921	Cell A
Cell A	2005-07-06	Butyric acid	10	7996	21.8918548939083	Cell A
Cell A	2005-10-04	Butyric acid	10	8086	22.1382614647502	Cell A
Cell A	2006-01-04	Butyric acid	10	8178	22.3901437371663	Cell A
Cell A	2006-04-04	Butyric acid	10	8268	22.6365503080082	Cell A
Cell A	2006-07-11	Butyric acid	10	8366	22.9048596851472	Cell A
Cell A	2006-10-03	Butyric acid	25	8450	23.1348391512663	Cell A
Cell A	2007-01-03	Butyric acid	10	8542	23.3867214236824	Cell A
Cell A	2007-04-03	Butyric acid	10	8632	23.6331279945243	Cell A
Cell A	2007-07-10	Butyric acid	10	8730	23.9014373716632	Cell A
Cell A	2007-10-09	Butyric acid	10	8821	24.1505817932923	Cell A
Cell A	2008-01-08	Butyric acid	10	8912	24.3997262149213	Cell A
Cell A	2008-04-08	Butyric acid	10	9003	24.6488706365503	Cell A
Cell A	2008-07-08	Butyric acid	10	9094	24.8980150581793	Cell A
Cell A	2008-10-07	Butyric acid	10	9185	25.1471594798084	Cell A
Cell A	2009-01-06	Butyric acid	10	9276	25.3963039014374	Cell A
Cell A	2009-04-07	Butyric acid	25	9367	25.6454483230664	Cell A
Cell A	2009-07-07	Butyric acid	10	9458	25.8945927446954	Cell A
Cell A	2009-10-06	Butyric acid	10	9549	26.1437371663244	Cell A
Cell A	2010-01-12	Butyric acid	10	9647	26.4120465434634	Cell A
Cell A	2010-04-06	Butyric acid	10	9731	26.6420260095825	Cell A
Cell A	2010-07-13	Butyric acid	10	9829	26.9103353867214	Cell A
Cell A	2010-10-05	Butyric acid	10	9913	27.1403148528405	Cell A
Cell A	2011-01-04	Butyric acid	10	10004	27.3894592744695	Cell A
Cell A	2011-04-12	Butyric acid	10	10102	27.6577686516085	Cell A
Cell A	2011-07-12	Butyric acid	10	10193	27.9069130732375	Cell A
Cell A	2011-10-11	Butyric acid	10	10284	28.1560574948665	Cell A
Cell A	2012-01-10	Butyric acid	10	10375	28.4052019164955	Cell A
Cell A	2012-04-10	Butyric acid	10	10466	28.6543463381246	Cell A
Cell A	2012-07-10	Butyric acid	10	10557	28.9034907597536	Cell A
Cell A	2012-10-02	Butyric acid	10	10641	29.1334702258727	Cell A
Cell A	2013-01-08	Butyric acid	10	10739	29.4017796030116	Cell A
Cell A	2013-04-11	Butyric acid	10	10832	29.6563997262149	Cell A
Cell A	2013-07-09	Butyric acid	10	10921	29.9000684462697	Cell A
Cell A	2013-10-08	Butyric acid	10	11012	30.1492128678987	Cell A
Cell A	2014-01-09	Butyric acid	10	11105	30.403832991102	Cell A
Cell A	2014-04-08	Butyric acid	10	11194	30.6475017111567	Cell A
Cell A	2014-07-08	Butyric acid	10	11285	30.8966461327858	Cell A
Cell A	2014-10-07	Butyric acid	3.5	11376	31.1457905544148	Cell A
Cell A	2015-01-06	Butyric acid	3.5	11467	31.3949349760438	Cell A
Cell A	2015-04-07	Butyric acid	3.5	11558	31.6440793976728	Cell A
Cell A	2015-07-07	Butyric acid	3.5	11649	31.8932238193018	Cell A
Cell A	2015-10-06	Butyric acid	3.5	11740	32.1423682409309	Cell A
Cell A	2016-01-07	Butyric acid	2	11833	32.3969883641342	Cell A
Cell A	2016-04-05	Butyric acid	2	11922	32.6406570841889	Cell A
Cell A	2016-07-12	Butyric acid	2	12020	32.9089664613279	Cell A
Cell A	2016-10-04	Butyric acid	2	12104	33.138945927447	Cell A
Cell A	2017-01-11	Butyric acid	2	12203	33.409993155373	Cell A
Cell A	2017-04-04	Butyric acid	8.6	12286	33.637234770705	Cell A
Cell A	2017-07-11	Butyric acid	2	12384	33.9055441478439	Cell A
Cell A	2017-10-10	Butyric acid	2	12475	34.154688569473	Cell A
Cell A	2018-01-09	Butyric acid	2	12566	34.403832991102	Cell A
Cell A	2018-04-10	Butyric acid	2	12657	34.652977412731	Cell A
Cell A	2018-07-10	Butyric acid	2	12748	34.90212183436	Cell A
Cell A	2018-10-09	Butyric acid	2	12839	35.151266255989	Cell A
Cell A	2019-01-08	Butyric acid	2	12930	35.4004106776181	Cell A
Cell A	1983-08-15	Valeric acid	200	0	0	Cell A
Cell A	1983-10-10	Valeric acid	425	56	0.153319644079398	Cell A
Cell A	1983-10-31	Valeric acid	330	77	0.210814510609172	Cell A
Cell A	1984-01-13	Valeric acid	278	151	0.413415468856947	Cell A
Cell A	1984-02-06	Valeric acid	550	175	0.479123887748118	Cell A
Cell A	1984-03-05	Valeric acid	162	203	0.555783709787817	Cell A
Cell A	1984-04-19	Valeric acid	141	248	0.678986995208761	Cell A
Cell A	1984-06-11	Valeric acid	313	301	0.824093086926763	Cell A
Cell A	1984-07-02	Valeric acid	84	322	0.881587953456537	Cell A
Cell A	1984-08-06	Valeric acid	200	357	0.97741273100616	Cell A
Cell A	1984-09-27	Valeric acid	159	409	1.11978097193703	Cell A
Cell A	1984-10-19	Valeric acid	97	431	1.18001368925394	Cell A
Cell A	1984-11-05	Valeric acid	180	448	1.22655715263518	Cell A
Cell A	1984-12-03	Valeric acid	16	476	1.30321697467488	Cell A
Cell A	1985-01-09	Valeric acid	12	513	1.40451745379877	Cell A
Cell A	1985-07-26	Valeric acid	20	711	1.94661190965092	Cell A
Cell A	1985-08-29	Valeric acid	18	745	2.03969883641342	Cell A
Cell A	1985-09-30	Valeric acid	283	777	2.12731006160164	Cell A
Cell A	1985-10-22	Valeric acid	332	799	2.18754277891855	Cell A
Cell A	1985-11-25	Valeric acid	13	833	2.28062970568104	Cell A
Cell A	1985-12-30	Valeric acid	10	868	2.37645448323066	Cell A
Cell A	1986-01-10	Valeric acid	29	879	2.40657084188912	Cell A
Cell A	1986-02-03	Valeric acid	17	903	2.47227926078029	Cell A
Cell A	1986-03-03	Valeric acid	1	931	2.54893908281999	Cell A
Cell A	1986-05-05	Valeric acid	1	994	2.72142368240931	Cell A
Cell A	1986-06-16	Valeric acid	1	1036	2.83641341546886	Cell A
Cell A	1986-07-02	Valeric acid	1	1052	2.88021902806297	Cell A
Cell A	1986-08-04	Valeric acid	1	1085	2.97056810403833	Cell A
Cell A	1986-09-08	Valeric acid	1	1120	3.06639288158795	Cell A
Cell A	1986-10-09	Valeric acid	1	1151	3.15126625598905	Cell A
Cell A	1986-10-21	Valeric acid	14	1163	3.18412046543463	Cell A
Cell A	1986-11-25	Valeric acid	7	1198	3.27994524298426	Cell A
Cell A	1986-12-16	Valeric acid	650	1219	3.33744010951403	Cell A
Cell A	1987-01-08	Valeric acid	810	1242	3.40041067761807	Cell A
Cell A	1987-02-04	Valeric acid	270	1269	3.47433264887064	Cell A
Cell A	1987-03-05	Valeric acid	720	1298	3.55373032169747	Cell A
Cell A	1987-04-15	Valeric acid	460	1339	3.66598220396988	Cell A
Cell A	1987-05-22	Valeric acid	310	1376	3.76728268309377	Cell A
Cell A	1987-06-11	Valeric acid	780	1396	3.82203969883641	Cell A
Cell A	1987-07-20	Valeric acid	18	1435	3.92881587953457	Cell A
Cell A	1987-08-31	Valeric acid	14	1477	4.04380561259411	Cell A
Cell A	1987-09-22	Valeric acid	50	1499	4.10403832991102	Cell A
Cell A	1987-10-13	Valeric acid	140	1520	4.16153319644079	Cell A
Cell A	1987-11-17	Valeric acid	30	1555	4.25735797399042	Cell A
Cell A	1987-12-01	Valeric acid	280	1569	4.29568788501027	Cell A
Cell A	1988-01-12	Valeric acid	23	1611	4.41067761806982	Cell A
Cell A	1988-02-03	Valeric acid	730	1633	4.47091033538672	Cell A
Cell A	1988-03-03	Valeric acid	770	1662	4.55030800821355	Cell A
Cell A	1988-03-31	Valeric acid	560	1690	4.62696783025325	Cell A
Cell A	1988-05-10	Valeric acid	600	1730	4.73648186173854	Cell A
Cell A	1988-06-08	Valeric acid	510	1759	4.81587953456537	Cell A
Cell A	1988-07-26	Valeric acid	420	1807	4.94729637234771	Cell A
Cell A	1988-08-11	Valeric acid	49	1823	4.99110198494182	Cell A
Cell A	1988-09-15	Valeric acid	20	1858	5.08692676249144	Cell A
Cell A	1988-10-15	Valeric acid	20	1888	5.16906228610541	Cell A
Cell A	1988-11-15	Valeric acid	110	1919	5.2539356605065	Cell A
Cell A	1988-12-15	Valeric acid	10	1949	5.33607118412047	Cell A
Cell A	1989-01-15	Valeric acid	10	1980	5.42094455852156	Cell A
Cell A	1989-03-15	Valeric acid	140	2039	5.58247775496235	Cell A
Cell A	1991-05-06	Valeric acid	37	2821	7.72347707049966	Cell A
Cell A	1991-07-07	Valeric acid	50	2883	7.89322381930185	Cell A
Cell A	1991-10-08	Valeric acid	50	2976	8.14784394250513	Cell A
Cell A	1992-01-22	Valeric acid	50	3082	8.43805612594114	Cell A
Cell A	1992-04-23	Valeric acid	50	3174	8.68993839835729	Cell A
Cell A	1992-07-16	Valeric acid	50	3258	8.91991786447639	Cell A
Cell A	1992-10-15	Valeric acid	50	3349	9.16906228610541	Cell A
Cell A	1993-01-15	Valeric acid	50	3441	9.42094455852156	Cell A
Cell A	1993-04-21	Valeric acid	67	3537	9.68377823408624	Cell A
Cell A	1993-07-15	Valeric acid	210	3622	9.91649555099247	Cell A
Cell A	1993-10-28	Valeric acid	86	3727	10.2039698836413	Cell A
Cell A	1994-01-26	Valeric acid	50	3817	10.4503764544832	Cell A
Cell A	1994-04-21	Valeric acid	50	3902	10.6830937713895	Cell A
Cell A	1994-07-13	Valeric acid	50	3985	10.9103353867214	Cell A
Cell A	1994-10-21	Valeric acid	50	4085	11.1841204654346	Cell A
Cell A	1995-01-25	Valeric acid	50	4181	11.4469541409993	Cell A
Cell A	1995-04-20	Valeric acid	50	4266	11.6796714579055	Cell A
Cell A	1995-07-19	Valeric acid	50	4356	11.9260780287474	Cell A
Cell A	1995-10-19	Valeric acid	50	4448	12.1779603011636	Cell A
Cell A	1996-01-26	Valeric acid	50	4547	12.4490075290897	Cell A
Cell A	1996-04-22	Valeric acid	50	4634	12.6872005475702	Cell A
Cell A	1996-07-15	Valeric acid	50	4718	12.9171800136893	Cell A
Cell A	1996-10-15	Valeric acid	50	4810	13.1690622861054	Cell A
Cell A	1997-01-22	Valeric acid	50	4909	13.4401095140315	Cell A
Cell A	1997-04-07	Valeric acid	50	4984	13.6454483230664	Cell A
Cell A	1997-07-01	Valeric acid	50	5069	13.8781656399726	Cell A
Cell A	1997-09-15	Valeric acid	50	5145	14.0862422997947	Cell A
Cell A	1998-01-15	Valeric acid	50	5267	14.4202600958248	Cell A
Cell A	1998-04-15	Valeric acid	50	5357	14.6666666666667	Cell A
Cell A	1998-07-15	Valeric acid	50	5448	14.9158110882957	Cell A
Cell A	1998-10-06	Valeric acid	50	5531	15.1430527036277	Cell A
Cell A	1999-01-15	Valeric acid	50	5632	15.419575633128	Cell A
Cell A	1999-04-15	Valeric acid	50	5722	15.6659822039699	Cell A
Cell A	1999-07-07	Valeric acid	50	5805	15.8932238193018	Cell A
Cell A	1999-10-07	Valeric acid	50	5897	16.145106091718	Cell A
Cell A	2000-01-06	Valeric acid	50	5988	16.394250513347	Cell A
Cell A	2000-04-04	Valeric acid	50	6077	16.6379192334018	Cell A
Cell A	2000-07-07	Valeric acid	5	6171	16.8952772073922	Cell A
Cell A	2000-10-03	Valeric acid	50	6259	17.1362080766598	Cell A
Cell A	2001-01-03	Valeric acid	50	6351	17.388090349076	Cell A
Cell A	2001-04-03	Valeric acid	50	6441	17.6344969199179	Cell A
Cell A	2001-07-05	Valeric acid	50	6534	17.8891170431211	Cell A
Cell A	2001-10-02	Valeric acid	50	6623	18.1327857631759	Cell A
Cell A	2002-01-03	Valeric acid	50	6716	18.3874058863792	Cell A
Cell A	2002-04-02	Valeric acid	10	6805	18.6310746064339	Cell A
Cell A	2002-07-02	Valeric acid	10	6896	18.880219028063	Cell A
Cell A	2002-10-02	Valeric acid	10	6988	19.1321013004791	Cell A
Cell A	2003-01-07	Valeric acid	10	7085	19.3976728268309	Cell A
Cell A	2003-04-02	Valeric acid	10	7170	19.6303901437372	Cell A
Cell A	2003-07-02	Valeric acid	10	7261	19.8795345653662	Cell A
Cell A	2003-10-07	Valeric acid	10	7358	20.145106091718	Cell A
Cell A	2004-01-06	Valeric acid	10	7449	20.394250513347	Cell A
Cell A	2004-04-06	Valeric acid	10	7540	20.643394934976	Cell A
Cell A	2004-07-07	Valeric acid	10	7632	20.8952772073922	Cell A
Cell A	2004-10-05	Valeric acid	10	7722	21.1416837782341	Cell A
Cell A	2005-01-04	Valeric acid	10	7813	21.3908281998631	Cell A
Cell A	2005-04-05	Valeric acid	10	7904	21.6399726214921	Cell A
Cell A	2005-07-06	Valeric acid	10	7996	21.8918548939083	Cell A
Cell A	2005-10-04	Valeric acid	10	8086	22.1382614647502	Cell A
Cell A	2006-01-04	Valeric acid	10	8178	22.3901437371663	Cell A
Cell A	2006-04-04	Valeric acid	10	8268	22.6365503080082	Cell A
Cell A	2006-07-11	Valeric acid	10	8366	22.9048596851472	Cell A
Cell A	2006-10-03	Valeric acid	25	8450	23.1348391512663	Cell A
Cell A	2007-01-03	Valeric acid	10	8542	23.3867214236824	Cell A
Cell A	2007-04-03	Valeric acid	10	8632	23.6331279945243	Cell A
Cell A	2007-07-10	Valeric acid	10	8730	23.9014373716632	Cell A
Cell A	2007-10-09	Valeric acid	10	8821	24.1505817932923	Cell A
Cell A	2008-01-08	Valeric acid	10	8912	24.3997262149213	Cell A
Cell A	2008-04-08	Valeric acid	10	9003	24.6488706365503	Cell A
Cell A	2008-07-08	Valeric acid	10	9094	24.8980150581793	Cell A
Cell A	2008-10-07	Valeric acid	10	9185	25.1471594798084	Cell A
Cell A	2009-01-06	Valeric acid	10	9276	25.3963039014374	Cell A
Cell A	2009-04-07	Valeric acid	25	9367	25.6454483230664	Cell A
Cell A	2009-07-07	Valeric acid	10	9458	25.8945927446954	Cell A
Cell A	2009-10-06	Valeric acid	10	9549	26.1437371663244	Cell A
Cell A	2010-01-12	Valeric acid	10	9647	26.4120465434634	Cell A
Cell A	2010-04-06	Valeric acid	10	9731	26.6420260095825	Cell A
Cell A	2010-07-13	Valeric acid	10	9829	26.9103353867214	Cell A
Cell A	2010-10-05	Valeric acid	10	9913	27.1403148528405	Cell A
Cell A	2011-01-04	Valeric acid	10	10004	27.3894592744695	Cell A
Cell A	2011-04-12	Valeric acid	10	10102	27.6577686516085	Cell A
Cell A	2011-07-12	Valeric acid	10	10193	27.9069130732375	Cell A
Cell A	2011-10-11	Valeric acid	10	10284	28.1560574948665	Cell A
Cell A	2012-01-10	Valeric acid	10	10375	28.4052019164955	Cell A
Cell A	2012-04-10	Valeric acid	10	10466	28.6543463381246	Cell A
Cell A	2012-07-10	Valeric acid	10	10557	28.9034907597536	Cell A
Cell A	2012-10-02	Valeric acid	10	10641	29.1334702258727	Cell A
Cell A	2013-01-08	Valeric acid	10	10739	29.4017796030116	Cell A
Cell A	2013-04-11	Valeric acid	10	10832	29.6563997262149	Cell A
Cell A	2013-07-09	Valeric acid	10	10921	29.9000684462697	Cell A
Cell A	2013-10-08	Valeric acid	10	11012	30.1492128678987	Cell A
Cell A	2014-01-09	Valeric acid	10	11105	30.403832991102	Cell A
Cell A	2014-04-08	Valeric acid	10	11194	30.6475017111567	Cell A
Cell A	2014-07-08	Valeric acid	10	11285	30.8966461327858	Cell A
Cell A	2014-10-07	Valeric acid	4	11376	31.1457905544148	Cell A
Cell A	2015-01-06	Valeric acid	4	11467	31.3949349760438	Cell A
Cell A	2015-04-07	Valeric acid	4	11558	31.6440793976728	Cell A
Cell A	2015-07-07	Valeric acid	4	11649	31.8932238193018	Cell A
Cell A	2015-10-06	Valeric acid	4	11740	32.1423682409309	Cell A
Cell A	2016-01-07	Valeric acid	2	11833	32.3969883641342	Cell A
Cell A	2016-04-05	Valeric acid	2	11922	32.6406570841889	Cell A
Cell A	2016-07-12	Valeric acid	2	12020	32.9089664613279	Cell A
Cell A	2016-10-04	Valeric acid	2	12104	33.138945927447	Cell A
Cell A	2017-01-11	Valeric acid	2	12203	33.409993155373	Cell A
Cell A	2017-04-04	Valeric acid	2	12286	33.637234770705	Cell A
Cell A	2017-07-11	Valeric acid	2	12384	33.9055441478439	Cell A
Cell A	2017-10-10	Valeric acid	2	12475	34.154688569473	Cell A
Cell A	2018-01-09	Valeric acid	2	12566	34.403832991102	Cell A
Cell A	2018-04-10	Valeric acid	2.8	12657	34.652977412731	Cell A
Cell A	2018-07-10	Valeric acid	2	12748	34.90212183436	Cell A
Cell A	2018-10-09	Valeric acid	2	12839	35.151266255989	Cell A
Cell A	2019-01-08	Valeric acid	2	12930	35.4004106776181	Cell A
Cell A	1991-10-08	Bicarbonate	4800	2976	8.14784394250513	Cell A
Cell A	1992-01-22	Bicarbonate	3000	3082	8.43805612594114	Cell A
Cell A	1992-04-23	Bicarbonate	3900	3174	8.68993839835729	Cell A
Cell A	1992-07-16	Bicarbonate	4300	3258	8.91991786447639	Cell A
Cell A	1993-10-28	Bicarbonate	3800	3727	10.2039698836413	Cell A
Cell A	1993-11-19	Bicarbonate	3000	3749	10.2642026009582	Cell A
Cell A	1993-12-10	Bicarbonate	2700	3770	10.321697467488	Cell A
Cell A	1994-01-26	Bicarbonate	3300	3817	10.4503764544832	Cell A
Cell A	1994-02-22	Bicarbonate	2000	3844	10.5242984257358	Cell A
Cell A	1994-03-15	Bicarbonate	2500	3865	10.5817932922656	Cell A
Cell A	1994-04-21	Bicarbonate	3000	3902	10.6830937713895	Cell A
Cell A	1994-05-11	Bicarbonate	2500	3922	10.7378507871321	Cell A
Cell A	1994-06-14	Bicarbonate	3900	3956	10.8309377138946	Cell A
Cell A	1994-07-13	Bicarbonate	3600	3985	10.9103353867214	Cell A
Cell A	1994-08-23	Bicarbonate	1300	4026	11.0225872689938	Cell A
Cell A	1994-09-13	Bicarbonate	3700	4047	11.0800821355236	Cell A
Cell A	1994-10-21	Bicarbonate	3900	4085	11.1841204654346	Cell A
Cell A	1994-11-18	Bicarbonate	3700	4113	11.2607802874743	Cell A
Cell A	1994-12-20	Bicarbonate	2400	4145	11.3483915126626	Cell A
Cell A	1995-01-25	Bicarbonate	2000	4181	11.4469541409993	Cell A
Cell A	1995-02-14	Bicarbonate	3200	4201	11.501711156742	Cell A
Cell A	1995-03-14	Bicarbonate	2000	4229	11.5783709787817	Cell A
Cell A	1995-04-20	Bicarbonate	3000	4266	11.6796714579055	Cell A
Cell A	1995-05-17	Bicarbonate	2400	4293	11.7535934291581	Cell A
Cell A	1995-06-15	Bicarbonate	3300	4322	11.8329911019849	Cell A
Cell A	1995-07-19	Bicarbonate	3800	4356	11.9260780287474	Cell A
Cell A	1995-08-15	Bicarbonate	4700	4383	12	Cell A
Cell A	1995-09-12	Bicarbonate	4200	4411	12.0766598220397	Cell A
Cell A	1995-10-19	Bicarbonate	2200	4448	12.1779603011636	Cell A
Cell A	1995-11-10	Bicarbonate	1600	4470	12.2381930184805	Cell A
Cell A	1995-12-15	Bicarbonate	2200	4505	12.3340177960301	Cell A
Cell A	1996-01-26	Bicarbonate	1400	4547	12.4490075290897	Cell A
Cell A	1996-02-20	Bicarbonate	1700	4572	12.517453798768	Cell A
Cell A	1996-03-19	Bicarbonate	1900	4600	12.5941136208077	Cell A
Cell A	1996-04-22	Bicarbonate	1800	4634	12.6872005475702	Cell A
Cell A	1996-05-22	Bicarbonate	1300	4664	12.7693360711841	Cell A
Cell A	1996-06-24	Bicarbonate	2000	4697	12.8596851471595	Cell A
Cell A	1996-07-15	Bicarbonate	2300	4718	12.9171800136893	Cell A
Cell A	1996-08-21	Bicarbonate	2500	4755	13.0184804928131	Cell A
Cell A	1996-09-15	Bicarbonate	1700	4780	13.0869267624914	Cell A
Cell A	1996-10-15	Bicarbonate	1600	4810	13.1690622861054	Cell A
Cell A	1996-11-11	Bicarbonate	1400	4837	13.242984257358	Cell A
Cell A	1996-12-10	Bicarbonate	1600	4866	13.3223819301848	Cell A
Cell A	1997-01-22	Bicarbonate	1800	4909	13.4401095140315	Cell A
Cell A	1997-02-11	Bicarbonate	1000	4929	13.4948665297741	Cell A
Cell A	1997-03-04	Bicarbonate	720	4950	13.5523613963039	Cell A
Cell A	1997-04-07	Bicarbonate	1400	4984	13.6454483230664	Cell A
Cell A	1997-05-01	Bicarbonate	1600	5008	13.7111567419576	Cell A
Cell A	1997-06-09	Bicarbonate	990	5047	13.8179329226557	Cell A
Cell A	1997-07-01	Bicarbonate	2400	5069	13.8781656399726	Cell A
Cell A	1997-08-15	Bicarbonate	3500	5114	14.0013689253936	Cell A
Cell A	1997-09-15	Bicarbonate	3100	5145	14.0862422997947	Cell A
Cell A	1997-10-15	Bicarbonate	3300	5175	14.1683778234086	Cell A
Cell A	1997-11-15	Bicarbonate	2100	5206	14.2532511978097	Cell A
Cell A	1997-12-15	Bicarbonate	2100	5236	14.3353867214237	Cell A
Cell A	1998-01-15	Bicarbonate	1500	5267	14.4202600958248	Cell A
Cell A	1998-02-15	Bicarbonate	710	5298	14.5051334702259	Cell A
Cell A	1998-03-15	Bicarbonate	1100	5326	14.5817932922656	Cell A
Cell A	1998-04-15	Bicarbonate	1900	5357	14.6666666666667	Cell A
Cell A	1998-05-08	Bicarbonate	2100	5380	14.7296372347707	Cell A
Cell A	1998-06-15	Bicarbonate	2000	5418	14.8336755646817	Cell A
Cell A	1998-07-15	Bicarbonate	2500	5448	14.9158110882957	Cell A
Cell A	1998-08-15	Bicarbonate	2700	5479	15.0006844626968	Cell A
Cell A	1998-09-02	Bicarbonate	2400	5497	15.0499657768652	Cell A
Cell A	1998-10-06	Bicarbonate	3000	5531	15.1430527036277	Cell A
Cell A	1998-11-03	Bicarbonate	2700	5559	15.2197125256674	Cell A
Cell A	1998-12-15	Bicarbonate	2680	5601	15.3347022587269	Cell A
Cell A	1999-01-15	Bicarbonate	1350	5632	15.419575633128	Cell A
Cell A	1999-02-02	Bicarbonate	1560	5650	15.4688569472964	Cell A
Cell A	1999-03-02	Bicarbonate	1220	5678	15.5455167693361	Cell A
Cell A	1999-04-15	Bicarbonate	1390	5722	15.6659822039699	Cell A
Cell A	1999-05-04	Bicarbonate	1940	5741	15.7180013689254	Cell A
Cell A	1999-06-02	Bicarbonate	2160	5770	15.7973990417522	Cell A
Cell A	1999-07-07	Bicarbonate	1990	5805	15.8932238193018	Cell A
Cell A	1999-08-03	Bicarbonate	2540	5832	15.9671457905544	Cell A
Cell A	1999-09-02	Bicarbonate	2250	5862	16.0492813141684	Cell A
Cell A	1999-10-07	Bicarbonate	1630	5897	16.145106091718	Cell A
Cell A	1999-11-02	Bicarbonate	1710	5923	16.2162902121834	Cell A
Cell A	1999-12-07	Bicarbonate	1210	5958	16.3121149897331	Cell A
Cell A	2000-01-06	Bicarbonate	1170	5988	16.394250513347	Cell A
Cell A	2000-02-02	Bicarbonate	1330	6015	16.4681724845996	Cell A
Cell A	2000-03-02	Bicarbonate	1540	6044	16.5475701574264	Cell A
Cell A	2000-04-04	Bicarbonate	1670	6077	16.6379192334018	Cell A
Cell A	2000-05-02	Bicarbonate	1520	6105	16.7145790554415	Cell A
Cell A	2000-06-06	Bicarbonate	2080	6140	16.8104038329911	Cell A
Cell A	2000-07-07	Bicarbonate	2490	6171	16.8952772073922	Cell A
Cell A	2000-08-03	Bicarbonate	1800	6198	16.9691991786448	Cell A
Cell A	2000-09-06	Bicarbonate	1560	6232	17.0622861054073	Cell A
Cell A	2000-10-03	Bicarbonate	1850	6259	17.1362080766598	Cell A
Cell A	2000-11-02	Bicarbonate	2590	6289	17.2183436002738	Cell A
Cell A	2000-12-04	Bicarbonate	1840	6321	17.305954825462	Cell A
Cell A	2001-01-03	Bicarbonate	2380	6351	17.388090349076	Cell A
Cell A	2001-02-02	Bicarbonate	1360	6381	17.4702258726899	Cell A
Cell A	2001-03-06	Bicarbonate	1110	6413	17.5578370978782	Cell A
Cell A	2001-04-03	Bicarbonate	1220	6441	17.6344969199179	Cell A
Cell A	2001-05-02	Bicarbonate	1720	6470	17.7138945927447	Cell A
Cell A	2001-06-05	Bicarbonate	1220	6504	17.8069815195072	Cell A
Cell A	2001-07-05	Bicarbonate	1740	6534	17.8891170431211	Cell A
Cell A	2001-08-02	Bicarbonate	1770	6562	17.9657768651608	Cell A
Cell A	2001-09-05	Bicarbonate	2260	6596	18.0588637919233	Cell A
Cell A	2001-10-02	Bicarbonate	2380	6623	18.1327857631759	Cell A
Cell A	2001-11-02	Bicarbonate	2570	6654	18.217659137577	Cell A
Cell A	2001-12-05	Bicarbonate	2820	6687	18.3080082135524	Cell A
Cell A	2002-01-03	Bicarbonate	2640	6716	18.3874058863792	Cell A
Cell A	2002-02-05	Bicarbonate	1680	6749	18.4777549623546	Cell A
Cell A	2002-03-05	Bicarbonate	1790	6777	18.5544147843943	Cell A
Cell A	2002-04-02	Bicarbonate	1280	6805	18.6310746064339	Cell A
Cell A	2002-05-02	Bicarbonate	1090	6835	18.7132101300479	Cell A
Cell A	2002-06-04	Bicarbonate	2040	6868	18.8035592060233	Cell A
Cell A	2002-07-02	Bicarbonate	2420	6896	18.880219028063	Cell A
Cell A	2002-08-02	Bicarbonate	2750	6927	18.9650924024641	Cell A
Cell A	2002-09-04	Bicarbonate	763	6960	19.0554414784394	Cell A
Cell A	2002-10-02	Bicarbonate	2270	6988	19.1321013004791	Cell A
Cell A	2002-11-05	Bicarbonate	1440	7022	19.2251882272416	Cell A
Cell A	2002-12-03	Bicarbonate	1510	7050	19.3018480492813	Cell A
Cell A	2003-01-07	Bicarbonate	1020	7085	19.3976728268309	Cell A
Cell A	2003-02-04	Bicarbonate	1590	7113	19.4743326488706	Cell A
Cell A	2003-03-04	Bicarbonate	934	7141	19.5509924709103	Cell A
Cell A	2003-04-02	Bicarbonate	928	7170	19.6303901437372	Cell A
Cell A	2003-05-02	Bicarbonate	1570	7200	19.7125256673511	Cell A
Cell A	2003-06-03	Bicarbonate	1250	7232	19.8001368925394	Cell A
Cell A	2003-07-02	Bicarbonate	1560	7261	19.8795345653662	Cell A
Cell A	2003-08-05	Bicarbonate	1780	7295	19.9726214921287	Cell A
Cell A	2003-09-03	Bicarbonate	1660	7324	20.0520191649555	Cell A
Cell A	2003-10-07	Bicarbonate	1660	7358	20.145106091718	Cell A
Cell A	2003-11-04	Bicarbonate	1420	7386	20.2217659137577	Cell A
Cell A	2003-12-02	Bicarbonate	1200	7414	20.2984257357974	Cell A
Cell A	2004-01-06	Bicarbonate	1060	7449	20.394250513347	Cell A
Cell A	2004-02-03	Bicarbonate	1620	7477	20.4709103353867	Cell A
Cell A	2004-03-02	Bicarbonate	1690	7505	20.5475701574264	Cell A
Cell A	2004-04-06	Bicarbonate	1100	7540	20.643394934976	Cell A
Cell A	2004-05-04	Bicarbonate	1490	7568	20.7200547570157	Cell A
Cell A	2004-06-02	Bicarbonate	1890	7597	20.7994524298426	Cell A
Cell A	2004-07-07	Bicarbonate	1950	7632	20.8952772073922	Cell A
Cell A	2004-08-03	Bicarbonate	2310	7659	20.9691991786448	Cell A
Cell A	2004-09-08	Bicarbonate	2430	7695	21.0677618069815	Cell A
Cell A	2004-10-05	Bicarbonate	2420	7722	21.1416837782341	Cell A
Cell A	2004-11-02	Bicarbonate	2500	7750	21.2183436002738	Cell A
Cell A	2004-12-02	Bicarbonate	951	7780	21.3004791238877	Cell A
Cell A	2005-01-04	Bicarbonate	1310	7813	21.3908281998631	Cell A
Cell A	2005-02-02	Bicarbonate	1740	7842	21.4702258726899	Cell A
Cell A	2005-03-02	Bicarbonate	1180	7870	21.5468856947296	Cell A
Cell A	2005-04-05	Bicarbonate	1300	7904	21.6399726214921	Cell A
Cell A	2005-05-03	Bicarbonate	1720	7932	21.7166324435318	Cell A
Cell A	2005-06-02	Bicarbonate	1750	7962	21.7987679671458	Cell A
Cell A	2005-07-06	Bicarbonate	1980	7996	21.8918548939083	Cell A
Cell A	2005-08-02	Bicarbonate	1900	8023	21.9657768651608	Cell A
Cell A	2005-09-07	Bicarbonate	2230	8059	22.0643394934976	Cell A
Cell A	2005-10-04	Bicarbonate	2210	8086	22.1382614647502	Cell A
Cell A	2005-11-02	Bicarbonate	1140	8115	22.217659137577	Cell A
Cell A	2005-12-06	Bicarbonate	950	8149	22.3107460643395	Cell A
Cell A	2006-01-04	Bicarbonate	842	8178	22.3901437371663	Cell A
Cell A	2006-02-02	Bicarbonate	1010	8207	22.4695414099932	Cell A
Cell A	2006-03-02	Bicarbonate	1360	8235	22.5462012320329	Cell A
Cell A	2006-04-04	Bicarbonate	1540	8268	22.6365503080082	Cell A
Cell A	2006-05-02	Bicarbonate	1700	8296	22.7132101300479	Cell A
Cell A	2006-06-06	Bicarbonate	1920	8331	22.8090349075975	Cell A
Cell A	2006-07-11	Bicarbonate	1700	8366	22.9048596851472	Cell A
Cell A	2006-08-02	Bicarbonate	1800	8388	22.9650924024641	Cell A
Cell A	2006-09-06	Bicarbonate	598	8423	23.0609171800137	Cell A
Cell A	2006-10-03	Bicarbonate	1550	8450	23.1348391512663	Cell A
Cell A	2006-11-02	Bicarbonate	1030	8480	23.2169746748802	Cell A
Cell A	2006-12-05	Bicarbonate	1070	8513	23.3073237508556	Cell A
Cell A	2007-01-03	Bicarbonate	855	8542	23.3867214236824	Cell A
Cell A	2007-02-02	Bicarbonate	1190	8572	23.4688569472964	Cell A
Cell A	2007-03-06	Bicarbonate	1030	8604	23.5564681724846	Cell A
Cell A	2007-04-03	Bicarbonate	1230	8632	23.6331279945243	Cell A
Cell A	2007-05-02	Bicarbonate	1300	8661	23.7125256673511	Cell A
Cell A	2007-06-05	Bicarbonate	1550	8695	23.8056125941136	Cell A
Cell A	2007-07-10	Bicarbonate	1780	8730	23.9014373716632	Cell A
Cell A	2007-08-02	Bicarbonate	1880	8753	23.9644079397673	Cell A
Cell A	2007-09-05	Bicarbonate	1960	8787	24.0574948665298	Cell A
Cell A	2007-10-09	Bicarbonate	2390	8821	24.1505817932923	Cell A
Cell A	2007-11-06	Bicarbonate	1070	8849	24.227241615332	Cell A
Cell A	2007-12-04	Bicarbonate	995	8877	24.3039014373717	Cell A
Cell A	2008-01-08	Bicarbonate	935	8912	24.3997262149213	Cell A
Cell A	2008-02-05	Bicarbonate	874	8940	24.476386036961	Cell A
Cell A	2008-03-04	Bicarbonate	1110	8968	24.5530458590007	Cell A
Cell A	2008-04-08	Bicarbonate	1090	9003	24.6488706365503	Cell A
Cell A	2008-05-06	Bicarbonate	1580	9031	24.72553045859	Cell A
Cell A	2008-06-03	Bicarbonate	1570	9059	24.8021902806297	Cell A
Cell A	2008-07-08	Bicarbonate	1650	9094	24.8980150581793	Cell A
Cell A	2008-08-05	Bicarbonate	1800	9122	24.974674880219	Cell A
Cell A	2008-09-03	Bicarbonate	2000	9151	25.0540725530459	Cell A
Cell A	2008-10-07	Bicarbonate	2090	9185	25.1471594798084	Cell A
Cell A	2008-11-04	Bicarbonate	2220	9213	25.223819301848	Cell A
Cell A	2008-12-02	Bicarbonate	473	9241	25.3004791238877	Cell A
Cell A	2009-01-06	Bicarbonate	937	9276	25.3963039014374	Cell A
Cell A	2009-02-03	Bicarbonate	1050	9304	25.4729637234771	Cell A
Cell A	2009-03-03	Bicarbonate	1010	9332	25.5496235455168	Cell A
Cell A	2009-04-07	Bicarbonate	706	9367	25.6454483230664	Cell A
Cell A	2009-05-05	Bicarbonate	780	9395	25.7221081451061	Cell A
Cell A	2009-06-02	Bicarbonate	1040	9423	25.7987679671458	Cell A
Cell A	2009-07-07	Bicarbonate	1140	9458	25.8945927446954	Cell A
Cell A	2009-08-04	Bicarbonate	759	9486	25.9712525667351	Cell A
Cell A	2009-09-01	Bicarbonate	744	9514	26.0479123887748	Cell A
Cell A	2009-10-06	Bicarbonate	1020	9549	26.1437371663244	Cell A
Cell A	2009-11-03	Bicarbonate	616	9577	26.2203969883641	Cell A
Cell A	2009-12-01	Bicarbonate	613	9605	26.2970568104038	Cell A
Cell A	2010-01-12	Bicarbonate	964	9647	26.4120465434634	Cell A
Cell A	2010-02-02	Bicarbonate	879	9668	26.4695414099932	Cell A
Cell A	2010-03-02	Bicarbonate	463	9696	26.5462012320329	Cell A
Cell A	2010-04-06	Bicarbonate	727	9731	26.6420260095825	Cell A
Cell A	2010-05-04	Bicarbonate	932	9759	26.7186858316222	Cell A
Cell A	2010-06-01	Bicarbonate	1110	9787	26.7953456536619	Cell A
Cell A	2010-07-13	Bicarbonate	532	9829	26.9103353867214	Cell A
Cell A	2010-08-10	Bicarbonate	1130	9857	26.9869952087611	Cell A
Cell A	2010-09-07	Bicarbonate	1280	9885	27.0636550308008	Cell A
Cell A	2010-10-05	Bicarbonate	343	9913	27.1403148528405	Cell A
Cell A	2010-11-02	Bicarbonate	1010	9941	27.2169746748802	Cell A
Cell A	2010-12-07	Bicarbonate	1060	9976	27.3127994524298	Cell A
Cell A	2011-01-04	Bicarbonate	900	10004	27.3894592744695	Cell A
Cell A	2011-02-07	Bicarbonate	815	10038	27.482546201232	Cell A
Cell A	2011-03-07	Bicarbonate	413	10066	27.5592060232717	Cell A
Cell A	2011-04-12	Bicarbonate	852	10102	27.6577686516085	Cell A
Cell A	2011-05-03	Bicarbonate	872	10123	27.7152635181383	Cell A
Cell A	2011-06-01	Bicarbonate	1490	10152	27.7946611909651	Cell A
Cell A	2011-07-12	Bicarbonate	1470	10193	27.9069130732375	Cell A
Cell A	2011-08-03	Bicarbonate	1640	10215	27.9671457905544	Cell A
Cell A	2011-09-06	Bicarbonate	973	10249	28.0602327173169	Cell A
Cell A	2011-10-11	Bicarbonate	870	10284	28.1560574948665	Cell A
Cell A	2011-11-03	Bicarbonate	759	10307	28.2190280629706	Cell A
Cell A	2011-12-08	Bicarbonate	386	10342	28.3148528405202	Cell A
Cell A	2012-01-10	Bicarbonate	765	10375	28.4052019164955	Cell A
Cell A	2012-02-03	Bicarbonate	774	10399	28.4709103353867	Cell A
Cell A	2012-03-12	Bicarbonate	759	10437	28.5749486652977	Cell A
Cell A	2012-04-10	Bicarbonate	1320	10466	28.6543463381246	Cell A
Cell A	2012-05-02	Bicarbonate	3000	10488	28.7145790554415	Cell A
Cell A	2012-06-07	Bicarbonate	1590	10524	28.8131416837782	Cell A
Cell A	2012-07-10	Bicarbonate	1610	10557	28.9034907597536	Cell A
Cell A	2012-08-01	Bicarbonate	1680	10579	28.9637234770705	Cell A
Cell A	2012-09-05	Bicarbonate	1890	10614	29.0595482546201	Cell A
Cell A	2012-10-02	Bicarbonate	2510	10641	29.1334702258727	Cell A
Cell A	2012-11-05	Bicarbonate	563	10675	29.2265571526352	Cell A
Cell A	2012-12-12	Bicarbonate	453	10712	29.3278576317591	Cell A
Cell A	2013-01-08	Bicarbonate	760	10739	29.4017796030116	Cell A
Cell A	2013-02-07	Bicarbonate	677	10769	29.4839151266256	Cell A
Cell A	2013-03-04	Bicarbonate	690	10794	29.5523613963039	Cell A
Cell A	2013-04-11	Bicarbonate	792	10832	29.6563997262149	Cell A
Cell A	2013-05-08	Bicarbonate	951	10859	29.7303216974675	Cell A
Cell A	2013-06-04	Bicarbonate	1240	10886	29.8042436687201	Cell A
Cell A	2013-07-09	Bicarbonate	977	10921	29.9000684462697	Cell A
Cell A	2013-08-06	Bicarbonate	1290	10949	29.9767282683094	Cell A
Cell A	2013-09-09	Bicarbonate	1270	10983	30.0698151950719	Cell A
Cell A	2013-10-08	Bicarbonate	1010	11012	30.1492128678987	Cell A
Cell A	2013-11-08	Bicarbonate	1020	11043	30.2340862422998	Cell A
Cell A	2013-12-10	Bicarbonate	415	11075	30.321697467488	Cell A
Cell A	2014-01-09	Bicarbonate	678	11105	30.403832991102	Cell A
Cell A	2014-02-10	Bicarbonate	694	11137	30.4914442162902	Cell A
Cell A	2014-03-12	Bicarbonate	634	11167	30.5735797399042	Cell A
Cell A	2014-04-08	Bicarbonate	604	11194	30.6475017111567	Cell A
Cell A	2014-05-02	Bicarbonate	518	11218	30.7132101300479	Cell A
Cell A	2014-06-13	Bicarbonate	1050	11260	30.8281998631075	Cell A
Cell A	2014-07-08	Bicarbonate	1090	11285	30.8966461327858	Cell A
Cell A	2014-08-08	Bicarbonate	1210	11316	30.9815195071869	Cell A
Cell A	2014-09-12	Bicarbonate	1460	11351	31.0773442847365	Cell A
Cell A	2014-10-07	Bicarbonate	857	11376	31.1457905544148	Cell A
Cell A	2014-11-10	Bicarbonate	576	11410	31.2388774811773	Cell A
Cell A	2014-12-08	Bicarbonate	409	11438	31.315537303217	Cell A
Cell A	2015-01-06	Bicarbonate	571	11467	31.3949349760438	Cell A
Cell A	2015-02-09	Bicarbonate	676	11501	31.4880219028063	Cell A
Cell A	2015-03-06	Bicarbonate	609	11526	31.5564681724846	Cell A
Cell A	2015-04-07	Bicarbonate	763	11558	31.6440793976728	Cell A
Cell A	2015-05-06	Bicarbonate	827	11587	31.7234770704997	Cell A
Cell A	2015-06-09	Bicarbonate	522	11621	31.8165639972622	Cell A
Cell A	2015-07-07	Bicarbonate	771	11649	31.8932238193018	Cell A
Cell A	2015-08-11	Bicarbonate	1100	11684	31.9890485968515	Cell A
Cell A	2015-09-09	Bicarbonate	1180	11713	32.0684462696783	Cell A
Cell A	2015-10-06	Bicarbonate	412	11740	32.1423682409309	Cell A
Cell A	2015-11-03	Bicarbonate	848	11768	32.2190280629706	Cell A
Cell A	2015-12-08	Bicarbonate	806	11803	32.3148528405202	Cell A
Cell A	2016-01-07	Bicarbonate	788	11833	32.3969883641342	Cell A
Cell A	2016-02-10	Bicarbonate	501	11867	32.4900752908966	Cell A
Cell A	2016-03-03	Bicarbonate	585	11889	32.5503080082136	Cell A
Cell A	2016-04-05	Bicarbonate	893	11922	32.6406570841889	Cell A
Cell A	2016-05-05	Bicarbonate	627	11952	32.7227926078029	Cell A
Cell A	2016-06-07	Bicarbonate	955	11985	32.8131416837782	Cell A
Cell A	2016-07-12	Bicarbonate	1120	12020	32.9089664613279	Cell A
Cell A	2016-08-03	Bicarbonate	1110	12042	32.9691991786448	Cell A
Cell A	2016-09-14	Bicarbonate	1510	12084	33.0841889117043	Cell A
Cell A	2016-10-04	Bicarbonate	474	12104	33.138945927447	Cell A
Cell A	2016-11-07	Bicarbonate	1030	12138	33.2320328542094	Cell A
Cell A	2016-12-12	Bicarbonate	950	12173	33.3278576317591	Cell A
Cell A	2017-01-11	Bicarbonate	602	12203	33.409993155373	Cell A
Cell A	2017-02-08	Bicarbonate	907	12231	33.4866529774127	Cell A
Cell A	2017-03-13	Bicarbonate	815	12264	33.5770020533881	Cell A
Cell A	2017-04-04	Bicarbonate	718	12286	33.637234770705	Cell A
Cell A	2017-05-04	Bicarbonate	972	12316	33.719370294319	Cell A
Cell A	2017-06-13	Bicarbonate	991	12356	33.8288843258042	Cell A
Cell A	2017-07-11	Bicarbonate	1300	12384	33.9055441478439	Cell A
Cell A	2017-08-09	Bicarbonate	448	12413	33.9849418206708	Cell A
Cell A	2017-09-13	Bicarbonate	766	12448	34.0807665982204	Cell A
Cell A	2017-10-10	Bicarbonate	1220	12475	34.154688569473	Cell A
Cell A	2017-11-13	Bicarbonate	583	12509	34.2477754962355	Cell A
Cell A	2017-12-11	Bicarbonate	957	12537	34.3244353182752	Cell A
Cell A	2018-01-09	Bicarbonate	1220	12566	34.403832991102	Cell A
Cell A	2018-02-07	Bicarbonate	674	12595	34.4832306639288	Cell A
Cell A	2018-03-13	Bicarbonate	561	12629	34.5763175906913	Cell A
Cell A	2018-04-10	Bicarbonate	778	12657	34.652977412731	Cell A
Cell A	2018-05-08	Bicarbonate	866	12685	34.7296372347707	Cell A
Cell A	2018-06-13	Bicarbonate	524	12721	34.8281998631075	Cell A
Cell A	2018-07-10	Bicarbonate	1060	12748	34.90212183436	Cell A
Cell A	2018-08-09	Bicarbonate	1070	12778	34.984257357974	Cell A
Cell A	2018-09-11	Bicarbonate	461	12811	35.0746064339493	Cell A
Cell A	2018-10-09	Bicarbonate	737	12839	35.151266255989	Cell A
Cell A	2018-11-06	Bicarbonate	466	12867	35.2279260780287	Cell A
Cell A	2018-12-12	Bicarbonate	931	12903	35.3264887063655	Cell A
Cell A	2019-01-08	Bicarbonate	594	12930	35.4004106776181	Cell A
Cell A	2019-02-12	Bicarbonate	543	12965	35.4962354551677	Cell A
Cell B	1985-01-08	Acetic acid	203	495	1.35523613963039	Cell B
Cell B	1986-04-18	Acetic acid	2800	960	2.62833675564682	Cell B
Cell B	1986-10-21	Acetic acid	5690	1146	3.13757700205339	Cell B
Cell B	1986-11-01	Acetic acid	6300	1157	3.16769336071184	Cell B
Cell B	1986-12-02	Acetic acid	6500	1188	3.25256673511294	Cell B
Cell B	1987-01-02	Acetic acid	6200	1219	3.33744010951403	Cell B
Cell B	1987-02-02	Acetic acid	4650	1250	3.42231348391513	Cell B
Cell B	1987-03-05	Acetic acid	5040	1281	3.50718685831622	Cell B
Cell B	1987-04-05	Acetic acid	4590	1312	3.59206023271732	Cell B
Cell B	1987-05-01	Acetic acid	2620	1338	3.66324435318275	Cell B
Cell B	1987-06-01	Acetic acid	5400	1369	3.74811772758385	Cell B
Cell B	1987-07-02	Acetic acid	5580	1400	3.83299110198494	Cell B
Cell B	1987-08-02	Acetic acid	5220	1431	3.91786447638604	Cell B
Cell B	1987-09-02	Acetic acid	5080	1462	4.00273785078713	Cell B
Cell B	1987-10-03	Acetic acid	3680	1493	4.08761122518823	Cell B
Cell B	1987-11-01	Acetic acid	5100	1522	4.16700889801506	Cell B
Cell B	1987-12-02	Acetic acid	5420	1553	4.25188227241615	Cell B
Cell B	1988-01-02	Acetic acid	4570	1584	4.33675564681725	Cell B
Cell B	1988-02-02	Acetic acid	5020	1615	4.42162902121834	Cell B
Cell B	1988-03-04	Acetic acid	5020	1646	4.50650239561944	Cell B
Cell B	1988-04-04	Acetic acid	4870	1677	4.59137577002053	Cell B
Cell B	1988-05-01	Acetic acid	4960	1704	4.6652977412731	Cell B
Cell B	1988-06-01	Acetic acid	3860	1735	4.7501711156742	Cell B
Cell B	1988-07-02	Acetic acid	4800	1766	4.83504449007529	Cell B
Cell B	1988-08-02	Acetic acid	4900	1797	4.91991786447639	Cell B
Cell B	1988-09-02	Acetic acid	4530	1828	5.00479123887748	Cell B
Cell B	1988-10-11	Acetic acid	4540	1867	5.11156741957563	Cell B
Cell B	1988-11-01	Acetic acid	3820	1888	5.16906228610541	Cell B
Cell B	1988-12-02	Acetic acid	3560	1919	5.2539356605065	Cell B
Cell B	1989-01-01	Acetic acid	4030	1949	5.33607118412047	Cell B
Cell B	1989-02-01	Acetic acid	3540	1980	5.42094455852156	Cell B
Cell B	1989-04-15	Acetic acid	3240	2053	5.6208076659822	Cell B
Cell B	1989-07-01	Acetic acid	3040	2130	5.83162217659138	Cell B
Cell B	1989-10-04	Acetic acid	2430	2225	6.09171800136893	Cell B
Cell B	1990-01-04	Acetic acid	1370	2317	6.34360027378508	Cell B
Cell B	1990-07-01	Acetic acid	870	2495	6.83093771389459	Cell B
Cell B	1990-10-15	Acetic acid	420	2601	7.1211498973306	Cell B
Cell B	1991-01-09	Acetic acid	390	2687	7.35660506502396	Cell B
Cell B	1991-02-10	Acetic acid	473	2719	7.44421629021218	Cell B
Cell B	1991-03-14	Acetic acid	497	2751	7.53182751540041	Cell B
Cell B	1991-05-17	Acetic acid	180	2815	7.70704996577687	Cell B
Cell B	1991-07-20	Acetic acid	54	2879	7.88227241615332	Cell B
Cell B	1991-10-24	Acetic acid	50	2975	8.145106091718	Cell B
Cell B	1992-01-28	Acetic acid	210	3071	8.40793976728268	Cell B
Cell B	1992-04-01	Acetic acid	130	3135	8.58316221765914	Cell B
Cell B	1992-07-06	Acetic acid	50	3231	8.84599589322382	Cell B
Cell B	1992-10-10	Acetic acid	50	3327	9.1088295687885	Cell B
Cell B	1993-01-15	Acetic acid	50	3424	9.37440109514031	Cell B
Cell B	1993-04-21	Acetic acid	50	3520	9.637234770705	Cell B
Cell B	1993-07-15	Acetic acid	50	3605	9.86995208761122	Cell B
Cell B	1993-10-29	Acetic acid	50	3711	10.1601642710472	Cell B
Cell B	1994-01-26	Acetic acid	50	3800	10.403832991102	Cell B
Cell B	1994-04-21	Acetic acid	87	3885	10.6365503080082	Cell B
Cell B	1994-07-13	Acetic acid	50	3968	10.8637919233402	Cell B
Cell B	1994-10-21	Acetic acid	50	4068	11.1375770020534	Cell B
Cell B	1995-01-25	Acetic acid	50	4164	11.4004106776181	Cell B
Cell B	1995-04-15	Acetic acid	50	4244	11.6194387405886	Cell B
Cell B	1995-07-19	Acetic acid	50	4339	11.8795345653662	Cell B
Cell B	1995-10-19	Acetic acid	50	4431	12.1314168377823	Cell B
Cell B	1996-01-26	Acetic acid	50	4530	12.4024640657084	Cell B
Cell B	1996-04-15	Acetic acid	50	4610	12.621492128679	Cell B
Cell B	1996-07-15	Acetic acid	50	4701	12.870636550308	Cell B
Cell B	1996-10-15	Acetic acid	50	4793	13.1225188227242	Cell B
Cell B	1997-01-22	Acetic acid	50	4892	13.3935660506502	Cell B
Cell B	1997-04-30	Acetic acid	50	4990	13.6618754277892	Cell B
Cell B	1997-07-01	Acetic acid	50	5052	13.8316221765914	Cell B
Cell B	1997-09-15	Acetic acid	50	5128	14.0396988364134	Cell B
Cell B	1998-01-15	Acetic acid	50	5250	14.3737166324435	Cell B
Cell B	1998-04-07	Acetic acid	50	5332	14.5982203969884	Cell B
Cell B	1998-07-15	Acetic acid	50	5431	14.8692676249144	Cell B
Cell B	1998-10-06	Acetic acid	50	5514	15.0965092402464	Cell B
Cell B	1999-01-05	Acetic acid	50	5605	15.3456536618754	Cell B
Cell B	1999-04-15	Acetic acid	50	5705	15.6194387405886	Cell B
Cell B	1999-07-07	Acetic acid	50	5788	15.8466803559206	Cell B
Cell B	1999-10-07	Acetic acid	50	5880	16.0985626283368	Cell B
Cell B	2000-01-06	Acetic acid	50	5971	16.3477070499658	Cell B
Cell B	2000-04-04	Acetic acid	50	6060	16.5913757700205	Cell B
Cell B	2000-07-07	Acetic acid	2.5	6154	16.848733744011	Cell B
Cell B	2000-10-04	Acetic acid	1500	6243	17.0924024640657	Cell B
Cell B	2000-01-06	Acetic acid	50	5971	16.3477070499658	Cell B
Cell B	2001-04-03	Acetic acid	50	6424	17.5879534565366	Cell B
Cell B	2001-07-05	Acetic acid	50	6517	17.8425735797399	Cell B
Cell B	2001-10-02	Acetic acid	50	6606	18.0862422997947	Cell B
Cell B	2002-01-03	Acetic acid	50	6699	18.3408624229979	Cell B
Cell B	2002-04-02	Acetic acid	10	6788	18.5845311430527	Cell B
Cell B	2002-07-09	Acetic acid	10	6886	18.8528405201916	Cell B
Cell B	2002-10-02	Acetic acid	10	6971	19.0855578370979	Cell B
Cell B	2003-01-07	Acetic acid	10	7068	19.3511293634497	Cell B
Cell B	2003-04-02	Acetic acid	10	7153	19.5838466803559	Cell B
Cell B	2003-07-02	Acetic acid	10	7244	19.8329911019849	Cell B
Cell B	2003-10-07	Acetic acid	10	7341	20.0985626283368	Cell B
Cell B	2004-01-06	Acetic acid	10	7432	20.3477070499658	Cell B
Cell B	2004-04-06	Acetic acid	10	7523	20.5968514715948	Cell B
Cell B	2004-07-07	Acetic acid	10	7615	20.848733744011	Cell B
Cell B	2004-10-05	Acetic acid	10	7705	21.0951403148528	Cell B
Cell B	2005-01-04	Acetic acid	10	7796	21.3442847364819	Cell B
Cell B	2005-04-05	Acetic acid	10	7887	21.5934291581109	Cell B
Cell B	2005-07-06	Acetic acid	10	7979	21.845311430527	Cell B
Cell B	2005-10-04	Acetic acid	10	8069	22.0917180013689	Cell B
Cell B	2006-01-04	Acetic acid	10	8161	22.3436002737851	Cell B
Cell B	2006-04-04	Acetic acid	10	8251	22.590006844627	Cell B
Cell B	2006-07-11	Acetic acid	10	8349	22.8583162217659	Cell B
Cell B	2006-10-03	Acetic acid	25	8433	23.088295687885	Cell B
Cell B	2007-01-03	Acetic acid	10	8525	23.3401779603012	Cell B
Cell B	2007-04-03	Acetic acid	10	8615	23.5865845311431	Cell B
Cell B	2007-07-10	Acetic acid	10.4	8713	23.854893908282	Cell B
Cell B	2007-10-09	Acetic acid	10	8804	24.104038329911	Cell B
Cell B	2008-01-08	Acetic acid	10	8895	24.35318275154	Cell B
Cell B	2008-04-08	Acetic acid	10	8986	24.6023271731691	Cell B
Cell B	2008-07-08	Acetic acid	10	9077	24.8514715947981	Cell B
Cell B	2008-10-07	Acetic acid	10	9168	25.1006160164271	Cell B
Cell B	2009-01-06	Acetic acid	10	9259	25.3497604380561	Cell B
Cell B	2009-04-07	Acetic acid	25	9350	25.5989048596851	Cell B
Cell B	2009-07-07	Acetic acid	10	9441	25.8480492813142	Cell B
Cell B	2009-10-06	Acetic acid	10	9532	26.0971937029432	Cell B
Cell B	2010-01-12	Acetic acid	10	9630	26.3655030800821	Cell B
Cell B	2010-04-06	Acetic acid	10	9714	26.5954825462012	Cell B
Cell B	2010-07-13	Acetic acid	10	9812	26.8637919233402	Cell B
Cell B	2010-10-05	Acetic acid	10	9896	27.0937713894593	Cell B
Cell B	2011-01-04	Acetic acid	10	9987	27.3429158110883	Cell B
Cell B	2011-04-12	Acetic acid	10	10085	27.6112251882272	Cell B
Cell B	2011-07-12	Acetic acid	10	10176	27.8603696098563	Cell B
Cell B	2011-10-11	Acetic acid	10	10267	28.1095140314853	Cell B
Cell B	2012-01-10	Acetic acid	10	10358	28.3586584531143	Cell B
Cell B	2012-04-10	Acetic acid	10	10449	28.6078028747433	Cell B
Cell B	2012-07-10	Acetic acid	10	10540	28.8569472963723	Cell B
Cell B	2012-10-02	Acetic acid	10	10624	29.0869267624914	Cell B
Cell B	2013-01-08	Acetic acid	10	10722	29.3552361396304	Cell B
Cell B	2013-04-11	Acetic acid	10	10815	29.6098562628337	Cell B
Cell B	2013-07-09	Acetic acid	10	10904	29.8535249828884	Cell B
Cell B	2013-10-08	Acetic acid	10	10995	30.1026694045175	Cell B
Cell B	2014-01-09	Acetic acid	10	11088	30.3572895277207	Cell B
Cell B	2014-04-08	Acetic acid	10	11177	30.6009582477755	Cell B
Cell B	2014-07-08	Acetic acid	10	11268	30.8501026694045	Cell B
Cell B	2014-10-07	Acetic acid	2	11359	31.0992470910335	Cell B
Cell B	2015-01-06	Acetic acid	2	11450	31.3483915126626	Cell B
Cell B	2015-04-07	Acetic acid	2	11541	31.5975359342916	Cell B
Cell B	2015-07-07	Acetic acid	2	11632	31.8466803559206	Cell B
Cell B	2015-10-06	Acetic acid	2	11723	32.0958247775496	Cell B
Cell B	2016-01-07	Acetic acid	2	11816	32.3504449007529	Cell B
Cell B	2016-04-05	Acetic acid	2	11905	32.5941136208077	Cell B
Cell B	2016-07-12	Acetic acid	2	12003	32.8624229979466	Cell B
Cell B	2016-10-04	Acetic acid	2	12087	33.0924024640657	Cell B
Cell B	2017-01-11	Acetic acid	2	12186	33.3634496919918	Cell B
Cell B	2017-04-04	Acetic acid	2	12269	33.5906913073238	Cell B
Cell B	2017-07-11	Acetic acid	2	12367	33.8590006844627	Cell B
Cell B	2017-10-10	Acetic acid	2	12458	34.1081451060917	Cell B
Cell B	2018-01-09	Acetic acid	2	12549	34.3572895277207	Cell B
Cell B	2018-04-10	Acetic acid	6.2	12640	34.6064339493498	Cell B
Cell B	2018-07-10	Acetic acid	2	12731	34.8555783709788	Cell B
Cell B	2018-10-09	Acetic acid	4.2	12822	35.1047227926078	Cell B
Cell B	2019-01-08	Acetic acid	7.4	12913	35.3538672142368	Cell B
Cell B	1985-01-08	Propionic acid	655	495	1.35523613963039	Cell B
Cell B	1985-05-12	Propionic acid	9	619	1.69472963723477	Cell B
Cell B	1986-04-18	Propionic acid	1800	960	2.62833675564682	Cell B
Cell B	1986-10-21	Propionic acid	2190	1146	3.13757700205339	Cell B
Cell B	1986-11-01	Propionic acid	2210	1157	3.16769336071184	Cell B
Cell B	1986-12-02	Propionic acid	200	1188	3.25256673511294	Cell B
Cell B	1987-01-02	Propionic acid	2000	1219	3.33744010951403	Cell B
Cell B	1987-02-02	Propionic acid	1680	1250	3.42231348391513	Cell B
Cell B	1987-03-05	Propionic acid	1870	1281	3.50718685831622	Cell B
Cell B	1987-04-05	Propionic acid	1670	1312	3.59206023271732	Cell B
Cell B	1987-05-01	Propionic acid	1640	1338	3.66324435318275	Cell B
Cell B	1987-06-01	Propionic acid	2070	1369	3.74811772758385	Cell B
Cell B	1987-07-02	Propionic acid	2060	1400	3.83299110198494	Cell B
Cell B	1987-08-02	Propionic acid	1920	1431	3.91786447638604	Cell B
Cell B	1987-09-02	Propionic acid	1820	1462	4.00273785078713	Cell B
Cell B	1987-10-03	Propionic acid	1600	1493	4.08761122518823	Cell B
Cell B	1987-11-01	Propionic acid	1980	1522	4.16700889801506	Cell B
Cell B	1987-12-02	Propionic acid	1800	1553	4.25188227241615	Cell B
Cell B	1988-01-02	Propionic acid	1590	1584	4.33675564681725	Cell B
Cell B	1988-02-02	Propionic acid	1870	1615	4.42162902121834	Cell B
Cell B	1988-03-04	Propionic acid	1820	1646	4.50650239561944	Cell B
Cell B	1988-04-04	Propionic acid	1750	1677	4.59137577002053	Cell B
Cell B	1988-05-01	Propionic acid	1550	1704	4.6652977412731	Cell B
Cell B	1988-06-01	Propionic acid	1350	1735	4.7501711156742	Cell B
Cell B	1988-07-02	Propionic acid	1840	1766	4.83504449007529	Cell B
Cell B	1988-08-02	Propionic acid	1820	1797	4.91991786447639	Cell B
Cell B	1988-09-02	Propionic acid	1700	1828	5.00479123887748	Cell B
Cell B	1988-10-11	Propionic acid	1650	1867	5.11156741957563	Cell B
Cell B	1988-11-01	Propionic acid	1440	1888	5.16906228610541	Cell B
Cell B	1988-12-02	Propionic acid	1410	1919	5.2539356605065	Cell B
Cell B	1989-01-01	Propionic acid	1580	1949	5.33607118412047	Cell B
Cell B	1989-02-01	Propionic acid	1480	1980	5.42094455852156	Cell B
Cell B	1989-04-15	Propionic acid	1260	2053	5.6208076659822	Cell B
Cell B	1989-07-01	Propionic acid	1190	2130	5.83162217659138	Cell B
Cell B	1989-10-04	Propionic acid	800	2225	6.09171800136893	Cell B
Cell B	1990-01-04	Propionic acid	580	2317	6.34360027378508	Cell B
Cell B	1990-07-01	Propionic acid	390	2495	6.83093771389459	Cell B
Cell B	1990-10-15	Propionic acid	210	2601	7.1211498973306	Cell B
Cell B	1991-01-09	Propionic acid	180	2687	7.35660506502396	Cell B
Cell B	1991-02-10	Propionic acid	81	2719	7.44421629021218	Cell B
Cell B	1991-03-14	Propionic acid	140	2751	7.53182751540041	Cell B
Cell B	1991-05-17	Propionic acid	94	2815	7.70704996577687	Cell B
Cell B	1991-07-20	Propionic acid	50	2879	7.88227241615332	Cell B
Cell B	1991-10-24	Propionic acid	50	2975	8.145106091718	Cell B
Cell B	1992-01-28	Propionic acid	67	3071	8.40793976728268	Cell B
Cell B	1992-04-01	Propionic acid	69	3135	8.58316221765914	Cell B
Cell B	1992-07-06	Propionic acid	50	3231	8.84599589322382	Cell B
Cell B	1992-10-10	Propionic acid	50	3327	9.1088295687885	Cell B
Cell B	1993-01-15	Propionic acid	50	3424	9.37440109514031	Cell B
Cell B	1993-04-21	Propionic acid	50	3520	9.637234770705	Cell B
Cell B	1993-07-15	Propionic acid	50	3605	9.86995208761122	Cell B
Cell B	1993-10-29	Propionic acid	50	3711	10.1601642710472	Cell B
Cell B	1994-01-26	Propionic acid	50	3800	10.403832991102	Cell B
Cell B	1994-04-21	Propionic acid	50	3885	10.6365503080082	Cell B
Cell B	1994-07-13	Propionic acid	50	3968	10.8637919233402	Cell B
Cell B	1994-10-21	Propionic acid	50	4068	11.1375770020534	Cell B
Cell B	1995-01-25	Propionic acid	50	4164	11.4004106776181	Cell B
Cell B	1995-04-15	Propionic acid	50	4244	11.6194387405886	Cell B
Cell B	1995-07-19	Propionic acid	50	4339	11.8795345653662	Cell B
Cell B	1995-10-19	Propionic acid	50	4431	12.1314168377823	Cell B
Cell B	1996-01-26	Propionic acid	50	4530	12.4024640657084	Cell B
Cell B	1996-04-15	Propionic acid	50	4610	12.621492128679	Cell B
Cell B	1996-07-15	Propionic acid	50	4701	12.870636550308	Cell B
Cell B	1996-10-15	Propionic acid	50	4793	13.1225188227242	Cell B
Cell B	1997-01-22	Propionic acid	50	4892	13.3935660506502	Cell B
Cell B	1997-04-30	Propionic acid	50	4990	13.6618754277892	Cell B
Cell B	1997-07-01	Propionic acid	50	5052	13.8316221765914	Cell B
Cell B	1997-09-15	Propionic acid	50	5128	14.0396988364134	Cell B
Cell B	1998-01-15	Propionic acid	50	5250	14.3737166324435	Cell B
Cell B	1998-04-07	Propionic acid	50	5332	14.5982203969884	Cell B
Cell B	1998-07-15	Propionic acid	50	5431	14.8692676249144	Cell B
Cell B	1998-10-06	Propionic acid	50	5514	15.0965092402464	Cell B
Cell B	1999-01-05	Propionic acid	50	5605	15.3456536618754	Cell B
Cell B	1999-04-15	Propionic acid	50	5705	15.6194387405886	Cell B
Cell B	1999-07-07	Propionic acid	50	5788	15.8466803559206	Cell B
Cell B	1999-10-07	Propionic acid	50	5880	16.0985626283368	Cell B
Cell B	2000-01-06	Propionic acid	50	5971	16.3477070499658	Cell B
Cell B	2000-04-04	Propionic acid	50	6060	16.5913757700205	Cell B
Cell B	2000-07-07	Propionic acid	994	6154	16.848733744011	Cell B
Cell B	2000-10-04	Propionic acid	50	6243	17.0924024640657	Cell B
Cell B	2000-01-06	Propionic acid	50	5971	16.3477070499658	Cell B
Cell B	2001-04-03	Propionic acid	50	6424	17.5879534565366	Cell B
Cell B	2001-07-05	Propionic acid	50	6517	17.8425735797399	Cell B
Cell B	2001-10-02	Propionic acid	50	6606	18.0862422997947	Cell B
Cell B	2002-01-03	Propionic acid	50	6699	18.3408624229979	Cell B
Cell B	2002-04-02	Propionic acid	10	6788	18.5845311430527	Cell B
Cell B	2002-07-09	Propionic acid	10	6886	18.8528405201916	Cell B
Cell B	2002-10-02	Propionic acid	10	6971	19.0855578370979	Cell B
Cell B	2003-01-07	Propionic acid	10	7068	19.3511293634497	Cell B
Cell B	2003-04-02	Propionic acid	10	7153	19.5838466803559	Cell B
Cell B	2003-07-02	Propionic acid	10	7244	19.8329911019849	Cell B
Cell B	2003-10-07	Propionic acid	10	7341	20.0985626283368	Cell B
Cell B	2004-01-06	Propionic acid	10	7432	20.3477070499658	Cell B
Cell B	2004-04-06	Propionic acid	10	7523	20.5968514715948	Cell B
Cell B	2004-07-07	Propionic acid	10	7615	20.848733744011	Cell B
Cell B	2004-10-05	Propionic acid	10	7705	21.0951403148528	Cell B
Cell B	2005-01-04	Propionic acid	10	7796	21.3442847364819	Cell B
Cell B	2005-04-05	Propionic acid	10	7887	21.5934291581109	Cell B
Cell B	2005-07-06	Propionic acid	10	7979	21.845311430527	Cell B
Cell B	2005-10-04	Propionic acid	10	8069	22.0917180013689	Cell B
Cell B	2006-01-04	Propionic acid	10	8161	22.3436002737851	Cell B
Cell B	2006-04-04	Propionic acid	10	8251	22.590006844627	Cell B
Cell B	2006-07-11	Propionic acid	10	8349	22.8583162217659	Cell B
Cell B	2006-10-03	Propionic acid	25	8433	23.088295687885	Cell B
Cell B	2007-01-03	Propionic acid	10	8525	23.3401779603012	Cell B
Cell B	2007-04-03	Propionic acid	10	8615	23.5865845311431	Cell B
Cell B	2007-07-10	Propionic acid	10	8713	23.854893908282	Cell B
Cell B	2007-10-09	Propionic acid	10	8804	24.104038329911	Cell B
Cell B	2008-01-08	Propionic acid	10	8895	24.35318275154	Cell B
Cell B	2008-04-08	Propionic acid	10	8986	24.6023271731691	Cell B
Cell B	2008-07-08	Propionic acid	10	9077	24.8514715947981	Cell B
Cell B	2008-10-07	Propionic acid	10	9168	25.1006160164271	Cell B
Cell B	2009-01-06	Propionic acid	10	9259	25.3497604380561	Cell B
Cell B	2009-04-07	Propionic acid	25	9350	25.5989048596851	Cell B
Cell B	2009-07-07	Propionic acid	10	9441	25.8480492813142	Cell B
Cell B	2009-10-06	Propionic acid	10	9532	26.0971937029432	Cell B
Cell B	2010-01-12	Propionic acid	10	9630	26.3655030800821	Cell B
Cell B	2010-04-06	Propionic acid	10	9714	26.5954825462012	Cell B
Cell B	2010-07-13	Propionic acid	10	9812	26.8637919233402	Cell B
Cell B	2010-10-05	Propionic acid	10	9896	27.0937713894593	Cell B
Cell B	2011-01-04	Propionic acid	10	9987	27.3429158110883	Cell B
Cell B	2011-04-12	Propionic acid	10	10085	27.6112251882272	Cell B
Cell B	2011-07-12	Propionic acid	10	10176	27.8603696098563	Cell B
Cell B	2011-10-11	Propionic acid	10	10267	28.1095140314853	Cell B
Cell B	2012-01-10	Propionic acid	10	10358	28.3586584531143	Cell B
Cell B	2012-04-10	Propionic acid	10	10449	28.6078028747433	Cell B
Cell B	2012-07-10	Propionic acid	10	10540	28.8569472963723	Cell B
Cell B	2012-10-02	Propionic acid	10	10624	29.0869267624914	Cell B
Cell B	2013-01-08	Propionic acid	10	10722	29.3552361396304	Cell B
Cell B	2013-04-11	Propionic acid	10	10815	29.6098562628337	Cell B
Cell B	2013-07-09	Propionic acid	10	10904	29.8535249828884	Cell B
Cell B	2013-10-08	Propionic acid	10	10995	30.1026694045175	Cell B
Cell B	2014-01-09	Propionic acid	10	11088	30.3572895277207	Cell B
Cell B	2014-04-08	Propionic acid	10	11177	30.6009582477755	Cell B
Cell B	2014-07-08	Propionic acid	10	11268	30.8501026694045	Cell B
Cell B	2014-10-07	Propionic acid	5.2	11359	31.0992470910335	Cell B
Cell B	2015-01-06	Propionic acid	5.2	11450	31.3483915126626	Cell B
Cell B	2015-04-07	Propionic acid	5.2	11541	31.5975359342916	Cell B
Cell B	2015-07-07	Propionic acid	5.2	11632	31.8466803559206	Cell B
Cell B	2015-10-06	Propionic acid	5.2	11723	32.0958247775496	Cell B
Cell B	2016-01-07	Propionic acid	2	11816	32.3504449007529	Cell B
Cell B	2016-04-05	Propionic acid	2	11905	32.5941136208077	Cell B
Cell B	2016-07-12	Propionic acid	2	12003	32.8624229979466	Cell B
Cell B	2016-10-04	Propionic acid	2	12087	33.0924024640657	Cell B
Cell B	2017-01-11	Propionic acid	2	12186	33.3634496919918	Cell B
Cell B	2017-04-04	Propionic acid	2	12269	33.5906913073238	Cell B
Cell B	2017-07-11	Propionic acid	2	12367	33.8590006844627	Cell B
Cell B	2017-10-10	Propionic acid	2	12458	34.1081451060917	Cell B
Cell B	2018-01-09	Propionic acid	2	12549	34.3572895277207	Cell B
Cell B	2018-04-10	Propionic acid	120	12640	34.6064339493498	Cell B
Cell B	2018-07-10	Propionic acid	2	12731	34.8555783709788	Cell B
Cell B	2018-10-09	Propionic acid	10	12822	35.1047227926078	Cell B
Cell B	2019-01-08	Propionic acid	2	12913	35.3538672142368	Cell B
Cell B	1985-01-08	Isobutyric acid	267	495	1.35523613963039	Cell B
Cell B	1985-05-12	Isobutyric acid	64	619	1.69472963723477	Cell B
Cell B	1986-04-18	Isobutyric acid	5	960	2.62833675564682	Cell B
Cell B	1986-10-21	Isobutyric acid	260	1146	3.13757700205339	Cell B
Cell B	1986-11-01	Isobutyric acid	250	1157	3.16769336071184	Cell B
Cell B	1986-12-02	Isobutyric acid	950	1188	3.25256673511294	Cell B
Cell B	1987-01-02	Isobutyric acid	260	1219	3.33744010951403	Cell B
Cell B	1987-02-02	Isobutyric acid	288	1250	3.42231348391513	Cell B
Cell B	1987-03-05	Isobutyric acid	270	1281	3.50718685831622	Cell B
Cell B	1987-04-05	Isobutyric acid	300	1312	3.59206023271732	Cell B
Cell B	1987-05-01	Isobutyric acid	255	1338	3.66324435318275	Cell B
Cell B	1987-06-01	Isobutyric acid	250	1369	3.74811772758385	Cell B
Cell B	1987-07-02	Isobutyric acid	250	1400	3.83299110198494	Cell B
Cell B	1987-08-02	Isobutyric acid	250	1431	3.91786447638604	Cell B
Cell B	1987-09-02	Isobutyric acid	250	1462	4.00273785078713	Cell B
Cell B	1987-10-03	Isobutyric acid	360	1493	4.08761122518823	Cell B
Cell B	1987-11-01	Isobutyric acid	300	1522	4.16700889801506	Cell B
Cell B	1987-12-02	Isobutyric acid	220	1553	4.25188227241615	Cell B
Cell B	1988-01-02	Isobutyric acid	210	1584	4.33675564681725	Cell B
Cell B	1988-02-02	Isobutyric acid	220	1615	4.42162902121834	Cell B
Cell B	1988-03-04	Isobutyric acid	240	1646	4.50650239561944	Cell B
Cell B	1988-04-04	Isobutyric acid	220	1677	4.59137577002053	Cell B
Cell B	1988-05-01	Isobutyric acid	290	1704	4.6652977412731	Cell B
Cell B	1988-06-01	Isobutyric acid	580	1735	4.7501711156742	Cell B
Cell B	1988-07-02	Isobutyric acid	610	1766	4.83504449007529	Cell B
Cell B	1988-08-02	Isobutyric acid	280	1797	4.91991786447639	Cell B
Cell B	1988-09-02	Isobutyric acid	200	1828	5.00479123887748	Cell B
Cell B	1988-10-11	Isobutyric acid	250	1867	5.11156741957563	Cell B
Cell B	1988-11-01	Isobutyric acid	190	1888	5.16906228610541	Cell B
Cell B	1988-12-02	Isobutyric acid	200	1919	5.2539356605065	Cell B
Cell B	1989-01-01	Isobutyric acid	180	1949	5.33607118412047	Cell B
Cell B	1989-02-01	Isobutyric acid	190	1980	5.42094455852156	Cell B
Cell B	1989-04-15	Isobutyric acid	280	2053	5.6208076659822	Cell B
Cell B	1989-07-01	Isobutyric acid	150	2130	5.83162217659138	Cell B
Cell B	1989-10-04	Isobutyric acid	140	2225	6.09171800136893	Cell B
Cell B	1990-01-04	Isobutyric acid	57	2317	6.34360027378508	Cell B
Cell B	1990-07-01	Isobutyric acid	40	2495	6.83093771389459	Cell B
Cell B	1990-10-15	Isobutyric acid	26	2601	7.1211498973306	Cell B
Cell B	1991-01-09	Isobutyric acid	20	2687	7.35660506502396	Cell B
Cell B	1991-02-10	Isobutyric acid	16	2719	7.44421629021218	Cell B
Cell B	1991-03-14	Isobutyric acid	20	2751	7.53182751540041	Cell B
Cell B	1991-05-17	Isobutyric acid	14	2815	7.70704996577687	Cell B
Cell B	1991-07-20	Isobutyric acid	50	2879	7.88227241615332	Cell B
Cell B	1991-10-24	Isobutyric acid	50	2975	8.145106091718	Cell B
Cell B	1992-01-28	Isobutyric acid	50	3071	8.40793976728268	Cell B
Cell B	1992-04-01	Isobutyric acid	50	3135	8.58316221765914	Cell B
Cell B	1992-07-06	Isobutyric acid	50	3231	8.84599589322382	Cell B
Cell B	1992-10-10	Isobutyric acid	50	3327	9.1088295687885	Cell B
Cell B	1993-01-15	Isobutyric acid	50	3424	9.37440109514031	Cell B
Cell B	1993-04-21	Isobutyric acid	50	3520	9.637234770705	Cell B
Cell B	1993-07-15	Isobutyric acid	50	3605	9.86995208761122	Cell B
Cell B	1993-10-29	Isobutyric acid	50	3711	10.1601642710472	Cell B
Cell B	1994-01-26	Isobutyric acid	50	3800	10.403832991102	Cell B
Cell B	1994-04-21	Isobutyric acid	50	3885	10.6365503080082	Cell B
Cell B	1994-07-13	Isobutyric acid	50	3968	10.8637919233402	Cell B
Cell B	1994-10-21	Isobutyric acid	50	4068	11.1375770020534	Cell B
Cell B	1995-01-25	Isobutyric acid	50	4164	11.4004106776181	Cell B
Cell B	1995-04-15	Isobutyric acid	50	4244	11.6194387405886	Cell B
Cell B	1995-07-19	Isobutyric acid	50	4339	11.8795345653662	Cell B
Cell B	1995-10-19	Isobutyric acid	50	4431	12.1314168377823	Cell B
Cell B	1996-01-26	Isobutyric acid	50	4530	12.4024640657084	Cell B
Cell B	1996-04-15	Isobutyric acid	50	4610	12.621492128679	Cell B
Cell B	1996-07-15	Isobutyric acid	50	4701	12.870636550308	Cell B
Cell B	1996-10-15	Isobutyric acid	50	4793	13.1225188227242	Cell B
Cell B	1997-01-22	Isobutyric acid	50	4892	13.3935660506502	Cell B
Cell B	1997-04-30	Isobutyric acid	50	4990	13.6618754277892	Cell B
Cell B	1997-07-01	Isobutyric acid	50	5052	13.8316221765914	Cell B
Cell B	1997-09-15	Isobutyric acid	50	5128	14.0396988364134	Cell B
Cell B	1998-01-15	Isobutyric acid	50	5250	14.3737166324435	Cell B
Cell B	1998-04-07	Isobutyric acid	50	5332	14.5982203969884	Cell B
Cell B	1998-07-15	Isobutyric acid	50	5431	14.8692676249144	Cell B
Cell B	1998-10-06	Isobutyric acid	50	5514	15.0965092402464	Cell B
Cell B	1999-01-05	Isobutyric acid	50	5605	15.3456536618754	Cell B
Cell B	1999-04-15	Isobutyric acid	50	5705	15.6194387405886	Cell B
Cell B	1999-07-07	Isobutyric acid	50	5788	15.8466803559206	Cell B
Cell B	1999-10-07	Isobutyric acid	50	5880	16.0985626283368	Cell B
Cell B	2000-01-06	Isobutyric acid	50	5971	16.3477070499658	Cell B
Cell B	2000-04-04	Isobutyric acid	50	6060	16.5913757700205	Cell B
Cell B	2000-07-07	Isobutyric acid	2.5	6154	16.848733744011	Cell B
Cell B	2000-10-04	Isobutyric acid	50	6243	17.0924024640657	Cell B
Cell B	2000-01-06	Isobutyric acid	50	5971	16.3477070499658	Cell B
Cell B	2001-04-03	Isobutyric acid	50	6424	17.5879534565366	Cell B
Cell B	2001-07-05	Isobutyric acid	50	6517	17.8425735797399	Cell B
Cell B	2001-10-02	Isobutyric acid	50	6606	18.0862422997947	Cell B
Cell B	2002-01-03	Isobutyric acid	50	6699	18.3408624229979	Cell B
Cell B	2002-04-02	Isobutyric acid	10	6788	18.5845311430527	Cell B
Cell B	2002-07-09	Isobutyric acid	10	6886	18.8528405201916	Cell B
Cell B	2002-10-02	Isobutyric acid	10	6971	19.0855578370979	Cell B
Cell B	2003-01-07	Isobutyric acid	10	7068	19.3511293634497	Cell B
Cell B	2003-04-02	Isobutyric acid	10	7153	19.5838466803559	Cell B
Cell B	2003-07-02	Isobutyric acid	10	7244	19.8329911019849	Cell B
Cell B	2003-10-07	Isobutyric acid	10	7341	20.0985626283368	Cell B
Cell B	2004-01-06	Isobutyric acid	10	7432	20.3477070499658	Cell B
Cell B	2004-04-06	Isobutyric acid	10	7523	20.5968514715948	Cell B
Cell B	2004-07-07	Isobutyric acid	10	7615	20.848733744011	Cell B
Cell B	2004-10-05	Isobutyric acid	10	7705	21.0951403148528	Cell B
Cell B	2005-01-04	Isobutyric acid	10	7796	21.3442847364819	Cell B
Cell B	2005-04-05	Isobutyric acid	10	7887	21.5934291581109	Cell B
Cell B	2005-07-06	Isobutyric acid	10	7979	21.845311430527	Cell B
Cell B	2005-10-04	Isobutyric acid	10	8069	22.0917180013689	Cell B
Cell B	2006-01-04	Isobutyric acid	10	8161	22.3436002737851	Cell B
Cell B	2006-04-04	Isobutyric acid	10	8251	22.590006844627	Cell B
Cell B	2006-07-11	Isobutyric acid	10	8349	22.8583162217659	Cell B
Cell B	2006-10-03	Isobutyric acid	25	8433	23.088295687885	Cell B
Cell B	2007-01-03	Isobutyric acid	10	8525	23.3401779603012	Cell B
Cell B	2007-04-03	Isobutyric acid	10	8615	23.5865845311431	Cell B
Cell B	2007-07-10	Isobutyric acid	10	8713	23.854893908282	Cell B
Cell B	2007-10-09	Isobutyric acid	10	8804	24.104038329911	Cell B
Cell B	2008-01-08	Isobutyric acid	10	8895	24.35318275154	Cell B
Cell B	2008-04-08	Isobutyric acid	10	8986	24.6023271731691	Cell B
Cell B	2008-07-08	Isobutyric acid	10	9077	24.8514715947981	Cell B
Cell B	2008-10-07	Isobutyric acid	10	9168	25.1006160164271	Cell B
Cell B	2009-01-06	Isobutyric acid	10	9259	25.3497604380561	Cell B
Cell B	2009-04-07	Isobutyric acid	25	9350	25.5989048596851	Cell B
Cell B	2009-07-07	Isobutyric acid	10	9441	25.8480492813142	Cell B
Cell B	2009-10-06	Isobutyric acid	10	9532	26.0971937029432	Cell B
Cell B	2010-01-12	Isobutyric acid	10	9630	26.3655030800821	Cell B
Cell B	2010-04-06	Isobutyric acid	10	9714	26.5954825462012	Cell B
Cell B	2010-07-13	Isobutyric acid	10	9812	26.8637919233402	Cell B
Cell B	2010-10-05	Isobutyric acid	10	9896	27.0937713894593	Cell B
Cell B	2011-01-04	Isobutyric acid	10	9987	27.3429158110883	Cell B
Cell B	2011-04-12	Isobutyric acid	10	10085	27.6112251882272	Cell B
Cell B	2011-07-12	Isobutyric acid	10	10176	27.8603696098563	Cell B
Cell B	2011-10-11	Isobutyric acid	10	10267	28.1095140314853	Cell B
Cell B	2012-01-10	Isobutyric acid	10	10358	28.3586584531143	Cell B
Cell B	2012-04-10	Isobutyric acid	10	10449	28.6078028747433	Cell B
Cell B	2012-07-10	Isobutyric acid	10	10540	28.8569472963723	Cell B
Cell B	2012-10-02	Isobutyric acid	10	10624	29.0869267624914	Cell B
Cell B	2013-01-08	Isobutyric acid	10	10722	29.3552361396304	Cell B
Cell B	2013-04-11	Isobutyric acid	10	10815	29.6098562628337	Cell B
Cell B	2013-07-09	Isobutyric acid	10	10904	29.8535249828884	Cell B
Cell B	2013-10-08	Isobutyric acid	10	10995	30.1026694045175	Cell B
Cell B	2014-01-09	Isobutyric acid	10	11088	30.3572895277207	Cell B
Cell B	2014-04-08	Isobutyric acid	10	11177	30.6009582477755	Cell B
Cell B	2014-07-08	Isobutyric acid	10	11268	30.8501026694045	Cell B
Cell B	2014-10-07	Isobutyric acid	3.5	11359	31.0992470910335	Cell B
Cell B	2015-01-06	Isobutyric acid	3.5	11450	31.3483915126626	Cell B
Cell B	2015-04-07	Isobutyric acid	11	11541	31.5975359342916	Cell B
Cell B	2015-07-07	Isobutyric acid	3.5	11632	31.8466803559206	Cell B
Cell B	2015-10-06	Isobutyric acid	3.5	11723	32.0958247775496	Cell B
Cell B	2016-01-07	Isobutyric acid	2	11816	32.3504449007529	Cell B
Cell B	2016-04-05	Isobutyric acid	2	11905	32.5941136208077	Cell B
Cell B	2016-07-12	Isobutyric acid	2	12003	32.8624229979466	Cell B
Cell B	2016-10-04	Isobutyric acid	2	12087	33.0924024640657	Cell B
Cell B	2017-01-11	Isobutyric acid	2	12186	33.3634496919918	Cell B
Cell B	2017-04-04	Isobutyric acid	2	12269	33.5906913073238	Cell B
Cell B	2017-07-11	Isobutyric acid	2	12367	33.8590006844627	Cell B
Cell B	2017-10-10	Isobutyric acid	2	12458	34.1081451060917	Cell B
Cell B	2018-01-09	Isobutyric acid	2	12549	34.3572895277207	Cell B
Cell B	2018-04-10	Isobutyric acid	2	12640	34.6064339493498	Cell B
Cell B	2018-07-10	Isobutyric acid	2	12731	34.8555783709788	Cell B
Cell B	2018-10-09	Isobutyric acid	2	12822	35.1047227926078	Cell B
Cell B	2019-01-08	Isobutyric acid	2	12913	35.3538672142368	Cell B
Cell B	1985-01-08	Butyric acid	210	495	1.35523613963039	Cell B
Cell B	1986-04-18	Butyric acid	3990	960	2.62833675564682	Cell B
Cell B	1986-10-21	Butyric acid	5070	1146	3.13757700205339	Cell B
Cell B	1986-11-01	Butyric acid	4900	1157	3.16769336071184	Cell B
Cell B	1986-12-02	Butyric acid	4700	1188	3.25256673511294	Cell B
Cell B	1987-01-02	Butyric acid	440	1219	3.33744010951403	Cell B
Cell B	1987-02-02	Butyric acid	3660	1250	3.42231348391513	Cell B
Cell B	1987-03-05	Butyric acid	4280	1281	3.50718685831622	Cell B
Cell B	1987-04-05	Butyric acid	3860	1312	3.59206023271732	Cell B
Cell B	1987-05-01	Butyric acid	4430	1338	3.66324435318275	Cell B
Cell B	1987-06-01	Butyric acid	4800	1369	3.74811772758385	Cell B
Cell B	1987-07-02	Butyric acid	4760	1400	3.83299110198494	Cell B
Cell B	1987-08-02	Butyric acid	4460	1431	3.91786447638604	Cell B
Cell B	1987-09-02	Butyric acid	4320	1462	4.00273785078713	Cell B
Cell B	1987-10-03	Butyric acid	3950	1493	4.08761122518823	Cell B
Cell B	1987-11-01	Butyric acid	4170	1522	4.16700889801506	Cell B
Cell B	1987-12-02	Butyric acid	3950	1553	4.25188227241615	Cell B
Cell B	1988-01-02	Butyric acid	3300	1584	4.33675564681725	Cell B
Cell B	1988-02-02	Butyric acid	3780	1615	4.42162902121834	Cell B
Cell B	1988-03-04	Butyric acid	3570	1646	4.50650239561944	Cell B
Cell B	1988-04-04	Butyric acid	3220	1677	4.59137577002053	Cell B
Cell B	1988-05-01	Butyric acid	3150	1704	4.6652977412731	Cell B
Cell B	1988-06-01	Butyric acid	3230	1735	4.7501711156742	Cell B
Cell B	1988-07-02	Butyric acid	2870	1766	4.83504449007529	Cell B
Cell B	1988-08-02	Butyric acid	2880	1797	4.91991786447639	Cell B
Cell B	1988-09-02	Butyric acid	2480	1828	5.00479123887748	Cell B
Cell B	1988-10-11	Butyric acid	2340	1867	5.11156741957563	Cell B
Cell B	1988-11-01	Butyric acid	1960	1888	5.16906228610541	Cell B
Cell B	1988-12-02	Butyric acid	1840	1919	5.2539356605065	Cell B
Cell B	1989-01-01	Butyric acid	1810	1949	5.33607118412047	Cell B
Cell B	1989-02-01	Butyric acid	1680	1980	5.42094455852156	Cell B
Cell B	1989-04-15	Butyric acid	1360	2053	5.6208076659822	Cell B
Cell B	1989-07-01	Butyric acid	1150	2130	5.83162217659138	Cell B
Cell B	1989-10-04	Butyric acid	670	2225	6.09171800136893	Cell B
Cell B	1990-01-04	Butyric acid	270	2317	6.34360027378508	Cell B
Cell B	1990-07-01	Butyric acid	92	2495	6.83093771389459	Cell B
Cell B	1990-10-15	Butyric acid	46	2601	7.1211498973306	Cell B
Cell B	1991-01-09	Butyric acid	55	2687	7.35660506502396	Cell B
Cell B	1991-02-10	Butyric acid	25	2719	7.44421629021218	Cell B
Cell B	1991-03-14	Butyric acid	53	2751	7.53182751540041	Cell B
Cell B	1991-05-17	Butyric acid	78	2815	7.70704996577687	Cell B
Cell B	1991-07-20	Butyric acid	50	2879	7.88227241615332	Cell B
Cell B	1991-10-24	Butyric acid	50	2975	8.145106091718	Cell B
Cell B	1992-01-28	Butyric acid	93	3071	8.40793976728268	Cell B
Cell B	1992-04-01	Butyric acid	99	3135	8.58316221765914	Cell B
Cell B	1992-07-06	Butyric acid	50	3231	8.84599589322382	Cell B
Cell B	1992-10-10	Butyric acid	50	3327	9.1088295687885	Cell B
Cell B	1993-01-15	Butyric acid	50	3424	9.37440109514031	Cell B
Cell B	1993-04-21	Butyric acid	50	3520	9.637234770705	Cell B
Cell B	1993-07-15	Butyric acid	50	3605	9.86995208761122	Cell B
Cell B	1993-10-29	Butyric acid	50	3711	10.1601642710472	Cell B
Cell B	1994-01-26	Butyric acid	50	3800	10.403832991102	Cell B
Cell B	1994-04-21	Butyric acid	50	3885	10.6365503080082	Cell B
Cell B	1994-07-13	Butyric acid	50	3968	10.8637919233402	Cell B
Cell B	1994-10-21	Butyric acid	50	4068	11.1375770020534	Cell B
Cell B	1995-01-25	Butyric acid	50	4164	11.4004106776181	Cell B
Cell B	1995-04-15	Butyric acid	50	4244	11.6194387405886	Cell B
Cell B	1995-07-19	Butyric acid	50	4339	11.8795345653662	Cell B
Cell B	1995-10-19	Butyric acid	50	4431	12.1314168377823	Cell B
Cell B	1996-01-26	Butyric acid	50	4530	12.4024640657084	Cell B
Cell B	1996-04-15	Butyric acid	50	4610	12.621492128679	Cell B
Cell B	1996-07-15	Butyric acid	50	4701	12.870636550308	Cell B
Cell B	1996-10-15	Butyric acid	50	4793	13.1225188227242	Cell B
Cell B	1997-01-22	Butyric acid	50	4892	13.3935660506502	Cell B
Cell B	1997-04-30	Butyric acid	50	4990	13.6618754277892	Cell B
Cell B	1997-07-01	Butyric acid	50	5052	13.8316221765914	Cell B
Cell B	1997-09-15	Butyric acid	50	5128	14.0396988364134	Cell B
Cell B	1998-01-15	Butyric acid	50	5250	14.3737166324435	Cell B
Cell B	1998-04-07	Butyric acid	50	5332	14.5982203969884	Cell B
Cell B	1998-07-15	Butyric acid	50	5431	14.8692676249144	Cell B
Cell B	1998-10-06	Butyric acid	50	5514	15.0965092402464	Cell B
Cell B	1999-01-05	Butyric acid	50	5605	15.3456536618754	Cell B
Cell B	1999-04-15	Butyric acid	50	5705	15.6194387405886	Cell B
Cell B	1999-07-07	Butyric acid	50	5788	15.8466803559206	Cell B
Cell B	1999-10-07	Butyric acid	50	5880	16.0985626283368	Cell B
Cell B	2000-01-06	Butyric acid	50	5971	16.3477070499658	Cell B
Cell B	2000-04-04	Butyric acid	50	6060	16.5913757700205	Cell B
Cell B	2000-07-07	Butyric acid	2.5	6154	16.848733744011	Cell B
Cell B	2000-10-04	Butyric acid	50	6243	17.0924024640657	Cell B
Cell B	2000-01-06	Butyric acid	50	5971	16.3477070499658	Cell B
Cell B	2001-04-03	Butyric acid	50	6424	17.5879534565366	Cell B
Cell B	2001-07-05	Butyric acid	50	6517	17.8425735797399	Cell B
Cell B	2001-10-02	Butyric acid	50	6606	18.0862422997947	Cell B
Cell B	2002-01-03	Butyric acid	50	6699	18.3408624229979	Cell B
Cell B	2002-04-02	Butyric acid	10	6788	18.5845311430527	Cell B
Cell B	2002-07-09	Butyric acid	10	6886	18.8528405201916	Cell B
Cell B	2002-10-02	Butyric acid	10	6971	19.0855578370979	Cell B
Cell B	2003-01-07	Butyric acid	10	7068	19.3511293634497	Cell B
Cell B	2003-04-02	Butyric acid	10	7153	19.5838466803559	Cell B
Cell B	2003-07-02	Butyric acid	10	7244	19.8329911019849	Cell B
Cell B	2003-10-07	Butyric acid	10	7341	20.0985626283368	Cell B
Cell B	2004-01-06	Butyric acid	10	7432	20.3477070499658	Cell B
Cell B	2004-04-06	Butyric acid	10	7523	20.5968514715948	Cell B
Cell B	2004-07-07	Butyric acid	10	7615	20.848733744011	Cell B
Cell B	2004-10-05	Butyric acid	10	7705	21.0951403148528	Cell B
Cell B	2005-01-04	Butyric acid	10	7796	21.3442847364819	Cell B
Cell B	2005-04-05	Butyric acid	10	7887	21.5934291581109	Cell B
Cell B	2005-07-06	Butyric acid	10	7979	21.845311430527	Cell B
Cell B	2005-10-04	Butyric acid	10	8069	22.0917180013689	Cell B
Cell B	2006-01-04	Butyric acid	10	8161	22.3436002737851	Cell B
Cell B	2006-04-04	Butyric acid	10	8251	22.590006844627	Cell B
Cell B	2006-07-11	Butyric acid	10	8349	22.8583162217659	Cell B
Cell B	2006-10-03	Butyric acid	25	8433	23.088295687885	Cell B
Cell B	2007-01-03	Butyric acid	10	8525	23.3401779603012	Cell B
Cell B	2007-04-03	Butyric acid	10	8615	23.5865845311431	Cell B
Cell B	2007-07-10	Butyric acid	10	8713	23.854893908282	Cell B
Cell B	2007-10-09	Butyric acid	10	8804	24.104038329911	Cell B
Cell B	2008-01-08	Butyric acid	10	8895	24.35318275154	Cell B
Cell B	2008-04-08	Butyric acid	10	8986	24.6023271731691	Cell B
Cell B	2008-07-08	Butyric acid	10	9077	24.8514715947981	Cell B
Cell B	2008-10-07	Butyric acid	10	9168	25.1006160164271	Cell B
Cell B	2009-01-06	Butyric acid	10	9259	25.3497604380561	Cell B
Cell B	2009-04-07	Butyric acid	25	9350	25.5989048596851	Cell B
Cell B	2009-07-07	Butyric acid	10	9441	25.8480492813142	Cell B
Cell B	2009-10-06	Butyric acid	10	9532	26.0971937029432	Cell B
Cell B	2010-01-12	Butyric acid	10	9630	26.3655030800821	Cell B
Cell B	2010-04-06	Butyric acid	10	9714	26.5954825462012	Cell B
Cell B	2010-07-13	Butyric acid	10	9812	26.8637919233402	Cell B
Cell B	2010-10-05	Butyric acid	10	9896	27.0937713894593	Cell B
Cell B	2011-01-04	Butyric acid	10	9987	27.3429158110883	Cell B
Cell B	2011-04-12	Butyric acid	10	10085	27.6112251882272	Cell B
Cell B	2011-07-12	Butyric acid	10	10176	27.8603696098563	Cell B
Cell B	2011-10-11	Butyric acid	10	10267	28.1095140314853	Cell B
Cell B	2012-01-10	Butyric acid	10	10358	28.3586584531143	Cell B
Cell B	2012-04-10	Butyric acid	10	10449	28.6078028747433	Cell B
Cell B	2012-07-10	Butyric acid	10	10540	28.8569472963723	Cell B
Cell B	2012-10-02	Butyric acid	10	10624	29.0869267624914	Cell B
Cell B	2013-01-08	Butyric acid	10	10722	29.3552361396304	Cell B
Cell B	2013-04-11	Butyric acid	10	10815	29.6098562628337	Cell B
Cell B	2013-07-09	Butyric acid	10	10904	29.8535249828884	Cell B
Cell B	2013-10-08	Butyric acid	10	10995	30.1026694045175	Cell B
Cell B	2014-01-09	Butyric acid	10	11088	30.3572895277207	Cell B
Cell B	2014-04-08	Butyric acid	10	11177	30.6009582477755	Cell B
Cell B	2014-07-08	Butyric acid	10	11268	30.8501026694045	Cell B
Cell B	2014-10-07	Butyric acid	13	11359	31.0992470910335	Cell B
Cell B	2015-01-06	Butyric acid	3.5	11450	31.3483915126626	Cell B
Cell B	2015-04-07	Butyric acid	3.5	11541	31.5975359342916	Cell B
Cell B	2015-07-07	Butyric acid	3.5	11632	31.8466803559206	Cell B
Cell B	2015-10-06	Butyric acid	3.5	11723	32.0958247775496	Cell B
Cell B	2016-01-07	Butyric acid	2	11816	32.3504449007529	Cell B
Cell B	2016-04-05	Butyric acid	2	11905	32.5941136208077	Cell B
Cell B	2016-07-12	Butyric acid	2	12003	32.8624229979466	Cell B
Cell B	2016-10-04	Butyric acid	31	12087	33.0924024640657	Cell B
Cell B	2017-01-11	Butyric acid	2	12186	33.3634496919918	Cell B
Cell B	2017-04-04	Butyric acid	6.4	12269	33.5906913073238	Cell B
Cell B	2017-07-11	Butyric acid	8.5	12367	33.8590006844627	Cell B
Cell B	2017-10-10	Butyric acid	9.4	12458	34.1081451060917	Cell B
Cell B	2018-01-09	Butyric acid	2	12549	34.3572895277207	Cell B
Cell B	2018-04-10	Butyric acid	6.9	12640	34.6064339493498	Cell B
Cell B	2018-07-10	Butyric acid	2	12731	34.8555783709788	Cell B
Cell B	2018-10-09	Butyric acid	2	12822	35.1047227926078	Cell B
Cell B	2019-01-08	Butyric acid	2	12913	35.3538672142368	Cell B
Cell B	1985-01-08	Valeric acid	241	495	1.35523613963039	Cell B
Cell B	1986-04-18	Valeric acid	1290	960	2.62833675564682	Cell B
Cell B	1986-10-21	Valeric acid	1440	1146	3.13757700205339	Cell B
Cell B	1986-11-01	Valeric acid	1360	1157	3.16769336071184	Cell B
Cell B	1986-12-02	Valeric acid	1300	1188	3.25256673511294	Cell B
Cell B	1987-01-02	Valeric acid	1300	1219	3.33744010951403	Cell B
Cell B	1987-02-02	Valeric acid	1260	1250	3.42231348391513	Cell B
Cell B	1987-03-05	Valeric acid	1350	1281	3.50718685831622	Cell B
Cell B	1987-04-05	Valeric acid	1370	1312	3.59206023271732	Cell B
Cell B	1987-05-01	Valeric acid	1200	1338	3.66324435318275	Cell B
Cell B	1987-06-01	Valeric acid	1310	1369	3.74811772758385	Cell B
Cell B	1987-07-02	Valeric acid	1410	1400	3.83299110198494	Cell B
Cell B	1987-08-02	Valeric acid	1270	1431	3.91786447638604	Cell B
Cell B	1987-09-02	Valeric acid	1210	1462	4.00273785078713	Cell B
Cell B	1987-10-03	Valeric acid	1170	1493	4.08761122518823	Cell B
Cell B	1987-11-01	Valeric acid	1260	1522	4.16700889801506	Cell B
Cell B	1987-12-02	Valeric acid	1120	1553	4.25188227241615	Cell B
Cell B	1988-01-02	Valeric acid	990	1584	4.33675564681725	Cell B
Cell B	1988-02-02	Valeric acid	1080	1615	4.42162902121834	Cell B
Cell B	1988-03-04	Valeric acid	1090	1646	4.50650239561944	Cell B
Cell B	1988-04-04	Valeric acid	970	1677	4.59137577002053	Cell B
Cell B	1988-05-01	Valeric acid	1000	1704	4.6652977412731	Cell B
Cell B	1988-06-01	Valeric acid	990	1735	4.7501711156742	Cell B
Cell B	1988-07-02	Valeric acid	1050	1766	4.83504449007529	Cell B
Cell B	1988-08-02	Valeric acid	1010	1797	4.91991786447639	Cell B
Cell B	1988-09-02	Valeric acid	840	1828	5.00479123887748	Cell B
Cell B	1988-10-11	Valeric acid	790	1867	5.11156741957563	Cell B
Cell B	1988-11-01	Valeric acid	610	1888	5.16906228610541	Cell B
Cell B	1988-12-02	Valeric acid	610	1919	5.2539356605065	Cell B
Cell B	1989-01-01	Valeric acid	660	1949	5.33607118412047	Cell B
Cell B	1989-02-01	Valeric acid	600	1980	5.42094455852156	Cell B
Cell B	1989-04-15	Valeric acid	510	2053	5.6208076659822	Cell B
Cell B	1989-07-01	Valeric acid	460	2130	5.83162217659138	Cell B
Cell B	1989-10-04	Valeric acid	300	2225	6.09171800136893	Cell B
Cell B	1990-01-04	Valeric acid	130	2317	6.34360027378508	Cell B
Cell B	1990-07-01	Valeric acid	43	2495	6.83093771389459	Cell B
Cell B	1990-10-15	Valeric acid	34	2601	7.1211498973306	Cell B
Cell B	1991-01-09	Valeric acid	40	2687	7.35660506502396	Cell B
Cell B	1991-02-10	Valeric acid	40	2719	7.44421629021218	Cell B
Cell B	1991-03-14	Valeric acid	50	2751	7.53182751540041	Cell B
Cell B	1991-05-17	Valeric acid	28	2815	7.70704996577687	Cell B
Cell B	1991-07-20	Valeric acid	50	2879	7.88227241615332	Cell B
Cell B	1991-10-24	Valeric acid	50	2975	8.145106091718	Cell B
Cell B	1992-01-28	Valeric acid	50	3071	8.40793976728268	Cell B
Cell B	1992-04-01	Valeric acid	50	3135	8.58316221765914	Cell B
Cell B	1992-07-06	Valeric acid	50	3231	8.84599589322382	Cell B
Cell B	1992-10-10	Valeric acid	50	3327	9.1088295687885	Cell B
Cell B	1993-01-15	Valeric acid	50	3424	9.37440109514031	Cell B
Cell B	1993-04-21	Valeric acid	50	3520	9.637234770705	Cell B
Cell B	1993-07-15	Valeric acid	50	3605	9.86995208761122	Cell B
Cell B	1993-10-29	Valeric acid	50	3711	10.1601642710472	Cell B
Cell B	1994-01-26	Valeric acid	50	3800	10.403832991102	Cell B
Cell B	1994-04-21	Valeric acid	50	3885	10.6365503080082	Cell B
Cell B	1994-07-13	Valeric acid	50	3968	10.8637919233402	Cell B
Cell B	1994-10-21	Valeric acid	50	4068	11.1375770020534	Cell B
Cell B	1995-01-25	Valeric acid	50	4164	11.4004106776181	Cell B
Cell B	1995-04-15	Valeric acid	50	4244	11.6194387405886	Cell B
Cell B	1995-07-19	Valeric acid	50	4339	11.8795345653662	Cell B
Cell B	1995-10-19	Valeric acid	50	4431	12.1314168377823	Cell B
Cell B	1996-01-26	Valeric acid	50	4530	12.4024640657084	Cell B
Cell B	1996-04-15	Valeric acid	50	4610	12.621492128679	Cell B
Cell B	1996-07-15	Valeric acid	50	4701	12.870636550308	Cell B
Cell B	1996-10-15	Valeric acid	50	4793	13.1225188227242	Cell B
Cell B	1997-01-22	Valeric acid	50	4892	13.3935660506502	Cell B
Cell B	1997-04-30	Valeric acid	50	4990	13.6618754277892	Cell B
Cell B	1997-07-01	Valeric acid	50	5052	13.8316221765914	Cell B
Cell B	1997-09-15	Valeric acid	50	5128	14.0396988364134	Cell B
Cell B	1998-01-15	Valeric acid	50	5250	14.3737166324435	Cell B
Cell B	1998-04-07	Valeric acid	50	5332	14.5982203969884	Cell B
Cell B	1998-07-15	Valeric acid	50	5431	14.8692676249144	Cell B
Cell B	1998-10-06	Valeric acid	50	5514	15.0965092402464	Cell B
Cell B	1999-01-05	Valeric acid	50	5605	15.3456536618754	Cell B
Cell B	1999-04-15	Valeric acid	50	5705	15.6194387405886	Cell B
Cell B	1999-07-07	Valeric acid	50	5788	15.8466803559206	Cell B
Cell B	1999-10-07	Valeric acid	50	5880	16.0985626283368	Cell B
Cell B	2000-01-06	Valeric acid	50	5971	16.3477070499658	Cell B
Cell B	2000-04-04	Valeric acid	50	6060	16.5913757700205	Cell B
Cell B	2000-07-07	Valeric acid	5	6154	16.848733744011	Cell B
Cell B	2000-10-04	Valeric acid	50	6243	17.0924024640657	Cell B
Cell B	2000-01-06	Valeric acid	50	5971	16.3477070499658	Cell B
Cell B	2001-04-03	Valeric acid	50	6424	17.5879534565366	Cell B
Cell B	2001-07-05	Valeric acid	50	6517	17.8425735797399	Cell B
Cell B	2001-10-02	Valeric acid	50	6606	18.0862422997947	Cell B
Cell B	2002-01-03	Valeric acid	50	6699	18.3408624229979	Cell B
Cell B	2002-04-02	Valeric acid	10	6788	18.5845311430527	Cell B
Cell B	2002-07-09	Valeric acid	10	6886	18.8528405201916	Cell B
Cell B	2002-10-02	Valeric acid	10	6971	19.0855578370979	Cell B
Cell B	2003-01-07	Valeric acid	10	7068	19.3511293634497	Cell B
Cell B	2003-04-02	Valeric acid	10	7153	19.5838466803559	Cell B
Cell B	2003-07-02	Valeric acid	10	7244	19.8329911019849	Cell B
Cell B	2003-10-07	Valeric acid	10	7341	20.0985626283368	Cell B
Cell B	2004-01-06	Valeric acid	10	7432	20.3477070499658	Cell B
Cell B	2004-04-06	Valeric acid	10	7523	20.5968514715948	Cell B
Cell B	2004-07-07	Valeric acid	10	7615	20.848733744011	Cell B
Cell B	2004-10-05	Valeric acid	10	7705	21.0951403148528	Cell B
Cell B	2005-01-04	Valeric acid	10	7796	21.3442847364819	Cell B
Cell B	2005-04-05	Valeric acid	10	7887	21.5934291581109	Cell B
Cell B	2005-07-06	Valeric acid	10	7979	21.845311430527	Cell B
Cell B	2005-10-04	Valeric acid	10	8069	22.0917180013689	Cell B
Cell B	2006-01-04	Valeric acid	10	8161	22.3436002737851	Cell B
Cell B	2006-04-04	Valeric acid	10	8251	22.590006844627	Cell B
Cell B	2006-07-11	Valeric acid	10	8349	22.8583162217659	Cell B
Cell B	2006-10-03	Valeric acid	25	8433	23.088295687885	Cell B
Cell B	2007-01-03	Valeric acid	10	8525	23.3401779603012	Cell B
Cell B	2007-04-03	Valeric acid	10	8615	23.5865845311431	Cell B
Cell B	2007-07-10	Valeric acid	10	8713	23.854893908282	Cell B
Cell B	2007-10-09	Valeric acid	10	8804	24.104038329911	Cell B
Cell B	2008-01-08	Valeric acid	10	8895	24.35318275154	Cell B
Cell B	2008-04-08	Valeric acid	10	8986	24.6023271731691	Cell B
Cell B	2008-07-08	Valeric acid	10	9077	24.8514715947981	Cell B
Cell B	2008-10-07	Valeric acid	10	9168	25.1006160164271	Cell B
Cell B	2009-01-06	Valeric acid	10	9259	25.3497604380561	Cell B
Cell B	2009-04-07	Valeric acid	25	9350	25.5989048596851	Cell B
Cell B	2009-07-07	Valeric acid	10	9441	25.8480492813142	Cell B
Cell B	2009-10-06	Valeric acid	10	9532	26.0971937029432	Cell B
Cell B	2010-01-12	Valeric acid	10	9630	26.3655030800821	Cell B
Cell B	2010-04-06	Valeric acid	10	9714	26.5954825462012	Cell B
Cell B	2010-07-13	Valeric acid	10	9812	26.8637919233402	Cell B
Cell B	2010-10-05	Valeric acid	10	9896	27.0937713894593	Cell B
Cell B	2011-01-04	Valeric acid	10	9987	27.3429158110883	Cell B
Cell B	2011-04-12	Valeric acid	10	10085	27.6112251882272	Cell B
Cell B	2011-07-12	Valeric acid	10	10176	27.8603696098563	Cell B
Cell B	2011-10-11	Valeric acid	10	10267	28.1095140314853	Cell B
Cell B	2012-01-10	Valeric acid	10	10358	28.3586584531143	Cell B
Cell B	2012-04-10	Valeric acid	10	10449	28.6078028747433	Cell B
Cell B	2012-07-10	Valeric acid	10	10540	28.8569472963723	Cell B
Cell B	2012-10-02	Valeric acid	10	10624	29.0869267624914	Cell B
Cell B	2013-01-08	Valeric acid	10	10722	29.3552361396304	Cell B
Cell B	2013-04-11	Valeric acid	10	10815	29.6098562628337	Cell B
Cell B	2013-07-09	Valeric acid	10	10904	29.8535249828884	Cell B
Cell B	2013-10-08	Valeric acid	10	10995	30.1026694045175	Cell B
Cell B	2014-01-09	Valeric acid	10	11088	30.3572895277207	Cell B
Cell B	2014-04-08	Valeric acid	10	11177	30.6009582477755	Cell B
Cell B	2014-07-08	Valeric acid	10	11268	30.8501026694045	Cell B
Cell B	2014-10-07	Valeric acid	4	11359	31.0992470910335	Cell B
Cell B	2015-01-06	Valeric acid	4	11450	31.3483915126626	Cell B
Cell B	2015-04-07	Valeric acid	4	11541	31.5975359342916	Cell B
Cell B	2015-07-07	Valeric acid	4	11632	31.8466803559206	Cell B
Cell B	2015-10-06	Valeric acid	4	11723	32.0958247775496	Cell B
Cell B	2016-01-07	Valeric acid	2	11816	32.3504449007529	Cell B
Cell B	2016-04-05	Valeric acid	2	11905	32.5941136208077	Cell B
Cell B	2016-07-12	Valeric acid	2	12003	32.8624229979466	Cell B
Cell B	2016-10-04	Valeric acid	2	12087	33.0924024640657	Cell B
Cell B	2017-01-11	Valeric acid	2	12186	33.3634496919918	Cell B
Cell B	2017-04-04	Valeric acid	2	12269	33.5906913073238	Cell B
Cell B	2017-07-11	Valeric acid	2	12367	33.8590006844627	Cell B
Cell B	2017-10-10	Valeric acid	2	12458	34.1081451060917	Cell B
Cell B	2018-01-09	Valeric acid	2	12549	34.3572895277207	Cell B
Cell B	2018-04-10	Valeric acid	10	12640	34.6064339493498	Cell B
Cell B	2018-07-10	Valeric acid	2	12731	34.8555783709788	Cell B
Cell B	2018-10-09	Valeric acid	9.4	12822	35.1047227926078	Cell B
Cell B	2019-01-08	Valeric acid	2	12913	35.3538672142368	Cell B
Cell B	1991-10-24	Bicarbonate	4800	2975	8.145106091718	Cell B
Cell B	1992-01-28	Bicarbonate	3700	3071	8.40793976728268	Cell B
Cell B	1992-04-01	Bicarbonate	3600	3135	8.58316221765914	Cell B
Cell B	1992-07-06	Bicarbonate	4700	3231	8.84599589322382	Cell B
Cell B	1993-10-29	Bicarbonate	4500	3711	10.1601642710472	Cell B
Cell B	1993-11-19	Bicarbonate	2800	3732	10.217659137577	Cell B
Cell B	1993-12-10	Bicarbonate	3000	3753	10.2751540041068	Cell B
Cell B	1994-01-26	Bicarbonate	3500	3800	10.403832991102	Cell B
Cell B	1994-02-22	Bicarbonate	2500	3827	10.4777549623546	Cell B
Cell B	1994-03-15	Bicarbonate	2500	3848	10.5352498288843	Cell B
Cell B	1994-04-21	Bicarbonate	2900	3885	10.6365503080082	Cell B
Cell B	1994-05-11	Bicarbonate	3100	3905	10.6913073237509	Cell B
Cell B	1994-06-14	Bicarbonate	3700	3939	10.7843942505133	Cell B
Cell B	1994-07-13	Bicarbonate	3700	3968	10.8637919233402	Cell B
Cell B	1994-08-23	Bicarbonate	2600	4009	10.9760438056126	Cell B
Cell B	1994-09-13	Bicarbonate	1400	4030	11.0335386721424	Cell B
Cell B	1994-10-21	Bicarbonate	3600	4068	11.1375770020534	Cell B
Cell B	1994-11-18	Bicarbonate	3800	4096	11.2142368240931	Cell B
Cell B	1994-12-20	Bicarbonate	3300	4128	11.3018480492813	Cell B
Cell B	1995-01-25	Bicarbonate	2800	4164	11.4004106776181	Cell B
Cell B	1995-02-14	Bicarbonate	3400	4184	11.4551676933607	Cell B
Cell B	1995-03-14	Bicarbonate	2600	4212	11.5318275154004	Cell B
Cell B	1995-04-15	Bicarbonate	4100	4244	11.6194387405886	Cell B
Cell B	1995-05-17	Bicarbonate	4100	4276	11.7070499657769	Cell B
Cell B	1995-06-15	Bicarbonate	4000	4305	11.7864476386037	Cell B
Cell B	1995-07-19	Bicarbonate	4000	4339	11.8795345653662	Cell B
Cell B	1995-08-15	Bicarbonate	4000	4366	11.9534565366188	Cell B
Cell B	1995-09-12	Bicarbonate	4100	4394	12.0301163586585	Cell B
Cell B	1995-10-19	Bicarbonate	3900	4431	12.1314168377823	Cell B
Cell B	1995-11-10	Bicarbonate	3900	4453	12.1916495550992	Cell B
Cell B	1995-12-15	Bicarbonate	3900	4488	12.2874743326489	Cell B
Cell B	1996-01-26	Bicarbonate	3900	4530	12.4024640657084	Cell B
Cell B	1996-02-20	Bicarbonate	4600	4555	12.4709103353867	Cell B
Cell B	1996-03-15	Bicarbonate	3900	4579	12.5366187542779	Cell B
Cell B	1996-04-15	Bicarbonate	3900	4610	12.621492128679	Cell B
Cell B	1996-05-22	Bicarbonate	1000	4647	12.7227926078029	Cell B
Cell B	1996-06-15	Bicarbonate	5300	4671	12.788501026694	Cell B
Cell B	1996-07-15	Bicarbonate	4000	4701	12.870636550308	Cell B
Cell B	1996-08-15	Bicarbonate	3900	4732	12.9555099247091	Cell B
Cell B	1996-09-19	Bicarbonate	3700	4767	13.0513347022587	Cell B
Cell B	1996-10-15	Bicarbonate	3800	4793	13.1225188227242	Cell B
Cell B	1996-11-11	Bicarbonate	2600	4820	13.1964407939767	Cell B
Cell B	1996-12-10	Bicarbonate	3600	4849	13.2758384668036	Cell B
Cell B	1997-01-22	Bicarbonate	3700	4892	13.3935660506502	Cell B
Cell B	1997-02-11	Bicarbonate	3500	4912	13.4483230663929	Cell B
Cell B	1997-03-04	Bicarbonate	3500	4933	13.5058179329227	Cell B
Cell B	1997-04-30	Bicarbonate	3600	4990	13.6618754277892	Cell B
Cell B	1997-05-01	Bicarbonate	3700	4991	13.6646132785763	Cell B
Cell B	1997-06-09	Bicarbonate	1500	5030	13.7713894592745	Cell B
Cell B	1997-07-01	Bicarbonate	3300	5052	13.8316221765914	Cell B
Cell B	1997-08-15	Bicarbonate	3900	5097	13.9548254620123	Cell B
Cell B	1997-09-15	Bicarbonate	3600	5128	14.0396988364134	Cell B
Cell B	1997-10-07	Bicarbonate	2700	5150	14.0999315537303	Cell B
Cell B	1999-11-14	Bicarbonate	3800	5918	16.2026009582478	Cell B
Cell B	1997-12-03	Bicarbonate	3500	5207	14.2559890485969	Cell B
Cell B	1998-01-15	Bicarbonate	3300	5250	14.3737166324435	Cell B
Cell B	1998-02-15	Bicarbonate	3100	5281	14.4585900068446	Cell B
Cell B	1998-03-05	Bicarbonate	3200	5299	14.507871321013	Cell B
Cell B	1998-04-07	Bicarbonate	3300	5332	14.5982203969884	Cell B
Cell B	1998-05-08	Bicarbonate	2500	5363	14.6830937713895	Cell B
Cell B	1998-06-15	Bicarbonate	3600	5401	14.7871321013005	Cell B
Cell B	1998-07-15	Bicarbonate	3500	5431	14.8692676249144	Cell B
Cell B	1998-08-04	Bicarbonate	3500	5451	14.9240246406571	Cell B
Cell B	1998-09-02	Bicarbonate	3400	5480	15.0034223134839	Cell B
Cell B	1998-10-06	Bicarbonate	3200	5514	15.0965092402464	Cell B
Cell B	1998-11-03	Bicarbonate	3600	5542	15.1731690622861	Cell B
Cell B	1998-12-12	Bicarbonate	3600	5581	15.2799452429843	Cell B
Cell B	1999-01-05	Bicarbonate	3460	5605	15.3456536618754	Cell B
Cell B	1999-02-02	Bicarbonate	3320	5633	15.4223134839151	Cell B
Cell B	1999-03-02	Bicarbonate	3520	5661	15.4989733059548	Cell B
Cell B	1999-04-15	Bicarbonate	3470	5705	15.6194387405886	Cell B
Cell B	1999-05-04	Bicarbonate	3180	5724	15.6714579055441	Cell B
Cell B	1999-06-02	Bicarbonate	3160	5753	15.750855578371	Cell B
[truncated: 5,327 more rows]
