# Supplementary material for: Microbial methane cycling in a landfill on a decadal time scale
Source: Nat Commun. 2023 Nov 16;14:7402. doi: 10.1038/s41467-023-43129-x (PMC10654671; doi:10.1038/s41467-023-43129-x)
Supplement: Supplementary file 4 — Source Data [file 41467_2023_43129_MOESM4_ESM.zip › Source_data/Fig_S5_source_data_methane_cycling_family_relative_abundance.tsv]

Sample_site	Family	relative_mean_coverage_family
A	*UBA5629*	0.358018593424222
A	*Methylomonadaceae*	0.574760462798692
A	*Methanotrichaceae*	0.40634430575555
A	*UBA9628*	0.153536868549533
A	*Methanoregulaceae*	0.195909482722102
B	*Methylomonadaceae*	3.95165371906026
B	*Methanoregulaceae*	1.09138187983792
B	*Methylococcaceae*	0.170855038402482
B	*Methylacidiphilaceae*	0.165400926000513
B	*Acetobacteraceae*	0.590018386895244
B	*Mycobacteriaceae*	0.123796672988167
C	*Methanomethylophilaceae*	0.156541335530019
C	*Acetobacteraceae*	1.10471404562495
C	*Methylomonadaceae*	1.10154723982004
C	*Methanotrichaceae*	0.295780208595357
C	*Methylococcaceae*	0.146973593848197
C	*Methanocorpusculaceae*	0.417146567580443
C	*Methanocullaceae*	0.102106964420538
C	*Methylacidiphilaceae*	0.0729355789256772
D1	*Methanotrichaceae*	0.553784845690309
D1	*Methylomonadaceae*	1.90192552496593
D1	*Methanoregulaceae*	0.280734832320793
D1	*UBA5629*	0.414970883073312
D1	*UBA9628*	0.277179296589887
D1	*Methanoperedenaceae*	1.36333521504633
D1	*Methylomirabilaceae*	0.570749321305117
D1	*Methanocullaceae*	0.168132103338205
D2	*Methanobacteriaceae*	0.0725373325561198
D2	*Methanomicrobiaceae*	0.0797174645285701
D2	*Methanomethylophilaceae*	1.29494701398955
D2	*Methanocullaceae*	3.17660391718451
D2	*Methanocorpusculaceae*	6.94480966091213
D2	*Methanosarcinaceae*	1.65875030599882
D2	*Methanofollaceae*	0.291730885480176
D2	*Methanoregulaceae*	0.421515888127158
E	*Methanobacteriaceae*	0.249181268337638
E	*Nevskiaceae*	0.843260336056934
E	*Methanotrichaceae*	1.57629050580517
E	*Methanofollaceae*	0.105671646369671
E	*Methanospirillaceae*	0.0991866205565278
E	*Methanobacteriales*	0.105372389419973
F1	*Methanosarcinaceae*	0.536249603607719
F1	*Methanocullaceae*	6.26510628220274
F1	*Methanomicrobiaceae*	0.260566806502383
F1	*Methanofastidiosales*	0.10518565646951
F1	*Methanofollaceae*	0.132583784764436
F1	*Methanomethylophilaceae*	1.37442599247592
F1	*Methanotrichaceae*	0.698107845310662
F1	*Methanoregulaceae*	0.0570220848325346
F1	*Methanocorpusculaceae*	4.61589482263609
F1	*Methanobacteriaceae*	0.0635356537111809
F2	*Methanobacteriaceae*	0.216518637631926
F2	*Methanosarcinaceae*	1.75423683750861
F2	*Methanomethylophilaceae*	0.776674622658904
F2	*Methanotrichaceae*	0.814683285695128
F2	*Methanocullaceae*	1.48456057104981
F2	*Methanoregulaceae*	0.338431110619109
F2	*Methanocorpusculaceae*	0.952935452071217
