# Supplementary material for: Microbial methane cycling in a landfill on a decadal time scale
Source: Nat Commun. 2023 Nov 16;14:7402. doi: 10.1038/s41467-023-43129-x (PMC10654671; doi:10.1038/s41467-023-43129-x)
Supplement: Supplementary file 4 — Source Data [file 41467_2023_43129_MOESM4_ESM.zip › Source_data/Fig_S1_source_data_redox_COD_BOD_pH_over_time.tsv]

Site	Date	Contaminant_name	Concentration	Days_elapsed	Years_elapsed	Site_ordered
Cell A	1983-08-15	pH	5.5	0	0	Cell A
Cell A	1983-10-10	pH	5.33	56	0.153319644079398	Cell A
Cell A	1983-12-28	pH	5.9	135	0.369609856262834	Cell A
Cell A	1984-01-13	pH	6.05	151	0.413415468856947	Cell A
Cell A	1984-02-06	pH	6.35	175	0.479123887748118	Cell A
Cell A	1984-03-05	pH	6.75	203	0.555783709787817	Cell A
Cell A	1984-04-05	pH	6.7	234	0.640657084188912	Cell A
Cell A	1984-04-19	pH	6.6	248	0.678986995208761	Cell A
Cell A	1984-06-11	pH	6	301	0.824093086926763	Cell A
Cell A	1984-07-02	pH	6.1	322	0.881587953456537	Cell A
Cell A	1984-10-19	pH	7.1	431	1.18001368925394	Cell A
Cell A	1984-11-05	pH	6.73	448	1.22655715263518	Cell A
Cell A	1984-12-03	pH	7.5	476	1.30321697467488	Cell A
Cell A	1985-01-09	pH	7.2	513	1.40451745379877	Cell A
Cell A	1985-02-11	pH	7.07	546	1.49486652977413	Cell A
Cell A	1985-05-17	pH	5.28	641	1.75496235455168	Cell A
Cell A	1985-07-26	pH	7.47	711	1.94661190965092	Cell A
Cell A	1985-08-29	pH	7.79	745	2.03969883641342	Cell A
Cell A	1985-09-30	pH	5.6	777	2.12731006160164	Cell A
Cell A	1985-10-22	pH	6.1	799	2.18754277891855	Cell A
Cell A	1985-11-25	pH	6.8	833	2.28062970568104	Cell A
Cell A	1985-12-30	pH	7.8	868	2.37645448323066	Cell A
Cell A	1986-01-10	pH	7.2	879	2.40657084188912	Cell A
Cell A	1986-02-03	pH	7.6	903	2.47227926078029	Cell A
Cell A	1986-03-03	pH	7.6	931	2.54893908281999	Cell A
Cell A	1986-04-04	pH	7.8	963	2.63655030800821	Cell A
Cell A	1986-05-05	pH	8.1	994	2.72142368240931	Cell A
Cell A	1986-06-16	pH	7.8	1036	2.83641341546886	Cell A
Cell A	1986-07-02	pH	7.2	1052	2.88021902806297	Cell A
Cell A	1986-08-04	pH	7.5	1085	2.97056810403833	Cell A
Cell A	1986-09-08	pH	7.8	1120	3.06639288158795	Cell A
Cell A	1986-10-09	pH	8.2	1151	3.15126625598905	Cell A
Cell A	1986-10-21	pH	7.55	1163	3.18412046543463	Cell A
Cell A	1986-11-25	pH	7.7	1198	3.27994524298426	Cell A
Cell A	1986-12-16	pH	6.25	1219	3.33744010951403	Cell A
Cell A	1987-01-08	pH	5.95	1242	3.40041067761807	Cell A
Cell A	1987-02-04	pH	7.05	1269	3.47433264887064	Cell A
Cell A	1987-03-05	pH	6.05	1298	3.55373032169747	Cell A
Cell A	1987-04-15	pH	6.65	1339	3.66598220396988	Cell A
Cell A	1987-05-22	pH	7.3	1376	3.76728268309377	Cell A
Cell A	1987-06-11	pH	6.75	1396	3.82203969883641	Cell A
Cell A	1987-07-20	pH	7.35	1435	3.92881587953457	Cell A
Cell A	1987-08-31	pH	8.05	1477	4.04380561259411	Cell A
Cell A	1987-09-22	pH	7.85	1499	4.10403832991102	Cell A
Cell A	1987-10-13	pH	7.1	1520	4.16153319644079	Cell A
Cell A	1987-11-17	pH	7.25	1555	4.25735797399042	Cell A
Cell A	1987-12-01	pH	7.25	1569	4.29568788501027	Cell A
Cell A	1988-01-12	pH	7.25	1611	4.41067761806982	Cell A
Cell A	1988-02-03	pH	5.9	1633	4.47091033538672	Cell A
Cell A	1988-03-03	pH	5.85	1662	4.55030800821355	Cell A
Cell A	1988-03-31	pH	6.2	1690	4.62696783025325	Cell A
Cell A	1988-05-10	pH	6.45	1730	4.73648186173854	Cell A
Cell A	1988-06-08	pH	6.95	1759	4.81587953456537	Cell A
Cell A	1988-07-26	pH	7.5	1807	4.94729637234771	Cell A
Cell A	1988-08-11	pH	7.65	1823	4.99110198494182	Cell A
Cell A	1988-09-15	pH	7.2	1858	5.08692676249144	Cell A
Cell A	1988-10-15	pH	7.35	1888	5.16906228610541	Cell A
Cell A	1988-11-15	pH	7.05	1919	5.2539356605065	Cell A
Cell A	1988-12-15	pH	6.7	1949	5.33607118412047	Cell A
Cell A	1989-01-15	pH	6.35	1980	5.42094455852156	Cell A
Cell A	1989-03-15	pH	5.9	2039	5.58247775496235	Cell A
Cell A	1990-01-01	pH	6.1	2331	6.38193018480493	Cell A
Cell A	1990-02-01	pH	7.3	2362	6.46680355920602	Cell A
Cell A	1990-03-01	pH	6.75	2390	6.54346338124572	Cell A
Cell A	1990-04-01	pH	6.55	2421	6.62833675564682	Cell A
Cell A	1990-05-01	pH	6.45	2451	6.71047227926078	Cell A
Cell A	1990-06-01	pH	6.7	2482	6.79534565366188	Cell A
Cell A	1990-07-01	pH	6.95	2512	6.87748117727584	Cell A
Cell A	1990-10-01	pH	6.95	2604	7.12936344969199	Cell A
Cell A	1990-11-01	pH	5.5	2635	7.21423682409309	Cell A
Cell A	1991-05-06	pH	6.84	2821	7.72347707049966	Cell A
Cell A	1991-06-06	pH	7.16	2852	7.80835044490075	Cell A
Cell A	1991-07-07	pH	7.72	2883	7.89322381930185	Cell A
Cell A	1991-08-07	pH	7.19	2914	7.97809719370294	Cell A
Cell A	1991-09-07	pH	7.58	2945	8.06297056810404	Cell A
Cell A	1991-10-08	pH	7.48	2976	8.14784394250513	Cell A
Cell A	1991-11-08	pH	7.46	3007	8.23271731690623	Cell A
Cell A	1991-12-08	pH	7.15	3037	8.31485284052019	Cell A
Cell A	1992-01-22	pH	7.33	3082	8.43805612594114	Cell A
Cell A	1992-02-17	pH	7.33	3108	8.50924024640657	Cell A
Cell A	1992-03-17	pH	7.04	3137	8.5886379192334	Cell A
Cell A	1992-04-23	pH	6.96	3174	8.68993839835729	Cell A
Cell A	1992-05-14	pH	7.05	3195	8.74743326488706	Cell A
Cell A	1992-06-16	pH	7.48	3228	8.83778234086242	Cell A
Cell A	1992-07-16	pH	7.14	3258	8.91991786447639	Cell A
Cell A	1992-08-15	pH	6.66	3288	9.00205338809035	Cell A
Cell A	1992-09-15	pH	7.07	3319	9.08692676249144	Cell A
Cell A	1992-10-15	pH	7.24	3349	9.16906228610541	Cell A
Cell A	1992-11-17	pH	7.13	3382	9.25941136208077	Cell A
Cell A	1992-12-08	pH	7.5	3403	9.31690622861054	Cell A
Cell A	1993-01-15	pH	6.84	3441	9.42094455852156	Cell A
Cell A	1993-02-18	pH	7.11	3475	9.51403148528405	Cell A
Cell A	1993-03-23	pH	6.88	3508	9.60438056125941	Cell A
Cell A	1993-04-21	pH	7.03	3537	9.68377823408624	Cell A
Cell A	1993-05-11	pH	6.74	3557	9.73853524982888	Cell A
Cell A	1993-06-21	pH	7.02	3598	9.8507871321013	Cell A
Cell A	1993-07-15	pH	7	3622	9.91649555099247	Cell A
Cell A	1993-08-17	pH	7.2	3655	10.0068446269678	Cell A
Cell A	1993-09-17	pH	7.45	3686	10.0917180013689	Cell A
Cell A	1993-10-28	pH	7.03	3727	10.2039698836413	Cell A
Cell A	1993-11-19	pH	6.91	3749	10.2642026009582	Cell A
Cell A	1993-12-10	pH	6.99	3770	10.321697467488	Cell A
Cell A	1994-01-26	pH	7.12	3817	10.4503764544832	Cell A
Cell A	1994-02-22	pH	6.56	3844	10.5242984257358	Cell A
Cell A	1994-03-15	pH	6.71	3865	10.5817932922656	Cell A
Cell A	1994-04-21	pH	6.87	3902	10.6830937713895	Cell A
Cell A	1994-05-11	pH	6.76	3922	10.7378507871321	Cell A
Cell A	1994-06-14	pH	6.89	3956	10.8309377138946	Cell A
Cell A	1994-07-13	pH	6.98	3985	10.9103353867214	Cell A
Cell A	1994-08-23	pH	6.58	4026	11.0225872689938	Cell A
Cell A	1994-09-13	pH	7.47	4047	11.0800821355236	Cell A
Cell A	1994-10-21	pH	7.22	4085	11.1841204654346	Cell A
Cell A	1994-11-18	pH	7.13	4113	11.2607802874743	Cell A
Cell A	1994-12-20	pH	6.89	4145	11.3483915126626	Cell A
Cell A	1995-01-25	pH	6.73	4181	11.4469541409993	Cell A
Cell A	1995-02-14	pH	7	4201	11.501711156742	Cell A
Cell A	1995-03-14	pH	6.68	4229	11.5783709787817	Cell A
Cell A	1995-04-20	pH	6.91	4266	11.6796714579055	Cell A
Cell A	1995-05-17	pH	7.13	4293	11.7535934291581	Cell A
Cell A	1995-06-15	pH	7.2	4322	11.8329911019849	Cell A
Cell A	1995-07-19	pH	7.17	4356	11.9260780287474	Cell A
Cell A	1995-08-15	pH	7.1	4383	12	Cell A
Cell A	1995-09-12	pH	7.12	4411	12.0766598220397	Cell A
Cell A	1995-10-19	pH	6.85	4448	12.1779603011636	Cell A
Cell A	1995-11-10	pH	6.93	4470	12.2381930184805	Cell A
Cell A	1995-12-15	pH	6.75	4505	12.3340177960301	Cell A
Cell A	1996-01-26	pH	6.74	4547	12.4490075290897	Cell A
Cell A	1996-02-20	pH	6.49	4572	12.517453798768	Cell A
Cell A	1996-03-19	pH	6.92	4600	12.5941136208077	Cell A
Cell A	1996-04-22	pH	6.63	4634	12.6872005475702	Cell A
Cell A	1996-05-22	pH	6.72	4664	12.7693360711841	Cell A
Cell A	1996-06-24	pH	6.89	4697	12.8596851471595	Cell A
Cell A	1996-07-15	pH	6.79	4718	12.9171800136893	Cell A
Cell A	1996-08-21	pH	6.89	4755	13.0184804928131	Cell A
Cell A	1996-09-15	pH	6.63	4780	13.0869267624914	Cell A
Cell A	1996-10-15	pH	6.86	4810	13.1690622861054	Cell A
Cell A	1996-11-11	pH	6.74	4837	13.242984257358	Cell A
Cell A	1996-12-10	pH	6.74	4866	13.3223819301848	Cell A
Cell A	1997-01-22	pH	6.15	4909	13.4401095140315	Cell A
Cell A	1997-02-11	pH	6.65	4929	13.4948665297741	Cell A
Cell A	1997-03-04	pH	6.41	4950	13.5523613963039	Cell A
Cell A	1997-04-07	pH	6.81	4984	13.6454483230664	Cell A
Cell A	1997-05-01	pH	6.58	5008	13.7111567419576	Cell A
Cell A	1997-06-09	pH	6.79	5047	13.8179329226557	Cell A
Cell A	1997-07-01	pH	7.05	5069	13.8781656399726	Cell A
Cell A	1997-08-15	pH	6.94	5114	14.0013689253936	Cell A
Cell A	1997-09-15	pH	7.36	5145	14.0862422997947	Cell A
Cell A	1997-10-15	pH	7.15	5175	14.1683778234086	Cell A
Cell A	1997-11-15	pH	6.62	5206	14.2532511978097	Cell A
Cell A	1997-12-15	pH	6.84	5236	14.3353867214237	Cell A
Cell A	1998-01-15	pH	6.55	5267	14.4202600958248	Cell A
Cell A	1998-02-15	pH	6.69	5298	14.5051334702259	Cell A
Cell A	1998-03-15	pH	6.63	5326	14.5817932922656	Cell A
Cell A	1998-04-15	pH	6.45	5357	14.6666666666667	Cell A
Cell A	1998-05-08	pH	6.67	5380	14.7296372347707	Cell A
Cell A	1998-06-15	pH	6.81	5418	14.8336755646817	Cell A
Cell A	1998-07-15	pH	6.89	5448	14.9158110882957	Cell A
Cell A	1998-08-15	pH	6.8	5479	15.0006844626968	Cell A
Cell A	1998-09-02	pH	6.86	5497	15.0499657768652	Cell A
Cell A	1998-10-06	pH	7.12	5531	15.1430527036277	Cell A
Cell A	1998-11-03	pH	6.71	5559	15.2197125256674	Cell A
Cell A	1998-12-15	pH	6.73	5601	15.3347022587269	Cell A
Cell A	1999-01-15	pH	6.51	5632	15.419575633128	Cell A
Cell A	1999-02-02	pH	6.08	5650	15.4688569472964	Cell A
Cell A	1999-03-02	pH	6.63	5678	15.5455167693361	Cell A
Cell A	1999-04-15	pH	6.74	5722	15.6659822039699	Cell A
Cell A	1999-05-04	pH	6.34	5741	15.7180013689254	Cell A
Cell A	1999-06-02	pH	6.67	5770	15.7973990417522	Cell A
Cell A	1999-07-07	pH	7.04	5805	15.8932238193018	Cell A
Cell A	1999-08-03	pH	6.73	5832	15.9671457905544	Cell A
Cell A	1999-09-02	pH	6.7	5862	16.0492813141684	Cell A
Cell A	1999-10-07	pH	7.09	5897	16.145106091718	Cell A
Cell A	1999-11-02	pH	6.77	5923	16.2162902121834	Cell A
Cell A	1999-12-07	pH	5.99	5958	16.3121149897331	Cell A
Cell A	2000-01-06	pH	6.8	5988	16.394250513347	Cell A
Cell A	2000-02-02	pH	6.53	6015	16.4681724845996	Cell A
Cell A	2000-03-02	pH	6.39	6044	16.5475701574264	Cell A
Cell A	2000-04-04	pH	6.64	6077	16.6379192334018	Cell A
Cell A	2000-05-02	pH	6.33	6105	16.7145790554415	Cell A
Cell A	2000-06-06	pH	6.85	6140	16.8104038329911	Cell A
Cell A	2000-07-07	pH	6.94	6171	16.8952772073922	Cell A
Cell A	2000-08-03	pH	6.59	6198	16.9691991786448	Cell A
Cell A	2000-09-06	pH	6.56	6232	17.0622861054073	Cell A
Cell A	2000-10-03	pH	6.41	6259	17.1362080766598	Cell A
Cell A	2000-11-02	pH	6.69	6289	17.2183436002738	Cell A
Cell A	2000-12-04	pH	6.51	6321	17.305954825462	Cell A
Cell A	2001-01-03	pH	6.42	6351	17.388090349076	Cell A
Cell A	2001-02-02	pH	6.26	6381	17.4702258726899	Cell A
Cell A	2001-03-06	pH	6.54	6413	17.5578370978782	Cell A
Cell A	2001-04-03	pH	6.18	6441	17.6344969199179	Cell A
Cell A	2001-05-02	pH	7.07	6470	17.7138945927447	Cell A
Cell A	2001-06-05	pH	6.71	6504	17.8069815195072	Cell A
Cell A	2001-07-05	pH	6.6	6534	17.8891170431211	Cell A
Cell A	2001-08-02	pH	6.82	6562	17.9657768651608	Cell A
Cell A	2001-09-05	pH	6.83	6596	18.0588637919233	Cell A
Cell A	2001-10-02	pH	6.94	6623	18.1327857631759	Cell A
Cell A	2001-11-02	pH	6.96	6654	18.217659137577	Cell A
Cell A	2001-12-05	pH	6.88	6687	18.3080082135524	Cell A
Cell A	2002-01-03	pH	6.95	6716	18.3874058863792	Cell A
Cell A	2002-02-05	pH	6.78	6749	18.4777549623546	Cell A
Cell A	2002-03-05	pH	6.78	6777	18.5544147843943	Cell A
Cell A	2002-04-02	pH	6.7	6805	18.6310746064339	Cell A
Cell A	2002-05-02	pH	6.64	6835	18.7132101300479	Cell A
Cell A	2002-06-04	pH	6.96	6868	18.8035592060233	Cell A
Cell A	2002-07-02	pH	6.98	6896	18.880219028063	Cell A
Cell A	2002-08-02	pH	6.88	6927	18.9650924024641	Cell A
Cell A	2002-09-04	pH	6.51	6960	19.0554414784394	Cell A
Cell A	2002-10-02	pH	6.86	6988	19.1321013004791	Cell A
Cell A	2002-11-05	pH	6	7022	19.2251882272416	Cell A
Cell A	2002-12-03	pH	6.74	7050	19.3018480492813	Cell A
Cell A	2003-01-07	pH	6.32	7085	19.3976728268309	Cell A
Cell A	2003-02-04	pH	6.37	7113	19.4743326488706	Cell A
Cell A	2003-03-04	pH	6.28	7141	19.5509924709103	Cell A
Cell A	2003-04-02	pH	6.39	7170	19.6303901437372	Cell A
Cell A	2003-05-02	pH	6.52	7200	19.7125256673511	Cell A
Cell A	2003-06-03	pH	6.4	7232	19.8001368925394	Cell A
Cell A	2003-07-02	pH	6.51	7261	19.8795345653662	Cell A
Cell A	2003-08-05	pH	6.77	7295	19.9726214921287	Cell A
Cell A	2003-09-03	pH	6.48	7324	20.0520191649555	Cell A
Cell A	2003-10-07	pH	6.74	7358	20.145106091718	Cell A
Cell A	2003-11-04	pH	6.42	7386	20.2217659137577	Cell A
Cell A	2003-12-02	pH	6.45	7414	20.2984257357974	Cell A
Cell A	2004-01-06	pH	6.29	7449	20.394250513347	Cell A
Cell A	2004-02-03	pH	6.62	7477	20.4709103353867	Cell A
Cell A	2004-03-02	pH	6.77	7505	20.5475701574264	Cell A
Cell A	2004-04-06	pH	6.16	7540	20.643394934976	Cell A
Cell A	2004-05-04	pH	6.46	7568	20.7200547570157	Cell A
Cell A	2004-06-02	pH	6.67	7597	20.7994524298426	Cell A
Cell A	2004-07-07	pH	6.89	7632	20.8952772073922	Cell A
Cell A	2004-08-03	pH	6.69	7659	20.9691991786448	Cell A
Cell A	2004-09-08	pH	6.97	7695	21.0677618069815	Cell A
Cell A	2004-10-05	pH	6.84	7722	21.1416837782341	Cell A
Cell A	2004-11-02	pH	6.8	7750	21.2183436002738	Cell A
Cell A	2004-12-02	pH	6.38	7780	21.3004791238877	Cell A
Cell A	2005-01-04	pH	6.11	7813	21.3908281998631	Cell A
Cell A	2005-02-02	pH	6.88	7842	21.4702258726899	Cell A
Cell A	2005-03-02	pH	6.44	7870	21.5468856947296	Cell A
Cell A	2005-04-05	pH	6.62	7904	21.6399726214921	Cell A
Cell A	2005-05-03	pH	6.76	7932	21.7166324435318	Cell A
Cell A	2005-06-02	pH	6.8	7962	21.7987679671458	Cell A
Cell A	2005-07-06	pH	6.77	7996	21.8918548939083	Cell A
Cell A	2005-08-02	pH	6.9	8023	21.9657768651608	Cell A
Cell A	2005-09-07	pH	7.02	8059	22.0643394934976	Cell A
Cell A	2005-10-04	pH	7.4	8086	22.1382614647502	Cell A
Cell A	2005-11-02	pH	6.76	8115	22.217659137577	Cell A
Cell A	2005-12-06	pH	6.64	8149	22.3107460643395	Cell A
Cell A	2006-01-04	pH	6.49	8178	22.3901437371663	Cell A
Cell A	2006-02-02	pH	6.67	8207	22.4695414099932	Cell A
Cell A	2006-03-02	pH	6.53	8235	22.5462012320329	Cell A
Cell A	2006-04-04	pH	6.7	8268	22.6365503080082	Cell A
Cell A	2006-05-02	pH	6.61	8296	22.7132101300479	Cell A
Cell A	2006-06-06	pH	6.7	8331	22.8090349075975	Cell A
Cell A	2006-07-11	pH	6.61	8366	22.9048596851472	Cell A
Cell A	2006-08-02	pH	6.46	8388	22.9650924024641	Cell A
Cell A	2006-09-06	pH	6.19	8423	23.0609171800137	Cell A
Cell A	2006-10-03	pH	6.84	8450	23.1348391512663	Cell A
Cell A	2006-11-02	pH	7.37	8480	23.2169746748802	Cell A
Cell A	2006-12-05	pH	6.88	8513	23.3073237508556	Cell A
Cell A	2007-01-03	pH	6.15	8542	23.3867214236824	Cell A
Cell A	2007-02-02	pH	6.48	8572	23.4688569472964	Cell A
Cell A	2007-03-06	pH	7.26	8604	23.5564681724846	Cell A
Cell A	2007-04-03	pH	6.59	8632	23.6331279945243	Cell A
Cell A	2007-05-02	pH	6.66	8661	23.7125256673511	Cell A
Cell A	2007-06-05	pH	6.95	8695	23.8056125941136	Cell A
Cell A	2007-07-10	pH	7.03	8730	23.9014373716632	Cell A
Cell A	2007-08-02	pH	7.19	8753	23.9644079397673	Cell A
Cell A	2007-09-05	pH	7.13	8787	24.0574948665298	Cell A
Cell A	2007-10-09	pH	6.75	8821	24.1505817932923	Cell A
Cell A	2007-11-06	pH	6.6	8849	24.227241615332	Cell A
Cell A	2007-12-04	pH	6.81	8877	24.3039014373717	Cell A
Cell A	2008-01-08	pH	6.36	8912	24.3997262149213	Cell A
Cell A	2008-02-05	pH	6.39	8940	24.476386036961	Cell A
Cell A	2008-03-04	pH	6.68	8968	24.5530458590007	Cell A
Cell A	2008-04-08	pH	6.63	9003	24.6488706365503	Cell A
Cell A	2008-05-06	pH	6.68	9031	24.72553045859	Cell A
Cell A	2008-06-03	pH	6.56	9059	24.8021902806297	Cell A
Cell A	2008-07-08	pH	6.69	9094	24.8980150581793	Cell A
Cell A	2008-08-05	pH	6.89	9122	24.974674880219	Cell A
Cell A	2008-09-03	pH	7.17	9151	25.0540725530459	Cell A
Cell A	2008-10-07	pH	7.04	9185	25.1471594798084	Cell A
Cell A	2008-11-04	pH	7.03	9213	25.223819301848	Cell A
Cell A	2008-12-02	pH	6.73	9241	25.3004791238877	Cell A
Cell A	2009-01-06	pH	6.57	9276	25.3963039014374	Cell A
Cell A	2009-02-03	pH	6.38	9304	25.4729637234771	Cell A
Cell A	2009-03-03	pH	6.47	9332	25.5496235455168	Cell A
Cell A	2009-04-07	pH	7.02	9367	25.6454483230664	Cell A
Cell A	2009-05-05	pH	6.54	9395	25.7221081451061	Cell A
Cell A	2009-06-02	pH	6.71	9423	25.7987679671458	Cell A
Cell A	2009-07-07	pH	6.88	9458	25.8945927446954	Cell A
Cell A	2009-08-04	pH	6.71	9486	25.9712525667351	Cell A
Cell A	2009-09-01	pH	6.34	9514	26.0479123887748	Cell A
Cell A	2009-10-06	pH	6.62	9549	26.1437371663244	Cell A
Cell A	2009-11-03	pH	6.34	9577	26.2203969883641	Cell A
Cell A	2009-12-01	pH	7.22	9605	26.2970568104038	Cell A
Cell A	2010-01-12	pH	7.28	9647	26.4120465434634	Cell A
Cell A	2010-02-02	pH	6.78	9668	26.4695414099932	Cell A
Cell A	2010-03-02	pH	6.16	9696	26.5462012320329	Cell A
Cell A	2010-04-06	pH	6.95	9731	26.6420260095825	Cell A
Cell A	2010-05-04	pH	6.66	9759	26.7186858316222	Cell A
Cell A	2010-06-01	pH	7.39	9787	26.7953456536619	Cell A
Cell A	2010-07-13	pH	6.6	9829	26.9103353867214	Cell A
Cell A	2010-08-10	pH	6.71	9857	26.9869952087611	Cell A
Cell A	2010-09-07	pH	6.62	9885	27.0636550308008	Cell A
Cell A	2010-10-05	pH	6.33	9913	27.1403148528405	Cell A
Cell A	2010-11-02	pH	7.86	9941	27.2169746748802	Cell A
Cell A	2010-12-07	pH	6.51	9976	27.3127994524298	Cell A
Cell A	2011-01-04	pH	6.27	10004	27.3894592744695	Cell A
Cell A	2011-02-07	pH	7.2	10038	27.482546201232	Cell A
Cell A	2011-03-07	pH	6.44	10066	27.5592060232717	Cell A
Cell A	2011-04-12	pH	6.89	10102	27.6577686516085	Cell A
Cell A	2011-05-03	pH	6.6	10123	27.7152635181383	Cell A
Cell A	2011-06-01	pH	6.59	10152	27.7946611909651	Cell A
Cell A	2011-07-12	pH	6.59	10193	27.9069130732375	Cell A
Cell A	2011-08-03	pH	6.88	10215	27.9671457905544	Cell A
Cell A	2011-09-06	pH	6.77	10249	28.0602327173169	Cell A
Cell A	2011-10-11	pH	6.51	10284	28.1560574948665	Cell A
Cell A	2011-11-03	pH	6.71	10307	28.2190280629706	Cell A
Cell A	2011-12-08	pH	6.56	10342	28.3148528405202	Cell A
Cell A	2012-01-10	pH	6.23	10375	28.4052019164955	Cell A
Cell A	2012-02-03	pH	6.86	10399	28.4709103353867	Cell A
Cell A	2012-03-12	pH	6.49	10437	28.5749486652977	Cell A
Cell A	2012-04-10	pH	6.95	10466	28.6543463381246	Cell A
Cell A	2012-05-02	pH	6.58	10488	28.7145790554415	Cell A
Cell A	2012-06-07	pH	6.81	10524	28.8131416837782	Cell A
Cell A	2012-07-10	pH	6.55	10557	28.9034907597536	Cell A
Cell A	2012-08-01	pH	6.84	10579	28.9637234770705	Cell A
Cell A	2012-09-05	pH	6.82	10614	29.0595482546201	Cell A
Cell A	2012-10-02	pH	6.93	10641	29.1334702258727	Cell A
Cell A	2012-11-05	pH	6.59	10675	29.2265571526352	Cell A
Cell A	2012-12-12	pH	6.27	10712	29.3278576317591	Cell A
Cell A	2013-01-08	pH	6.35	10739	29.4017796030116	Cell A
Cell A	2013-02-07	pH	6.73	10769	29.4839151266256	Cell A
Cell A	2013-03-04	pH	6.78	10794	29.5523613963039	Cell A
Cell A	2013-04-11	pH	6.5	10832	29.6563997262149	Cell A
Cell A	2013-05-08	pH	7.14	10859	29.7303216974675	Cell A
Cell A	2013-06-04	pH	7.6	10886	29.8042436687201	Cell A
Cell A	2013-07-09	pH	7.77	10921	29.9000684462697	Cell A
Cell A	2013-08-06	pH	7.28	10949	29.9767282683094	Cell A
Cell A	2013-09-09	pH	6.98	10983	30.0698151950719	Cell A
Cell A	2013-10-08	pH	6.66	11012	30.1492128678987	Cell A
Cell A	2013-11-08	pH	7.33	11043	30.2340862422998	Cell A
Cell A	2013-12-10	pH	7.77	11075	30.321697467488	Cell A
Cell A	2014-01-09	pH	7.22	11105	30.403832991102	Cell A
Cell A	2014-02-10	pH	7.63	11137	30.4914442162902	Cell A
Cell A	2014-03-12	pH	7.53	11167	30.5735797399042	Cell A
Cell A	2014-04-08	pH	8.16	11194	30.6475017111567	Cell A
Cell A	2014-05-02	pH	7.21	11218	30.7132101300479	Cell A
Cell A	2014-06-13	pH	6.68	11260	30.8281998631075	Cell A
Cell A	2014-07-08	pH	6.76	11285	30.8966461327858	Cell A
Cell A	2014-08-08	pH	6.95	11316	30.9815195071869	Cell A
Cell A	2014-09-12	pH	6.78	11351	31.0773442847365	Cell A
Cell A	2014-10-07	pH	7.24	11376	31.1457905544148	Cell A
Cell A	2014-11-10	pH	6.36	11410	31.2388774811773	Cell A
Cell A	2014-12-08	pH	7.28	11438	31.315537303217	Cell A
Cell A	2015-01-06	pH	7.17	11467	31.3949349760438	Cell A
Cell A	2015-02-09	pH	7.39	11501	31.4880219028063	Cell A
Cell A	2015-03-06	pH	6.24	11526	31.5564681724846	Cell A
Cell A	2015-04-07	pH	6.72	11558	31.6440793976728	Cell A
Cell A	2015-05-06	pH	7.01	11587	31.7234770704997	Cell A
Cell A	2015-06-09	pH	7.03	11621	31.8165639972622	Cell A
Cell A	2015-07-07	pH	6.58	11649	31.8932238193018	Cell A
Cell A	2015-08-11	pH	6.76	11684	31.9890485968515	Cell A
Cell A	2015-09-09	pH	7.08	11713	32.0684462696783	Cell A
Cell A	2015-10-06	pH	7.53	11740	32.1423682409309	Cell A
Cell A	2015-11-03	pH	6.64	11768	32.2190280629706	Cell A
Cell A	2015-12-08	pH	6.8	11803	32.3148528405202	Cell A
Cell A	2016-01-07	pH	7.55	11833	32.3969883641342	Cell A
Cell A	2016-02-10	pH	7.41	11867	32.4900752908966	Cell A
Cell A	2016-03-03	pH	7.65	11889	32.5503080082136	Cell A
Cell A	2016-04-05	pH	6.65	11922	32.6406570841889	Cell A
Cell A	2016-05-05	pH	7.7	11952	32.7227926078029	Cell A
Cell A	2016-06-07	pH	8.16	11985	32.8131416837782	Cell A
Cell A	2016-07-12	pH	6.98	12020	32.9089664613279	Cell A
Cell A	2016-08-03	pH	6.97	12042	32.9691991786448	Cell A
Cell A	2016-09-14	pH	6.96	12084	33.0841889117043	Cell A
Cell A	2016-10-04	pH	7.88	12104	33.138945927447	Cell A
Cell A	2016-11-07	pH	6.73	12138	33.2320328542094	Cell A
Cell A	2016-12-12	pH	7.46	12173	33.3278576317591	Cell A
Cell A	2017-01-11	pH	7.18	12203	33.409993155373	Cell A
Cell A	2017-02-08	pH	7.82	12231	33.4866529774127	Cell A
Cell A	2017-03-13	pH	7.44	12264	33.5770020533881	Cell A
Cell A	2017-04-04	pH	7.18	12286	33.637234770705	Cell A
Cell A	2017-05-04	pH	8.02	12316	33.719370294319	Cell A
Cell A	2017-06-13	pH	7.84	12356	33.8288843258042	Cell A
Cell A	2017-07-11	pH	6.91	12384	33.9055441478439	Cell A
Cell A	2017-08-09	pH	8.06	12413	33.9849418206708	Cell A
Cell A	2017-09-13	pH	7.5	12448	34.0807665982204	Cell A
Cell A	2017-10-10	pH	6.87	12475	34.154688569473	Cell A
Cell A	2017-11-13	pH	6.99	12509	34.2477754962355	Cell A
Cell A	2017-12-11	pH	7.46	12537	34.3244353182752	Cell A
Cell A	2018-01-09	pH	7.3	12566	34.403832991102	Cell A
Cell A	2018-02-07	pH	7.13	12595	34.4832306639288	Cell A
Cell A	2018-03-13	pH	7.59	12629	34.5763175906913	Cell A
Cell A	2018-04-10	pH	7.67	12657	34.652977412731	Cell A
Cell A	2018-05-08	pH	7.06	12685	34.7296372347707	Cell A
Cell A	2018-06-13	pH	6.42	12721	34.8281998631075	Cell A
Cell A	2018-07-10	pH	6.79	12748	34.90212183436	Cell A
Cell A	2018-08-09	pH	7.04	12778	34.984257357974	Cell A
Cell A	2018-09-11	pH	7.18	12811	35.0746064339493	Cell A
Cell A	2018-10-09	pH	6.97	12839	35.151266255989	Cell A
Cell A	2018-11-06	pH	7.2	12867	35.2279260780287	Cell A
Cell A	2018-12-12	pH	6.81	12903	35.3264887063655	Cell A
Cell A	2019-01-08	pH	6.4	12930	35.4004106776181	Cell A
Cell A	2019-02-12	pH	7.55	12965	35.4962354551677	Cell A
Cell A	1996-04-22	Redox potential	-90	4634	12.6872005475702	Cell A
Cell A	1996-05-22	Redox potential	-90	4664	12.7693360711841	Cell A
Cell A	1996-06-24	Redox potential	-101.3	4697	12.8596851471595	Cell A
Cell A	1996-07-15	Redox potential	-129	4718	12.9171800136893	Cell A
Cell A	1996-08-21	Redox potential	-134	4755	13.0184804928131	Cell A
Cell A	1996-09-15	Redox potential	-66.9	4780	13.0869267624914	Cell A
Cell A	1996-10-15	Redox potential	-270.6	4810	13.1690622861054	Cell A
Cell A	1996-11-11	Redox potential	-55.8	4837	13.242984257358	Cell A
Cell A	1996-12-10	Redox potential	-66.5	4866	13.3223819301848	Cell A
Cell A	1997-01-22	Redox potential	-59.4	4909	13.4401095140315	Cell A
Cell A	1997-02-11	Redox potential	-34.8	4929	13.4948665297741	Cell A
Cell A	1997-03-04	Redox potential	-35.5	4950	13.5523613963039	Cell A
Cell A	1997-04-07	Redox potential	-47.5	4984	13.6454483230664	Cell A
Cell A	1997-05-01	Redox potential	-70.3	5008	13.7111567419576	Cell A
Cell A	1997-06-09	Redox potential	-64	5047	13.8179329226557	Cell A
Cell A	1997-07-01	Redox potential	-123.4	5069	13.8781656399726	Cell A
Cell A	1997-08-15	Redox potential	-73.4	5114	14.0013689253936	Cell A
Cell A	1997-09-15	Redox potential	-106.3	5145	14.0862422997947	Cell A
Cell A	1997-10-15	Redox potential	-92.4	5175	14.1683778234086	Cell A
Cell A	1997-11-15	Redox potential	-81.2	5206	14.2532511978097	Cell A
Cell A	1997-12-15	Redox potential	-112.1	5236	14.3353867214237	Cell A
Cell A	1998-01-15	Redox potential	-5.7	5267	14.4202600958248	Cell A
Cell A	1998-02-15	Redox potential	4.5	5298	14.5051334702259	Cell A
Cell A	1998-03-15	Redox potential	25.8	5326	14.5817932922656	Cell A
Cell A	1998-04-15	Redox potential	-68.3	5357	14.6666666666667	Cell A
Cell A	1998-05-08	Redox potential	-93.2	5380	14.7296372347707	Cell A
Cell A	1998-06-15	Redox potential	-107.6	5418	14.8336755646817	Cell A
Cell A	1998-07-15	Redox potential	-73.9	5448	14.9158110882957	Cell A
Cell A	1998-08-15	Redox potential	13.6	5479	15.0006844626968	Cell A
Cell A	1998-09-02	Redox potential	168.3	5497	15.0499657768652	Cell A
Cell A	1998-10-06	Redox potential	121	5531	15.1430527036277	Cell A
Cell A	1998-11-03	Redox potential	36	5559	15.2197125256674	Cell A
Cell A	1998-12-15	Redox potential	182.5	5601	15.3347022587269	Cell A
Cell A	1999-01-15	Redox potential	-21.7	5632	15.419575633128	Cell A
Cell A	1999-02-02	Redox potential	-208.1	5650	15.4688569472964	Cell A
Cell A	1999-03-02	Redox potential	-97.4	5678	15.5455167693361	Cell A
Cell A	1999-04-15	Redox potential	-27.5	5722	15.6659822039699	Cell A
Cell A	1999-05-04	Redox potential	-63	5741	15.7180013689254	Cell A
Cell A	1999-06-02	Redox potential	14.3	5770	15.7973990417522	Cell A
Cell A	1999-07-07	Redox potential	-78	5805	15.8932238193018	Cell A
Cell A	1999-08-03	Redox potential	-109.4	5832	15.9671457905544	Cell A
Cell A	1999-09-02	Redox potential	-92	5862	16.0492813141684	Cell A
Cell A	1999-10-07	Redox potential	-75	5897	16.145106091718	Cell A
Cell A	1999-11-02	Redox potential	-85	5923	16.2162902121834	Cell A
Cell A	1999-12-07	Redox potential	-69.5	5958	16.3121149897331	Cell A
Cell A	2000-01-06	Redox potential	-16	5988	16.394250513347	Cell A
Cell A	2000-02-02	Redox potential	-50.9	6015	16.4681724845996	Cell A
Cell A	2000-03-02	Redox potential	20.4	6044	16.5475701574264	Cell A
Cell A	2000-04-04	Redox potential	-40	6077	16.6379192334018	Cell A
Cell A	2000-05-02	Redox potential	-17.9	6105	16.7145790554415	Cell A
Cell A	2000-06-06	Redox potential	-74.9	6140	16.8104038329911	Cell A
Cell A	2000-07-07	Redox potential	110	6171	16.8952772073922	Cell A
Cell A	2000-08-03	Redox potential	-40	6198	16.9691991786448	Cell A
Cell A	2000-09-06	Redox potential	-18	6232	17.0622861054073	Cell A
Cell A	2000-10-03	Redox potential	-37	6259	17.1362080766598	Cell A
Cell A	2000-11-02	Redox potential	-28	6289	17.2183436002738	Cell A
Cell A	2000-12-04	Redox potential	-23	6321	17.305954825462	Cell A
Cell A	2001-01-03	Redox potential	-25	6351	17.388090349076	Cell A
Cell A	2001-02-02	Redox potential	26	6381	17.4702258726899	Cell A
Cell A	2001-03-06	Redox potential	-36.6	6413	17.5578370978782	Cell A
Cell A	2001-04-03	Redox potential	-10	6441	17.6344969199179	Cell A
Cell A	2001-05-02	Redox potential	-111.6	6470	17.7138945927447	Cell A
Cell A	2001-06-05	Redox potential	-98	6504	17.8069815195072	Cell A
Cell A	2001-07-05	Redox potential	-111	6534	17.8891170431211	Cell A
Cell A	2001-08-02	Redox potential	-108	6562	17.9657768651608	Cell A
Cell A	2001-09-05	Redox potential	-61	6596	18.0588637919233	Cell A
Cell A	2001-10-02	Redox potential	-36	6623	18.1327857631759	Cell A
Cell A	2001-11-02	Redox potential	-48	6654	18.217659137577	Cell A
Cell A	2001-12-05	Redox potential	-51	6687	18.3080082135524	Cell A
Cell A	2002-01-03	Redox potential	-44	6716	18.3874058863792	Cell A
Cell A	2002-02-05	Redox potential	-23	6749	18.4777549623546	Cell A
Cell A	2002-03-05	Redox potential	36	6777	18.5544147843943	Cell A
Cell A	2002-04-02	Redox potential	-10	6805	18.6310746064339	Cell A
Cell A	2002-05-02	Redox potential	-27	6835	18.7132101300479	Cell A
Cell A	2002-06-04	Redox potential	-56	6868	18.8035592060233	Cell A
Cell A	2002-07-02	Redox potential	-74	6896	18.880219028063	Cell A
Cell A	2002-08-02	Redox potential	-100	6927	18.9650924024641	Cell A
Cell A	2002-09-04	Redox potential	55	6960	19.0554414784394	Cell A
Cell A	2002-10-02	Redox potential	-72	6988	19.1321013004791	Cell A
Cell A	2002-11-05	Redox potential	-26	7022	19.2251882272416	Cell A
Cell A	2002-12-03	Redox potential	-42	7050	19.3018480492813	Cell A
Cell A	2003-01-07	Redox potential	-21	7085	19.3976728268309	Cell A
Cell A	2003-02-04	Redox potential	-30	7113	19.4743326488706	Cell A
Cell A	2003-03-04	Redox potential	-13	7141	19.5509924709103	Cell A
Cell A	2003-04-02	Redox potential	-51	7170	19.6303901437372	Cell A
Cell A	2003-05-02	Redox potential	-100	7200	19.7125256673511	Cell A
Cell A	2003-06-03	Redox potential	-101	7232	19.8001368925394	Cell A
Cell A	2003-07-02	Redox potential	119	7261	19.8795345653662	Cell A
Cell A	2003-08-05	Redox potential	-102	7295	19.9726214921287	Cell A
Cell A	2003-09-03	Redox potential	-70	7324	20.0520191649555	Cell A
Cell A	2003-10-07	Redox potential	-113	7358	20.145106091718	Cell A
Cell A	2003-11-04	Redox potential	-113	7386	20.2217659137577	Cell A
Cell A	2003-12-02	Redox potential	-98	7414	20.2984257357974	Cell A
Cell A	2004-01-06	Redox potential	-83	7449	20.394250513347	Cell A
Cell A	2004-02-03	Redox potential	-96	7477	20.4709103353867	Cell A
Cell A	2004-03-02	Redox potential	-145	7505	20.5475701574264	Cell A
Cell A	2004-04-06	Redox potential	-61	7540	20.643394934976	Cell A
Cell A	2004-05-04	Redox potential	-106	7568	20.7200547570157	Cell A
Cell A	2004-06-02	Redox potential	-116	7597	20.7994524298426	Cell A
Cell A	2004-07-07	Redox potential	-113	7632	20.8952772073922	Cell A
Cell A	2004-08-03	Redox potential	-130	7659	20.9691991786448	Cell A
Cell A	2004-09-08	Redox potential	-127	7695	21.0677618069815	Cell A
Cell A	2004-10-05	Redox potential	-100	7722	21.1416837782341	Cell A
Cell A	2004-11-02	Redox potential	-99	7750	21.2183436002738	Cell A
Cell A	2004-12-02	Redox potential	-33	7780	21.3004791238877	Cell A
Cell A	2005-01-04	Redox potential	-28	7813	21.3908281998631	Cell A
Cell A	2005-02-02	Redox potential	-75	7842	21.4702258726899	Cell A
Cell A	2005-03-02	Redox potential	-27	7870	21.5468856947296	Cell A
Cell A	2005-04-05	Redox potential	-95	7904	21.6399726214921	Cell A
Cell A	2005-05-03	Redox potential	-100	7932	21.7166324435318	Cell A
Cell A	2005-06-02	Redox potential	-100	7962	21.7987679671458	Cell A
Cell A	2005-07-06	Redox potential	-78	7996	21.8918548939083	Cell A
Cell A	2005-08-02	Redox potential	-96	8023	21.9657768651608	Cell A
Cell A	2005-09-07	Redox potential	-136	8059	22.0643394934976	Cell A
Cell A	2005-10-04	Redox potential	-98	8086	22.1382614647502	Cell A
Cell A	2005-11-02	Redox potential	-118	8115	22.217659137577	Cell A
Cell A	2005-12-06	Redox potential	-4	8149	22.3107460643395	Cell A
Cell A	2006-01-04	Redox potential	9	8178	22.3901437371663	Cell A
Cell A	2006-02-02	Redox potential	-52	8207	22.4695414099932	Cell A
Cell A	2006-03-02	Redox potential	-32	8235	22.5462012320329	Cell A
Cell A	2006-04-04	Redox potential	-76	8268	22.6365503080082	Cell A
Cell A	2006-05-02	Redox potential	-100	8296	22.7132101300479	Cell A
Cell A	2006-06-06	Redox potential	-99	8331	22.8090349075975	Cell A
Cell A	2006-07-11	Redox potential	-62	8366	22.9048596851472	Cell A
Cell A	2006-08-02	Redox potential	-115	8388	22.9650924024641	Cell A
Cell A	2006-09-06	Redox potential	-65	8423	23.0609171800137	Cell A
Cell A	2006-10-03	Redox potential	-115	8450	23.1348391512663	Cell A
Cell A	2006-11-02	Redox potential	-49	8480	23.2169746748802	Cell A
Cell A	2006-12-05	Redox potential	-57	8513	23.3073237508556	Cell A
Cell A	2007-01-03	Redox potential	-20	8542	23.3867214236824	Cell A
Cell A	2007-02-02	Redox potential	-24	8572	23.4688569472964	Cell A
Cell A	2007-03-06	Redox potential	-75	8604	23.5564681724846	Cell A
Cell A	2007-04-03	Redox potential	-61	8632	23.6331279945243	Cell A
Cell A	2007-05-02	Redox potential	-105	8661	23.7125256673511	Cell A
Cell A	2007-06-05	Redox potential	-98	8695	23.8056125941136	Cell A
Cell A	2007-07-10	Redox potential	-124	8730	23.9014373716632	Cell A
Cell A	2007-08-02	Redox potential	-114	8753	23.9644079397673	Cell A
Cell A	2007-09-05	Redox potential	-107	8787	24.0574948665298	Cell A
Cell A	2007-10-09	Redox potential	258	8821	24.1505817932923	Cell A
Cell A	2007-11-06	Redox potential	0.58	8849	24.227241615332	Cell A
Cell A	2007-12-04	Redox potential	-74	8877	24.3039014373717	Cell A
Cell A	2008-01-08	Redox potential	-106	8912	24.3997262149213	Cell A
Cell A	2008-02-05	Redox potential	11	8940	24.476386036961	Cell A
Cell A	2008-03-04	Redox potential	14	8968	24.5530458590007	Cell A
Cell A	2008-04-08	Redox potential	-63	9003	24.6488706365503	Cell A
Cell A	2008-05-06	Redox potential	-113	9031	24.72553045859	Cell A
Cell A	2008-06-03	Redox potential	-133	9059	24.8021902806297	Cell A
Cell A	2008-07-08	Redox potential	-136	9094	24.8980150581793	Cell A
Cell A	2008-08-05	Redox potential	-147	9122	24.974674880219	Cell A
Cell A	2008-09-03	Redox potential	-68	9151	25.0540725530459	Cell A
Cell A	2008-10-07	Redox potential	155	9185	25.1471594798084	Cell A
Cell A	2008-11-04	Redox potential	-79	9213	25.223819301848	Cell A
Cell A	2008-12-02	Redox potential	136	9241	25.3004791238877	Cell A
Cell A	2009-01-06	Redox potential	27	9276	25.3963039014374	Cell A
Cell A	2009-02-03	Redox potential	-2	9304	25.4729637234771	Cell A
Cell A	2009-03-03	Redox potential	41	9332	25.5496235455168	Cell A
Cell A	2009-04-07	Redox potential	-88	9367	25.6454483230664	Cell A
Cell A	2009-05-05	Redox potential	-54	9395	25.7221081451061	Cell A
Cell A	2009-06-02	Redox potential	-35	9423	25.7987679671458	Cell A
Cell A	2009-07-07	Redox potential	-95	9458	25.8945927446954	Cell A
Cell A	2009-08-04	Redox potential	-77	9486	25.9712525667351	Cell A
Cell A	2009-09-01	Redox potential	-54	9514	26.0479123887748	Cell A
Cell A	2009-10-06	Redox potential	-51	9549	26.1437371663244	Cell A
Cell A	2009-11-03	Redox potential	-30	9577	26.2203969883641	Cell A
Cell A	2009-12-01	Redox potential	-30	9605	26.2970568104038	Cell A
Cell A	2010-01-12	Redox potential	-87	9647	26.4120465434634	Cell A
Cell A	2010-02-02	Redox potential	-10	9668	26.4695414099932	Cell A
Cell A	2010-03-02	Redox potential	49	9696	26.5462012320329	Cell A
Cell A	2010-04-06	Redox potential	28	9731	26.6420260095825	Cell A
Cell A	2010-05-04	Redox potential	-32	9759	26.7186858316222	Cell A
Cell A	2010-06-01	Redox potential	-67	9787	26.7953456536619	Cell A
Cell A	2010-07-13	Redox potential	114	9829	26.9103353867214	Cell A
Cell A	2010-08-10	Redox potential	-40	9857	26.9869952087611	Cell A
Cell A	2010-09-07	Redox potential	55	9885	27.0636550308008	Cell A
Cell A	2010-10-05	Redox potential	228	9913	27.1403148528405	Cell A
Cell A	2010-11-02	Redox potential	141	9941	27.2169746748802	Cell A
Cell A	2010-12-07	Redox potential	35	9976	27.3127994524298	Cell A
Cell A	2011-01-04	Redox potential	173	10004	27.3894592744695	Cell A
Cell A	2011-02-07	Redox potential	6	10038	27.482546201232	Cell A
Cell A	2011-03-07	Redox potential	8	10066	27.5592060232717	Cell A
Cell A	2011-04-12	Redox potential	-19	10102	27.6577686516085	Cell A
Cell A	2011-05-03	Redox potential	-120	10123	27.7152635181383	Cell A
Cell A	2011-06-01	Redox potential	-121	10152	27.7946611909651	Cell A
Cell A	2011-07-12	Redox potential	-99	10193	27.9069130732375	Cell A
Cell A	2011-08-03	Redox potential	-75	10215	27.9671457905544	Cell A
Cell A	2011-09-06	Redox potential	-61	10249	28.0602327173169	Cell A
Cell A	2011-10-11	Redox potential	-54	10284	28.1560574948665	Cell A
Cell A	2011-11-03	Redox potential	4	10307	28.2190280629706	Cell A
Cell A	2011-12-08	Redox potential	-35	10342	28.3148528405202	Cell A
Cell A	2012-01-10	Redox potential	-29	10375	28.4052019164955	Cell A
Cell A	2012-02-03	Redox potential	-56	10399	28.4709103353867	Cell A
Cell A	2012-03-12	Redox potential	96	10437	28.5749486652977	Cell A
Cell A	2012-04-10	Redox potential	-48.6	10466	28.6543463381246	Cell A
Cell A	2012-05-02	Redox potential	-29	10488	28.7145790554415	Cell A
Cell A	2012-06-07	Redox potential	7	10524	28.8131416837782	Cell A
Cell A	2012-07-10	Redox potential	-91.7	10557	28.9034907597536	Cell A
Cell A	2012-08-01	Redox potential	-30	10579	28.9637234770705	Cell A
Cell A	2012-09-05	Redox potential	-123	10614	29.0595482546201	Cell A
Cell A	2012-10-02	Redox potential	-113	10641	29.1334702258727	Cell A
Cell A	2012-11-05	Redox potential	73	10675	29.2265571526352	Cell A
Cell A	2012-12-12	Redox potential	15	10712	29.3278576317591	Cell A
Cell A	2013-01-08	Redox potential	9	10739	29.4017796030116	Cell A
Cell A	2013-02-07	Redox potential	-5	10769	29.4839151266256	Cell A
Cell A	2013-03-04	Redox potential	-27	10794	29.5523613963039	Cell A
Cell A	2013-04-11	Redox potential	-29	10832	29.6563997262149	Cell A
Cell A	2013-05-08	Redox potential	-25	10859	29.7303216974675	Cell A
Cell A	2013-06-04	Redox potential	-86	10886	29.8042436687201	Cell A
Cell A	2013-07-09	Redox potential	-43	10921	29.9000684462697	Cell A
Cell A	2013-08-06	Redox potential	-52	10949	29.9767282683094	Cell A
Cell A	2013-09-09	Redox potential	-27	10983	30.0698151950719	Cell A
Cell A	2013-10-08	Redox potential	-95	11012	30.1492128678987	Cell A
Cell A	2013-11-08	Redox potential	-85	11043	30.2340862422998	Cell A
Cell A	2013-12-10	Redox potential	-38	11075	30.321697467488	Cell A
Cell A	2014-01-09	Redox potential	19	11105	30.403832991102	Cell A
Cell A	2014-02-10	Redox potential	-13	11137	30.4914442162902	Cell A
Cell A	2014-03-12	Redox potential	-23	11167	30.5735797399042	Cell A
Cell A	2014-04-08	Redox potential	-6	11194	30.6475017111567	Cell A
Cell A	2014-05-02	Redox potential	4	11218	30.7132101300479	Cell A
Cell A	2014-06-13	Redox potential	-30	11260	30.8281998631075	Cell A
Cell A	2014-07-08	Redox potential	-101	11285	30.8966461327858	Cell A
Cell A	2014-08-08	Redox potential	-95	11316	30.9815195071869	Cell A
Cell A	2014-09-12	Redox potential	-94	11351	31.0773442847365	Cell A
Cell A	2014-10-07	Redox potential	-52	11376	31.1457905544148	Cell A
Cell A	2014-11-10	Redox potential	8	11410	31.2388774811773	Cell A
Cell A	2014-12-08	Redox potential	-4	11438	31.315537303217	Cell A
Cell A	2015-01-06	Redox potential	5	11467	31.3949349760438	Cell A
Cell A	2015-02-09	Redox potential	122	11501	31.4880219028063	Cell A
Cell A	2015-03-06	Redox potential	43	11526	31.5564681724846	Cell A
Cell A	2015-04-07	Redox potential	-31	11558	31.6440793976728	Cell A
Cell A	2015-05-06	Redox potential	47	11587	31.7234770704997	Cell A
Cell A	2015-06-09	Redox potential	97	11621	31.8165639972622	Cell A
Cell A	2015-07-07	Redox potential	-84	11649	31.8932238193018	Cell A
Cell A	2015-08-11	Redox potential	-85	11684	31.9890485968515	Cell A
Cell A	2015-09-09	Redox potential	-82	11713	32.0684462696783	Cell A
Cell A	2015-10-06	Redox potential	11	11740	32.1423682409309	Cell A
Cell A	2015-11-03	Redox potential	-53	11768	32.2190280629706	Cell A
Cell A	2015-12-08	Redox potential	-43	11803	32.3148528405202	Cell A
Cell A	2016-01-07	Redox potential	-21	11833	32.3969883641342	Cell A
Cell A	2016-02-10	Redox potential	89	11867	32.4900752908966	Cell A
Cell A	2016-03-03	Redox potential	45	11889	32.5503080082136	Cell A
Cell A	2016-04-05	Redox potential	-60	11922	32.6406570841889	Cell A
Cell A	2016-05-05	Redox potential	-83	11952	32.7227926078029	Cell A
Cell A	2016-06-07	Redox potential	-109	11985	32.8131416837782	Cell A
Cell A	2016-07-12	Redox potential	-66	12020	32.9089664613279	Cell A
Cell A	2016-08-03	Redox potential	-144	12042	32.9691991786448	Cell A
Cell A	2016-09-14	Redox potential	-93	12084	33.0841889117043	Cell A
Cell A	2016-10-04	Redox potential	4	12104	33.138945927447	Cell A
Cell A	2016-11-07	Redox potential	115	12138	33.2320328542094	Cell A
Cell A	2016-12-12	Redox potential	-91	12173	33.3278576317591	Cell A
Cell A	2017-01-11	Redox potential	-62	12203	33.409993155373	Cell A
Cell A	2017-02-08	Redox potential	108	12231	33.4866529774127	Cell A
Cell A	2017-03-13	Redox potential	-100	12264	33.5770020533881	Cell A
Cell A	2017-04-04	Redox potential	-45	12286	33.637234770705	Cell A
Cell A	2017-05-04	Redox potential	-80	12316	33.719370294319	Cell A
Cell A	2017-06-13	Redox potential	-81	12356	33.8288843258042	Cell A
Cell A	2017-07-11	Redox potential	-100	12384	33.9055441478439	Cell A
Cell A	2017-08-09	Redox potential	-51	12413	33.9849418206708	Cell A
Cell A	2017-09-13	Redox potential	2	12448	34.0807665982204	Cell A
Cell A	2017-10-10	Redox potential	-11.6	12475	34.154688569473	Cell A
Cell A	2017-11-13	Redox potential	28	12509	34.2477754962355	Cell A
Cell A	2017-12-11	Redox potential	57	12537	34.3244353182752	Cell A
Cell A	2018-01-09	Redox potential	-75	12566	34.403832991102	Cell A
Cell A	2018-02-07	Redox potential	-37	12595	34.4832306639288	Cell A
Cell A	2018-03-13	Redox potential	-93	12629	34.5763175906913	Cell A
Cell A	2018-04-10	Redox potential	-80	12657	34.652977412731	Cell A
Cell A	2018-05-08	Redox potential	-72	12685	34.7296372347707	Cell A
Cell A	2018-06-13	Redox potential	-63	12721	34.8281998631075	Cell A
Cell A	2018-07-10	Redox potential	-97	12748	34.90212183436	Cell A
Cell A	2018-08-09	Redox potential	-121	12778	34.984257357974	Cell A
Cell A	2018-09-11	Redox potential	-82	12811	35.0746064339493	Cell A
Cell A	2018-10-09	Redox potential	-50	12839	35.151266255989	Cell A
Cell A	2018-11-06	Redox potential	-39	12867	35.2279260780287	Cell A
Cell A	2018-12-12	Redox potential	-37	12903	35.3264887063655	Cell A
Cell A	2019-01-08	Redox potential	11.7	12930	35.4004106776181	Cell A
Cell A	2019-02-12	Redox potential	-11	12965	35.4962354551677	Cell A
Cell A	1983-08-15	BOD	1900	0	0	Cell A
Cell A	1983-10-10	BOD	10700	56	0.153319644079398	Cell A
Cell A	1983-12-28	BOD	3830	135	0.369609856262834	Cell A
Cell A	1984-01-13	BOD	2300	151	0.413415468856947	Cell A
Cell A	1984-02-06	BOD	7440	175	0.479123887748118	Cell A
Cell A	1984-03-05	BOD	2290	203	0.555783709787817	Cell A
Cell A	1984-04-05	BOD	588	234	0.640657084188912	Cell A
Cell A	1984-04-19	BOD	3140	248	0.678986995208761	Cell A
Cell A	1984-06-11	BOD	2520	301	0.824093086926763	Cell A
Cell A	1984-07-02	BOD	3080	322	0.881587953456537	Cell A
Cell A	1984-10-19	BOD	1100	431	1.18001368925394	Cell A
Cell A	1984-11-05	BOD	2300	448	1.22655715263518	Cell A
Cell A	1984-12-03	BOD	480	476	1.30321697467488	Cell A
Cell A	1985-01-09	BOD	1140	513	1.40451745379877	Cell A
Cell A	1985-02-11	BOD	1950	546	1.49486652977413	Cell A
Cell A	1985-05-17	BOD	10500	641	1.75496235455168	Cell A
Cell A	1985-07-26	BOD	303	711	1.94661190965092	Cell A
Cell A	1985-08-29	BOD	384	745	2.03969883641342	Cell A
Cell A	1985-09-30	BOD	18000	777	2.12731006160164	Cell A
Cell A	1985-10-22	BOD	33740	799	2.18754277891855	Cell A
Cell A	1985-11-25	BOD	21600	833	2.28062970568104	Cell A
Cell A	1985-12-30	BOD	980	868	2.37645448323066	Cell A
Cell A	1986-01-10	BOD	1073	879	2.40657084188912	Cell A
Cell A	1986-02-03	BOD	680	903	2.47227926078029	Cell A
Cell A	1986-03-03	BOD	437	931	2.54893908281999	Cell A
Cell A	1986-04-04	BOD	445	963	2.63655030800821	Cell A
Cell A	1986-05-05	BOD	165	994	2.72142368240931	Cell A
Cell A	1986-06-16	BOD	120	1036	2.83641341546886	Cell A
Cell A	1986-07-02	BOD	100	1052	2.88021902806297	Cell A
Cell A	1986-08-04	BOD	2090	1085	2.97056810403833	Cell A
Cell A	1986-09-08	BOD	1590	1120	3.06639288158795	Cell A
Cell A	1986-10-09	BOD	100	1151	3.15126625598905	Cell A
Cell A	1986-10-21	BOD	8437	1163	3.18412046543463	Cell A
Cell A	1986-11-25	BOD	24791	1198	3.27994524298426	Cell A
Cell A	1986-12-16	BOD	14094	1219	3.33744010951403	Cell A
Cell A	1987-01-08	BOD	12346	1242	3.40041067761807	Cell A
Cell A	1987-02-04	BOD	28318	1269	3.47433264887064	Cell A
Cell A	1987-03-05	BOD	13160	1298	3.55373032169747	Cell A
Cell A	1987-04-15	BOD	10127	1339	3.66598220396988	Cell A
Cell A	1987-05-22	BOD	2600	1376	3.76728268309377	Cell A
Cell A	1987-06-11	BOD	11833	1396	3.82203969883641	Cell A
Cell A	1987-07-20	BOD	4438	1435	3.92881587953457	Cell A
Cell A	1987-08-31	BOD	4612	1477	4.04380561259411	Cell A
Cell A	1987-09-22	BOD	279	1499	4.10403832991102	Cell A
Cell A	1987-10-13	BOD	4740	1520	4.16153319644079	Cell A
Cell A	1987-11-17	BOD	6725	1555	4.25735797399042	Cell A
Cell A	1987-12-01	BOD	4638	1569	4.29568788501027	Cell A
Cell A	1988-01-12	BOD	1643	1611	4.41067761806982	Cell A
Cell A	1988-02-03	BOD	14457	1633	4.47091033538672	Cell A
Cell A	1988-03-03	BOD	14363	1662	4.55030800821355	Cell A
Cell A	1988-03-31	BOD	10205	1690	4.62696783025325	Cell A
Cell A	1988-05-10	BOD	10500	1730	4.73648186173854	Cell A
Cell A	1988-06-08	BOD	4500	1759	4.81587953456537	Cell A
Cell A	1988-07-26	BOD	4125	1807	4.94729637234771	Cell A
Cell A	1988-08-11	BOD	2588	1823	4.99110198494182	Cell A
Cell A	1988-09-15	BOD	431	1858	5.08692676249144	Cell A
Cell A	1988-10-15	BOD	198	1888	5.16906228610541	Cell A
Cell A	1988-11-15	BOD	3904	1919	5.2539356605065	Cell A
Cell A	1988-12-15	BOD	394	1949	5.33607118412047	Cell A
Cell A	1989-01-15	BOD	183	1980	5.42094455852156	Cell A
Cell A	1989-03-15	BOD	3018	2039	5.58247775496235	Cell A
Cell A	1990-11-01	BOD	2262	2635	7.21423682409309	Cell A
Cell A	1991-05-06	BOD	3100	2821	7.72347707049966	Cell A
Cell A	1991-06-06	BOD	790	2852	7.80835044490075	Cell A
Cell A	1991-07-07	BOD	310	2883	7.89322381930185	Cell A
Cell A	1991-08-07	BOD	100	2914	7.97809719370294	Cell A
Cell A	1991-09-07	BOD	96	2945	8.06297056810404	Cell A
Cell A	1991-10-08	BOD	69	2976	8.14784394250513	Cell A
Cell A	1991-11-08	BOD	63	3007	8.23271731690623	Cell A
Cell A	1991-12-08	BOD	87	3037	8.31485284052019	Cell A
Cell A	1992-01-22	BOD	140	3082	8.43805612594114	Cell A
Cell A	1992-02-17	BOD	160	3108	8.50924024640657	Cell A
Cell A	1992-03-17	BOD	120	3137	8.5886379192334	Cell A
Cell A	1992-04-23	BOD	140	3174	8.68993839835729	Cell A
Cell A	1992-05-14	BOD	130	3195	8.74743326488706	Cell A
Cell A	1992-06-16	BOD	54	3228	8.83778234086242	Cell A
Cell A	1992-07-16	BOD	100	3258	8.91991786447639	Cell A
Cell A	1992-08-15	BOD	53	3288	9.00205338809035	Cell A
Cell A	1992-09-15	BOD	66	3319	9.08692676249144	Cell A
Cell A	1992-10-15	BOD	61	3349	9.16906228610541	Cell A
Cell A	1992-11-17	BOD	48	3382	9.25941136208077	Cell A
Cell A	1992-12-08	BOD	100	3403	9.31690622861054	Cell A
Cell A	1993-01-15	BOD	120	3441	9.42094455852156	Cell A
Cell A	1993-02-18	BOD	67	3475	9.51403148528405	Cell A
Cell A	1993-03-23	BOD	50	3508	9.60438056125941	Cell A
Cell A	1993-04-21	BOD	1500	3537	9.68377823408624	Cell A
Cell A	1993-05-11	BOD	7500	3557	9.73853524982888	Cell A
Cell A	1993-06-21	BOD	4100	3598	9.8507871321013	Cell A
Cell A	1993-07-15	BOD	5000	3622	9.91649555099247	Cell A
Cell A	1993-08-17	BOD	4700	3655	10.0068446269678	Cell A
Cell A	1993-09-17	BOD	2200	3686	10.0917180013689	Cell A
Cell A	1993-10-28	BOD	2100	3727	10.2039698836413	Cell A
Cell A	1993-11-19	BOD	2200	3749	10.2642026009582	Cell A
Cell A	1993-12-10	BOD	730	3770	10.321697467488	Cell A
Cell A	1994-01-26	BOD	520	3817	10.4503764544832	Cell A
Cell A	1994-02-22	BOD	940	3844	10.5242984257358	Cell A
Cell A	1994-03-15	BOD	780	3865	10.5817932922656	Cell A
Cell A	1994-04-21	BOD	500	3902	10.6830937713895	Cell A
Cell A	1994-05-11	BOD	510	3922	10.7378507871321	Cell A
Cell A	1994-06-14	BOD	550	3956	10.8309377138946	Cell A
Cell A	1994-07-13	BOD	340	3985	10.9103353867214	Cell A
Cell A	1994-08-23	BOD	550	4026	11.0225872689938	Cell A
Cell A	1994-09-13	BOD	99	4047	11.0800821355236	Cell A
Cell A	1994-10-21	BOD	97	4085	11.1841204654346	Cell A
Cell A	1994-11-18	BOD	59	4113	11.2607802874743	Cell A
Cell A	1994-12-20	BOD	120	4145	11.3483915126626	Cell A
Cell A	1995-01-25	BOD	85	4181	11.4469541409993	Cell A
Cell A	1995-02-14	BOD	150	4201	11.501711156742	Cell A
Cell A	1995-03-14	BOD	87	4229	11.5783709787817	Cell A
Cell A	1995-04-20	BOD	76	4266	11.6796714579055	Cell A
Cell A	1995-05-17	BOD	180	4293	11.7535934291581	Cell A
Cell A	1995-06-15	BOD	140	4322	11.8329911019849	Cell A
Cell A	1995-07-19	BOD	200	4356	11.9260780287474	Cell A
Cell A	1995-08-15	BOD	76	4383	12	Cell A
Cell A	1995-09-12	BOD	26	4411	12.0766598220397	Cell A
Cell A	1995-10-19	BOD	24	4448	12.1779603011636	Cell A
Cell A	1995-11-10	BOD	19	4470	12.2381930184805	Cell A
Cell A	1995-12-15	BOD	20	4505	12.3340177960301	Cell A
Cell A	1996-01-26	BOD	47	4547	12.4490075290897	Cell A
Cell A	1996-02-20	BOD	48	4572	12.517453798768	Cell A
Cell A	1996-03-19	BOD	45	4600	12.5941136208077	Cell A
Cell A	1996-04-22	BOD	23	4634	12.6872005475702	Cell A
Cell A	1996-05-22	BOD	95	4664	12.7693360711841	Cell A
Cell A	1996-06-24	BOD	92	4697	12.8596851471595	Cell A
Cell A	1996-07-15	BOD	39	4718	12.9171800136893	Cell A
Cell A	1996-08-21	BOD	35	4755	13.0184804928131	Cell A
Cell A	1996-09-15	BOD	240	4780	13.0869267624914	Cell A
Cell A	1996-10-15	BOD	43	4810	13.1690622861054	Cell A
Cell A	1996-11-11	BOD	18	4837	13.242984257358	Cell A
Cell A	1996-12-10	BOD	21	4866	13.3223819301848	Cell A
Cell A	1997-01-22	BOD	29	4909	13.4401095140315	Cell A
Cell A	1997-02-11	BOD	61	4929	13.4948665297741	Cell A
Cell A	1997-03-04	BOD	60	4950	13.5523613963039	Cell A
Cell A	1997-04-07	BOD	45	4984	13.6454483230664	Cell A
Cell A	1997-05-01	BOD	31	5008	13.7111567419576	Cell A
Cell A	1997-06-09	BOD	19	5047	13.8179329226557	Cell A
Cell A	1997-07-01	BOD	29	5069	13.8781656399726	Cell A
Cell A	1997-08-15	BOD	43	5114	14.0013689253936	Cell A
Cell A	1997-09-15	BOD	27	5145	14.0862422997947	Cell A
Cell A	1997-10-15	BOD	24	5175	14.1683778234086	Cell A
Cell A	1997-11-15	BOD	150	5206	14.2532511978097	Cell A
Cell A	1997-12-15	BOD	83	5236	14.3353867214237	Cell A
Cell A	1998-01-15	BOD	19	5267	14.4202600958248	Cell A
Cell A	1998-02-15	BOD	320	5298	14.5051334702259	Cell A
Cell A	1998-03-15	BOD	18	5326	14.5817932922656	Cell A
Cell A	1998-04-15	BOD	25	5357	14.6666666666667	Cell A
Cell A	1998-05-08	BOD	34	5380	14.7296372347707	Cell A
Cell A	1998-06-15	BOD	410	5418	14.8336755646817	Cell A
Cell A	1998-07-15	BOD	49	5448	14.9158110882957	Cell A
Cell A	1998-08-15	BOD	230	5479	15.0006844626968	Cell A
Cell A	1998-09-02	BOD	150	5497	15.0499657768652	Cell A
Cell A	1998-10-06	BOD	120	5531	15.1430527036277	Cell A
Cell A	1998-11-03	BOD	200	5559	15.2197125256674	Cell A
Cell A	1998-12-15	BOD	301	5601	15.3347022587269	Cell A
Cell A	1999-01-15	BOD	20	5632	15.419575633128	Cell A
Cell A	1999-02-02	BOD	25	5650	15.4688569472964	Cell A
Cell A	1999-03-02	BOD	38	5678	15.5455167693361	Cell A
Cell A	1999-04-15	BOD	23	5722	15.6659822039699	Cell A
Cell A	1999-05-04	BOD	84	5741	15.7180013689254	Cell A
Cell A	1999-06-02	BOD	139	5770	15.7973990417522	Cell A
Cell A	1999-07-07	BOD	21	5805	15.8932238193018	Cell A
Cell A	1999-08-03	BOD	39	5832	15.9671457905544	Cell A
Cell A	1999-09-02	BOD	217	5862	16.0492813141684	Cell A
Cell A	1999-10-07	BOD	84	5897	16.145106091718	Cell A
Cell A	1999-11-02	BOD	118	5923	16.2162902121834	Cell A
Cell A	1999-12-07	BOD	34	5958	16.3121149897331	Cell A
Cell A	2000-01-06	BOD	19	5988	16.394250513347	Cell A
Cell A	2000-02-02	BOD	19	6015	16.4681724845996	Cell A
Cell A	2000-03-02	BOD	18	6044	16.5475701574264	Cell A
Cell A	2000-04-04	BOD	20	6077	16.6379192334018	Cell A
Cell A	2000-05-02	BOD	16	6105	16.7145790554415	Cell A
Cell A	2000-06-06	BOD	20.3	6140	16.8104038329911	Cell A
Cell A	2000-07-07	BOD	42	6171	16.8952772073922	Cell A
Cell A	2000-08-03	BOD	94.6	6198	16.9691991786448	Cell A
Cell A	2000-09-06	BOD	18	6232	17.0622861054073	Cell A
Cell A	2000-10-03	BOD	22	6259	17.1362080766598	Cell A
Cell A	2000-11-02	BOD	65	6289	17.2183436002738	Cell A
Cell A	2000-12-04	BOD	22	6321	17.305954825462	Cell A
Cell A	2001-01-03	BOD	60	6351	17.388090349076	Cell A
Cell A	2001-02-02	BOD	38	6381	17.4702258726899	Cell A
Cell A	2001-03-06	BOD	43	6413	17.5578370978782	Cell A
Cell A	2001-04-03	BOD	12	6441	17.6344969199179	Cell A
Cell A	2001-05-02	BOD	63	6470	17.7138945927447	Cell A
Cell A	2001-06-05	BOD	70	6504	17.8069815195072	Cell A
Cell A	2001-07-05	BOD	21	6534	17.8891170431211	Cell A
Cell A	2001-08-02	BOD	21	6562	17.9657768651608	Cell A
Cell A	2001-09-05	BOD	60	6596	18.0588637919233	Cell A
Cell A	2001-10-02	BOD	101	6623	18.1327857631759	Cell A
Cell A	2001-11-02	BOD	74	6654	18.217659137577	Cell A
Cell A	2001-12-05	BOD	37	6687	18.3080082135524	Cell A
Cell A	2002-01-03	BOD	44	6716	18.3874058863792	Cell A
Cell A	2002-02-05	BOD	127	6749	18.4777549623546	Cell A
Cell A	2002-03-05	BOD	23	6777	18.5544147843943	Cell A
Cell A	2002-04-02	BOD	16	6805	18.6310746064339	Cell A
Cell A	2002-05-02	BOD	26	6835	18.7132101300479	Cell A
Cell A	2002-06-04	BOD	22	6868	18.8035592060233	Cell A
Cell A	2002-07-02	BOD	27	6896	18.880219028063	Cell A
Cell A	2002-08-02	BOD	25	6927	18.9650924024641	Cell A
Cell A	2002-09-04	BOD	26	6960	19.0554414784394	Cell A
Cell A	2002-10-02	BOD	23	6988	19.1321013004791	Cell A
Cell A	2002-11-05	BOD	21	7022	19.2251882272416	Cell A
Cell A	2002-12-03	BOD	29	7050	19.3018480492813	Cell A
Cell A	2003-01-07	BOD	26.1	7085	19.3976728268309	Cell A
Cell A	2003-02-04	BOD	28.2	7113	19.4743326488706	Cell A
Cell A	2003-03-04	BOD	36.4	7141	19.5509924709103	Cell A
Cell A	2003-04-02	BOD	25.8	7170	19.6303901437372	Cell A
Cell A	2003-05-02	BOD	28.2	7200	19.7125256673511	Cell A
Cell A	2003-06-03	BOD	9.8	7232	19.8001368925394	Cell A
Cell A	2003-07-02	BOD	40.7	7261	19.8795345653662	Cell A
Cell A	2003-08-05	BOD	22.5	7295	19.9726214921287	Cell A
Cell A	2003-09-03	BOD	27.7	7324	20.0520191649555	Cell A
Cell A	2003-10-07	BOD	14.2	7358	20.145106091718	Cell A
Cell A	2003-11-04	BOD	29.2	7386	20.2217659137577	Cell A
Cell A	2003-12-02	BOD	30.3	7414	20.2984257357974	Cell A
Cell A	2004-01-06	BOD	30.5	7449	20.394250513347	Cell A
Cell A	2004-02-03	BOD	33.8	7477	20.4709103353867	Cell A
Cell A	2004-03-02	BOD	32	7505	20.5475701574264	Cell A
Cell A	2004-04-06	BOD	17.7	7540	20.643394934976	Cell A
Cell A	2004-05-04	BOD	25.7	7568	20.7200547570157	Cell A
Cell A	2004-06-02	BOD	14.9	7597	20.7994524298426	Cell A
Cell A	2004-07-07	BOD	33.5	7632	20.8952772073922	Cell A
Cell A	2004-08-03	BOD	21.7	7659	20.9691991786448	Cell A
Cell A	2004-09-08	BOD	37.4	7695	21.0677618069815	Cell A
Cell A	2004-10-05	BOD	29.4	7722	21.1416837782341	Cell A
Cell A	2004-11-02	BOD	32.5	7750	21.2183436002738	Cell A
Cell A	2004-12-02	BOD	31.7	7780	21.3004791238877	Cell A
Cell A	2005-01-04	BOD	24.2	7813	21.3908281998631	Cell A
Cell A	2005-02-02	BOD	14.4	7842	21.4702258726899	Cell A
Cell A	2005-03-02	BOD	32.6	7870	21.5468856947296	Cell A
Cell A	2005-04-05	BOD	26.9	7904	21.6399726214921	Cell A
Cell A	2005-05-03	BOD	22.8	7932	21.7166324435318	Cell A
Cell A	2005-06-02	BOD	23.7	7962	21.7987679671458	Cell A
Cell A	2005-07-06	BOD	42.1	7996	21.8918548939083	Cell A
Cell A	2005-08-02	BOD	19.6	8023	21.9657768651608	Cell A
Cell A	2005-09-07	BOD	37.4	8059	22.0643394934976	Cell A
Cell A	2005-10-04	BOD	32.7	8086	22.1382614647502	Cell A
Cell A	2005-11-02	BOD	32.5	8115	22.217659137577	Cell A
Cell A	2005-12-06	BOD	20.8	8149	22.3107460643395	Cell A
Cell A	2006-01-04	BOD	14.8	8178	22.3901437371663	Cell A
Cell A	2006-02-02	BOD	31.4	8207	22.4695414099932	Cell A
Cell A	2006-03-02	BOD	10.6	8235	22.5462012320329	Cell A
Cell A	2006-04-04	BOD	19.7	8268	22.6365503080082	Cell A
Cell A	2006-05-02	BOD	25.7	8296	22.7132101300479	Cell A
Cell A	2006-06-06	BOD	32.8	8331	22.8090349075975	Cell A
Cell A	2006-07-11	BOD	27.2	8366	22.9048596851472	Cell A
Cell A	2006-08-02	BOD	17.1	8388	22.9650924024641	Cell A
Cell A	2006-09-06	BOD	19.7	8423	23.0609171800137	Cell A
Cell A	2006-10-03	BOD	21.6	8450	23.1348391512663	Cell A
Cell A	2006-11-02	BOD	13.7	8480	23.2169746748802	Cell A
Cell A	2006-12-05	BOD	19.7	8513	23.3073237508556	Cell A
Cell A	2007-01-03	BOD	19	8542	23.3867214236824	Cell A
Cell A	2007-02-02	BOD	51.6	8572	23.4688569472964	Cell A
Cell A	2007-03-06	BOD	18.7	8604	23.5564681724846	Cell A
Cell A	2007-04-03	BOD	31.7	8632	23.6331279945243	Cell A
Cell A	2007-05-02	BOD	37.2	8661	23.7125256673511	Cell A
Cell A	2007-06-05	BOD	32.9	8695	23.8056125941136	Cell A
Cell A	2007-07-10	BOD	86.2	8730	23.9014373716632	Cell A
Cell A	2007-08-02	BOD	66.6	8753	23.9644079397673	Cell A
Cell A	2007-09-05	BOD	31.3	8787	24.0574948665298	Cell A
Cell A	2007-10-09	BOD	31.3	8821	24.1505817932923	Cell A
Cell A	2007-11-06	BOD	58.9	8849	24.227241615332	Cell A
Cell A	2007-12-04	BOD	20.7	8877	24.3039014373717	Cell A
Cell A	2008-01-08	BOD	14	8912	24.3997262149213	Cell A
Cell A	2008-02-05	BOD	22.7	8940	24.476386036961	Cell A
Cell A	2008-03-04	BOD	11	8968	24.5530458590007	Cell A
Cell A	2008-04-08	BOD	20.5	9003	24.6488706365503	Cell A
Cell A	2008-05-06	BOD	26.8	9031	24.72553045859	Cell A
Cell A	2008-06-03	BOD	13.8	9059	24.8021902806297	Cell A
Cell A	2008-07-08	BOD	21.1	9094	24.8980150581793	Cell A
Cell A	2008-08-05	BOD	19.3	9122	24.974674880219	Cell A
Cell A	2008-09-03	BOD	19	9151	25.0540725530459	Cell A
Cell A	2008-10-07	BOD	14.9	9185	25.1471594798084	Cell A
Cell A	2008-11-04	BOD	18.8	9213	25.223819301848	Cell A
Cell A	2008-12-02	BOD	12.5	9241	25.3004791238877	Cell A
Cell A	2009-01-06	BOD	8.9	9276	25.3963039014374	Cell A
Cell A	2009-02-03	BOD	20	9304	25.4729637234771	Cell A
Cell A	2009-03-03	BOD	16.3	9332	25.5496235455168	Cell A
Cell A	2009-04-07	BOD	7.5	9367	25.6454483230664	Cell A
Cell A	2009-05-05	BOD	12.2	9395	25.7221081451061	Cell A
Cell A	2010-04-06	BOD	11.5	9731	26.6420260095825	Cell A
Cell A	2010-05-04	BOD	15	9759	26.7186858316222	Cell A
Cell A	2010-06-01	BOD	12.6	9787	26.7953456536619	Cell A
Cell A	2010-07-13	BOD	28.3	9829	26.9103353867214	Cell A
Cell A	2010-08-10	BOD	23.7	9857	26.9869952087611	Cell A
Cell A	2010-09-07	BOD	20.1	9885	27.0636550308008	Cell A
Cell A	2010-10-05	BOD	19.3	9913	27.1403148528405	Cell A
Cell A	2010-11-02	BOD	17.2	9941	27.2169746748802	Cell A
Cell A	2010-12-07	BOD	11.5	9976	27.3127994524298	Cell A
Cell A	2011-01-04	BOD	17	10004	27.3894592744695	Cell A
Cell A	2011-02-07	BOD	20.9	10038	27.482546201232	Cell A
Cell A	2011-03-07	BOD	27.3	10066	27.5592060232717	Cell A
Cell A	2011-04-12	BOD	29.2	10102	27.6577686516085	Cell A
Cell A	2011-05-03	BOD	30	10123	27.7152635181383	Cell A
Cell A	2011-06-01	BOD	22.3	10152	27.7946611909651	Cell A
Cell A	2011-07-12	BOD	23.3	10193	27.9069130732375	Cell A
Cell A	2011-08-03	BOD	15.1	10215	27.9671457905544	Cell A
Cell A	2011-09-06	BOD	17.1	10249	28.0602327173169	Cell A
Cell A	2011-10-11	BOD	12.8	10284	28.1560574948665	Cell A
Cell A	2011-11-03	BOD	11.7	10307	28.2190280629706	Cell A
Cell A	2011-12-08	BOD	22	10342	28.3148528405202	Cell A
Cell A	2012-01-10	BOD	10.5	10375	28.4052019164955	Cell A
Cell A	2012-02-03	BOD	18.1	10399	28.4709103353867	Cell A
Cell A	2012-03-12	BOD	30.9	10437	28.5749486652977	Cell A
Cell A	2012-04-10	BOD	17.8	10466	28.6543463381246	Cell A
Cell A	2012-05-02	BOD	24.7	10488	28.7145790554415	Cell A
Cell A	2012-06-07	BOD	22	10524	28.8131416837782	Cell A
Cell A	2012-07-10	BOD	19.2	10557	28.9034907597536	Cell A
Cell A	2012-08-01	BOD	26.1	10579	28.9637234770705	Cell A
Cell A	2012-09-05	BOD	40.2	10614	29.0595482546201	Cell A
Cell A	2012-10-02	BOD	41.2	10641	29.1334702258727	Cell A
Cell A	2012-11-05	BOD	15.7	10675	29.2265571526352	Cell A
Cell A	2012-12-12	BOD	20.3	10712	29.3278576317591	Cell A
Cell A	2013-01-08	BOD	23.1	10739	29.4017796030116	Cell A
Cell A	2013-02-07	BOD	15.8	10769	29.4839151266256	Cell A
Cell A	2013-03-04	BOD	9.8	10794	29.5523613963039	Cell A
Cell A	2013-04-11	BOD	16.4	10832	29.6563997262149	Cell A
Cell A	2013-05-08	BOD	16.4	10859	29.7303216974675	Cell A
Cell A	2013-06-04	BOD	26.2	10886	29.8042436687201	Cell A
Cell A	2013-07-09	BOD	13.8	10921	29.9000684462697	Cell A
Cell A	2013-08-06	BOD	24.4	10949	29.9767282683094	Cell A
Cell A	2013-09-09	BOD	12.6	10983	30.0698151950719	Cell A
Cell A	2013-10-08	BOD	11.4	11012	30.1492128678987	Cell A
Cell A	2013-11-08	BOD	2	11043	30.2340862422998	Cell A
Cell A	2013-12-10	BOD	8.8	11075	30.321697467488	Cell A
Cell A	2014-01-09	BOD	15.7	11105	30.403832991102	Cell A
Cell A	2014-02-10	BOD	12.5	11137	30.4914442162902	Cell A
Cell A	2014-03-12	BOD	8.8	11167	30.5735797399042	Cell A
Cell A	2014-04-08	BOD	11.6	11194	30.6475017111567	Cell A
Cell A	2014-05-02	BOD	8.4	11218	30.7132101300479	Cell A
Cell A	2014-06-13	BOD	13.2	11260	30.8281998631075	Cell A
Cell A	2014-07-08	BOD	15.6	11285	30.8966461327858	Cell A
Cell A	2014-08-08	BOD	30.7	11316	30.9815195071869	Cell A
Cell A	2014-09-12	BOD	36.6	11351	31.0773442847365	Cell A
Cell A	2014-10-07	BOD	11.2	11376	31.1457905544148	Cell A
Cell A	2014-11-10	BOD	6.7	11410	31.2388774811773	Cell A
Cell A	2014-12-08	BOD	10.4	11438	31.315537303217	Cell A
Cell A	2015-01-06	BOD	9.2	11467	31.3949349760438	Cell A
Cell A	2015-02-09	BOD	11.2	11501	31.4880219028063	Cell A
Cell A	2015-03-06	BOD	16.7	11526	31.5564681724846	Cell A
Cell A	2015-04-07	BOD	12.5	11558	31.6440793976728	Cell A
Cell A	2015-05-06	BOD	12.8	11587	31.7234770704997	Cell A
Cell A	2015-06-09	BOD	16.3	11621	31.8165639972622	Cell A
Cell A	2015-07-07	BOD	12.1	11649	31.8932238193018	Cell A
Cell A	2015-08-11	BOD	13.4	11684	31.9890485968515	Cell A
Cell A	2015-09-09	BOD	19.8	11713	32.0684462696783	Cell A
Cell A	2015-10-06	BOD	9.6	11740	32.1423682409309	Cell A
Cell A	2015-11-03	BOD	16.4	11768	32.2190280629706	Cell A
Cell A	2015-12-08	BOD	17.5	11803	32.3148528405202	Cell A
Cell A	2016-01-07	BOD	10.1	11833	32.3969883641342	Cell A
Cell A	2016-02-10	BOD	15.6	11867	32.4900752908966	Cell A
Cell A	2016-03-03	BOD	6.6	11889	32.5503080082136	Cell A
Cell A	2016-04-05	BOD	8	11922	32.6406570841889	Cell A
Cell A	2016-05-05	BOD	6.1	11952	32.7227926078029	Cell A
Cell A	2016-06-07	BOD	9	11985	32.8131416837782	Cell A
Cell A	2016-07-12	BOD	13.6	12020	32.9089664613279	Cell A
Cell A	2016-08-03	BOD	12.4	12042	32.9691991786448	Cell A
Cell A	2016-09-14	BOD	13.7	12084	33.0841889117043	Cell A
Cell A	2016-10-04	BOD	6.7	12104	33.138945927447	Cell A
Cell A	2016-11-07	BOD	11	12138	33.2320328542094	Cell A
Cell A	2016-12-12	BOD	12.6	12173	33.3278576317591	Cell A
Cell A	2017-01-11	BOD	14.9	12203	33.409993155373	Cell A
Cell A	2017-02-08	BOD	14	12231	33.4866529774127	Cell A
Cell A	2017-03-13	BOD	15.1	12264	33.5770020533881	Cell A
Cell A	2017-04-04	BOD	13.7	12286	33.637234770705	Cell A
Cell A	2017-05-04	BOD	8.18	12316	33.719370294319	Cell A
Cell A	2017-06-13	BOD	9.92	12356	33.8288843258042	Cell A
Cell A	2017-07-11	BOD	9.97	12384	33.9055441478439	Cell A
Cell A	2017-08-09	BOD	13.7	12413	33.9849418206708	Cell A
Cell A	2017-09-13	BOD	15.3	12448	34.0807665982204	Cell A
Cell A	2017-10-10	BOD	15.4	12475	34.154688569473	Cell A
Cell A	2017-11-13	BOD	12.9	12509	34.2477754962355	Cell A
Cell A	2017-12-11	BOD	10.8	12537	34.3244353182752	Cell A
Cell A	2018-01-09	BOD	10.4	12566	34.403832991102	Cell A
Cell A	2018-02-07	BOD	11	12595	34.4832306639288	Cell A
Cell A	2018-03-13	BOD	12.5	12629	34.5763175906913	Cell A
Cell A	2018-04-10	BOD	11.2	12657	34.652977412731	Cell A
Cell A	2018-05-08	BOD	8.47	12685	34.7296372347707	Cell A
Cell A	2018-06-13	BOD	15.3	12721	34.8281998631075	Cell A
Cell A	2018-07-10	BOD	15	12748	34.90212183436	Cell A
Cell A	2018-08-09	BOD	9.41	12778	34.984257357974	Cell A
Cell A	2018-09-11	BOD	7.58	12811	35.0746064339493	Cell A
Cell A	2018-10-09	BOD	8.29	12839	35.151266255989	Cell A
Cell A	2018-11-06	BOD	12.5	12867	35.2279260780287	Cell A
Cell A	2018-12-12	BOD	17.4	12903	35.3264887063655	Cell A
Cell A	2019-01-08	BOD	8.07	12930	35.4004106776181	Cell A
Cell A	2019-02-12	BOD	10.5	12965	35.4962354551677	Cell A
Cell A	1983-08-15	COD	18500	0	0	Cell A
Cell A	1983-10-10	COD	16800	56	0.153319644079398	Cell A
Cell A	1983-12-28	COD	10000	135	0.369609856262834	Cell A
Cell A	1984-01-13	COD	9510	151	0.413415468856947	Cell A
Cell A	1984-02-06	COD	7530	175	0.479123887748118	Cell A
Cell A	1984-03-05	COD	4780	203	0.555783709787817	Cell A
Cell A	1984-04-05	COD	829	234	0.640657084188912	Cell A
Cell A	1984-04-19	COD	3370	248	0.678986995208761	Cell A
Cell A	1984-06-11	COD	3410	301	0.824093086926763	Cell A
Cell A	1984-07-02	COD	3810	322	0.881587953456537	Cell A
Cell A	1984-10-19	COD	2880	431	1.18001368925394	Cell A
Cell A	1984-11-05	COD	4910	448	1.22655715263518	Cell A
Cell A	1984-12-03	COD	1250	476	1.30321697467488	Cell A
Cell A	1985-01-09	COD	2915	513	1.40451745379877	Cell A
Cell A	1985-02-11	COD	2610	546	1.49486652977413	Cell A
Cell A	1985-05-17	COD	10800	641	1.75496235455168	Cell A
Cell A	1985-07-26	COD	1053	711	1.94661190965092	Cell A
Cell A	1985-08-29	COD	745	745	2.03969883641342	Cell A
Cell A	1985-09-30	COD	44762	777	2.12731006160164	Cell A
Cell A	1985-10-22	COD	51000	799	2.18754277891855	Cell A
Cell A	1985-11-25	COD	32542	833	2.28062970568104	Cell A
Cell A	1985-12-30	COD	1475	868	2.37645448323066	Cell A
Cell A	1986-01-10	COD	2206	879	2.40657084188912	Cell A
Cell A	1986-02-03	COD	1618	903	2.47227926078029	Cell A
Cell A	1986-03-03	COD	990	931	2.54893908281999	Cell A
Cell A	1986-04-04	COD	1070	963	2.63655030800821	Cell A
Cell A	1986-05-05	COD	412	994	2.72142368240931	Cell A
Cell A	1986-06-16	COD	552	1036	2.83641341546886	Cell A
Cell A	1986-07-02	COD	550	1052	2.88021902806297	Cell A
Cell A	1986-08-04	COD	5016	1085	2.97056810403833	Cell A
Cell A	1986-09-08	COD	2757	1120	3.06639288158795	Cell A
Cell A	1986-10-09	COD	1112	1151	3.15126625598905	Cell A
Cell A	1986-10-21	COD	759	1163	3.18412046543463	Cell A
Cell A	1986-11-25	COD	2152	1198	3.27994524298426	Cell A
Cell A	1986-12-16	COD	13167	1219	3.33744010951403	Cell A
Cell A	1987-01-08	COD	18667	1242	3.40041067761807	Cell A
Cell A	1987-02-04	COD	69000	1269	3.47433264887064	Cell A
Cell A	1987-03-05	COD	20500	1298	3.55373032169747	Cell A
Cell A	1987-04-15	COD	12300	1339	3.66598220396988	Cell A
Cell A	1987-05-22	COD	6750	1376	3.76728268309377	Cell A
Cell A	1987-06-11	COD	19000	1396	3.82203969883641	Cell A
Cell A	1987-07-20	COD	2700	1435	3.92881587953457	Cell A
Cell A	1987-08-31	COD	1650	1477	4.04380561259411	Cell A
Cell A	1987-09-22	COD	1212	1499	4.10403832991102	Cell A
Cell A	1987-10-13	COD	12700	1520	4.16153319644079	Cell A
Cell A	1987-11-17	COD	13100	1555	4.25735797399042	Cell A
Cell A	1987-12-01	COD	6800	1569	4.29568788501027	Cell A
Cell A	1988-01-12	COD	1775	1611	4.41067761806982	Cell A
Cell A	1988-02-03	COD	20375	1633	4.47091033538672	Cell A
Cell A	1988-03-03	COD	23850	1662	4.55030800821355	Cell A
Cell A	1988-03-31	COD	14850	1690	4.62696783025325	Cell A
Cell A	1988-05-10	COD	19650	1730	4.73648186173854	Cell A
Cell A	1988-06-08	COD	9450	1759	4.81587953456537	Cell A
Cell A	1988-07-26	COD	9900	1807	4.94729637234771	Cell A
Cell A	1988-08-11	COD	7500	1823	4.99110198494182	Cell A
Cell A	1988-09-15	COD	1750	1858	5.08692676249144	Cell A
Cell A	1988-10-15	COD	1300	1888	5.16906228610541	Cell A
Cell A	1988-11-15	COD	4650	1919	5.2539356605065	Cell A
Cell A	1988-12-15	COD	377	1949	5.33607118412047	Cell A
Cell A	1989-01-15	COD	264	1980	5.42094455852156	Cell A
Cell A	1989-03-15	COD	4050	2039	5.58247775496235	Cell A
Cell A	1990-01-01	COD	4960	2331	6.38193018480493	Cell A
Cell A	1990-02-01	COD	3090	2362	6.46680355920602	Cell A
Cell A	1990-03-01	COD	7240	2390	6.54346338124572	Cell A
Cell A	1990-04-01	COD	1170	2421	6.62833675564682	Cell A
Cell A	1990-05-01	COD	2675	2451	6.71047227926078	Cell A
Cell A	1990-06-01	COD	7450	2482	6.79534565366188	Cell A
Cell A	1990-07-01	COD	5125	2512	6.87748117727584	Cell A
Cell A	1990-10-01	COD	2475	2604	7.12936344969199	Cell A
Cell A	1990-11-01	COD	4225	2635	7.21423682409309	Cell A
Cell A	1991-05-06	COD	4800	2821	7.72347707049966	Cell A
Cell A	1991-06-06	COD	2000	2852	7.80835044490075	Cell A
Cell A	1991-07-07	COD	1500	2883	7.89322381930185	Cell A
Cell A	1991-08-07	COD	1200	2914	7.97809719370294	Cell A
Cell A	1991-09-07	COD	1200	2945	8.06297056810404	Cell A
Cell A	1991-10-08	COD	1200	2976	8.14784394250513	Cell A
Cell A	1991-11-08	COD	1100	3007	8.23271731690623	Cell A
Cell A	1991-12-08	COD	580	3037	8.31485284052019	Cell A
Cell A	1992-01-22	COD	850	3082	8.43805612594114	Cell A
Cell A	1992-02-17	COD	1200	3108	8.50924024640657	Cell A
Cell A	1992-03-17	COD	840	3137	8.5886379192334	Cell A
Cell A	1992-04-23	COD	1000	3174	8.68993839835729	Cell A
Cell A	1992-05-14	COD	970	3195	8.74743326488706	Cell A
Cell A	1992-06-16	COD	1100	3228	8.83778234086242	Cell A
Cell A	1992-07-16	COD	1100	3258	8.91991786447639	Cell A
Cell A	1992-08-15	COD	360	3288	9.00205338809035	Cell A
Cell A	1992-09-15	COD	1100	3319	9.08692676249144	Cell A
Cell A	1992-10-15	COD	840	3349	9.16906228610541	Cell A
Cell A	1992-11-17	COD	1200	3382	9.25941136208077	Cell A
Cell A	1992-12-08	COD	720	3403	9.31690622861054	Cell A
Cell A	1993-01-15	COD	610	3441	9.42094455852156	Cell A
Cell A	1993-02-18	COD	690	3475	9.51403148528405	Cell A
Cell A	1993-03-23	COD	620	3508	9.60438056125941	Cell A
Cell A	1993-04-21	COD	2900	3537	9.68377823408624	Cell A
Cell A	1993-05-11	COD	9400	3557	9.73853524982888	Cell A
Cell A	1993-06-21	COD	7100	3598	9.8507871321013	Cell A
Cell A	1993-07-15	COD	6900	3622	9.91649555099247	Cell A
Cell A	1993-08-17	COD	7800	3655	10.0068446269678	Cell A
Cell A	1993-09-17	COD	5000	3686	10.0917180013689	Cell A
Cell A	1993-10-28	COD	4100	3727	10.2039698836413	Cell A
Cell A	1993-11-19	COD	2500	3749	10.2642026009582	Cell A
Cell A	1993-12-10	COD	1700	3770	10.321697467488	Cell A
Cell A	1994-01-26	COD	1800	3817	10.4503764544832	Cell A
Cell A	1994-02-22	COD	1200	3844	10.5242984257358	Cell A
Cell A	1994-03-15	COD	1500	3865	10.5817932922656	Cell A
Cell A	1994-04-21	COD	1500	3902	10.6830937713895	Cell A
Cell A	1994-05-11	COD	1300	3922	10.7378507871321	Cell A
Cell A	1994-06-14	COD	1400	3956	10.8309377138946	Cell A
Cell A	1994-07-13	COD	1200	3985	10.9103353867214	Cell A
Cell A	1994-08-23	COD	460	4026	11.0225872689938	Cell A
Cell A	1994-09-13	COD	1200	4047	11.0800821355236	Cell A
Cell A	1994-10-21	COD	1000	4085	11.1841204654346	Cell A
Cell A	1994-11-18	COD	1200	4113	11.2607802874743	Cell A
Cell A	1994-12-20	COD	740	4145	11.3483915126626	Cell A
Cell A	1995-01-25	COD	610	4181	11.4469541409993	Cell A
Cell A	1995-02-14	COD	930	4201	11.501711156742	Cell A
Cell A	1995-03-14	COD	530	4229	11.5783709787817	Cell A
Cell A	1995-04-20	COD	760	4266	11.6796714579055	Cell A
Cell A	1995-05-17	COD	620	4293	11.7535934291581	Cell A
Cell A	1995-06-15	COD	880	4322	11.8329911019849	Cell A
Cell A	1995-07-19	COD	1200	4356	11.9260780287474	Cell A
Cell A	1995-08-15	COD	1000	4383	12	Cell A
Cell A	1995-09-12	COD	1000	4411	12.0766598220397	Cell A
Cell A	1995-10-19	COD	590	4448	12.1779603011636	Cell A
Cell A	1995-11-10	COD	450	4470	12.2381930184805	Cell A
Cell A	1995-12-15	COD	590	4505	12.3340177960301	Cell A
Cell A	1996-01-26	COD	390	4547	12.4490075290897	Cell A
Cell A	1996-02-20	COD	380	4572	12.517453798768	Cell A
Cell A	1996-03-19	COD	530	4600	12.5941136208077	Cell A
Cell A	1996-04-22	COD	430	4634	12.6872005475702	Cell A
Cell A	1996-05-22	COD	300	4664	12.7693360711841	Cell A
Cell A	1996-06-24	COD	490	4697	12.8596851471595	Cell A
Cell A	1996-07-15	COD	720	4718	12.9171800136893	Cell A
Cell A	1996-08-21	COD	650	4755	13.0184804928131	Cell A
Cell A	1996-09-15	COD	400	4780	13.0869267624914	Cell A
Cell A	1996-10-15	COD	470	4810	13.1690622861054	Cell A
Cell A	1996-11-11	COD	400	4837	13.242984257358	Cell A
Cell A	1996-12-10	COD	310	4866	13.3223819301848	Cell A
Cell A	1997-01-22	COD	450	4909	13.4401095140315	Cell A
Cell A	1997-02-11	COD	230	4929	13.4948665297741	Cell A
Cell A	1997-03-04	COD	160	4950	13.5523613963039	Cell A
Cell A	1997-04-07	COD	320	4984	13.6454483230664	Cell A
Cell A	1997-05-01	COD	350	5008	13.7111567419576	Cell A
Cell A	1997-06-09	COD	530	5047	13.8179329226557	Cell A
Cell A	1997-07-01	COD	580	5069	13.8781656399726	Cell A
Cell A	1997-08-15	COD	870	5114	14.0013689253936	Cell A
Cell A	1997-09-15	COD	800	5145	14.0862422997947	Cell A
Cell A	1997-10-15	COD	810	5175	14.1683778234086	Cell A
Cell A	1997-11-15	COD	510	5206	14.2532511978097	Cell A
Cell A	1997-12-15	COD	490	5236	14.3353867214237	Cell A
Cell A	1998-01-15	COD	300	5267	14.4202600958248	Cell A
Cell A	1998-02-15	COD	170	5298	14.5051334702259	Cell A
Cell A	1998-03-15	COD	200	5326	14.5817932922656	Cell A
Cell A	1998-04-15	COD	480	5357	14.6666666666667	Cell A
Cell A	1998-05-08	COD	510	5380	14.7296372347707	Cell A
Cell A	1998-06-15	COD	1100	5418	14.8336755646817	Cell A
Cell A	1998-07-15	COD	630	5448	14.9158110882957	Cell A
Cell A	1998-08-15	COD	1200	5479	15.0006844626968	Cell A
Cell A	1998-09-02	COD	1200	5497	15.0499657768652	Cell A
Cell A	1998-10-06	COD	1300	5531	15.1430527036277	Cell A
Cell A	1998-11-03	COD	1500	5559	15.2197125256674	Cell A
Cell A	1998-12-15	COD	1490	5601	15.3347022587269	Cell A
Cell A	1999-01-15	COD	460	5632	15.419575633128	Cell A
Cell A	1999-02-02	COD	530	5650	15.4688569472964	Cell A
Cell A	1999-03-02	COD	397	5678	15.5455167693361	Cell A
Cell A	1999-04-15	COD	339	5722	15.6659822039699	Cell A
Cell A	1999-05-04	COD	495	5741	15.7180013689254	Cell A
Cell A	1999-06-02	COD	547	5770	15.7973990417522	Cell A
Cell A	1999-07-07	COD	510	5805	15.8932238193018	Cell A
Cell A	1999-08-03	COD	717	5832	15.9671457905544	Cell A
Cell A	1999-09-02	COD	2240	5862	16.0492813141684	Cell A
Cell A	1999-10-07	COD	980	5897	16.145106091718	Cell A
Cell A	1999-11-02	COD	850	5923	16.2162902121834	Cell A
Cell A	1999-12-07	COD	394	5958	16.3121149897331	Cell A
Cell A	2000-01-06	COD	260	5988	16.394250513347	Cell A
Cell A	2000-02-02	COD	300	6015	16.4681724845996	Cell A
Cell A	2000-03-02	COD	325	6044	16.5475701574264	Cell A
Cell A	2000-04-04	COD	347	6077	16.6379192334018	Cell A
Cell A	2000-05-02	COD	289	6105	16.7145790554415	Cell A
Cell A	2000-06-06	COD	457	6140	16.8104038329911	Cell A
Cell A	2000-07-07	COD	37.1	6171	16.8952772073922	Cell A
Cell A	2000-08-03	COD	371	6198	16.9691991786448	Cell A
Cell A	2000-09-06	COD	351	6232	17.0622861054073	Cell A
Cell A	2000-10-03	COD	441	6259	17.1362080766598	Cell A
Cell A	2000-11-02	COD	677	6289	17.2183436002738	Cell A
Cell A	2000-12-04	COD	478	6321	17.305954825462	Cell A
Cell A	2001-01-03	COD	516	6351	17.388090349076	Cell A
Cell A	2001-02-02	COD	441	6381	17.4702258726899	Cell A
Cell A	2001-03-06	COD	201	6413	17.5578370978782	Cell A
Cell A	2001-04-03	COD	225	6441	17.6344969199179	Cell A
Cell A	2001-05-02	COD	337	6470	17.7138945927447	Cell A
Cell A	2001-06-05	COD	346	6504	17.8069815195072	Cell A
Cell A	2001-07-05	COD	361	6534	17.8891170431211	Cell A
Cell A	2001-08-02	COD	415	6562	17.9657768651608	Cell A
Cell A	2001-09-05	COD	665	6596	18.0588637919233	Cell A
Cell A	2001-10-02	COD	739	6623	18.1327857631759	Cell A
Cell A	2001-11-02	COD	810	6654	18.217659137577	Cell A
Cell A	2001-12-05	COD	716	6687	18.3080082135524	Cell A
Cell A	2002-01-03	COD	655	6716	18.3874058863792	Cell A
Cell A	2002-02-05	COD	320	6749	18.4777549623546	Cell A
Cell A	2002-03-05	COD	510	6777	18.5544147843943	Cell A
Cell A	2002-04-02	COD	288	6805	18.6310746064339	Cell A
Cell A	2002-05-02	COD	279	6835	18.7132101300479	Cell A
Cell A	2002-06-04	COD	534	6868	18.8035592060233	Cell A
Cell A	2002-07-02	COD	716	6896	18.880219028063	Cell A
Cell A	2002-08-02	COD	746	6927	18.9650924024641	Cell A
Cell A	2002-09-04	COD	273	6960	19.0554414784394	Cell A
Cell A	2002-10-02	COD	597	6988	19.1321013004791	Cell A
Cell A	2002-11-05	COD	469	7022	19.2251882272416	Cell A
Cell A	2002-12-03	COD	351	7050	19.3018480492813	Cell A
Cell A	2003-01-07	COD	265	7085	19.3976728268309	Cell A
Cell A	2003-02-04	COD	379	7113	19.4743326488706	Cell A
Cell A	2003-03-04	COD	203	7141	19.5509924709103	Cell A
Cell A	2003-04-02	COD	203	7170	19.6303901437372	Cell A
Cell A	2003-05-02	COD	387	7200	19.7125256673511	Cell A
Cell A	2003-06-03	COD	254	7232	19.8001368925394	Cell A
Cell A	2003-07-02	COD	324	7261	19.8795345653662	Cell A
Cell A	2003-08-05	COD	417	7295	19.9726214921287	Cell A
Cell A	2003-09-03	COD	356	7324	20.0520191649555	Cell A
Cell A	2003-10-07	COD	370	7358	20.145106091718	Cell A
Cell A	2003-11-04	COD	332	7386	20.2217659137577	Cell A
Cell A	2003-12-02	COD	262	7414	20.2984257357974	Cell A
Cell A	2004-01-06	COD	233	7449	20.394250513347	Cell A
Cell A	2004-02-03	COD	404	7477	20.4709103353867	Cell A
Cell A	2004-03-02	COD	548	7505	20.5475701574264	Cell A
Cell A	2004-04-06	COD	258	7540	20.643394934976	Cell A
Cell A	2004-05-04	COD	356	7568	20.7200547570157	Cell A
Cell A	2004-06-02	COD	423	7597	20.7994524298426	Cell A
Cell A	2004-07-07	COD	493	7632	20.8952772073922	Cell A
Cell A	2004-08-03	COD	632	7659	20.9691991786448	Cell A
Cell A	2004-09-08	COD	671	7695	21.0677618069815	Cell A
Cell A	2004-10-05	COD	796	7722	21.1416837782341	Cell A
Cell A	2004-11-02	COD	532	7750	21.2183436002738	Cell A
Cell A	2004-12-02	COD	238	7780	21.3004791238877	Cell A
Cell A	2005-01-04	COD	283	7813	21.3908281998631	Cell A
Cell A	2005-02-02	COD	368	7842	21.4702258726899	Cell A
Cell A	2005-03-02	COD	234	7870	21.5468856947296	Cell A
Cell A	2005-04-05	COD	231	7904	21.6399726214921	Cell A
Cell A	2005-05-03	COD	389	7932	21.7166324435318	Cell A
Cell A	2005-06-02	COD	402	7962	21.7987679671458	Cell A
Cell A	2005-07-06	COD	446	7996	21.8918548939083	Cell A
Cell A	2005-08-02	COD	469	8023	21.9657768651608	Cell A
Cell A	2005-09-07	COD	582	8059	22.0643394934976	Cell A
Cell A	2005-10-04	COD	540	8086	22.1382614647502	Cell A
Cell A	2005-11-02	COD	348	8115	22.217659137577	Cell A
Cell A	2005-12-06	COD	206	8149	22.3107460643395	Cell A
Cell A	2006-01-04	COD	158	8178	22.3901437371663	Cell A
Cell A	2006-02-02	COD	245	8207	22.4695414099932	Cell A
Cell A	2006-03-02	COD	267	8235	22.5462012320329	Cell A
Cell A	2006-04-04	COD	333	8268	22.6365503080082	Cell A
Cell A	2006-05-02	COD	422	8296	22.7132101300479	Cell A
Cell A	2006-06-06	COD	473	8331	22.8090349075975	Cell A
Cell A	2006-07-11	COD	403	8366	22.9048596851472	Cell A
Cell A	2006-08-02	COD	421	8388	22.9650924024641	Cell A
Cell A	2006-09-06	COD	245	8423	23.0609171800137	Cell A
Cell A	2006-10-03	COD	402	8450	23.1348391512663	Cell A
Cell A	2006-11-02	COD	258	8480	23.2169746748802	Cell A
Cell A	2006-12-05	COD	202	8513	23.3073237508556	Cell A
Cell A	2007-01-03	COD	197	8542	23.3867214236824	Cell A
Cell A	2007-02-02	COD	228	8572	23.4688569472964	Cell A
Cell A	2007-03-06	COD	209	8604	23.5564681724846	Cell A
Cell A	2007-04-03	COD	232	8632	23.6331279945243	Cell A
Cell A	2007-05-02	COD	221	8661	23.7125256673511	Cell A
Cell A	2007-06-05	COD	297	8695	23.8056125941136	Cell A
Cell A	2007-07-10	COD	472	8730	23.9014373716632	Cell A
Cell A	2007-08-02	COD	422	8753	23.9644079397673	Cell A
Cell A	2007-09-05	COD	543	8787	24.0574948665298	Cell A
Cell A	2007-10-09	COD	614	8821	24.1505817932923	Cell A
Cell A	2007-11-06	COD	304	8849	24.227241615332	Cell A
Cell A	2007-12-04	COD	268	8877	24.3039014373717	Cell A
Cell A	2008-01-08	COD	215	8912	24.3997262149213	Cell A
Cell A	2008-02-05	COD	149	8940	24.476386036961	Cell A
Cell A	2008-03-04	COD	222	8968	24.5530458590007	Cell A
Cell A	2008-04-08	COD	301	9003	24.6488706365503	Cell A
Cell A	2008-05-06	COD	358	9031	24.72553045859	Cell A
Cell A	2008-06-03	COD	327	9059	24.8021902806297	Cell A
Cell A	2008-07-08	COD	463	9094	24.8980150581793	Cell A
Cell A	2008-08-05	COD	494	9122	24.974674880219	Cell A
Cell A	2008-09-03	COD	519	9151	25.0540725530459	Cell A
Cell A	2008-10-07	COD	577	9185	25.1471594798084	Cell A
Cell A	2008-11-04	COD	600	9213	25.223819301848	Cell A
Cell A	2008-12-02	COD	237	9241	25.3004791238877	Cell A
Cell A	2009-01-06	COD	159	9276	25.3963039014374	Cell A
Cell A	2009-02-03	COD	204	9304	25.4729637234771	Cell A
Cell A	2009-03-03	COD	172	9332	25.5496235455168	Cell A
Cell A	2009-04-07	COD	147	9367	25.6454483230664	Cell A
Cell A	2009-05-05	COD	170	9395	25.7221081451061	Cell A
Cell A	2009-06-02	COD	229	9423	25.7987679671458	Cell A
Cell A	2009-07-07	COD	235	9458	25.8945927446954	Cell A
Cell A	2009-08-04	COD	175	9486	25.9712525667351	Cell A
Cell A	2009-09-01	COD	175	9514	26.0479123887748	Cell A
Cell A	2009-10-06	COD	191	9549	26.1437371663244	Cell A
Cell A	2009-11-03	COD	144	9577	26.2203969883641	Cell A
Cell A	2009-12-01	COD	109	9605	26.2970568104038	Cell A
Cell A	2010-01-12	COD	161	9647	26.4120465434634	Cell A
Cell A	2010-02-02	COD	145	9668	26.4695414099932	Cell A
Cell A	2010-03-02	COD	98	9696	26.5462012320329	Cell A
Cell A	2010-04-06	COD	227	9731	26.6420260095825	Cell A
Cell A	2010-05-04	COD	206	9759	26.7186858316222	Cell A
Cell A	2010-06-01	COD	238	9787	26.7953456536619	Cell A
Cell A	2010-07-13	COD	326	9829	26.9103353867214	Cell A
Cell A	2010-08-10	COD	321	9857	26.9869952087611	Cell A
Cell A	2010-09-07	COD	338	9885	27.0636550308008	Cell A
Cell A	2010-10-05	COD	131	9913	27.1403148528405	Cell A
Cell A	2010-11-02	COD	300	9941	27.2169746748802	Cell A
Cell A	2010-12-07	COD	253	9976	27.3127994524298	Cell A
Cell A	2011-01-04	COD	118	10004	27.3894592744695	Cell A
Cell A	2011-02-07	COD	105	10038	27.482546201232	Cell A
Cell A	2011-03-07	COD	78	10066	27.5592060232717	Cell A
Cell A	2011-04-12	COD	161	10102	27.6577686516085	Cell A
Cell A	2011-05-03	COD	206	10123	27.7152635181383	Cell A
Cell A	2011-06-01	COD	339	10152	27.7946611909651	Cell A
Cell A	2011-07-12	COD	323	10193	27.9069130732375	Cell A
Cell A	2011-08-03	COD	392	10215	27.9671457905544	Cell A
Cell A	2011-09-06	COD	221	10249	28.0602327173169	Cell A
Cell A	2011-10-11	COD	177	10284	28.1560574948665	Cell A
Cell A	2011-11-03	COD	149	10307	28.2190280629706	Cell A
Cell A	2011-12-08	COD	57	10342	28.3148528405202	Cell A
Cell A	2012-01-10	COD	201	10375	28.4052019164955	Cell A
Cell A	2012-02-03	COD	176	10399	28.4709103353867	Cell A
Cell A	2012-03-12	COD	166	10437	28.5749486652977	Cell A
Cell A	2012-04-10	COD	253	10466	28.6543463381246	Cell A
Cell A	2012-05-02	COD	267	10488	28.7145790554415	Cell A
Cell A	2012-06-07	COD	436	10524	28.8131416837782	Cell A
Cell A	2012-07-10	COD	495	10557	28.9034907597536	Cell A
Cell A	2012-08-01	COD	576	10579	28.9637234770705	Cell A
Cell A	2012-09-05	COD	836	10614	29.0595482546201	Cell A
Cell A	2012-10-02	COD	609	10641	29.1334702258727	Cell A
Cell A	2012-11-05	COD	137	10675	29.2265571526352	Cell A
Cell A	2012-12-12	COD	111	10712	29.3278576317591	Cell A
Cell A	2013-01-08	COD	188	10739	29.4017796030116	Cell A
Cell A	2013-02-07	COD	112	10769	29.4839151266256	Cell A
Cell A	2013-03-04	COD	155	10794	29.5523613963039	Cell A
Cell A	2013-04-11	COD	145	10832	29.6563997262149	Cell A
Cell A	2013-05-08	COD	268	10859	29.7303216974675	Cell A
Cell A	2013-06-04	COD	308	10886	29.8042436687201	Cell A
Cell A	2013-07-09	COD	253	10921	29.9000684462697	Cell A
Cell A	2013-08-06	COD	301	10949	29.9767282683094	Cell A
Cell A	2013-09-09	COD	447	10983	30.0698151950719	Cell A
Cell A	2013-10-08	COD	238	11012	30.1492128678987	Cell A
Cell A	2013-11-08	COD	249	11043	30.2340862422998	Cell A
Cell A	2013-12-10	COD	112	11075	30.321697467488	Cell A
Cell A	2014-01-09	COD	95	11105	30.403832991102	Cell A
Cell A	2014-02-10	COD	108	11137	30.4914442162902	Cell A
Cell A	2014-03-12	COD	91	11167	30.5735797399042	Cell A
Cell A	2014-04-08	COD	101	11194	30.6475017111567	Cell A
Cell A	2014-05-02	COD	131	11218	30.7132101300479	Cell A
Cell A	2014-06-13	COD	255	11260	30.8281998631075	Cell A
Cell A	2014-07-08	COD	308	11285	30.8966461327858	Cell A
Cell A	2014-08-08	COD	416	11316	30.9815195071869	Cell A
Cell A	2014-09-12	COD	618	11351	31.0773442847365	Cell A
Cell A	2014-10-07	COD	224	11376	31.1457905544148	Cell A
Cell A	2014-11-10	COD	161	11410	31.2388774811773	Cell A
Cell A	2014-12-08	COD	96.1	11438	31.315537303217	Cell A
Cell A	2015-01-06	COD	122	11467	31.3949349760438	Cell A
Cell A	2015-02-09	COD	133	11501	31.4880219028063	Cell A
Cell A	2015-03-06	COD	126	11526	31.5564681724846	Cell A
Cell A	2015-04-07	COD	154	11558	31.6440793976728	Cell A
Cell A	2015-05-06	COD	174	11587	31.7234770704997	Cell A
Cell A	2015-06-09	COD	214	11621	31.8165639972622	Cell A
Cell A	2015-07-07	COD	216	11649	31.8932238193018	Cell A
Cell A	2015-08-11	COD	260	11684	31.9890485968515	Cell A
Cell A	2015-09-09	COD	277	11713	32.0684462696783	Cell A
Cell A	2015-10-06	COD	125	11740	32.1423682409309	Cell A
Cell A	2015-11-03	COD	185	11768	32.2190280629706	Cell A
Cell A	2015-12-08	COD	171	11803	32.3148528405202	Cell A
Cell A	2016-01-07	COD	167	11833	32.3969883641342	Cell A
Cell A	2016-02-10	COD	124	11867	32.4900752908966	Cell A
Cell A	2016-03-03	COD	129	11889	32.5503080082136	Cell A
Cell A	2016-04-05	COD	155	11922	32.6406570841889	Cell A
Cell A	2016-05-05	COD	161	11952	32.7227926078029	Cell A
Cell A	2016-06-07	COD	230	11985	32.8131416837782	Cell A
Cell A	2016-07-12	COD	305	12020	32.9089664613279	Cell A
Cell A	2016-08-03	COD	283	12042	32.9691991786448	Cell A
Cell A	2016-09-14	COD	435	12084	33.0841889117043	Cell A
Cell A	2016-10-04	COD	161	12104	33.138945927447	Cell A
Cell A	2016-11-07	COD	254	12138	33.2320328542094	Cell A
Cell A	2016-12-12	COD	198	12173	33.3278576317591	Cell A
Cell A	2017-01-11	COD	134	12203	33.409993155373	Cell A
Cell A	2017-02-08	COD	166	12231	33.4866529774127	Cell A
Cell A	2017-03-13	COD	161	12264	33.5770020533881	Cell A
Cell A	2017-04-04	COD	153	12286	33.637234770705	Cell A
Cell A	2017-05-04	COD	203	12316	33.719370294319	Cell A
Cell A	2017-06-13	COD	205	12356	33.8288843258042	Cell A
Cell A	2017-07-11	COD	265	12384	33.9055441478439	Cell A
Cell A	2017-08-09	COD	129	12413	33.9849418206708	Cell A
Cell A	2017-09-13	COD	166	12448	34.0807665982204	Cell A
Cell A	2017-10-10	COD	228	12475	34.154688569473	Cell A
Cell A	2017-11-13	COD	139	12509	34.2477754962355	Cell A
Cell A	2017-12-11	COD	215	12537	34.3244353182752	Cell A
Cell A	2018-01-09	COD	212	12566	34.403832991102	Cell A
Cell A	2018-02-07	COD	123	12595	34.4832306639288	Cell A
Cell A	2018-03-13	COD	99.7	12629	34.5763175906913	Cell A
Cell A	2018-04-10	COD	186	12657	34.652977412731	Cell A
Cell A	2018-05-08	COD	186	12685	34.7296372347707	Cell A
Cell A	2018-06-13	COD	144	12721	34.8281998631075	Cell A
Cell A	2018-07-10	COD	227	12748	34.90212183436	Cell A
Cell A	2018-08-09	COD	242	12778	34.984257357974	Cell A
Cell A	2018-09-11	COD	130	12811	35.0746064339493	Cell A
Cell A	2018-10-09	COD	163	12839	35.151266255989	Cell A
Cell A	2018-11-06	COD	126	12867	35.2279260780287	Cell A
Cell A	2018-12-12	COD	183	12903	35.3264887063655	Cell A
Cell A	2019-01-08	COD	115	12930	35.4004106776181	Cell A
Cell A	2019-02-12	COD	107	12965	35.4962354551677	Cell A
Cell B	1983-09-01	pH	5.39	0	0	Cell B
Cell B	1984-03-04	pH	7	185	0.506502395619439	Cell B
Cell B	1985-01-08	pH	5.7	495	1.35523613963039	Cell B
Cell B	1985-05-12	pH	7.21	619	1.69472963723477	Cell B
Cell B	1985-06-12	pH	5.3	650	1.77960301163587	Cell B
Cell B	1986-01-15	pH	5.74	867	2.37371663244353	Cell B
Cell B	1986-04-18	pH	5.5	960	2.62833675564682	Cell B
Cell B	1986-10-21	pH	5.55	1146	3.13757700205339	Cell B
Cell B	1986-11-01	pH	5.35	1157	3.16769336071184	Cell B
Cell B	1986-12-02	pH	5.3	1188	3.25256673511294	Cell B
Cell B	1987-01-02	pH	5.75	1219	3.33744010951403	Cell B
Cell B	1987-02-02	pH	5.8	1250	3.42231348391513	Cell B
Cell B	1987-03-05	pH	5.95	1281	3.50718685831622	Cell B
Cell B	1987-04-05	pH	5.85	1312	3.59206023271732	Cell B
Cell B	1987-05-01	pH	5.75	1338	3.66324435318275	Cell B
Cell B	1987-06-01	pH	5.75	1369	3.74811772758385	Cell B
Cell B	1987-07-02	pH	5.9	1400	3.83299110198494	Cell B
Cell B	1987-08-02	pH	5.8	1431	3.91786447638604	Cell B
Cell B	1987-09-02	pH	5.92	1462	4.00273785078713	Cell B
Cell B	1987-10-03	pH	4.55	1493	4.08761122518823	Cell B
Cell B	1987-11-01	pH	5.95	1522	4.16700889801506	Cell B
Cell B	1987-12-02	pH	6.25	1553	4.25188227241615	Cell B
Cell B	1988-01-02	pH	6.15	1584	4.33675564681725	Cell B
Cell B	1988-02-02	pH	6.1	1615	4.42162902121834	Cell B
Cell B	1988-03-04	pH	6.1	1646	4.50650239561944	Cell B
Cell B	1988-04-04	pH	6.25	1677	4.59137577002053	Cell B
Cell B	1988-05-01	pH	6.3	1704	4.6652977412731	Cell B
Cell B	1988-06-01	pH	6	1735	4.7501711156742	Cell B
Cell B	1988-07-02	pH	7	1766	4.83504449007529	Cell B
Cell B	1988-08-02	pH	6.45	1797	4.91991786447639	Cell B
Cell B	1988-09-02	pH	6.3	1828	5.00479123887748	Cell B
Cell B	1988-10-11	pH	6.5	1867	5.11156741957563	Cell B
Cell B	1988-11-01	pH	6.55	1888	5.16906228610541	Cell B
Cell B	1988-12-02	pH	6.65	1919	5.2539356605065	Cell B
Cell B	1989-01-01	pH	6.75	1949	5.33607118412047	Cell B
Cell B	1989-02-01	pH	6.9	1980	5.42094455852156	Cell B
Cell B	1989-04-15	pH	6.75	2053	5.6208076659822	Cell B
Cell B	1989-07-01	pH	6.8	2130	5.83162217659138	Cell B
Cell B	1989-10-04	pH	6.4	2225	6.09171800136893	Cell B
Cell B	1990-01-04	pH	6.8	2317	6.34360027378508	Cell B
Cell B	1990-02-04	pH	8.25	2348	6.42847364818617	Cell B
Cell B	1990-03-04	pH	7.05	2376	6.50513347022587	Cell B
Cell B	1990-04-09	pH	6.45	2412	6.60369609856263	Cell B
Cell B	1990-05-10	pH	6.95	2443	6.68856947296372	Cell B
Cell B	1990-06-01	pH	7.35	2465	6.74880219028063	Cell B
Cell B	1990-07-01	pH	7.05	2495	6.83093771389459	Cell B
Cell B	1990-08-02	pH	7.05	2527	6.91854893908282	Cell B
Cell B	1990-09-03	pH	6.9	2559	7.00616016427105	Cell B
Cell B	1990-10-15	pH	7.05	2601	7.1211498973306	Cell B
Cell B	1990-11-15	pH	5.75	2632	7.20602327173169	Cell B
Cell B	1990-12-08	pH	7.39	2655	7.26899383983573	Cell B
Cell B	1991-01-09	pH	7.16	2687	7.35660506502396	Cell B
Cell B	1991-02-10	pH	7.06	2719	7.44421629021218	Cell B
Cell B	1991-03-14	pH	7.09	2751	7.53182751540041	Cell B
Cell B	1991-05-17	pH	7.1	2815	7.70704996577687	Cell B
Cell B	1991-06-18	pH	7.12	2847	7.79466119096509	Cell B
Cell B	1991-07-20	pH	7.49	2879	7.88227241615332	Cell B
Cell B	1991-08-21	pH	7.09	2911	7.96988364134155	Cell B
Cell B	1991-09-22	pH	7.38	2943	8.05749486652977	Cell B
Cell B	1991-10-24	pH	7.55	2975	8.145106091718	Cell B
Cell B	1991-11-25	pH	7.32	3007	8.23271731690623	Cell B
Cell B	1991-12-27	pH	7.4	3039	8.32032854209446	Cell B
Cell B	1992-01-28	pH	7.16	3071	8.40793976728268	Cell B
Cell B	1992-02-29	pH	7.28	3103	8.49555099247091	Cell B
Cell B	1992-03-01	pH	7	3104	8.49828884325804	Cell B
Cell B	1992-04-01	pH	6.84	3135	8.58316221765914	Cell B
Cell B	1992-05-03	pH	6.82	3167	8.67077344284736	Cell B
Cell B	1992-06-04	pH	7.48	3199	8.75838466803559	Cell B
Cell B	1992-07-06	pH	7.18	3231	8.84599589322382	Cell B
Cell B	1992-08-15	pH	7.05	3271	8.9555099247091	Cell B
Cell B	1992-09-08	pH	7.1	3295	9.02121834360027	Cell B
Cell B	1992-10-10	pH	7.23	3327	9.1088295687885	Cell B
Cell B	1992-11-11	pH	7.23	3359	9.19644079397673	Cell B
Cell B	1992-12-13	pH	7.39	3391	9.28405201916495	Cell B
Cell B	1993-01-15	pH	7.11	3424	9.37440109514031	Cell B
Cell B	1993-02-18	pH	7.05	3458	9.46748802190281	Cell B
Cell B	1993-03-23	pH	6.93	3491	9.55783709787817	Cell B
Cell B	1993-04-21	pH	7.18	3520	9.637234770705	Cell B
Cell B	1993-05-11	pH	7.18	3540	9.69199178644764	Cell B
Cell B	1993-06-21	pH	7.16	3581	9.80424366872005	Cell B
Cell B	1993-07-15	pH	7.05	3605	9.86995208761122	Cell B
Cell B	1993-08-17	pH	7.17	3638	9.96030116358658	Cell B
Cell B	1993-09-17	pH	7.15	3669	10.0451745379877	Cell B
Cell B	1993-10-29	pH	7.18	3711	10.1601642710472	Cell B
Cell B	1993-11-19	pH	7.09	3732	10.217659137577	Cell B
Cell B	1993-12-10	pH	7.01	3753	10.2751540041068	Cell B
Cell B	1994-01-26	pH	7.07	3800	10.403832991102	Cell B
Cell B	1994-02-22	pH	6.85	3827	10.4777549623546	Cell B
Cell B	1994-03-15	pH	6.73	3848	10.5352498288843	Cell B
Cell B	1994-04-21	pH	7.1	3885	10.6365503080082	Cell B
Cell B	1994-05-11	pH	6.97	3905	10.6913073237509	Cell B
Cell B	1994-06-14	pH	6.93	3939	10.7843942505133	Cell B
Cell B	1994-07-13	pH	7.05	3968	10.8637919233402	Cell B
Cell B	1994-08-23	pH	6.92	4009	10.9760438056126	Cell B
Cell B	1994-09-13	pH	7.14	4030	11.0335386721424	Cell B
Cell B	1994-10-21	pH	7.26	4068	11.1375770020534	Cell B
Cell B	1994-11-18	pH	7.13	4096	11.2142368240931	Cell B
Cell B	1994-12-20	pH	6.97	4128	11.3018480492813	Cell B
Cell B	1995-01-25	pH	6.96	4164	11.4004106776181	Cell B
Cell B	1995-02-14	pH	7.16	4184	11.4551676933607	Cell B
Cell B	1995-03-14	pH	6.82	4212	11.5318275154004	Cell B
Cell B	1995-04-15	pH	7.35	4244	11.6194387405886	Cell B
Cell B	1995-05-17	pH	7.3	4276	11.7070499657769	Cell B
Cell B	1995-06-15	pH	7.2	4305	11.7864476386037	Cell B
Cell B	1995-07-19	pH	7.21	4339	11.8795345653662	Cell B
Cell B	1995-08-15	pH	7.21	4366	11.9534565366188	Cell B
Cell B	1995-09-12	pH	7.16	4394	12.0301163586585	Cell B
Cell B	1995-10-19	pH	7.23	4431	12.1314168377823	Cell B
Cell B	1995-11-10	pH	7.19	4453	12.1916495550992	Cell B
Cell B	1995-12-15	pH	7.09	4488	12.2874743326489	Cell B
Cell B	1996-01-26	pH	7.24	4530	12.4024640657084	Cell B
Cell B	1996-02-20	pH	7.06	4555	12.4709103353867	Cell B
Cell B	1996-03-15	pH	7.45	4579	12.5366187542779	Cell B
Cell B	1996-04-15	pH	7.08	4610	12.621492128679	Cell B
Cell B	1996-05-22	pH	6.98	4647	12.7227926078029	Cell B
Cell B	1996-06-15	pH	6.93	4671	12.788501026694	Cell B
Cell B	1996-07-15	pH	7.06	4701	12.870636550308	Cell B
Cell B	1996-08-15	pH	7.25	4732	12.9555099247091	Cell B
Cell B	1996-09-19	pH	7.19	4767	13.0513347022587	Cell B
Cell B	1996-10-15	pH	7.44	4793	13.1225188227242	Cell B
Cell B	1996-11-11	pH	7.31	4820	13.1964407939767	Cell B
Cell B	1996-12-10	pH	7.16	4849	13.2758384668036	Cell B
Cell B	1997-01-22	pH	7.27	4892	13.3935660506502	Cell B
Cell B	1997-02-11	pH	7.1	4912	13.4483230663929	Cell B
Cell B	1997-03-04	pH	7.19	4933	13.5058179329227	Cell B
Cell B	1997-04-30	pH	7.15	4990	13.6618754277892	Cell B
Cell B	1997-05-01	pH	7.11	4991	13.6646132785763	Cell B
Cell B	1997-06-09	pH	7.12	5030	13.7713894592745	Cell B
Cell B	1997-07-01	pH	7.04	5052	13.8316221765914	Cell B
Cell B	1997-08-15	pH	7.45	5097	13.9548254620123	Cell B
Cell B	1997-09-15	pH	7.09	5128	14.0396988364134	Cell B
Cell B	1997-10-07	pH	7.21	5150	14.0999315537303	Cell B
Cell B	1999-11-14	pH	7.01	5918	16.2026009582478	Cell B
Cell B	1997-12-03	pH	7.22	5207	14.2559890485969	Cell B
Cell B	1998-01-15	pH	7.01	5250	14.3737166324435	Cell B
Cell B	1998-02-15	pH	6.76	5281	14.4585900068446	Cell B
Cell B	1998-03-05	pH	7.37	5299	14.507871321013	Cell B
Cell B	1998-04-07	pH	6.97	5332	14.5982203969884	Cell B
Cell B	1998-05-08	pH	6.87	5363	14.6830937713895	Cell B
Cell B	1998-06-15	pH	7.07	5401	14.7871321013005	Cell B
Cell B	1998-07-15	pH	6.99	5431	14.8692676249144	Cell B
Cell B	1998-08-04	pH	7.01	5451	14.9240246406571	Cell B
Cell B	1998-09-02	pH	7	5480	15.0034223134839	Cell B
Cell B	1998-10-06	pH	7.11	5514	15.0965092402464	Cell B
Cell B	1998-11-03	pH	7.25	5542	15.1731690622861	Cell B
Cell B	1998-12-12	pH	7.17	5581	15.2799452429843	Cell B
Cell B	1999-01-05	pH	6.99	5605	15.3456536618754	Cell B
Cell B	1999-02-02	pH	6.94	5633	15.4223134839151	Cell B
Cell B	1999-03-02	pH	7.02	5661	15.4989733059548	Cell B
Cell B	1999-04-15	pH	7.25	5705	15.6194387405886	Cell B
Cell B	1999-05-04	pH	7.01	5724	15.6714579055441	Cell B
Cell B	1999-06-02	pH	7.12	5753	15.750855578371	Cell B
Cell B	1999-07-07	pH	7.17	5788	15.8466803559206	Cell B
Cell B	1999-08-03	pH	6.9	5815	15.9206023271732	Cell B
Cell B	1999-09-02	pH	6.97	5845	16.0027378507871	Cell B
Cell B	1999-10-07	pH	7.29	5880	16.0985626283368	Cell B
Cell B	1999-11-02	pH	6.84	5906	16.1697467488022	Cell B
Cell B	1999-12-07	pH	6.87	5941	16.2655715263518	Cell B
Cell B	2000-01-06	pH	7.22	5971	16.3477070499658	Cell B
Cell B	2000-02-02	pH	6.8	5998	16.4216290212183	Cell B
Cell B	2000-03-02	pH	7.02	6027	16.5010266940452	Cell B
Cell B	2000-04-04	pH	6.95	6060	16.5913757700205	Cell B
Cell B	2000-05-02	pH	6.93	6088	16.6680355920602	Cell B
Cell B	2000-06-06	pH	7.06	6123	16.7638603696099	Cell B
Cell B	2000-07-07	pH	6.89	6154	16.848733744011	Cell B
Cell B	2000-08-03	pH	7.03	6181	16.9226557152635	Cell B
Cell B	2000-09-06	pH	6.91	6215	17.015742642026	Cell B
Cell B	2000-10-04	pH	6.75	6243	17.0924024640657	Cell B
Cell B	2000-11-02	pH	6.76	6272	17.1718001368925	Cell B
Cell B	2000-12-04	pH	6.83	6304	17.2594113620808	Cell B
Cell B	2000-01-06	pH	6.83	5971	16.3477070499658	Cell B
Cell B	2001-02-02	pH	7.04	6364	17.4236824093087	Cell B
Cell B	2001-03-06	pH	6.85	6396	17.5112936344969	Cell B
Cell B	2001-04-03	pH	6.63	6424	17.5879534565366	Cell B
Cell B	2001-05-02	pH	7.04	6453	17.6673511293634	Cell B
Cell B	2001-06-05	pH	7.33	6487	17.7604380561259	Cell B
Cell B	2001-07-05	pH	6.83	6517	17.8425735797399	Cell B
Cell B	2001-08-02	pH	6.99	6545	17.9192334017796	Cell B
Cell B	2001-09-05	pH	7.11	6579	18.0123203285421	Cell B
Cell B	2001-10-02	pH	6.99	6606	18.0862422997947	Cell B
Cell B	2001-11-02	pH	6.95	6637	18.1711156741958	Cell B
Cell B	2001-12-05	pH	7	6670	18.2614647501711	Cell B
Cell B	2002-01-03	pH	7.04	6699	18.3408624229979	Cell B
Cell B	2002-02-05	pH	7.04	6732	18.4312114989733	Cell B
Cell B	2002-03-05	pH	7.01	6760	18.507871321013	Cell B
Cell B	2002-04-02	pH	7.02	6788	18.5845311430527	Cell B
Cell B	2002-05-02	pH	7.09	6818	18.6666666666667	Cell B
Cell B	2002-06-04	pH	7.01	6851	18.757015742642	Cell B
Cell B	2002-07-09	pH	7.08	6886	18.8528405201916	Cell B
Cell B	2002-08-02	pH	6.87	6910	18.9185489390828	Cell B
Cell B	2002-09-04	pH	6.99	6943	19.0088980150582	Cell B
Cell B	2002-10-02	pH	6.83	6971	19.0855578370979	Cell B
Cell B	2002-11-05	pH	7.13	7005	19.1786447638604	Cell B
Cell B	2002-12-03	pH	7.06	7033	19.2553045859001	Cell B
Cell B	2003-01-07	pH	6.89	7068	19.3511293634497	Cell B
Cell B	2003-02-04	pH	6.81	7096	19.4277891854894	Cell B
Cell B	2003-03-04	pH	6.51	7124	19.5044490075291	Cell B
Cell B	2003-04-02	pH	6.47	7153	19.5838466803559	Cell B
Cell B	2003-05-02	pH	6.88	7183	19.6659822039699	Cell B
Cell B	2003-06-03	pH	6.8	7215	19.7535934291581	Cell B
Cell B	2003-07-02	pH	6.76	7244	19.8329911019849	Cell B
Cell B	2003-08-05	pH	6.84	7278	19.9260780287474	Cell B
Cell B	2003-09-03	pH	6.58	7307	20.0054757015743	Cell B
Cell B	2003-10-07	pH	6.7	7341	20.0985626283368	Cell B
Cell B	2003-11-04	pH	6.71	7369	20.1752224503765	Cell B
Cell B	2003-12-02	pH	6.64	7397	20.2518822724162	Cell B
Cell B	2004-01-06	pH	6.59	7432	20.3477070499658	Cell B
Cell B	2004-02-03	pH	6.81	7460	20.4243668720055	Cell B
Cell B	2004-03-02	pH	6.94	7488	20.5010266940452	Cell B
Cell B	2004-04-06	pH	6.91	7523	20.5968514715948	Cell B
Cell B	2004-05-04	pH	6.85	7551	20.6735112936345	Cell B
Cell B	2004-06-02	pH	7.05	7580	20.7529089664613	Cell B
Cell B	2004-07-07	pH	7.05	7615	20.848733744011	Cell B
Cell B	2004-08-03	pH	6.87	7642	20.9226557152635	Cell B
Cell B	2004-09-08	pH	7.08	7678	21.0212183436003	Cell B
Cell B	2004-10-05	pH	6.98	7705	21.0951403148528	Cell B
Cell B	2004-11-01	pH	7.27	7732	21.1690622861054	Cell B
Cell B	2004-12-02	pH	7.1	7763	21.2539356605065	Cell B
Cell B	2005-01-04	pH	6.43	7796	21.3442847364819	Cell B
Cell B	2005-02-02	pH	6.99	7825	21.4236824093087	Cell B
Cell B	2005-03-02	pH	6.75	7853	21.5003422313484	Cell B
Cell B	2005-04-05	pH	6.96	7887	21.5934291581109	Cell B
Cell B	2005-05-03	pH	6.95	7915	21.6700889801506	Cell B
Cell B	2005-06-02	pH	7	7945	21.7522245037645	Cell B
Cell B	2005-07-06	pH	6.89	7979	21.845311430527	Cell B
Cell B	2005-08-02	pH	7.04	8006	21.9192334017796	Cell B
Cell B	2005-09-07	pH	7.06	8042	22.0177960301164	Cell B
Cell B	2005-10-04	pH	6.88	8069	22.0917180013689	Cell B
Cell B	2005-11-02	pH	6.92	8098	22.1711156741958	Cell B
Cell B	2005-12-06	pH	6.91	8132	22.2642026009582	Cell B
Cell B	2006-01-04	pH	6.96	8161	22.3436002737851	Cell B
Cell B	2006-02-02	pH	6.98	8190	22.4229979466119	Cell B
Cell B	2006-03-02	pH	6.96	8218	22.4996577686516	Cell B
Cell B	2006-04-04	pH	6.89	8251	22.590006844627	Cell B
Cell B	2006-05-02	pH	6.95	8279	22.6666666666667	Cell B
Cell B	2006-06-06	pH	6.92	8314	22.7624914442163	Cell B
Cell B	2006-07-11	pH	6.73	8349	22.8583162217659	Cell B
Cell B	2006-08-02	pH	7.09	8371	22.9185489390828	Cell B
Cell B	2006-09-06	pH	6.64	8406	23.0143737166324	Cell B
Cell B	2006-10-03	pH	6.78	8433	23.088295687885	Cell B
Cell B	2006-11-02	pH	6.88	8463	23.170431211499	Cell B
Cell B	2006-12-05	pH	7.16	8496	23.2607802874743	Cell B
Cell B	2007-01-03	pH	6.43	8525	23.3401779603012	Cell B
Cell B	2007-02-02	pH	6.92	8555	23.4223134839151	Cell B
Cell B	2007-03-06	pH	7.13	8587	23.5099247091034	Cell B
Cell B	2007-04-03	pH	6.98	8615	23.5865845311431	Cell B
Cell B	2007-05-02	pH	7.04	8644	23.6659822039699	Cell B
Cell B	2007-06-05	pH	7.04	8678	23.7590691307324	Cell B
Cell B	2007-07-10	pH	7.09	8713	23.854893908282	Cell B
Cell B	2007-08-02	pH	7.16	8736	23.917864476386	Cell B
Cell B	2007-09-05	pH	7.09	8770	24.0109514031485	Cell B
Cell B	2007-10-09	pH	6.77	8804	24.104038329911	Cell B
Cell B	2007-11-06	pH	6.93	8832	24.1806981519507	Cell B
Cell B	2007-12-04	pH	6.86	8860	24.2573579739904	Cell B
Cell B	2008-01-08	pH	6.72	8895	24.35318275154	Cell B
Cell B	2008-02-05	pH	6.92	8923	24.4298425735797	Cell B
Cell B	2008-03-04	pH	7	8951	24.5065023956194	Cell B
Cell B	2008-04-08	pH	6.94	8986	24.6023271731691	Cell B
Cell B	2008-05-06	pH	7.17	9014	24.6789869952088	Cell B
Cell B	2008-06-03	pH	6.7	9042	24.7556468172485	Cell B
Cell B	2008-07-08	pH	6.72	9077	24.8514715947981	Cell B
Cell B	2008-08-05	pH	6.83	9105	24.9281314168378	Cell B
Cell B	2008-09-03	pH	6.87	9134	25.0075290896646	Cell B
Cell B	2008-10-07	pH	7.01	9168	25.1006160164271	Cell B
Cell B	2008-11-04	pH	7.01	9196	25.1772758384668	Cell B
Cell B	2008-12-02	pH	6.91	9224	25.2539356605065	Cell B
Cell B	2009-01-06	pH	6.48	9259	25.3497604380561	Cell B
Cell B	2009-02-03	pH	6.87	9287	25.4264202600958	Cell B
Cell B	2009-03-03	pH	6.75	9315	25.5030800821355	Cell B
Cell B	2009-04-07	pH	7.51	9350	25.5989048596851	Cell B
Cell B	2009-05-05	pH	6.75	9378	25.6755646817248	Cell B
Cell B	2009-06-02	pH	6.86	9406	25.7522245037645	Cell B
Cell B	2009-07-07	pH	6.95	9441	25.8480492813142	Cell B
Cell B	2009-08-04	pH	6.86	9469	25.9247091033539	Cell B
Cell B	2009-09-01	pH	6.84	9497	26.0013689253936	Cell B
Cell B	2009-10-06	pH	6.82	9532	26.0971937029432	Cell B
Cell B	2009-11-03	pH	6.7	9560	26.1738535249829	Cell B
Cell B	2009-12-01	pH	7.22	9588	26.2505133470226	Cell B
Cell B	2010-01-12	pH	7.17	9630	26.3655030800821	Cell B
Cell B	2010-02-02	pH	6.62	9651	26.4229979466119	Cell B
Cell B	2010-03-02	pH	6.86	9679	26.4996577686516	Cell B
Cell B	2010-04-06	pH	7.41	9714	26.5954825462012	Cell B
Cell B	2010-05-04	pH	6.55	9742	26.6721423682409	Cell B
Cell B	2010-06-01	pH	7.55	9770	26.7488021902806	Cell B
Cell B	2010-07-13	pH	6.89	9812	26.8637919233402	Cell B
Cell B	2010-08-10	pH	6.84	9840	26.9404517453799	Cell B
Cell B	2010-09-07	pH	6.87	9868	27.0171115674196	Cell B
Cell B	2010-10-05	pH	6.68	9896	27.0937713894593	Cell B
Cell B	2010-11-02	pH	6.82	9924	27.170431211499	Cell B
Cell B	2010-12-07	pH	6.47	9959	27.2662559890486	Cell B
Cell B	2011-01-04	pH	7.24	9987	27.3429158110883	Cell B
Cell B	2011-02-07	pH	6.99	10021	27.4360027378508	Cell B
Cell B	2011-03-07	pH	6.61	10049	27.5126625598905	Cell B
Cell B	2011-04-12	pH	6.87	10085	27.6112251882272	Cell B
Cell B	2011-05-03	pH	6.69	10106	27.668720054757	Cell B
Cell B	2011-06-01	pH	6.92	10135	27.7481177275838	Cell B
Cell B	2011-07-12	pH	6.65	10176	27.8603696098563	Cell B
Cell B	2011-08-03	pH	6.92	10198	27.9206023271732	Cell B
Cell B	2011-09-06	pH	6.77	10232	28.0136892539357	Cell B
Cell B	2011-10-11	pH	6.68	10267	28.1095140314853	Cell B
Cell B	2011-11-03	pH	7.06	10290	28.1724845995893	Cell B
Cell B	2011-12-08	pH	6.81	10325	28.2683093771389	Cell B
Cell B	2012-01-10	pH	6.86	10358	28.3586584531143	Cell B
Cell B	2012-02-03	pH	7.01	10382	28.4243668720055	Cell B
Cell B	2012-03-12	pH	6.95	10420	28.5284052019165	Cell B
Cell B	2012-04-10	pH	6.78	10449	28.6078028747433	Cell B
Cell B	2012-05-02	pH	6.89	10471	28.6680355920602	Cell B
Cell B	2012-06-07	pH	6.92	10507	28.766598220397	Cell B
Cell B	2012-07-10	pH	6.64	10540	28.8569472963723	Cell B
Cell B	2012-08-01	pH	7.01	10562	28.9171800136893	Cell B
Cell B	2012-09-05	pH	6.95	10597	29.0130047912389	Cell B
Cell B	2012-10-02	pH	6.55	10624	29.0869267624914	Cell B
Cell B	2012-11-05	pH	6.6	10658	29.1800136892539	Cell B
Cell B	2012-12-12	pH	7.01	10695	29.2813141683778	Cell B
Cell B	2013-01-08	pH	6.82	10722	29.3552361396304	Cell B
Cell B	2013-02-07	pH	6.81	10752	29.4373716632444	Cell B
Cell B	2013-03-04	pH	6.85	10777	29.5058179329227	Cell B
Cell B	2013-04-11	pH	6.79	10815	29.6098562628337	Cell B
Cell B	2013-05-08	pH	7.13	10842	29.6837782340862	Cell B
Cell B	2013-06-04	pH	8.01	10869	29.7577002053388	Cell B
Cell B	2013-07-09	pH	7.67	10904	29.8535249828884	Cell B
Cell B	2013-08-06	pH	7.35	10932	29.9301848049281	Cell B
Cell B	2013-09-09	pH	7.25	10966	30.0232717316906	Cell B
Cell B	2013-10-08	pH	6.67	10995	30.1026694045175	Cell B
Cell B	2013-11-08	pH	7.38	11026	30.1875427789185	Cell B
Cell B	2013-12-10	pH	7.5	11058	30.2751540041068	Cell B
Cell B	2014-01-09	pH	7.59	11088	30.3572895277207	Cell B
Cell B	2014-02-10	pH	7.29	11120	30.444900752909	Cell B
Cell B	2014-03-12	pH	7.66	11150	30.5270362765229	Cell B
Cell B	2014-04-08	pH	8.01	11177	30.6009582477755	Cell B
Cell B	2014-05-02	pH	6.29	11201	30.6666666666667	Cell B
Cell B	2014-06-13	pH	6.55	11243	30.7816563997262	Cell B
Cell B	2014-07-08	pH	6.83	11268	30.8501026694045	Cell B
Cell B	2014-08-08	pH	6.33	11299	30.9349760438056	Cell B
Cell B	2014-09-12	pH	6.36	11334	31.0308008213552	Cell B
Cell B	2014-10-07	pH	6.98	11359	31.0992470910335	Cell B
Cell B	2014-11-10	pH	5.76	11393	31.192334017796	Cell B
Cell B	2014-12-08	pH	7.14	11421	31.2689938398357	Cell B
Cell B	2015-01-06	pH	6.79	11450	31.3483915126626	Cell B
Cell B	2015-02-09	pH	7.42	11484	31.441478439425	Cell B
Cell B	2015-03-06	pH	6.58	11509	31.5099247091034	Cell B
Cell B	2015-04-07	pH	6.79	11541	31.5975359342916	Cell B
Cell B	2015-05-06	pH	6.87	11570	31.6769336071184	Cell B
Cell B	2015-06-09	pH	6.52	11604	31.7700205338809	Cell B
Cell B	2015-07-07	pH	6.86	11632	31.8466803559206	Cell B
Cell B	2015-08-11	pH	6.86	11667	31.9425051334702	Cell B
Cell B	2015-09-09	pH	7.02	11696	32.0219028062971	Cell B
Cell B	2015-10-06	pH	7.11	11723	32.0958247775496	Cell B
Cell B	2015-11-03	pH	6.9	11751	32.1724845995893	Cell B
Cell B	2015-12-08	pH	7.14	11786	32.268309377139	Cell B
Cell B	2016-01-07	pH	7.25	11816	32.3504449007529	Cell B
Cell B	2016-02-10	pH	7.13	11850	32.4435318275154	Cell B
Cell B	2016-03-03	pH	7.48	11872	32.5037645448323	Cell B
Cell B	2016-04-05	pH	7.19	11905	32.5941136208077	Cell B
Cell B	2016-05-05	pH	7.29	11935	32.6762491444216	Cell B
Cell B	2016-06-07	pH	8.42	11968	32.766598220397	Cell B
Cell B	2016-07-12	pH	7.29	12003	32.8624229979466	Cell B
Cell B	2016-08-03	pH	7.26	12025	32.9226557152635	Cell B
Cell B	2016-09-14	pH	7.27	12067	33.0376454483231	Cell B
Cell B	2016-10-04	pH	7.34	12087	33.0924024640657	Cell B
Cell B	2016-11-07	pH	7.23	12121	33.1854893908282	Cell B
Cell B	2016-12-12	pH	7.27	12156	33.2813141683778	Cell B
Cell B	2017-01-11	pH	7.01	12186	33.3634496919918	Cell B
Cell B	2017-02-08	pH	7.23	12214	33.4401095140315	Cell B
Cell B	2017-03-13	pH	7.34	12247	33.5304585900068	Cell B
Cell B	2017-04-04	pH	7.11	12269	33.5906913073238	Cell B
Cell B	2017-05-04	pH	7.73	12299	33.6728268309377	Cell B
Cell B	2017-06-13	pH	7.9	12339	33.782340862423	Cell B
Cell B	2017-07-11	pH	7.01	12367	33.8590006844627	Cell B
Cell B	2017-08-09	pH	7.86	12396	33.9383983572895	Cell B
Cell B	2017-09-13	pH	7.45	12431	34.0342231348392	Cell B
Cell B	2017-10-10	pH	6.85	12458	34.1081451060917	Cell B
Cell B	2017-11-13	pH	7.41	12492	34.2012320328542	Cell B
Cell B	2017-12-11	pH	7.34	12520	34.2778918548939	Cell B
Cell B	2018-01-09	pH	7.49	12549	34.3572895277207	Cell B
Cell B	2018-02-07	pH	7.38	12578	34.4366872005476	Cell B
Cell B	2018-03-13	pH	7.61	12612	34.5297741273101	Cell B
Cell B	2018-04-10	pH	7.76	12640	34.6064339493498	Cell B
Cell B	2018-05-08	pH	6.84	12668	34.6830937713895	Cell B
Cell B	2018-06-13	pH	6.89	12704	34.7816563997262	Cell B
Cell B	2018-07-10	pH	6.98	12731	34.8555783709788	Cell B
Cell B	2018-08-09	pH	7.32	12761	34.9377138945927	Cell B
Cell B	2018-09-11	pH	7.46	12794	35.0280629705681	Cell B
Cell B	2018-10-09	pH	7.34	12822	35.1047227926078	Cell B
Cell B	2018-11-06	pH	7.54	12850	35.1813826146475	Cell B
Cell B	2018-12-12	pH	6.84	12886	35.2799452429843	Cell B
Cell B	2019-01-08	pH	6.92	12913	35.3538672142368	Cell B
Cell B	2019-02-12	pH	7.5	12948	35.4496919917864	Cell B
Cell B	1996-04-15	Redox potential	-110	4610	12.621492128679	Cell B
Cell B	1996-05-22	Redox potential	-110	4647	12.7227926078029	Cell B
Cell B	1996-06-15	Redox potential	-150.3	4671	12.788501026694	Cell B
Cell B	1996-07-15	Redox potential	-250	4701	12.870636550308	Cell B
Cell B	1996-08-15	Redox potential	-71	4732	12.9555099247091	Cell B
Cell B	1996-09-19	Redox potential	-77.8	4767	13.0513347022587	Cell B
Cell B	1996-10-15	Redox potential	-87	4793	13.1225188227242	Cell B
Cell B	1996-11-11	Redox potential	-57.5	4820	13.1964407939767	Cell B
Cell B	1996-12-10	Redox potential	-80.6	4849	13.2758384668036	Cell B
Cell B	1997-01-22	Redox potential	-94.6	4892	13.3935660506502	Cell B
Cell B	1997-02-11	Redox potential	-92.7	4912	13.4483230663929	Cell B
Cell B	1997-03-04	Redox potential	-75.5	4933	13.5058179329227	Cell B
Cell B	1997-04-30	Redox potential	-98.9	4990	13.6618754277892	Cell B
Cell B	1997-05-01	Redox potential	-71.1	4991	13.6646132785763	Cell B
Cell B	1997-06-09	Redox potential	15.5	5030	13.7713894592745	Cell B
Cell B	1997-07-01	Redox potential	-102.2	5052	13.8316221765914	Cell B
Cell B	1997-08-15	Redox potential	-73.5	5097	13.9548254620123	Cell B
Cell B	1997-09-15	Redox potential	-92.1	5128	14.0396988364134	Cell B
Cell B	1997-10-07	Redox potential	-113.5	5150	14.0999315537303	Cell B
Cell B	1999-11-14	Redox potential	-103.6	5918	16.2026009582478	Cell B
Cell B	1997-12-03	Redox potential	97.6	5207	14.2559890485969	Cell B
Cell B	1998-01-15	Redox potential	70.9	5250	14.3737166324435	Cell B
Cell B	1998-02-15	Redox potential	-80.4	5281	14.4585900068446	Cell B
Cell B	1998-03-05	Redox potential	-46.8	5299	14.507871321013	Cell B
Cell B	1998-04-07	Redox potential	-72.6	5332	14.5982203969884	Cell B
Cell B	1998-05-08	Redox potential	-108.1	5363	14.6830937713895	Cell B
Cell B	1998-06-15	Redox potential	-107.6	5401	14.7871321013005	Cell B
Cell B	1998-07-15	Redox potential	-94.4	5431	14.8692676249144	Cell B
Cell B	1998-08-04	Redox potential	59.5	5451	14.9240246406571	Cell B
Cell B	1998-09-02	Redox potential	167.4	5480	15.0034223134839	Cell B
Cell B	1998-10-06	Redox potential	112.9	5514	15.0965092402464	Cell B
Cell B	1998-11-03	Redox potential	-88	5542	15.1731690622861	Cell B
Cell B	1998-12-12	Redox potential	299.8	5581	15.2799452429843	Cell B
Cell B	1999-01-05	Redox potential	-95.1	5605	15.3456536618754	Cell B
Cell B	1999-02-02	Redox potential	-165.4	5633	15.4223134839151	Cell B
Cell B	1999-03-02	Redox potential	-116.5	5661	15.4989733059548	Cell B
Cell B	1999-04-15	Redox potential	-116.1	5705	15.6194387405886	Cell B
Cell B	1999-05-04	Redox potential	-93	5724	15.6714579055441	Cell B
Cell B	1999-06-02	Redox potential	51.2	5753	15.750855578371	Cell B
Cell B	1999-07-07	Redox potential	-76	5788	15.8466803559206	Cell B
Cell B	1999-08-03	Redox potential	-97.2	5815	15.9206023271732	Cell B
Cell B	1999-09-02	Redox potential	-100	5845	16.0027378507871	Cell B
Cell B	1999-10-07	Redox potential	-55.3	5880	16.0985626283368	Cell B
Cell B	1999-11-02	Redox potential	-56	5906	16.1697467488022	Cell B
Cell B	1999-12-07	Redox potential	-96.8	5941	16.2655715263518	Cell B
Cell B	2000-01-06	Redox potential	-74	5971	16.3477070499658	Cell B
Cell B	2000-02-02	Redox potential	-79	5998	16.4216290212183	Cell B
Cell B	2000-03-02	Redox potential	-30.4	6027	16.5010266940452	Cell B
Cell B	2000-04-04	Redox potential	-113	6060	16.5913757700205	Cell B
Cell B	2000-05-02	Redox potential	-26	6088	16.6680355920602	Cell B
Cell B	2000-06-06	Redox potential	-68.8	6123	16.7638603696099	Cell B
Cell B	2000-07-07	Redox potential	114	6154	16.848733744011	Cell B
Cell B	2000-08-03	Redox potential	-11	6181	16.9226557152635	Cell B
Cell B	2000-09-06	Redox potential	-12	6215	17.015742642026	Cell B
Cell B	2000-10-04	Redox potential	-60	6243	17.0924024640657	Cell B
Cell B	2000-11-02	Redox potential	-53	6272	17.1718001368925	Cell B
Cell B	2000-12-04	Redox potential	-54	6304	17.2594113620808	Cell B
Cell B	2000-01-06	Redox potential	-53	5971	16.3477070499658	Cell B
Cell B	2001-02-02	Redox potential	-43	6364	17.4236824093087	Cell B
Cell B	2001-03-06	Redox potential	-91.2	6396	17.5112936344969	Cell B
Cell B	2001-04-03	Redox potential	-60	6424	17.5879534565366	Cell B
Cell B	2001-05-02	Redox potential	-92.1	6453	17.6673511293634	Cell B
Cell B	2001-06-05	Redox potential	-128	6487	17.7604380561259	Cell B
Cell B	2001-07-05	Redox potential	-122	6517	17.8425735797399	Cell B
Cell B	2001-08-02	Redox potential	-116	6545	17.9192334017796	Cell B
Cell B	2001-09-05	Redox potential	-42	6579	18.0123203285421	Cell B
Cell B	2001-10-02	Redox potential	-33	6606	18.0862422997947	Cell B
Cell B	2001-11-02	Redox potential	-55	6637	18.1711156741958	Cell B
Cell B	2001-12-05	Redox potential	-43	6670	18.2614647501711	Cell B
Cell B	2002-01-03	Redox potential	-59	6699	18.3408624229979	Cell B
Cell B	2002-02-05	Redox potential	-49	6732	18.4312114989733	Cell B
Cell B	2002-03-05	Redox potential	24	6760	18.507871321013	Cell B
Cell B	2002-04-02	Redox potential	-45	6788	18.5845311430527	Cell B
Cell B	2002-05-02	Redox potential	-67	6818	18.6666666666667	Cell B
Cell B	2002-06-04	Redox potential	-66	6851	18.757015742642	Cell B
Cell B	2002-07-09	Redox potential	-72	6886	18.8528405201916	Cell B
Cell B	2002-08-02	Redox potential	-70	6910	18.9185489390828	Cell B
Cell B	2002-09-04	Redox potential	27	6943	19.0088980150582	Cell B
Cell B	2002-10-02	Redox potential	-75	6971	19.0855578370979	Cell B
Cell B	2002-11-05	Redox potential	-71	7005	19.1786447638604	Cell B
Cell B	2002-12-03	Redox potential	-59	7033	19.2553045859001	Cell B
Cell B	2003-01-07	Redox potential	-48	7068	19.3511293634497	Cell B
Cell B	2003-02-04	Redox potential	-70	7096	19.4277891854894	Cell B
Cell B	2003-03-04	Redox potential	-29	7124	19.5044490075291	Cell B
Cell B	2003-04-02	Redox potential	-79	7153	19.5838466803559	Cell B
Cell B	2003-05-02	Redox potential	-123	7183	19.6659822039699	Cell B
Cell B	2003-06-03	Redox potential	-118	7215	19.7535934291581	Cell B
Cell B	2003-07-02	Redox potential	-121	7244	19.8329911019849	Cell B
Cell B	2003-08-05	Redox potential	-103	7278	19.9260780287474	Cell B
Cell B	2003-09-03	Redox potential	-118	7307	20.0054757015743	Cell B
Cell B	2003-10-07	Redox potential	-104	7341	20.0985626283368	Cell B
Cell B	2003-11-04	Redox potential	-111	7369	20.1752224503765	Cell B
Cell B	2003-12-02	Redox potential	-111	7397	20.2518822724162	Cell B
Cell B	2004-01-06	Redox potential	-82	7432	20.3477070499658	Cell B
Cell B	2004-02-03	Redox potential	-117	7460	20.4243668720055	Cell B
Cell B	2004-03-02	Redox potential	-119	7488	20.5010266940452	Cell B
Cell B	2004-04-06	Redox potential	-111	7523	20.5968514715948	Cell B
Cell B	2004-05-04	Redox potential	-114	7551	20.6735112936345	Cell B
Cell B	2004-06-02	Redox potential	-29	7580	20.7529089664613	Cell B
Cell B	2004-07-07	Redox potential	-103	7615	20.848733744011	Cell B
Cell B	2004-08-03	Redox potential	-144	7642	20.9226557152635	Cell B
Cell B	2004-09-08	Redox potential	-113	7678	21.0212183436003	Cell B
Cell B	2004-10-05	Redox potential	-110	7705	21.0951403148528	Cell B
Cell B	2004-11-01	Redox potential	-67	7732	21.1690622861054	Cell B
Cell B	2004-12-02	Redox potential	-84	7763	21.2539356605065	Cell B
Cell B	2005-01-04	Redox potential	-114	7796	21.3442847364819	Cell B
Cell B	2005-02-02	Redox potential	-108	7825	21.4236824093087	Cell B
Cell B	2005-03-02	Redox potential	-71	7853	21.5003422313484	Cell B
Cell B	2005-04-05	Redox potential	-99	7887	21.5934291581109	Cell B
Cell B	2005-05-03	Redox potential	-111	7915	21.6700889801506	Cell B
Cell B	2005-06-02	Redox potential	-111	7945	21.7522245037645	Cell B
Cell B	2005-07-06	Redox potential	-78	7979	21.845311430527	Cell B
Cell B	2005-08-02	Redox potential	-76	8006	21.9192334017796	Cell B
Cell B	2005-09-07	Redox potential	-110	8042	22.0177960301164	Cell B
Cell B	2005-10-04	Redox potential	-145	8069	22.0917180013689	Cell B
Cell B	2005-11-02	Redox potential	-106	8098	22.1711156741958	Cell B
Cell B	2005-12-06	Redox potential	-96	8132	22.2642026009582	Cell B
Cell B	2006-01-04	Redox potential	-87	8161	22.3436002737851	Cell B
Cell B	2006-02-02	Redox potential	-88	8190	22.4229979466119	Cell B
Cell B	2006-03-02	Redox potential	-89	8218	22.4996577686516	Cell B
Cell B	2006-04-04	Redox potential	-84	8251	22.590006844627	Cell B
Cell B	2006-05-02	Redox potential	-113	8279	22.6666666666667	Cell B
Cell B	2006-06-06	Redox potential	-98	8314	22.7624914442163	Cell B
Cell B	2006-07-11	Redox potential	-76	8349	22.8583162217659	Cell B
Cell B	2006-08-02	Redox potential	-104	8371	22.9185489390828	Cell B
Cell B	2006-09-06	Redox potential	-47	8406	23.0143737166324	Cell B
Cell B	2006-10-03	Redox potential	-92	8433	23.088295687885	Cell B
Cell B	2006-11-02	Redox potential	-52	8463	23.170431211499	Cell B
Cell B	2006-12-05	Redox potential	-96	8496	23.2607802874743	Cell B
Cell B	2007-01-03	Redox potential	-49	8525	23.3401779603012	Cell B
Cell B	2007-02-02	Redox potential	61	8555	23.4223134839151	Cell B
Cell B	2007-03-06	Redox potential	29	8587	23.5099247091034	Cell B
Cell B	2007-04-03	Redox potential	-97	8615	23.5865845311431	Cell B
Cell B	2007-05-02	Redox potential	-107	8644	23.6659822039699	Cell B
Cell B	2007-06-05	Redox potential	-103	8678	23.7590691307324	Cell B
Cell B	2007-07-10	Redox potential	-97	8713	23.854893908282	Cell B
Cell B	2007-08-02	Redox potential	-130	8736	23.917864476386	Cell B
Cell B	2007-09-05	Redox potential	-111	8770	24.0109514031485	Cell B
Cell B	2007-10-09	Redox potential	267	8804	24.104038329911	Cell B
Cell B	2007-11-06	Redox potential	-85	8832	24.1806981519507	Cell B
Cell B	2007-12-04	Redox potential	-84	8860	24.2573579739904	Cell B
Cell B	2008-01-08	Redox potential	-78	8895	24.35318275154	Cell B
[truncated: 5,808 more rows]
