# Supplementary material for: Microbial methane cycling in a landfill on a decadal time scale
Source: Nat Commun. 2023 Nov 16;14:7402. doi: 10.1038/s41467-023-43129-x (PMC10654671; doi:10.1038/s41467-023-43129-x)
Supplement: Supplementary file 4 — Source Data [file 41467_2023_43129_MOESM4_ESM.zip › Source_data/Fig_S12_source_data_Mycobacteriaceae_Additional_Pfam_hit_counts.tsv]

assembly_id	downloaded_accession	Total_gene_count	PF02332.20	PF02406.19	PF02964.18	PF00970.26	PF00111.29	PF00175.23	PF00118.26	PF04896.14	PF14100.8	PF02461.18	PF04744.14	PF05694.13
GCA_000011305.1	GCA_000011305.1	2998	0	0	0	3	6	4	2	0	0	0	0	0
GCA_000011325.1	GCA_000011325.1	3099	0	0	0	1	4	2	2	0	0	0	0	0
GCA_000014565.1	GCA_000014565.1	9145	2	1	0	22	40	36	3	0	0	0	0	0
GCA_000010805.1	GCA_000010805.1	8203	0	0	0	17	38	30	2	0	0	0	0	0
GCA_000023145.1	GCA_000023145.1	2018	0	0	0	0	1	0	2	0	0	0	0	0
GCA_000022905.1	GCA_000022905.1	2551	0	0	0	1	0	0	2	0	0	0	0	0
GCA_000024785.1	GCA_000024785.1	4696	2	1	0	12	14	14	3	0	0	0	0	0
GCA_000069185.1	GCA_000069185.1	4942	1	0	0	8	13	13	2	0	0	0	0	0
GCA_000069945.1	GCA_000069945.1	2024	0	0	0	1	0	1	2	0	0	0	0	0
GCA_000092225.1	GCA_000092225.1	4242	0	0	0	9	7	8	2	0	0	0	0	0
GCA_000143825.1	GCA_000143825.1	2226	0	0	0	0	0	0	2	0	0	0	0	0
GCA_000092825.1	GCA_000092825.1	3006	0	0	0	5	4	7	2	0	0	0	0	0
GCA_000143885.2	GCA_000143885.2	5175	2	1	0	12	21	20	3	0	0	0	0	0
GCA_000157895.2	GCA_000157895.2	5866	0	0	0	6	15	10	2	0	0	0	0	0
GCA_000159115.1	GCA_000159115.1	2333	0	0	0	2	1	1	2	0	0	0	0	0
GCA_000159135.1	GCA_000159135.1	2677	0	0	0	2	1	1	2	0	0	0	0	0
GCA_000159635.1	GCA_000159635.1	2371	0	0	0	0	0	0	2	0	0	0	0	0
GCA_000163435.1	GCA_000163435.1	2224	0	0	0	1	0	1	2	0	0	0	0	0
GCA_000173655.1	GCA_000173655.1	2103	0	0	0	2	1	2	2	0	0	0	0	0
GCA_000164135.1	GCA_000164135.1	6456	0	0	0	8	15	10	2	0	0	0	0	0
GCA_000175635.1	GCA_000175635.1	2210	0	0	0	0	0	0	2	0	0	0	0	0
GCA_000177535.2	GCA_000177535.2	2171	0	0	0	1	1	0	2	0	0	0	0	0
GCA_000185725.2	GCA_000185725.2	3502	0	0	0	7	8	9	2	0	0	0	0	0
GCA_000186325.2	GCA_000186325.2	3538	0	0	0	7	10	8	2	0	0	0	0	0
GCA_000192435.2	GCA_000192435.2	3985	0	0	0	7	8	9	1	0	0	0	0	0
GCA_000183325.2	GCA_000183325.2	2285	0	0	0	1	0	2	2	0	0	0	0	0
GCA_000195855.1	GCA_000195855.1	1605	0	0	0	0	0	0	2	0	0	0	0	0
GCA_000195955.2	GCA_000195955.2	4018	0	0	0	6	8	6	2	0	0	0	0	0
GCA_000214175.1	GCA_000214175.1	4705	2	1	0	12	17	16	3	0	0	0	0	0
GCA_000225505.1	GCA_000225505.1	4655	2	1	0	16	21	20	3	0	0	0	0	0
GCA_000230895.3	GCA_000230895.3	6147	4	2	1	9	18	12	2	1	0	1	1	1
GCA_000230935.2	GCA_000230935.2	7024	2	1	0	8	19	16	2	0	0	0	0	1
GCA_000241265.2	GCA_000241265.2	3796	0	0	0	7	7	10	1	0	0	0	0	0
GCA_000226215.2	GCA_000226215.2	3159	0	0	0	6	4	6	2	0	0	0	0	0
GCA_000241305.2	GCA_000241305.2	4420	0	0	0	8	6	11	1	0	0	0	0	0
GCA_000241345.2	GCA_000241345.2	4691	4	2	0	12	16	18	3	0	0	0	0	0
GCA_000241325.2	GCA_000241325.2	5635	2	1	0	14	24	20	3	0	0	0	0	0
GCA_000248055.2	GCA_000248055.2	4592	2	1	0	13	14	14	3	0	0	0	0	1
GCA_000248075.2	GCA_000248075.2	4943	0	0	0	11	16	15	2	0	0	0	0	0
GCA_000250675.3	GCA_000250675.3	8414	0	0	0	8	12	11	2	0	0	0	0	0
GCA_000266905.1	GCA_000266905.1	5843	10	5	1	14	18	18	3	1	0	1	1	3
GCA_000277125.1	GCA_000277125.1	5144	0	0	0	8	12	11	2	0	0	0	0	0
GCA_000284035.1	GCA_000284035.1	5477	0	0	0	10	11	12	2	0	0	0	0	0
GCA_000296405.1	GCA_000296405.1	1846	0	0	0	0	0	0	2	0	0	0	0	0
GCA_000295855.1	GCA_000295855.1	6241	0	0	0	7	15	12	2	0	0	0	0	0
GCA_000298195.1	GCA_000298195.1	5930	2	1	0	16	21	23	3	0	0	0	0	1
GCA_000298235.1	GCA_000298235.1	4446	2	1	0	12	19	17	3	0	0	0	0	0
GCA_000243415.3	GCA_000243415.3	7140	3	2	0	9	18	12	2	0	0	0	0	0
GCA_000308415.1	GCA_000308415.1	8049	0	0	0	12	13	14	2	0	0	0	0	0
GCA_000308375.1	GCA_000308375.1	6955	2	1	0	11	14	15	2	0	0	0	0	0
GCA_000308475.2	GCA_000308475.2	8111	0	0	0	9	14	12	2	0	0	0	0	0
GCA_000308435.1	GCA_000308435.1	7181	0	0	0	12	16	15	2	0	0	0	0	1
GCA_000308495.1	GCA_000308495.1	6770	0	0	0	9	14	15	2	0	0	0	0	0
GCA_000308455.1	GCA_000308455.1	7791	0	0	0	14	16	14	2	0	0	0	0	0
GCA_000308535.1	GCA_000308535.1	7099	0	0	0	10	13	12	2	0	0	0	0	0
GCA_000308515.1	GCA_000308515.1	6932	0	0	0	9	13	11	2	0	0	0	0	0
GCA_000308555.1	GCA_000308555.1	5813	0	0	0	8	9	9	2	0	0	0	0	0
GCA_000308595.1	GCA_000308595.1	6302	0	0	0	11	20	18	2	0	0	0	0	0
GCA_000308575.1	GCA_000308575.1	6779	0	0	0	12	14	12	2	0	0	0	0	0
GCA_000308615.1	GCA_000308615.1	9642	2	1	0	15	32	23	3	0	0	0	0	0
GCA_000308635.1	GCA_000308635.1	6870	0	0	0	9	14	11	2	0	0	0	0	0
GCA_000308675.1	GCA_000308675.1	5399	4	2	0	8	10	11	2	0	0	0	0	0
GCA_000308655.1	GCA_000308655.1	7654	2	1	0	13	18	19	3	0	0	0	0	0
GCA_000308695.1	GCA_000308695.1	7182	0	0	0	16	14	18	2	0	0	0	0	0
GCA_000308715.1	GCA_000308715.1	9134	0	0	0	8	10	9	2	0	0	0	0	0
GCA_000308755.1	GCA_000308755.1	6777	0	0	0	11	11	11	2	0	0	0	0	1
GCA_000308795.1	GCA_000308795.1	6451	0	0	0	10	11	11	2	0	0	0	0	0
GCA_000308775.1	GCA_000308775.1	6789	0	0	0	7	11	14	2	0	0	0	0	0
GCA_000308815.1	GCA_000308815.1	8412	0	0	0	13	14	17	2	0	0	0	0	0
GCA_000308855.1	GCA_000308855.1	6097	0	0	0	9	8	12	2	0	0	0	0	0
GCA_000317305.3	GCA_000317305.3	4664	0	0	0	9	14	16	2	0	0	0	0	0
GCA_000312385.1	GCA_000312385.1	4367	0	0	0	7	8	8	2	0	0	0	0	0
GCA_000308875.1	GCA_000308875.1	7809	2	1	0	9	10	12	2	0	0	0	0	0
GCA_000327325.1	GCA_000327325.1	4802	2	1	0	16	23	19	3	0	0	0	0	0
GCA_000308835.1	GCA_000308835.1	9351	0	0	0	11	22	14	2	0	0	0	0	1
GCA_000328565.1	GCA_000328565.1	6939	6	3	0	9	18	13	3	0	0	0	0	1
GCA_000332975.1	GCA_000332975.1	4613	0	0	0	13	19	18	2	0	0	0	0	0
GCA_000332995.1	GCA_000332995.1	4528	3	1	0	13	20	18	4	0	0	0	0	0
GCA_000333015.1	GCA_000333015.1	3215	0	0	0	7	6	7	1	0	0	0	0	0
GCA_000333035.1	GCA_000333035.1	3904	2	1	0	8	7	9	1	0	0	0	0	0
GCA_000333955.1	GCA_000333955.1	5126	0	0	0	11	15	14	2	0	0	0	0	0
GCA_000334455.1	GCA_000334455.1	4907	0	0	0	7	9	10	2	0	0	0	0	0
GCA_000340435.3	GCA_000340435.3	3728	0	0	0	5	7	6	2	0	0	0	0	0
GCA_000341345.1	GCA_000341345.1	2865	0	0	0	7	9	9	2	0	0	0	0	0
GCA_000341795.1	GCA_000341795.1	5269	0	0	0	10	13	12	2	0	0	0	0	0
GCA_000344135.1	GCA_000344135.1	4271	0	0	0	7	8	9	1	0	0	0	0	0
GCA_000344155.1	GCA_000344155.1	4191	0	0	0	8	12	13	2	0	0	0	0	0
GCA_000344785.1	GCA_000344785.1	2647	0	0	0	1	1	2	2	0	0	0	0	0
GCA_000372085.1	GCA_000372085.1	1854	0	0	0	0	0	0	2	0	0	0	0	0
GCA_000372445.1	GCA_000372445.1	2110	0	0	0	0	0	0	2	0	0	0	0	0
GCA_000372385.1	GCA_000372385.1	2209	0	0	0	2	2	1	2	0	0	0	0	0
GCA_000373805.1	GCA_000373805.1	2365	0	0	0	2	3	3	2	0	0	0	0	0
GCA_000375365.1	GCA_000375365.1	2219	0	0	0	0	0	1	2	0	0	0	0	0
GCA_000375525.1	GCA_000375525.1	2214	0	0	0	1	1	1	2	0	0	0	0	0
GCA_000379425.1	GCA_000379425.1	2777	0	0	0	2	5	5	2	0	0	0	0	0
GCA_000373905.1	GCA_000373905.1	4316	0	0	0	6	8	12	2	0	0	0	0	0
GCA_000379705.1	GCA_000379705.1	1633	0	0	0	0	0	0	2	0	0	0	0	0
GCA_000380485.1	GCA_000380485.1	3974	0	0	0	8	11	10	1	0	0	0	0	0
GCA_000411375.1	GCA_000411375.1	2447	0	0	0	1	1	0	2	0	0	0	0	0
GCA_000382405.1	GCA_000382405.1	4321	0	0	0	6	6	12	2	0	0	0	0	0
GCA_000380645.1	GCA_000380645.1	5126	0	0	0	13	18	17	3	1	0	1	1	0
GCA_000418365.1	GCA_000418365.1	2369	0	0	0	1	4	4	2	0	0	0	0	0
GCA_000420605.1	GCA_000420605.1	1962	0	0	0	1	0	1	2	0	0	0	0	0
GCA_000423025.1	GCA_000423025.1	3067	0	0	0	6	4	6	1	0	0	0	0	0
GCA_000427865.1	GCA_000427865.1	2763	0	0	0	2	3	3	2	0	0	0	0	0
GCA_000381925.1	GCA_000381925.1	8092	0	0	0	12	15	15	2	0	0	0	0	0
GCA_000442645.1	GCA_000442645.1	2584	0	0	0	4	8	4	2	0	0	0	0	0
GCA_000428805.1	GCA_000428805.1	2658	0	0	0	2	2	3	2	0	0	0	0	0
GCA_000426065.1	GCA_000426065.1	6322	0	0	0	10	17	16	2	0	0	0	0	0
GCA_000478175.1	GCA_000478175.1	2322	0	0	0	2	1	1	2	0	0	0	0	0
GCA_000455125.1	GCA_000455125.1	4118	0	0	0	6	8	8	2	0	0	0	0	0
GCA_000523235.1	GCA_000523235.1	7578	0	0	0	11	12	15	2	0	0	0	0	0
GCA_000455205.1	GCA_000455205.1	6042	0	0	0	8	16	10	2	0	0	0	0	0
GCA_000525655.1	GCA_000525655.1	2306	0	0	0	3	2	1	2	0	0	0	0	0
GCA_000455325.1	GCA_000455325.1	6624	0	0	0	7	16	11	2	0	0	0	0	0
GCA_000524475.1	GCA_000524475.1	4372	0	0	0	9	11	9	2	0	0	0	0	0
GCA_000482385.1	GCA_000482385.1	4974	0	0	0	5	7	7	2	0	0	0	0	0
GCA_000550785.1	GCA_000550785.1	2809	0	0	0	1	1	2	2	0	0	0	0	0
GCA_000550805.1	GCA_000550805.1	2577	0	0	0	3	2	4	2	0	0	0	0	0
GCA_000559085.2	GCA_000559085.2	5844	0	0	0	7	13	13	2	0	0	0	0	0
GCA_000526915.1	GCA_000526915.1	5368	2	1	0	7	11	10	2	0	0	0	0	0
GCA_000590555.1	GCA_000590555.1	1875	0	0	0	1	2	1	2	0	0	0	0	0
GCA_000577555.1	GCA_000577555.1	2345	0	0	0	0	0	0	2	0	0	0	0	0
GCA_000613185.1	GCA_000613185.1	6281	2	1	0	10	18	14	3	0	0	0	0	0
GCA_000612725.1	GCA_000612725.1	6424	0	0	0	9	15	10	2	0	0	0	0	0
GCA_000613245.1	GCA_000613245.1	5600	0	0	0	9	16	12	2	0	0	0	0	0
GCA_000526215.1	GCA_000526215.1	7743	0	0	0	9	14	11	2	0	0	0	0	0
GCA_000626675.1	GCA_000626675.1	3270	0	0	0	4	7	3	2	0	0	0	0	0
GCA_000689255.1	GCA_000689255.1	5988	2	1	0	8	11	9	2	0	0	0	0	0
GCA_000620625.1	GCA_000620625.1	7242	2	1	0	12	22	13	3	0	0	0	0	0
GCA_000688415.1	GCA_000688415.1	2051	0	0	0	1	0	0	2	0	0	0	0	0
GCA_000686025.1	GCA_000686025.1	4393	0	0	0	9	12	9	2	0	0	0	0	0
GCA_000691525.1	GCA_000691525.1	5182	0	0	0	11	17	16	2	0	0	0	0	0
GCA_000717275.1	GCA_000717275.1	5342	0	0	0	12	17	18	2	0	0	0	0	0
GCA_000723385.1	GCA_000723385.1	5816	0	0	0	6	14	12	2	0	0	0	0	0
GCA_000732945.1	GCA_000732945.1	1578	0	0	0	0	0	0	2	0	0	0	0	0
GCA_000710915.1	GCA_000710915.1	8465	0	0	0	8	17	12	2	0	0	0	0	0
GCA_000720425.1	GCA_000720425.1	6927	0	0	0	9	13	16	2	0	0	0	0	0
GCA_000738175.1	GCA_000738175.1	2097	0	0	0	1	0	1	2	0	0	0	0	0
GCA_000738265.1	GCA_000738265.1	1985	0	0	0	1	0	1	2	0	0	0	0	0
GCA_000739455.1	GCA_000739455.1	2013	0	0	0	0	0	1	2	0	0	0	0	0
GCA_000758965.1	GCA_000758965.1	2007	0	0	0	2	2	3	2	0	0	0	0	0
GCA_000760935.2	GCA_000760935.2	5429	0	0	0	10	14	13	2	0	0	0	0	0
GCA_000762985.1	GCA_000762985.1	5443	0	0	0	8	12	11	2	0	0	0	0	0
GCA_000767055.1	GCA_000767055.1	2492	0	0	0	1	1	1	2	0	0	0	0	0
GCA_000767255.1	GCA_000767255.1	1537	0	0	0	2	1	1	2	0	0	0	0	0
GCA_000738775.1	GCA_000738775.1	4691	0	0	0	8	9	10	2	0	0	0	0	0
GCA_000805675.1	GCA_000805675.1	2276	0	0	0	2	1	1	2	0	0	0	0	0
GCA_000805385.1	GCA_000805385.1	5597	0	0	0	8	12	12	2	0	0	0	0	0
GCA_000819445.1	GCA_000819445.1	2545	0	0	0	3	3	2	2	0	0	0	0	0
GCA_000833575.1	GCA_000833575.1	2561	0	0	0	1	0	0	2	0	0	0	0	0
GCA_000760735.1	GCA_000760735.1	5574	0	0	0	10	15	12	2	0	0	0	0	0
GCA_000835165.1	GCA_000835165.1	2550	0	0	0	4	4	3	2	0	0	0	0	0
GCA_000878195.1	GCA_000878195.1	5407	0	0	0	11	15	15	2	0	0	0	0	0
GCA_000954115.1	GCA_000954115.1	5213	0	0	0	10	12	13	2	0	0	0	0	0
GCA_000813105.1	GCA_000813105.1	6082	0	0	0	12	13	15	2	0	0	0	0	0
GCA_000966355.1	GCA_000966355.1	1477	0	0	0	0	0	0	2	0	0	0	0	0
GCA_000980815.1	GCA_000980815.1	2249	0	0	0	0	0	0	2	0	0	0	0	0
GCA_000988205.1	GCA_000988205.1	2254	0	0	0	2	1	1	2	0	0	0	0	0
GCA_000980835.1	GCA_000980835.1	2047	0	0	0	0	0	0	2	0	0	0	0	0
GCA_001020985.1	GCA_001020985.1	3110	0	0	0	1	1	1	2	0	0	0	0	0
GCA_001021025.1	GCA_001021025.1	2465	0	0	0	2	2	2	2	0	0	0	0	0
GCA_001021045.1	GCA_001021045.1	2560	0	0	0	4	3	2	2	0	0	0	0	0
GCA_001021065.1	GCA_001021065.1	2163	0	0	0	0	1	0	2	0	0	0	0	0
GCA_000964005.1	GCA_000964005.1	4435	0	0	0	10	10	10	2	0	0	0	0	0
GCA_001021505.1	GCA_001021505.1	4482	0	0	0	7	10	9	2	0	0	0	0	0
GCA_001021385.1	GCA_001021385.1	5599	0	0	0	8	15	13	2	0	0	0	0	0
GCA_001040705.1	GCA_001040705.1	5492	0	0	0	8	10	12	2	0	0	0	0	1
GCA_001044235.1	GCA_001044235.1	7127	0	0	0	10	15	14	3	0	0	0	0	1
GCA_001044245.1	GCA_001044245.1	5444	0	0	0	8	12	13	2	0	0	0	0	0
GCA_001044255.1	GCA_001044255.1	5700	0	0	0	6	11	10	2	0	0	0	0	1
GCA_001050015.1	GCA_001050015.1	5271	0	0	0	6	11	9	2	0	0	0	0	0
GCA_001050035.1	GCA_001050035.1	5140	0	0	0	7	13	9	2	0	0	0	0	0
GCA_001053185.1	GCA_001053185.1	4840	0	0	0	7	10	9	2	0	0	0	0	0
GCA_001054325.1	GCA_001054325.1	2152	0	0	0	2	1	2	2	0	0	0	0	0
GCA_001054945.1	GCA_001054945.1	1885	0	0	0	3	1	3	2	0	0	0	0	0
GCA_001059565.1	GCA_001059565.1	2318	0	0	0	0	0	0	2	0	0	0	0	0
GCA_001182745.2	GCA_001182745.2	6122	4	2	0	13	16	17	3	0	0	0	0	0
GCA_001056295.1	GCA_001056295.1	2740	0	0	0	2	1	2	2	0	0	0	0	0
GCA_001186365.1	GCA_001186365.1	4282	2	1	0	10	12	12	3	0	0	0	0	0
GCA_001187505.1	GCA_001187505.1	6321	2	1	0	8	24	14	3	0	0	0	0	1
GCA_001263755.1	GCA_001263755.1	2214	0	0	0	0	0	0	2	0	0	0	0	0
GCA_001245615.1	GCA_001245615.1	5997	0	0	0	7	13	13	2	0	0	0	0	0
GCA_001274895.1	GCA_001274895.1	2364	0	0	0	1	1	1	2	0	0	0	0	0
GCA_001277995.1	GCA_001277995.1	2724	0	0	0	1	1	1	2	0	0	0	0	0
GCA_001293125.1	GCA_001293125.1	1164	0	0	0	0	0	0	2	0	0	0	0	0
GCA_001305675.1	GCA_001305675.1	3902	2	1	0	8	10	12	1	0	0	0	0	0
GCA_001373395.1	GCA_001373395.1	6354	4	2	0	8	17	11	2	0	0	0	0	0
GCA_001412085.1	GCA_001412085.1	2252	0	0	0	0	0	1	2	0	0	0	0	0
GCA_001291445.1	GCA_001291445.1	6003	0	0	0	12	18	17	2	0	0	0	0	0
GCA_001412105.1	GCA_001412105.1	2327	0	0	0	0	0	1	2	0	0	0	0	0
GCA_001312645.1	GCA_001312645.1	8369	3	1	0	15	25	19	3	0	0	0	0	0
GCA_001417955.2	GCA_001417955.2	6409	0	0	0	10	16	15	2	0	0	0	0	0
GCA_001426085.1	GCA_001426085.1	5204	0	0	0	11	14	14	2	0	0	0	0	0
GCA_001426185.1	GCA_001426185.1	4066	0	0	0	9	11	11	2	0	0	0	0	0
GCA_001310275.1	GCA_001310275.1	6600	0	0	0	12	12	17	2	0	0	0	0	0
GCA_001426545.1	GCA_001426545.1	5995	2	1	0	9	22	18	3	0	0	0	0	2
GCA_001428895.1	GCA_001428895.1	6238	0	0	0	13	19	17	2	0	0	0	0	0
GCA_001456355.1	GCA_001456355.1	4349	1	0	0	8	10	13	2	0	0	0	0	0
GCA_001457455.1	GCA_001457455.1	2337	0	0	0	2	1	1	2	0	0	0	0	0
GCA_001457595.1	GCA_001457595.1	6646	2	1	0	11	24	17	3	0	0	0	0	1
GCA_001499855.1	GCA_001499855.1	4746	0	0	0	5	12	8	2	0	0	0	0	0
GCA_001499905.1	GCA_001499905.1	4392	0	0	0	5	9	7	2	0	0	0	0	0
GCA_001499965.1	GCA_001499965.1	5953	0	0	0	8	20	12	2	0	0	0	0	0
GCA_001499995.1	GCA_001499995.1	4852	0	0	0	8	12	11	2	0	0	0	0	1
GCA_001500025.1	GCA_001500025.1	5031	0	0	0	6	11	9	2	0	0	0	0	0
GCA_001485495.1	GCA_001485495.1	4800	2	1	0	14	19	19	3	0	0	0	0	0
GCA_001494595.1	GCA_001494595.1	5507	2	1	0	6	14	9	2	0	0	0	0	2
GCA_001500065.1	GCA_001500065.1	4807	0	0	0	5	12	7	2	0	0	0	0	0
GCA_001500125.1	GCA_001500125.1	4846	0	0	0	8	14	12	2	0	0	0	0	0
GCA_001545925.1	GCA_001545925.1	5366	0	0	0	7	20	15	2	0	0	0	0	1
GCA_001510415.1	GCA_001510415.1	1979	0	0	0	2	5	3	0	0	0	0	0	0
GCA_001552415.1	GCA_001552415.1	2351	0	0	0	2	1	3	2	0	0	0	0	0
GCA_001552615.1	GCA_001552615.1	4950	2	1	0	10	11	10	3	0	0	0	0	0
GCA_001552715.1	GCA_001552715.1	5913	0	0	0	9	19	15	2	0	0	0	0	1
GCA_001552855.1	GCA_001552855.1	3894	0	0	0	11	11	16	2	0	0	0	0	0
GCA_001552955.1	GCA_001552955.1	2411	0	0	0	0	1	1	2	0	0	0	0	0
GCA_001552595.1	GCA_001552595.1	6211	0	0	0	12	12	12	2	0	0	0	0	0
GCA_001570425.1	GCA_001570425.1	7129	2	1	0	7	23	16	3	0	0	0	0	0
GCA_001570485.1	GCA_001570485.1	6161	0	0	0	7	15	11	2	0	0	0	0	0
GCA_001575205.1	GCA_001575205.1	4617	0	0	0	12	13	14	2	0	0	0	0	0
GCA_001583415.1	GCA_001583415.1	5149	2	1	0	6	10	7	2	0	0	0	0	0
GCA_001586215.1	GCA_001586215.1	2560	0	0	0	2	1	1	2	0	0	0	0	0
GCA_001571065.1	GCA_001571065.1	3326	0	0	0	6	6	6	2	0	0	0	0	0
GCA_001605725.1	GCA_001605725.1	5217	0	0	0	7	12	14	2	0	0	0	0	0
GCA_001592365.1	GCA_001592365.1	4226	6	3	0	9	10	13	2	0	0	0	0	0
GCA_001598915.1	GCA_001598915.1	5156	0	0	0	12	18	17	2	0	0	0	0	0
GCA_001612615.1	GCA_001612615.1	6831	0	0	0	11	13	13	2	0	0	0	0	0
GCA_001612635.1	GCA_001612635.1	7159	6	3	0	14	17	19	3	0	0	0	0	0
GCA_001612665.1	GCA_001612665.1	6607	0	0	0	11	13	14	2	0	0	0	0	0
GCA_001612765.1	GCA_001612765.1	6539	0	0	0	9	12	12	2	0	0	0	0	0
GCA_001612745.1	GCA_001612745.1	7770	0	0	0	9	10	11	2	0	0	0	0	1
GCA_001612685.1	GCA_001612685.1	8888	2	1	0	14	16	15	3	0	0	0	0	0
GCA_001612725.1	GCA_001612725.1	7832	0	0	0	11	15	12	2	0	0	0	0	0
GCA_001612785.1	GCA_001612785.1	6846	0	0	0	10	12	13	2	0	0	0	0	0
GCA_001612805.1	GCA_001612805.1	6098	2	1	0	10	12	12	2	0	0	0	0	0
GCA_001612825.1	GCA_001612825.1	5682	0	0	0	11	12	12	2	0	0	0	0	0
GCA_001612845.1	GCA_001612845.1	6939	0	0	0	12	14	13	2	0	0	0	0	0
GCA_001612885.1	GCA_001612885.1	5604	0	0	0	9	11	11	2	0	0	0	0	0
GCA_001612905.1	GCA_001612905.1	6611	0	0	0	11	11	14	2	0	0	0	0	0
GCA_001612965.1	GCA_001612965.1	6670	0	0	0	10	15	13	2	0	0	0	0	0
GCA_001612945.1	GCA_001612945.1	7413	0	0	0	12	15	15	2	0	0	0	0	0
GCA_001612985.1	GCA_001612985.1	7105	0	0	0	14	16	15	2	0	0	0	0	0
GCA_001613005.1	GCA_001613005.1	7163	0	0	0	13	19	15	2	0	0	0	0	0
GCA_001613045.1	GCA_001613045.1	7278	0	0	0	11	9	13	2	0	0	0	0	1
GCA_001613065.1	GCA_001613065.1	9569	4	2	0	17	28	25	3	0	0	0	0	0
GCA_001613105.1	GCA_001613105.1	7978	0	0	0	10	12	12	2	0	0	0	0	0
GCA_001613085.1	GCA_001613085.1	7790	0	0	0	15	17	18	2	0	0	0	0	0
GCA_001613125.1	GCA_001613125.1	5667	0	0	0	11	16	17	2	0	0	0	0	0
GCA_001613205.1	GCA_001613205.1	6266	2	1	0	10	13	15	2	0	0	0	0	0
GCA_001613165.1	GCA_001613165.1	8199	0	0	0	12	14	17	2	0	0	0	0	0
GCA_001613145.1	GCA_001613145.1	7603	0	0	0	15	17	18	2	0	0	0	0	0
GCA_001613225.1	GCA_001613225.1	9321	0	0	0	11	17	15	2	0	0	0	0	2
GCA_001613245.1	GCA_001613245.1	6789	0	0	0	8	15	13	2	0	0	0	0	0
GCA_001613265.1	GCA_001613265.1	6166	0	0	0	9	13	12	2	0	0	0	0	0
GCA_001613305.1	GCA_001613305.1	8513	2	1	0	14	16	17	3	0	0	0	0	0
GCA_001613325.1	GCA_001613325.1	8396	0	0	0	13	18	15	2	0	0	0	0	0
GCA_001613345.1	GCA_001613345.1	8059	0	0	0	11	15	13	2	0	0	0	0	1
GCA_001613365.1	GCA_001613365.1	7028	0	0	0	10	11	12	2	0	0	0	0	1
GCA_001613385.1	GCA_001613385.1	6849	0	0	0	9	12	10	2	0	0	0	0	0
GCA_001613405.1	GCA_001613405.1	8143	0	0	0	13	14	16	2	0	0	0	0	0
GCA_001613445.1	GCA_001613445.1	6067	0	0	0	8	11	10	2	0	0	0	0	0
GCA_001613465.1	GCA_001613465.1	6716	0	0	0	10	11	13	2	0	0	0	0	0
GCA_001613425.1	GCA_001613425.1	8526	0	0	0	8	14	11	2	0	0	0	0	0
GCA_001632805.1	GCA_001632805.1	4726	1	0	0	9	12	16	2	0	0	0	0	0
GCA_001632895.1	GCA_001632895.1	5037	0	0	0	6	14	11	2	0	0	0	0	0
GCA_001613505.1	GCA_001613505.1	6775	0	0	0	10	13	11	2	0	0	0	0	0
GCA_001643015.1	GCA_001643015.1	2825	0	0	0	3	8	5	2	0	0	0	0	0
GCA_001618425.1	GCA_001618425.1	7311	0	0	0	9	18	16	2	0	0	0	0	0
GCA_001644575.1	GCA_001644575.1	5634	0	0	0	8	14	13	2	0	0	0	0	0
GCA_001645385.1	GCA_001645385.1	4877	0	0	0	11	10	12	2	0	0	0	0	0
GCA_001625085.1	GCA_001625085.1	7125	0	0	0	12	14	13	2	0	0	0	0	0
GCA_001646645.1	GCA_001646645.1	4716	0	0	0	6	9	8	2	0	0	0	0	0
GCA_001646655.1	GCA_001646655.1	4420	0	0	0	12	14	13	2	0	0	0	0	1
GCA_001647195.1	GCA_001647195.1	5176	2	1	0	16	17	18	3	0	0	0	0	0
GCA_001650495.1	GCA_001650495.1	5893	2	1	0	7	15	12	2	0	0	0	0	1
GCA_001646785.1	GCA_001646785.1	5936	0	0	0	12	21	17	2	0	0	0	0	0
GCA_001646745.1	GCA_001646745.1	6909	0	0	0	11	13	13	2	0	0	0	0	0
GCA_001659785.1	GCA_001659785.1	3306	0	0	0	7	6	8	2	0	0	0	0	0
GCA_001665255.1	GCA_001665255.1	4780	0	0	0	7	10	9	2	0	0	0	0	0
GCA_001665235.1	GCA_001665235.1	5065	0	0	0	7	10	10	2	0	0	0	0	0
GCA_001646865.1	GCA_001646865.1	5263	2	1	0	13	18	13	2	0	0	0	0	0
GCA_001665295.1	GCA_001665295.1	5580	0	0	0	8	13	8	2	0	0	0	0	0
GCA_001665395.1	GCA_001665395.1	4965	0	0	0	9	13	10	2	0	0	0	0	0
GCA_001665535.1	GCA_001665535.1	5186	0	0	0	7	12	9	2	0	0	0	0	0
GCA_001665575.1	GCA_001665575.1	4393	0	0	0	6	14	11	2	0	0	0	0	0
GCA_001665605.1	GCA_001665605.1	4846	0	0	0	8	13	10	2	0	0	0	0	0
GCA_001665625.1	GCA_001665625.1	6261	0	0	0	9	14	13	2	0	0	0	0	0
GCA_001665685.1	GCA_001665685.1	7217	2	1	0	8	19	16	3	0	0	0	0	1
GCA_001665785.1	GCA_001665785.1	6318	0	0	0	8	15	14	2	0	0	0	0	0
GCA_001665835.1	GCA_001665835.1	4970	0	0	0	10	11	11	2	0	0	0	0	0
GCA_001665875.1	GCA_001665875.1	4786	0	0	0	9	12	9	2	0	0	0	0	0
GCA_001666755.1	GCA_001666755.1	4683	0	0	0	7	14	11	2	0	0	0	0	0
GCA_001666835.1	GCA_001666835.1	5059	0	0	0	8	12	10	2	0	0	0	0	0
GCA_001667015.1	GCA_001667015.1	5252	0	0	0	9	14	10	2	0	0	0	0	0
GCA_001667035.1	GCA_001667035.1	5160	0	0	0	7	14	8	2	0	0	0	0	1
GCA_001667075.1	GCA_001667075.1	4911	0	0	0	8	11	10	2	0	0	0	0	0
GCA_001667115.1	GCA_001667115.1	4871	0	0	0	8	14	12	2	0	0	0	0	0
GCA_001667145.1	GCA_001667145.1	4461	0	0	0	10	12	11	2	0	0	0	0	0
GCA_001667185.1	GCA_001667185.1	5023	0	0	0	7	12	8	2	0	0	0	0	0
GCA_001667265.1	GCA_001667265.1	5193	0	0	0	12	22	16	2	0	0	0	0	0
GCA_001667275.1	GCA_001667275.1	4674	0	0	0	7	11	9	2	0	0	0	0	0
GCA_001667315.1	GCA_001667315.1	4676	0	0	0	10	14	11	2	0	0	0	0	0
GCA_001667375.1	GCA_001667375.1	4152	0	0	0	8	9	9	2	0	0	0	0	0
GCA_001667505.1	GCA_001667505.1	6361	0	0	0	6	18	7	2	0	0	0	0	2
GCA_001667585.1	GCA_001667585.1	4991	0	0	0	8	12	9	2	0	0	0	0	0
GCA_001667735.1	GCA_001667735.1	5060	0	0	0	8	12	10	2	0	0	0	0	0
GCA_001667775.1	GCA_001667775.1	5050	2	1	0	8	8	10	2	0	0	0	0	0
GCA_001667885.1	GCA_001667885.1	4945	0	0	0	8	13	10	2	0	0	0	0	0
GCA_001667945.1	GCA_001667945.1	4192	0	0	0	5	7	6	2	0	0	0	0	0
GCA_001667925.1	GCA_001667925.1	5003	2	1	0	8	9	12	2	0	0	0	0	0
GCA_001668575.1	GCA_001668575.1	5030	0	0	0	6	13	9	2	0	0	0	0	0
GCA_001668615.1	GCA_001668615.1	4710	0	0	0	6	11	7	2	0	0	0	0	0
GCA_001668625.1	GCA_001668625.1	3348	0	0	0	4	7	4	2	0	0	0	0	0
GCA_001668675.1	GCA_001668675.1	5312	2	1	0	10	16	12	1	0	0	0	0	0
GCA_001668725.1	GCA_001668725.1	5122	0	0	0	7	12	8	2	0	0	0	0	0
GCA_001672775.1	GCA_001672775.1	4292	0	0	0	8	13	11	2	0	0	0	0	0
GCA_001672755.1	GCA_001672755.1	4894	0	0	0	9	12	10	2	0	0	0	0	0
GCA_001672815.1	GCA_001672815.1	5919	0	0	0	8	15	9	2	0	0	0	0	0
GCA_001672895.1	GCA_001672895.1	4187	0	0	0	5	10	6	2	0	0	0	0	1
GCA_001672975.1	GCA_001672975.1	5125	0	0	0	9	14	12	2	0	0	0	0	0
GCA_001672915.1	GCA_001672915.1	5527	0	0	0	7	15	8	2	0	0	0	0	0
GCA_001673105.1	GCA_001673105.1	4302	0	0	0	7	9	11	2	0	0	0	0	0
GCA_001673155.1	GCA_001673155.1	4715	0	0	0	6	13	7	2	0	0	0	0	0
GCA_001673315.1	GCA_001673315.1	4767	0	0	0	10	13	12	2	0	0	0	0	0
GCA_001673365.1	GCA_001673365.1	5048	0	0	0	8	14	10	2	0	0	0	0	0
GCA_001673405.1	GCA_001673405.1	5178	0	0	0	8	9	10	2	0	0	0	0	0
GCA_001673535.1	GCA_001673535.1	5121	0	0	0	7	12	8	2	0	0	0	0	0
GCA_001673555.1	GCA_001673555.1	4589	0	0	0	10	12	10	2	0	0	0	0	0
GCA_001673635.1	GCA_001673635.1	5159	0	0	0	10	16	12	2	0	0	0	0	0
GCA_001698225.1	GCA_001698225.1	4939	2	1	0	15	22	23	3	0	0	0	0	0
GCA_001722335.1	GCA_001722335.1	5583	0	0	0	8	13	10	2	0	0	0	0	0
GCA_001722355.1	GCA_001722355.1	5158	2	1	1	11	17	14	2	0	0	0	0	0
GCA_001767255.1	GCA_001767255.1	2071	0	0	0	0	0	0	2	0	0	0	0	0
GCA_001767395.1	GCA_001767395.1	3705	2	1	0	8	9	10	3	0	0	0	0	9
GCA_001806875.1	GCA_001806875.1	2166	0	0	0	0	1	2	2	0	0	0	0	0
GCA_001807205.1	GCA_001807205.1	2362	0	0	0	2	1	1	2	0	0	0	0	0
GCA_001807265.1	GCA_001807265.1	2157	0	0	0	0	0	0	2	0	0	0	0	0
GCA_001807485.1	GCA_001807485.1	1882	0	0	0	1	0	1	2	0	0	0	0	0
GCA_001812805.1	GCA_001812805.1	2460	0	0	0	2	1	1	2	0	0	0	0	0
GCA_001815935.1	GCA_001815935.1	2014	0	0	0	0	0	0	2	0	0	0	0	0
GCA_001815985.1	GCA_001815985.1	1784	0	0	0	0	0	0	2	0	0	0	0	0
GCA_001831515.1	GCA_001831515.1	2223	0	0	0	1	1	2	2	0	0	0	0	0
GCA_001836165.1	GCA_001836165.1	2330	0	0	0	1	0	0	2	0	0	0	0	0
GCA_001875665.1	GCA_001875665.1	2008	0	0	0	0	0	0	2	0	0	0	0	0
GCA_001875725.1	GCA_001875725.1	2092	0	0	0	0	0	0	2	0	0	0	0	0
GCA_001881585.2	GCA_001881585.2	4428	0	0	0	7	8	9	2	0	0	0	0	1
GCA_001886515.1	GCA_001886515.1	5695	0	0	0	8	16	13	2	0	0	0	0	0
GCA_001886715.1	GCA_001886715.1	6307	0	0	0	14	16	17	2	0	0	0	0	0
GCA_001894765.1	GCA_001894765.1	3652	0	0	0	8	8	10	2	0	0	0	0	0
GCA_001894785.1	GCA_001894785.1	5433	2	1	0	14	20	18	3	0	0	0	0	0
GCA_001894865.1	GCA_001894865.1	5165	0	0	0	7	6	8	2	0	0	0	0	1
GCA_001894885.1	GCA_001894885.1	4778	2	1	0	8	10	10	2	0	0	0	0	8
GCA_001894825.1	GCA_001894825.1	8938	6	3	0	21	47	37	3	0	0	0	0	1
GCA_001894925.1	GCA_001894925.1	4290	0	0	0	10	13	14	2	0	0	0	0	0
GCA_001894945.1	GCA_001894945.1	4891	2	1	0	14	21	17	3	0	0	0	0	1
GCA_001895005.1	GCA_001895005.1	5846	2	1	0	13	15	20	3	0	0	0	0	0
GCA_001894985.1	GCA_001894985.1	4993	0	0	0	9	10	10	2	0	0	0	0	1
GCA_001905655.1	GCA_001905655.1	5424	0	0	0	9	11	14	2	0	0	0	0	0
GCA_001895025.1	GCA_001895025.1	5885	4	2	0	15	19	17	2	0	0	0	0	0
GCA_001895045.1	GCA_001895045.1	4190	2	1	0	11	17	15	3	0	0	0	0	0
GCA_001907655.1	GCA_001907655.1	5530	0	0	0	10	19	17	2	0	0	0	0	1
GCA_001907675.1	GCA_001907675.1	5898	2	1	0	9	13	11	2	0	0	0	0	0
GCA_001941345.1	GCA_001941345.1	2380	0	0	0	1	1	1	2	0	0	0	0	0
GCA_001941425.1	GCA_001941425.1	2337	0	0	0	2	2	2	2	0	0	0	0	0
GCA_001941445.1	GCA_001941445.1	2013	0	0	0	1	2	1	2	0	0	0	0	0
GCA_001941485.1	GCA_001941485.1	1801	0	0	0	0	0	0	2	0	0	0	0	0
GCA_001941505.1	GCA_001941505.1	1827	0	0	0	2	1	2	2	0	0	0	0	0
GCA_001941565.1	GCA_001941565.1	2246	0	0	0	1	1	1	2	0	0	0	0	0
GCA_001942265.1	GCA_001942265.1	3981	1	1	0	9	11	16	1	0	0	0	0	0
GCA_001942045.1	GCA_001942045.1	5866	0	0	0	8	11	13	2	0	0	0	0	0
GCA_001942345.1	GCA_001942345.1	3245	0	0	0	2	6	2	2	0	0	0	0	0
GCA_001942625.1	GCA_001942625.1	5898	0	0	0	8	12	12	2	0	0	0	0	0
GCA_001953975.1	GCA_001953975.1	5083	0	0	0	7	13	12	2	0	0	0	0	0
GCA_001954135.1	GCA_001954135.1	5346	0	0	0	7	13	12	2	0	0	0	0	0
GCA_001953985.1	GCA_001953985.1	5076	0	0	0	9	12	10	2	0	0	0	0	0
GCA_001954195.1	GCA_001954195.1	4521	0	0	0	6	10	7	2	0	0	0	0	0
GCA_001954275.1	GCA_001954275.1	4619	0	0	0	6	9	7	2	0	0	0	0	0
GCA_002007745.1	GCA_002007745.1	5238	5	3	0	7	15	10	3	0	0	0	0	0
GCA_001984215.1	GCA_001984215.1	6224	3	2	0	6	21	13	3	0	0	0	0	1
GCA_002013375.1	GCA_002013375.1	4808	1	0	0	8	10	14	2	0	0	0	0	0
GCA_002013415.1	GCA_002013415.1	5176	2	0	0	8	11	13	2	0	0	0	0	0
GCA_002043095.1	GCA_002043095.1	6632	4	2	0	11	23	19	3	0	0	0	0	0
GCA_002013895.1	GCA_002013895.1	5383	0	0	0	8	12	13	2	0	0	0	0	0
GCA_002013465.1	GCA_002013465.1	4620	1	0	0	11	13	18	2	0	0	0	0	0
GCA_002081715.1	GCA_002081715.1	4944	2	1	0	8	8	10	2	0	0	0	0	0
GCA_002086115.1	GCA_002086115.1	5603	0	0	0	11	16	14	2	0	0	0	0	1
GCA_002086125.1	GCA_002086125.1	5579	0	0	0	8	15	12	2	0	0	0	0	0
GCA_002086155.1	GCA_002086155.1	5865	0	0	0	7	13	9	2	0	0	0	0	0
GCA_002086275.1	GCA_002086275.1	5925	2	1	0	12	17	15	2	0	0	0	0	0
GCA_002086305.1	GCA_002086305.1	4765	0	0	0	7	11	10	2	0	0	0	0	0
GCA_002086285.1	GCA_002086285.1	4447	4	2	0	10	12	11	3	0	0	0	0	0
GCA_002086455.1	GCA_002086455.1	4306	0	0	0	8	9	9	2	0	0	0	0	0
GCA_002086485.1	GCA_002086485.1	7423	2	1	0	7	21	15	2	0	0	0	0	1
GCA_002086515.1	GCA_002086515.1	4057	0	0	0	6	10	11	2	0	0	0	0	0
GCA_002086635.1	GCA_002086635.1	5206	2	1	0	11	15	12	2	0	0	0	0	0
GCA_002086675.1	GCA_002086675.1	5468	0	0	0	7	14	10	2	0	0	0	0	0
GCA_002086735.1	GCA_002086735.1	5645	0	0	0	9	16	11	2	0	0	0	0	0
GCA_002086695.1	GCA_002086695.1	5672	2	1	0	7	15	13	2	0	0	0	0	0
GCA_002086795.1	GCA_002086795.1	5840	0	0	0	9	15	13	2	0	0	0	0	0
GCA_002086815.1	GCA_002086815.1	5683	0	0	0	7	18	14	2	0	0	0	0	0
GCA_002091955.1	GCA_002091955.1	4463	0	0	0	10	7	11	2	0	0	0	0	0
GCA_002086835.1	GCA_002086835.1	6579	0	0	0	9	17	16	2	0	0	0	0	0
GCA_002091985.1	GCA_002091985.1	3956	0	0	0	9	7	11	2	0	0	0	0	0
GCA_002095395.1	GCA_002095395.1	5388	2	1	0	11	15	15	3	0	0	0	0	0
GCA_002095435.2	GCA_002095435.2	5513	2	1	0	15	21	21	3	0	0	0	0	0
GCA_002101555.1	GCA_002101555.1	6473	0	0	0	7	17	12	2	0	0	0	0	0
GCA_002101585.1	GCA_002101585.1	3978	4	2	0	9	11	10	2	0	0	0	0	0
GCA_002101595.1	GCA_002101595.1	4310	0	0	0	7	10	9	2	0	0	0	0	0
GCA_002101675.1	GCA_002101675.1	6367	2	1	0	13	17	17	2	0	0	0	0	0
GCA_002101705.1	GCA_002101705.1	5833	0	0	0	7	13	10	2	0	0	0	0	0
GCA_002101735.1	GCA_002101735.1	5180	0	0	0	5	7	7	2	0	0	0	0	1
GCA_002101745.1	GCA_002101745.1	5162	0	0	0	7	13	8	2	0	0	0	0	0
GCA_002101775.1	GCA_002101775.1	3988	4	2	0	7	9	8	2	0	0	0	0	0
GCA_002101785.1	GCA_002101785.1	5344	1	1	0	7	14	10	2	0	0	0	0	0
GCA_002101815.1	GCA_002101815.1	5131	0	0	0	7	12	8	2	0	0	0	0	0
GCA_002101845.1	GCA_002101845.1	5168	0	0	0	8	13	9	2	0	0	0	0	1
GCA_002101885.1	GCA_002101885.1	4106	0	0	0	8	8	7	2	0	0	0	0	0
GCA_002101905.1	GCA_002101905.1	4307	2	1	0	8	10	11	2	0	0	0	0	0
GCA_002101965.1	GCA_002101965.1	7073	0	0	0	8	23	16	2	0	0	0	0	0
GCA_002102155.1	GCA_002102155.1	5060	0	0	0	9	17	11	2	0	0	0	0	0
GCA_002102175.1	GCA_002102175.1	4819	0	0	0	7	14	10	2	0	0	0	0	0
GCA_002102185.1	GCA_002102185.1	4363	0	0	0	7	8	7	2	0	0	0	0	1
GCA_002102225.1	GCA_002102225.1	5353	0	0	0	8	12	9	2	0	0	0	0	0
GCA_002102255.1	GCA_002102255.1	5965	0	0	0	8	14	10	2	0	0	0	0	0
GCA_002102265.1	GCA_002102265.1	4435	0	0	0	7	10	9	2	0	0	0	0	0
GCA_002102345.1	GCA_002102345.1	6562	0	0	0	8	16	13	2	0	0	0	0	0
GCA_002102355.1	GCA_002102355.1	4928	4	2	0	6	11	9	3	0	0	0	0	0
GCA_002102395.1	GCA_002102395.1	3290	0	0	0	5	8	6	2	0	0	0	0	0
GCA_002104675.1	GCA_002104675.1	4492	0	0	0	7	12	8	2	0	0	0	0	0
GCA_002104765.1	GCA_002104765.1	5622	0	0	0	8	14	12	2	0	0	0	0	0
GCA_002104795.1	GCA_002104795.1	3862	0	0	0	5	9	8	2	0	0	0	0	0
GCA_002154655.1	GCA_002154655.1	2642	0	0	0	1	1	1	2	0	0	0	0	0
GCA_002116635.1	GCA_002116635.1	5433	2	1	0	8	13	10	2	0	0	0	0	1
GCA_002149015.1	GCA_002149015.1	5102	2	1	0	16	25	23	3	0	0	0	0	0
GCA_002155265.1	GCA_002155265.1	2146	0	0	0	1	1	1	2	0	0	0	0	0
GCA_002157835.1	GCA_002157835.1	7339	2	1	0	7	20	16	4	1	0	1	1	1
GCA_002165735.1	GCA_002165735.1	8121	2	1	0	18	48	35	3	0	0	0	0	0
GCA_002105755.1	GCA_002105755.1	5318	0	0	0	9	13	9	2	0	0	0	0	0
GCA_002245895.1	GCA_002245895.1	6170	2	1	0	12	17	16	3	0	0	0	0	0
GCA_002250655.1	GCA_002250655.1	5709	0	0	0	10	20	15	2	0	0	0	0	0
GCA_002258315.1	GCA_002258315.1	5290	0	0	0	12	12	15	2	0	0	0	0	0
GCA_002258785.1	GCA_002258785.1	5659	0	0	0	10	14	13	2	0	0	0	0	0
GCA_002259405.1	GCA_002259405.1	5305	0	0	0	14	19	19	2	0	0	0	0	0
GCA_002259415.1	GCA_002259415.1	5394	0	0	0	10	13	12	2	0	0	0	0	0
GCA_002245535.1	GCA_002245535.1	5355	0	0	0	6	14	9	2	0	0	0	0	0
GCA_002259485.1	GCA_002259485.1	5157	0	0	0	13	16	16	2	0	0	0	0	0
GCA_002287505.1	GCA_002287505.1	2377	0	0	0	0	1	1	2	0	0	0	0	0
GCA_002289575.1	GCA_002289575.1	3431	0	0	0	5	10	8	2	0	0	0	0	0
GCA_002291465.1	GCA_002291465.1	2682	0	0	0	4	5	4	2	0	0	0	0	0
GCA_002303875.1	GCA_002303875.1	6790	0	0	0	13	13	13	2	0	0	0	0	0
GCA_002355155.1	GCA_002355155.1	3197	0	0	0	2	6	2	2	0	0	0	0	0
GCA_002356315.1	GCA_002356315.1	4920	2	1	0	5	8	8	2	0	0	0	0	0
GCA_002339505.1	GCA_002339505.1	1980	0	0	0	0	0	0	2	0	0	0	0	0
GCA_002356335.1	GCA_002356335.1	4981	1	0	0	10	13	18	2	0	0	0	0	0
GCA_002553505.1	GCA_002553505.1	6487	2	1	0	7	22	10	2	0	0	0	0	2
GCA_002414845.1	GCA_002414845.1	2866	0	0	0	3	3	5	1	0	0	0	0	0
GCA_002415925.1	GCA_002415925.1	2915	0	0	0	3	5	5	3	0	0	0	0	0
GCA_002477755.1	GCA_002477755.1	3659	0	0	0	8	9	10	0	0	0	0	0	0
GCA_002563965.1	GCA_002563965.1	2145	0	0	0	0	1	0	2	0	0	0	0	0
GCA_002700145.1	GCA_002700145.1	4716	2	1	0	11	17	16	3	0	0	0	0	0
GCA_002723835.1	GCA_002723835.1	6207	8	4	0	10	19	15	2	0	0	0	0	0
GCA_002735905.1	GCA_002735905.1	4716	0	0	0	12	17	16	2	0	0	0	0	0
GCA_002798385.1	GCA_002798385.1	6281	0	0	0	8	19	14	2	0	0	0	0	1
GCA_002592005.1	GCA_002592005.1	5885	0	0	0	6	13	11	2	0	0	0	0	0
GCA_002846365.1	GCA_002846365.1	7361	0	0	0	15	18	17	2	0	0	0	0	0
GCA_002591975.1	GCA_002591975.1	6105	0	0	0	7	15	12	2	0	0	0	0	0
GCA_002861385.1	GCA_002861385.1	2366	0	0	0	1	0	0	2	0	0	0	0	0
GCA_002887815.1	GCA_002887815.1	5805	6	3	1	10	19	15	3	1	0	1	1	0
GCA_002933465.1	GCA_002933465.1	6234	0	0	0	10	14	13	2	0	0	0	0	0
GCA_002967075.1	GCA_002967075.1	2522	0	0	0	2	3	2	2	0	0	0	0	0
GCA_002838065.1	GCA_002838065.1	5622	0	0	0	5	9	6	2	0	0	0	0	1
GCA_002993285.1	GCA_002993285.1	3458	0	0	0	6	6	9	1	0	0	0	0	0
GCA_002994655.1	GCA_002994655.1	2382	0	0	0	2	3	2	2	0	0	0	0	0
GCA_003051005.1	GCA_003051005.1	4893	0	0	0	6	10	8	2	0	0	0	0	0
GCA_002863225.1	GCA_002863225.1	5713	0	0	0	10	13	11	2	0	0	0	0	0
GCA_003052165.1	GCA_003052165.1	3269	0	0	0	7	8	8	2	0	0	0	0	0
GCA_003065405.1	GCA_003065405.1	2142	0	0	0	2	1	1	2	0	0	0	0	0
GCA_003070865.1	GCA_003070865.1	2115	0	0	0	0	0	0	2	0	0	0	0	0
GCA_003096095.1	GCA_003096095.1	3449	0	0	0	7	7	7	2	0	0	0	0	0
GCA_003096075.1	GCA_003096075.1	3343	0	0	0	7	10	9	2	0	0	0	0	0
GCA_003112775.1	GCA_003112775.1	5384	0	0	0	7	12	10	2	0	0	0	0	0
GCA_003130705.1	GCA_003130705.1	6882	6	4	0	22	42	31	3	0	0	0	0	0
GCA_003182135.1	GCA_003182135.1	6764	0	0	0	8	9	12	2	0	0	0	0	0
GCA_003201655.1	GCA_003201655.1	6556	2	1	1	7	11	9	2	0	0	0	0	1
GCA_003202005.1	GCA_003202005.1	5111	0	0	0	14	19	20	2	0	0	0	0	0
GCA_003165155.1	GCA_003165155.1	5317	2	1	0	4	10	4	2	0	0	0	0	0
GCA_003217475.1	GCA_003217475.1	6025	2	1	0	18	28	22	3	0	0	0	0	0
GCA_003241315.1	GCA_003241315.1	1378	0	0	0	1	1	0	2	0	0	0	0	0
GCA_003243515.1	GCA_003243515.1	2060	0	0	0	0	1	0	2	0	0	0	0	0
GCA_003284925.1	GCA_003284925.1	4665	0	0	0	8	9	9	2	0	0	0	0	0
GCA_003284935.1	GCA_003284935.1	5084	0	0	0	7	13	10	2	0	0	0	0	0
GCA_003284965.1	GCA_003284965.1	4967	0	0	0	6	9	8	2	0	0	0	0	0
GCA_003285565.1	GCA_003285565.1	2027	0	0	0	0	1	0	2	0	0	0	0	0
GCA_003284975.1	GCA_003284975.1	5120	0	0	0	8	10	9	2	0	0	0	0	0
GCA_003315035.1	GCA_003315035.1	7053	0	0	0	10	9	12	2	0	0	0	0	0
GCA_003347205.1	GCA_003347205.1	6756	2	1	0	10	24	12	3	0	0	0	0	2
GCA_003386655.1	GCA_003386655.1	5684	0	0	0	12	19	17	2	0	0	0	0	0
GCA_003391395.1	GCA_003391395.1	5434	2	1	0	7	14	10	2	0	0	0	0	0
GCA_003408705.1	GCA_003408705.1	1759	0	0	0	3	3	3	2	0	0	0	0	0
GCA_003402475.1	GCA_003402475.1	4812	0	0	0	7	10	8	2	0	0	0	0	0
GCA_003123685.1	GCA_003123685.1	8673	0	0	0	14	23	21	2	0	0	0	0	0
GCA_003598715.1	GCA_003598715.1	6593	0	0	0	7	8	10	2	0	0	0	0	0
GCA_003614435.1	GCA_003614435.1	6265	0	0	0	10	18	16	2	0	0	0	0	0
GCA_003626895.1	GCA_003626895.1	7145	0	0	0	13	18	16	2	0	0	0	0	0
GCA_003641205.1	GCA_003641205.1	5253	0	0	0	16	18	18	2	0	0	0	0	0
GCA_003688935.1	GCA_003688935.1	2154	0	0	0	1	0	0	2	0	0	0	0	0
GCA_003693265.1	GCA_003693265.1	2362	0	0	0	1	2	3	2	0	0	0	0	0
GCA_003716585.1	GCA_003716585.1	2040	0	0	0	2	2	2	2	0	0	0	0	0
GCA_003696265.1	GCA_003696265.1	6450	0	0	0	9	11	13	2	0	0	0	0	0
GCA_003797185.1	GCA_003797185.1	3905	2	1	0	13	15	15	3	0	0	0	0	0
GCA_003813965.1	GCA_003813965.1	2308	0	0	0	1	0	0	2	0	0	0	0	0
GCA_003797825.1	GCA_003797825.1	5200	4	2	0	15	19	22	3	0	0	0	0	0
GCA_003813985.1	GCA_003813985.1	2094	0	0	0	1	1	1	2	0	0	0	0	0
GCA_003814005.1	GCA_003814005.1	2187	0	0	0	2	1	1	2	0	0	0	0	0
GCA_003855095.1	GCA_003855095.1	5422	2	1	0	15	21	21	3	0	0	0	0	0
GCA_003955685.1	GCA_003955685.1	2821	0	0	0	6	10	6	2	0	0	0	0	0
GCA_003987775.1	GCA_003987775.1	6284	6	3	0	12	22	17	2	0	0	0	0	0
GCA_003719305.1	GCA_003719305.1	6755	4	2	1	10	24	12	3	0	0	0	0	2
GCA_004011825.1	GCA_004011825.1	3281	0	0	0	5	6	6	2	0	0	0	0	11
GCA_004011835.1	GCA_004011835.1	3485	0	0	0	5	5	6	2	0	0	0	0	8
GCA_004014795.1	GCA_004014795.1	3763	0	0	0	6	7	9	2	0	0	0	0	0
GCA_004011865.1	GCA_004011865.1	4862	0	0	0	10	12	14	2	0	0	0	0	1
GCA_004014805.1	GCA_004014805.1	5204	3	1	0	6	14	10	2	0	0	0	0	1
GCA_004114895.1	GCA_004114895.1	2157	0	0	0	2	2	2	2	0	0	0	0	0
GCA_004298145.1	GCA_004298145.1	5599	0	0	0	10	14	13	2	0	0	0	0	0
GCA_004006015.1	GCA_004006015.1	3469	1	0	0	3	10	4	2	0	0	0	0	0
GCA_004328705.1	GCA_004328705.1	4381	0	0	0	7	13	11	2	0	0	0	0	0
GCA_004345605.1	GCA_004345605.1	5843	0	0	0	15	21	20	2	0	0	0	0	0
GCA_004354905.1	GCA_004354905.1	5391	0	0	0	9	11	12	2	0	0	0	0	0
GCA_004362315.1	GCA_004362315.1	6640	0	0	0	7	15	13	2	0	0	0	0	1
GCA_004382825.2	GCA_004382825.2	2017	0	0	0	1	1	1	2	0	0	0	0	0
GCA_004363795.1	GCA_004363795.1	5649	0	0	0	11	18	14	2	0	0	0	0	1
GCA_004570325.1	GCA_004570325.1	5201	0	0	0	8	16	12	2	0	0	0	0	2
GCA_004745805.1	GCA_004745805.1	5518	5	3	0	10	18	16	2	0	0	0	0	0
GCA_004795735.1	GCA_004795735.1	2183	0	0	0	1	0	0	2	0	0	0	0	0
GCA_004193205.1	GCA_004193205.1	6666	4	2	0	18	29	29	3	0	1	0	0	1
GCA_004795915.1	GCA_004795915.1	4122	0	0	0	11	8	13	2	0	0	0	0	0
GCA_004924335.1	GCA_004924335.1	4625	2	0	0	9	11	15	2	0	0	0	0	0
GCA_005049235.1	GCA_005049235.1	4823	0	0	0	7	7	7	2	0	0	0	0	0
GCA_005484805.1	GCA_005484805.1	4461	0	0	0	7	11	8	2	0	0	0	0	0
GCA_005434945.1	GCA_005434945.1	4093	0	0	0	7	4	6	2	0	0	0	0	0
GCA_005222675.1	GCA_005222675.1	6172	0	0	0	9	14	14	2	0	0	0	0	0
GCA_005787665.1	GCA_005787665.1	3423	0	0	0	2	5	3	1	0	0	0	0	0
GCA_004762045.1	GCA_004762045.1	6345	0	0	0	6	12	12	2	0	0	0	0	0
GCA_005789055.1	GCA_005789055.1	2280	0	0	0	1	2	1	1	0	0	0	0	1
GCA_005863245.1	GCA_005863245.1	5763	0	0	0	10	9	11	2	0	0	0	0	0
GCA_005938745.2	GCA_005938745.2	6433	2	1	0	10	15	17	3	0	0	0	0	1
GCA_006334925.1	GCA_006334925.1	2045	0	0	0	2	2	2	2	0	0	0	0	0
GCA_006539825.1	GCA_006539825.1	2983	0	0	0	3	6	5	2	0	0	0	0	0
GCA_006439015.1	GCA_006439015.1	5908	0	0	0	11	19	14	2	0	0	0	0	0
GCA_006704125.1	GCA_006704125.1	4274	0	0	0	7	5	8	2	0	0	0	0	0
GCA_006716565.1	GCA_006716565.1	6565	0	0	0	13	12	13	2	0	0	0	0	0
GCA_007096635.1	GCA_007096635.1	5421	0	0	0	7	9	8	2	0	0	0	0	1
GCA_007489285.1	GCA_007489285.1	4749	0	0	0	14	16	17	2	0	0	0	0	0
GCA_007559025.1	GCA_007559025.1	3528	2	1	0	7	7	7	2	0	0	0	0	0
GCA_007641235.1	GCA_007641235.1	2146	0	0	0	0	0	0	2	0	0	0	0	0
GCA_007714185.1	GCA_007714185.1	5126	4	2	0	10	18	10	2	0	0	0	0	0
GCA_007858435.1	GCA_007858435.1	3827	0	0	0	9	9	8	2	0	0	0	0	0
GCA_007559005.1	GCA_007559005.1	2952	0	0	0	8	8	8	1	0	0	0	0	0
GCA_007673095.1	GCA_007673095.1	3384	0	0	0	3	6	2	2	0	0	0	0	0
GCA_007858445.1	GCA_007858445.1	4672	0	0	0	7	11	7	2	0	0	0	0	0
GCA_007858475.1	GCA_007858475.1	4986	0	0	0	10	10	11	3	0	0	0	0	0
GCA_007859215.1	GCA_007859215.1	2535	0	0	0	3	2	2	2	0	0	0	0	0
GCA_007904105.1	GCA_007904105.1	1922	0	0	0	1	1	1	2	0	0	0	0	0
GCA_007990715.1	GCA_007990715.1	7232	0	0	0	11	13	15	2	0	0	0	0	0
GCA_007990755.1	GCA_007990755.1	8884	0	0	0	8	12	9	2	0	0	0	0	0
GCA_008125105.1	GCA_008125105.1	6040	0	0	0	9	11	14	2	0	0	0	0	0
GCA_008297975.1	GCA_008297975.1	5222	0	0	0	13	12	14	2	0	0	0	0	0
GCA_007970465.1	GCA_007970465.1	2841	0	0	0	4	5	3	2	0	0	0	0	0
GCA_008329535.1	GCA_008329535.1	6295	0	0	0	8	17	12	2	0	0	0	0	0
GCA_008329565.1	GCA_008329565.1	5078	0	0	0	9	14	12	2	0	0	0	0	0
GCA_008329585.1	GCA_008329585.1	6397	0	0	0	10	22	15	2	0	0	0	0	0
GCA_008329605.1	GCA_008329605.1	6802	2	1	0	12	21	16	3	0	0	0	0	1
GCA_008312885.1	GCA_008312885.1	3152	0	0	0	8	10	9	2	0	0	0	0	1
GCA_008329645.1	GCA_008329645.1	5251	0	0	0	6	16	9	2	0	0	0	0	0
GCA_008329905.1	GCA_008329905.1	5874	4	2	0	8	15	14	2	0	0	0	0	2
GCA_008369165.1	GCA_008369165.1	2954	2	1	0	6	6	7	3	0	0	0	0	0
GCA_008370645.1	GCA_008370645.1	5040	0	0	0	7	11	10	2	0	0	0	0	0
GCA_008693065.1	GCA_008693065.1	2176	0	0	0	0	0	0	2	0	0	0	0	0
GCA_008693105.1	GCA_008693105.1	2369	0	0	0	1	1	1	2	0	0	0	0	0
GCA_008709575.1	GCA_008709575.1	3711	2	1	0	4	5	7	3	0	0	0	0	1
GCA_008704205.1	GCA_008704205.1	8917	2	1	0	11	17	14	3	0	0	0	0	0
GCA_009026825.1	GCA_009026825.1	2031	0	0	0	1	1	1	2	0	0	0	0	0
GCA_009604405.1	GCA_009604405.1	7516	0	0	0	10	14	14	2	0	0	0	0	0
GCA_008930665.1	GCA_008930665.1	2107	0	0	0	2	2	1	2	0	0	0	0	0
GCA_009604425.1	GCA_009604425.1	7608	0	0	0	13	19	16	2	0	0	0	0	0
GCA_009649815.1	GCA_009649815.1	7799	0	0	0	12	13	13	2	0	0	0	0	0
GCA_009708175.1	GCA_009708175.1	6379	0	0	0	11	13	13	2	0	0	0	0	0
GCA_009729075.1	GCA_009729075.1	5748	0	0	0	9	20	15	2	0	0	0	0	1
GCA_009729095.1	GCA_009729095.1	5768	0	0	0	8	15	16	2	0	0	0	0	0
GCA_009729205.1	GCA_009729205.1	4605	0	0	0	10	11	13	2	0	0	0	0	0
GCA_009734385.1	GCA_009734385.1	2392	0	0	0	3	2	3	2	0	0	0	0	0
GCA_009729415.1	GCA_009729415.1	5668	0	0	0	12	19	18	2	0	0	0	0	0
GCA_009734405.1	GCA_009734405.1	2675	0	0	0	6	10	7	2	0	0	0	0	0
GCA_009734425.1	GCA_009734425.1	2842	0	0	0	5	6	3	2	0	0	0	0	0
GCA_009741445.1	GCA_009741445.1	4529	0	0	0	7	9	8	2	0	0	0	0	0
GCA_009828195.1	GCA_009828195.1	4687	2	1	0	14	21	18	3	0	0	0	0	0
GCA_009760405.1	GCA_009760405.1	8472	0	0	0	14	17	19	2	0	0	0	0	0
GCA_009932435.1	GCA_009932435.1	3592	0	0	0	6	5	9	1	0	0	0	0	0
GCA_009862785.1	GCA_009862785.1	4197	0	0	0	11	12	13	2	0	0	0	0	0
GCA_009932475.1	GCA_009932475.1	4668	2	1	0	8	9	11	1	0	0	0	0	0
GCA_009936235.1	GCA_009936235.1	4898	0	0	0	6	8	6	2	0	0	0	0	1
GCA_010548645.1	GCA_010548645.1	4819	0	0	0	12	14	15	2	0	0	0	0	0
GCA_010723305.1	GCA_010723305.1	4089	2	1	0	7	11	8	3	0	0	0	0	0
GCA_010723735.1	GCA_010723735.1	6006	4	2	0	11	22	14	3	0	0	0	0	0
GCA_010723575.1	GCA_010723575.1	6163	2	1	0	11	17	14	2	0	0	0	0	0
GCA_009829325.1	GCA_009829325.1	7463	0	0	0	11	12	13	2	0	0	0	0	1
GCA_010725485.1	GCA_010725485.1	5741	0	0	0	7	17	14	2	0	0	0	0	0
GCA_010725725.1	GCA_010725725.1	5376	2	1	1	7	14	10	2	0	0	0	0	2
GCA_009829295.1	GCA_009829295.1	6799	0	0	0	10	11	10	2	0	0	0	0	0
GCA_010725885.1	GCA_010725885.1	6113	2	1	0	6	20	15	3	0	0	0	0	0
GCA_010726085.1	GCA_010726085.1	6133	2	1	0	9	20	12	2	0	0	0	0	0
GCA_010726245.1	GCA_010726245.1	5722	0	0	0	6	13	11	2	0	0	0	0	1
GCA_010726645.1	GCA_010726645.1	5449	0	0	0	10	13	14	2	0	0	0	0	1
GCA_010726955.1	GCA_010726955.1	4029	0	0	0	6	8	8	2	0	0	0	0	0
GCA_010727125.1	GCA_010727125.1	4286	4	2	0	10	12	12	3	0	0	0	0	0
GCA_010726765.1	GCA_010726765.1	6202	0	0	0	7	14	9	2	0	0	0	0	0
GCA_010727325.1	GCA_010727325.1	5843	0	0	0	9	15	12	2	0	0	0	0	0
GCA_010727475.1	GCA_010727475.1	7831	0	0	0	7	19	13	2	0	0	0	0	0
GCA_010727605.1	GCA_010727605.1	5436	2	1	0	8	11	10	3	0	0	0	0	0
GCA_010727945.1	GCA_010727945.1	4989	0	0	0	8	12	10	2	0	0	0	0	0
GCA_010728155.1	GCA_010728155.1	3974	0	0	0	2	6	4	2	0	0	0	0	0
GCA_010728325.1	GCA_010728325.1	5681	0	0	0	8	16	12	2	0	0	0	0	0
GCA_010728725.1	GCA_010728725.1	5860	0	0	0	6	11	8	2	0	0	0	0	1
GCA_010729105.1	GCA_010729105.1	5713	2	1	0	8	16	11	2	0	0	0	0	0
GCA_010728925.1	GCA_010728925.1	5917	0	0	0	9	14	12	2	0	0	0	0	0
GCA_010729485.1	GCA_010729485.1	4123	4	2	0	9	11	10	2	0	0	0	0	0
GCA_010729305.1	GCA_010729305.1	5555	0	0	0	8	13	12	2	0	0	0	0	3
GCA_010729665.1	GCA_010729665.1	5690	4	2	0	9	17	12	2	0	0	0	0	0
GCA_010729895.1	GCA_010729895.1	5542	0	0	0	11	20	17	2	0	0	0	0	0
GCA_010730055.1	GCA_010730055.1	4119	0	0	0	5	8	6	2	0	0	0	0	1
GCA_010730195.1	GCA_010730195.1	5782	0	0	0	8	15	10	2	0	0	0	0	0
GCA_010730355.1	GCA_010730355.1	5914	2	1	0	7	13	10	2	0	0	0	0	0
GCA_010730575.1	GCA_010730575.1	5564	2	1	0	6	9	8	2	0	0	0	0	0
GCA_010730745.1	GCA_010730745.1	4725	0	0	0	5	8	8	2	0	0	0	0	0
GCA_010730955.1	GCA_010730955.1	6224	0	0	0	11	21	16	2	0	0	0	0	0
GCA_010731115.1	GCA_010731115.1	5691	0	0	0	10	17	15	2	0	0	0	0	0
GCA_010731295.1	GCA_010731295.1	6355	0	0	0	8	14	14	2	0	0	0	0	0
GCA_010731535.1	GCA_010731535.1	4794	0	0	0	5	11	7	2	0	0	0	0	0
GCA_010731575.1	GCA_010731575.1	5872	0	0	0	9	16	15	2	0	0	0	0	1
GCA_010731595.1	GCA_010731595.1	5181	0	0	0	7	13	10	2	0	0	0	0	0
GCA_010731615.1	GCA_010731615.1	4336	0	0	0	5	11	9	2	0	0	0	0	0
GCA_010731635.1	GCA_010731635.1	4578	0	0	0	7	7	8	2	0	0	0	0	1
GCA_010731655.1	GCA_010731655.1	5756	0	0	0	8	12	11	2	0	0	0	0	0
GCA_010731695.1	GCA_010731695.1	5387	0	0	0	8	15	10	2	0	0	0	0	0
GCA_010731675.1	GCA_010731675.1	5148	0	0	0	9	13	11	2	0	0	0	0	0
GCA_010731715.1	GCA_010731715.1	6109	2	1	0	7	14	12	2	0	0	0	0	0
GCA_010731735.1	GCA_010731735.1	6035	0	0	0	10	18	11	2	0	0	0	0	0
GCA_010731775.1	GCA_010731775.1	5839	0	0	0	8	14	12	2	0	0	0	0	0
GCA_010731755.1	GCA_010731755.1	3927	0	0	0	6	8	10	2	0	0	0	0	0
GCA_010731795.1	GCA_010731795.1	4865	0	0	0	5	12	7	2	0	0	0	0	0
GCA_010731815.1	GCA_010731815.2	6179	0	0	0	7	16	8	2	0	0	0	0	0
GCA_010731875.1	GCA_010731875.1	4893	0	0	0	4	8	7	2	0	0	0	0	0
GCA_010731855.1	GCA_010731855.1	5421	2	1	0	6	11	10	2	0	0	0	0	0
GCA_010731895.1	GCA_010731895.1	6056	2	1	0	9	17	14	2	0	0	0	0	0
GCA_010858045.1	GCA_010858045.1	5870	0	0	0	12	11	14	2	0	0	0	0	0
GCA_010868145.1	GCA_010868145.1	5615	0	0	0	9	8	12	2	0	0	0	0	0
GCA_011038645.1	GCA_011038645.2	2039	0	0	0	0	0	0	2	0	0	0	0	0
GCA_011334635.1	GCA_011334635.1	4335	0	0	0	8	13	9	2	0	0	0	0	1
GCA_011058165.1	GCA_011058165.1	5798	4	2	0	18	22	21	4	0	0	0	0	1
GCA_011290605.1	GCA_011290605.1	4579	0	0	0	12	18	18	2	0	0	0	0	0
GCA_011612265.1	GCA_011612265.2	2445	0	0	0	0	0	0	2	0	0	0	0	0
GCA_011038735.1	GCA_011038735.1	2312	0	0	0	1	0	0	2	0	0	0	0	0
GCA_011758805.1	GCA_011758805.1	6266	0	0	0	10	18	15	2	0	0	0	0	0
GCA_011620645.1	GCA_011620645.1	3845	2	1	0	6	9	10	3	0	0	0	0	0
GCA_011801125.1	GCA_011801125.1	7014	0	0	0	9	10	9	2	0	0	0	0	0
GCA_011694515.1	GCA_011694515.1	4823	2	1	0	6	11	8	2	0	0	0	0	2
GCA_011801145.1	GCA_011801145.1	9002	0	0	0	7	13	11	2	0	0	0	0	0
GCA_012223425.1	GCA_012223425.1	6157	0	0	0	10	20	15	2	0	0	0	0	0
GCA_012396015.1	GCA_012396015.1	4275	0	0	0	10	10	9	2	0	0	0	0	0
GCA_012396235.1	GCA_012396235.1	7165	7	3	0	18	36	32	3	0	0	0	0	0
GCA_012396315.1	GCA_012396315.1	2028	0	0	0	1	1	1	2	0	0	0	0	0
GCA_012514505.1	GCA_012514505.1	4923	0	0	0	9	9	13	1	0	0	0	0	0
GCA_012515855.1	GCA_012515855.1	3641	4	2	0	8	8	9	2	0	0	0	0	0
GCA_012515885.1	GCA_012515885.1	2746	0	0	0	8	4	10	1	0	0	0	0	0
GCA_011745145.1	GCA_011745145.1	6175	0	0	0	6	11	11	2	0	0	0	0	0
GCA_012726195.1	GCA_012726195.1	5019	0	0	0	16	21	18	2	0	0	0	0	0
GCA_012729135.1	GCA_012729135.1	3650	0	0	0	10	8	11	3	0	0	0	0	0
GCA_012837295.1	GCA_012837295.1	2467	0	0	0	3	2	4	3	0	0	0	0	0
GCA_012726205.1	GCA_012726205.1	4017	0	0	0	10	11	13	2	0	0	0	0	0
GCA_012838715.1	GCA_012838715.1	2238	0	0	0	2	2	3	2	0	0	0	0	0
GCA_012838985.1	GCA_012838985.1	2445	0	0	0	4	4	4	2	0	0	0	0	0
GCA_012841845.1	GCA_012841845.1	2830	0	0	0	5	4	5	2	0	0	0	0	0
GCA_012842085.1	GCA_012842085.1	2002	0	0	0	1	1	2	2	0	0	0	0	0
GCA_012844225.1	GCA_012844225.1	4054	0	0	0	9	15	14	2	0	0	0	0	0
GCA_012932915.1	GCA_012932915.1	6185	0	0	0	20	26	22	2	0	0	0	0	1
GCA_012933505.1	GCA_012933505.1	5755	4	2	0	15	22	23	2	0	0	0	0	0
GCA_013186535.1	GCA_013186535.1	8402	0	0	0	7	10	9	2	0	0	0	0	0
GCA_013337765.1	GCA_013337765.1	6125	6	3	1	9	17	13	3	1	0	1	1	0
GCA_013348805.1	GCA_013348805.1	5062	2	1	0	14	14	16	3	0	0	0	0	2
GCA_013361595.1	GCA_013361595.1	5009	0	0	0	9	9	9	2	0	0	0	0	0
GCA_013362555.1	GCA_013362555.1	3886	0	0	0	8	6	8	1	0	0	0	0	0
GCA_013390125.1	GCA_013390125.1	5936	0	0	0	9	19	12	2	0	0	0	0	0
GCA_013408445.1	GCA_013408445.1	2326	0	0	0	0	0	0	2	0	0	0	0	0
GCA_013410305.1	GCA_013410305.1	2612	0	0	0	1	1	1	2	0	0	0	0	0
GCA_013449725.1	GCA_013449725.1	4659	0	0	0	12	14	17	2	0	0	0	0	0
GCA_013466425.1	GCA_013466425.1	5509	0	0	0	10	15	13	2	0	0	0	0	0
GCA_013602415.1	GCA_013602415.2	5604	2	1	0	15	25	20	3	0	0	0	0	1
GCA_013744875.1	GCA_013744875.1	7450	0	0	0	12	12	15	2	0	0	0	0	0
GCA_013404075.1	GCA_013404075.1	6864	2	1	0	7	16	13	2	0	0	0	0	0
GCA_013315795.1	GCA_013315795.1	7796	0	0	0	13	17	15	2	0	0	0	0	0
GCA_013978595.1	GCA_013978595.1	2331	0	0	0	0	1	2	2	0	0	0	0	0
GCA_014117265.1	GCA_014117265.1	2493	0	0	0	2	2	3	2	0	0	0	0	0
GCA_014041935.1	GCA_014041935.1	4451	2	1	0	13	23	20	3	0	0	0	0	0
GCA_014144855.1	GCA_014144855.1	3125	0	0	0	7	8	7	2	0	0	0	0	0
GCA_014144865.1	GCA_014144865.1	3228	0	0	0	5	6	5	2	0	0	0	0	0
GCA_014145095.1	GCA_014145095.1	3485	0	0	0	5	10	7	2	0	0	0	0	0
GCA_014145145.1	GCA_014145145.1	3331	0	0	0	6	7	7	2	0	0	0	0	0
GCA_014126825.1	GCA_014126825.1	4030	0	0	0	6	6	6	2	0	0	0	0	0
GCA_013839555.1	GCA_013839555.1	4840	0	0	0	8	9	9	0	0	0	0	0	0
GCA_014190915.1	GCA_014190915.1	5266	0	0	0	8	14	11	2	0	0	0	0	1
GCA_014191505.1	GCA_014191505.1	4633	2	1	0	13	15	16	3	0	0	0	0	0
GCA_014197435.1	GCA_014197435.1	4758	4	2	0	8	11	13	2	0	0	0	0	0
GCA_014204435.1	GCA_014204435.1	4069	1	0	0	6	9	9	2	0	0	0	0	0
GCA_014202335.1	GCA_014202335.1	8565	2	1	0	10	25	15	3	0	0	0	0	1
GCA_014217255.1	GCA_014217255.1	2082	0	0	0	1	1	1	2	0	0	0	0	0
GCA_014217785.1	GCA_014217785.1	4314	0	0	0	11	9	14	2	0	0	0	0	0
GCA_014218295.1	GCA_014218295.1	5480	0	0	0	6	12	10	2	0	0	0	0	0
GCA_014262665.1	GCA_014262665.1	1764	0	0	0	1	1	1	2	0	0	0	0	0
GCA_014256275.1	GCA_014256275.1	7670	4	2	0	18	41	32	4	0	0	0	0	0
GCA_014267345.1	GCA_014267345.1	2007	0	0	0	0	0	1	2	0	0	0	0	0
GCA_014335175.1	GCA_014335175.1	2067	0	0	0	2	1	2	2	0	0	0	0	0
GCA_014360565.1	GCA_014360565.1	6001	0	0	0	12	14	15	2	0	0	0	0	0
GCA_014466955.1	GCA_014466955.1	7241	0	0	0	9	12	10	2	0	0	0	0	0
GCA_014490555.1	GCA_014490555.1	2182	0	0	0	0	0	0	2	0	0	0	0	0
GCA_014490575.1	GCA_014490575.1	1898	0	0	0	0	0	0	2	0	0	0	0	0
GCA_014490595.1	GCA_014490595.1	1679	0	0	0	0	0	0	1	0	0	0	0	0
GCA_014522205.1	GCA_014522205.1	2358	0	0	0	4	5	6	2	0	0	0	0	0
GCA_014530585.1	GCA_014530585.1	4316	0	0	0	9	11	12	2	0	0	0	0	0
GCA_014281965.1	GCA_014281965.1	4165	0	0	0	11	8	13	2	0	0	0	0	0
GCA_014635305.1	GCA_014635305.1	4517	0	0	0	8	8	10	2	0	0	0	0	0
GCA_014635345.1	GCA_014635345.1	4985	0	0	0	11	19	16	2	0	0	0	0	0
GCA_014639795.1	GCA_014639795.1	4011	0	0	0	7	14	11	2	0	0	0	0	0
GCA_014643175.1	GCA_014643175.1	3343	0	0	0	7	9	7	2	0	0	0	0	0
GCA_014645735.1	GCA_014645735.1	7291	0	0	0	8	18	11	2	0	0	0	0	0
GCA_014646135.1	GCA_014646135.1	4786	0	0	0	7	7	8	2	0	0	0	0	0
GCA_014646295.1	GCA_014646295.1	7128	0	0	0	14	15	16	2	0	0	0	0	0
GCA_900078375.1	GCA_900078375.1	6914	0	0	0	7	16	12	2	0	0	0	0	0
GCA_900049755.1	GCA_900049755.1	2799	0	0	0	1	5	6	2	0	0	0	0	0
GCA_900078305.2	GCA_900078305.2	2146	0	0	0	0	1	1	2	0	0	0	0	0
GCA_900078675.2	GCA_900078675.2	5846	0	0	0	8	12	8	2	0	0	0	0	0
GCA_900078685.2	GCA_900078685.2	4695	4	2	0	8	12	11	2	0	0	0	0	0
GCA_900078775.1	GCA_900078775.1	5786	0	0	0	11	21	19	2	0	0	0	0	1
GCA_900078665.2	GCA_900078665.2	6408	0	0	0	7	16	13	2	0	0	0	0	0
GCA_900103175.1	GCA_900103175.1	4556	0	0	0	10	11	11	2	0	0	0	0	0
GCA_900103625.1	GCA_900103625.1	2049	0	0	0	0	0	0	2	0	0	0	0	0
GCA_900104775.1	GCA_900104775.1	5248	0	0	0	10	12	12	2	0	0	0	0	0
GCA_900105195.1	GCA_900105195.1	4663	0	0	0	14	21	16	2	0	0	0	0	0
GCA_900092335.1	GCA_900092335.1	2693	0	0	0	1	0	0	2	0	0	0	0	0
GCA_900105305.1	GCA_900105305.1	2325	0	0	0	0	0	0	2	0	0	0	0	0
GCA_900105505.1	GCA_900105505.1	2367	0	0	0	0	0	0	2	0	0	0	0	0
GCA_900105725.1	GCA_900105725.1	6512	2	1	0	14	25	21	3	0	0	0	0	0
GCA_900105905.1	GCA_900105905.1	9070	2	1	0	20	44	37	3	0	0	0	0	1
GCA_900108565.1	GCA_900108565.1	5729	0	0	0	6	11	6	2	0	0	0	0	1
GCA_900111805.1	GCA_900111805.1	3816	0	0	0	7	6	7	2	0	0	0	0	0
GCA_900113445.1	GCA_900113445.1	2156	0	0	0	2	2	2	2	0	0	0	0	0
GCA_900156035.1	GCA_900156035.1	2171	0	0	0	0	0	1	2	0	0	0	0	0
GCA_900156495.1	GCA_900156495.1	4112	0	0	0	10	9	10	2	0	0	0	0	0
GCA_900156665.1	GCA_900156665.1	2155	0	0	0	0	0	0	2	0	0	0	0	0
GCA_900157365.1	GCA_900157365.1	5834	2	1	0	6	11	10	2	0	0	0	0	1
GCA_900155535.1	GCA_900155535.1	2098	0	0	0	0	0	0	2	0	0	0	0	0
GCA_900157375.1	GCA_900157375.1	5626	0	0	0	7	11	12	2	0	0	0	0	0
GCA_900157385.1	GCA_900157385.1	5678	0	0	0	7	12	8	2	0	0	0	0	0
GCA_900176155.1	GCA_900176155.1	2600	0	0	0	1	1	0	2	0	0	0	0	0
GCA_900176255.2	GCA_900176255.2	5704	0	0	0	6	14	10	2	0	0	0	0	0
GCA_900177745.1	GCA_900177745.1	2430	0	0	0	3	3	2	2	0	0	0	0	0
GCA_900169525.1	GCA_900169525.1	2747	0	0	0	0	0	0	2	0	0	0	0	0
GCA_900187065.1	GCA_900187065.1	4643	0	0	0	5	12	9	2	0	0	0	0	0
GCA_900176865.1	GCA_900176865.1	2297	0	0	0	0	1	1	3	0	0	0	0	0
GCA_900187135.1	GCA_900187135.1	2178	0	0	0	1	1	1	2	0	0	0	0	0
GCA_900187265.1	GCA_900187265.1	4815	0	0	0	13	21	17	2	0	0	0	0	0
GCA_900187295.1	GCA_900187295.1	2837	0	0	0	2	3	2	2	0	0	0	0	0
GCA_900188125.1	GCA_900188125.1	5882	2	1	0	12	17	17	3	0	0	0	0	0
GCA_900232515.1	GCA_900232515.1	5684	0	0	0	6	13	8	2	0	0	0	0	0
GCA_900232865.1	GCA_900232865.1	2080	0	0	0	1	0	1	2	0	0	0	0	0
GCA_900292015.1	GCA_900292015.1	4800	0	0	0	7	14	10	2	0	0	0	0	0
GCA_900240975.1	GCA_900240975.1	5250	2	1	0	7	12	9	2	0	0	0	0	0
GCA_900240945.1	GCA_900240945.1	7023	0	0	0	8	22	10	2	0	0	0	0	1
GCA_900411315.1	GCA_900411315.1	2176	0	0	0	0	0	0	2	0	0	0	0	0
GCA_900447475.1	GCA_900447475.1	2571	0	0	0	2	1	1	2	0	0	0	0	0
GCA_900454025.1	GCA_900454025.1	6108	0	0	0	9	17	12	2	0	0	0	0	0
GCA_900455735.1	GCA_900455735.1	7064	2	1	0	16	31	26	2	0	0	0	0	0
GCA_900566055.1	GCA_900566055.1	5757	0	0	0	7	14	11	2	0	0	0	0	0
GCA_900519355.1	GCA_900519355.1	2313	0	0	0	1	1	1	2	0	0	0	0	0
GCA_900539985.1	GCA_900539985.1	2164	0	0	0	0	0	0	2	0	0	0	0	0
GCA_900566075.1	GCA_900566075.1	5817	0	0	0	7	13	10	2	0	0	0	0	0
GCA_900566085.1	GCA_900566085.1	5851	0	0	0	6	13	9	2	0	0	0	0	0
GCA_900603025.1	GCA_900603025.1	4919	2	1	0	5	12	8	2	0	0	0	0	0
GCA_900618065.1	GCA_900618065.1	2359	0	0	0	0	0	0	2	0	0	0	0	0
GCA_900631615.1	GCA_900631615.1	4616	0	0	0	9	10	9	2	0	0	0	0	0
GCA_900637135.1	GCA_900637135.1	5120	0	0	0	6	11	8	2	0	0	0	0	0
GCA_900637185.1	GCA_900637185.1	6364	0	0	0	10	13	13	2	0	0	0	0	0
GCA_900637195.1	GCA_900637195.1	5688	0	0	0	9	16	12	2	0	0	0	0	0
GCA_900637205.1	GCA_900637205.1	5134	0	0	0	10	23	17	2	0	0	0	0	0
GCA_902373425.1	GCA_902373425.1	2071	0	0	0	0	1	1	2	0	0	0	0	0
GCA_902168065.1	GCA_902168065.1	4157	2	0	0	3	5	3	3	0	0	0	0	0
GCA_900269665.1	GCA_900269665.1	8600	0	0	0	9	14	11	2	0	0	0	0	0
GCA_902702935.1	GCA_902702935.1	2359	0	0	0	2	1	1	2	0	0	0	0	0
GCA_902705885.1	GCA_902705885.1	6467	0	0	0	7	16	13	2	0	0	0	0	0
GCA_902652685.1	GCA_902652685.1	5215	0	0	0	6	14	10	2	0	0	0	0	0
GCA_902782855.1	GCA_902782855.1	2800	0	0	0	2	4	3	2	0	0	0	0	0
GCA_903645305.1	GCA_903645305.1	2169	0	0	0	0	0	0	2	0	0	0	0	0
GCA_902826815.1	GCA_902826815.1	6678	0	0	0	9	21	10	2	0	0	0	0	2
GCA_903862565.1	GCA_903862565.1	4870	0	0	0	8	12	9	2	0	0	0	0	1
GCA_903877095.1	GCA_903877095.1	4202	1	0	0	8	11	9	2	0	0	0	0	0
GCA_903884065.1	GCA_903884065.1	3865	0	0	0	7	9	8	1	0	0	0	0	1
GCA_903911165.1	GCA_903911165.1	3126	0	0	0	2	6	2	3	0	0	0	0	0
GCA_903927745.1	GCA_903927745.1	3343	0	0	0	2	5	3	2	0	0	0	0	0
GCA_903970215.1	GCA_903970215.1	5104	0	0	0	6	8	6	2	0	0	0	0	0
STB_95	NA	3428	3	2	2	3	3	4	1	0	0	0	0	0
