# Supplementary material for: Microbial methane cycling in a landfill on a decadal time scale
Source: Nat Commun. 2023 Nov 16;14:7402. doi: 10.1038/s41467-023-43129-x (PMC10654671; doi:10.1038/s41467-023-43129-x)
Supplement: Supplementary file 4 — Source Data [file 41467_2023_43129_MOESM4_ESM.zip › Source_data/Fig_2_source_data_NMDS_results_distinct_genomes.tsv]

Sample_site	NMDS1	NMDS2	distinct_genomes
A	-1.19642455639281	-0.0955892652828696	93
B	-0.713161016438028	-0.447438559936083	188
C	-0.805249197010719	0.852558249754516	134
D1	-0.0610631637118824	-0.806840552566129	220
D2	0.574990247837922	0.198741955225143	269
E	0.0329716342587872	0.296533376358074	210
F1	0.950972087500613	-0.290476452578486	294
F2	1.21696396395612	0.292511249025834	239
