# Supplementary material for: Microbial methane cycling in a landfill on a decadal time scale
Source: Nat Commun. 2023 Nov 16;14:7402. doi: 10.1038/s41467-023-43129-x (PMC10654671; doi:10.1038/s41467-023-43129-x)
Supplement: Supplementary file 4 — Source Data [file 41467_2023_43129_MOESM4_ESM.zip › Source_data/Fig_4_source_data_methanogenic_taxa_compilation.tsv]

Data_source	Reference	Year_published	Methanogen_specific	Sequencing_method	Database_information	Field_vs_lab	Source_from_paper	Original_sample_ID	Sample_type	Sample_age	Length_experiment	Family_reported	Genus_reported	Species_reported	Family_GTDB
This_study	A (39 years old)	2022	No	Metagenomics	GTDB r89	Field	Raw data	A	Leachate	NA	NA	Methanoregulaceae	Methanoregula	Methanothrix soehngenii	Methanoregulaceae
This_study	A (39 years old)	2022	No	Metagenomics	GTDB r89	Field	Raw data	A	Leachate	NA	NA	Methanotrichaceae	Methanothrix	NA	Methanotrichaceae
This_study	B (37 years old)	2022	No	Metagenomics	GTDB r89	Field	Raw data	B	Leachate	NA	NA	Methanoregulaceae	Methanoregula	NA	Methanoregulaceae
This_study	B (37 years old)	2022	No	Metagenomics	GTDB r89	Field	Raw data	B	Leachate	NA	NA	Methanoregulaceae	SD8	NA	Methanoregulaceae
This_study	C (31 years old)	2022	No	Metagenomics	GTDB r89	Field	Raw data	C	Leachate	NA	NA	Methanocorpusculaceae	Methanocorpusculum	Methanocorpusculum parvum	Methanocorpusculaceae
This_study	C (31 years old)	2022	No	Metagenomics	GTDB r89	Field	Raw data	C	Leachate	NA	NA	Methanocullaceae	Methanoculleus	Methanoculleus sp002506585	Methanocullaceae
This_study	C (31 years old)	2022	No	Metagenomics	GTDB r89	Field	Raw data	C	Leachate	NA	NA	Methanomethylophilaceae	RumEn-M2	RumEn-M2 sp001421175	Methanomethylophilaceae
This_study	C (31 years old)	2022	No	Metagenomics	GTDB r89	Field	Raw data	C	Leachate	NA	NA	Methanotrichaceae	Methanothrix	NA	Methanotrichaceae
This_study	D1 (26 years old)	2022	No	Metagenomics	GTDB r89	Field	Raw data	D1	Leachate	NA	NA	Methanocullaceae	NA	NA	Methanocullaceae
This_study	D1 (26 years old)	2022	No	Metagenomics	GTDB r89	Field	Raw data	D1	Leachate	NA	NA	Methanoperedenaceae	Methanoperedens	NA	Methanoperedenaceae
This_study	D1 (26 years old)	2022	No	Metagenomics	GTDB r89	Field	Raw data	D1	Leachate	NA	NA	Methanoregulaceae	SD8	NA	Methanoregulaceae
This_study	D1 (26 years old)	2022	No	Metagenomics	GTDB r89	Field	Raw data	D1	Leachate	NA	NA	Methanotrichaceae	Methanothrix_A	Methanothrix_A harundinacea_D	Methanotrichaceae
This_study	D1 (26 years old)	2022	No	Metagenomics	GTDB r89	Field	Raw data	D1	Leachate	NA	NA	Methanotrichaceae	Methanothrix	Methanothrix soehngenii	Methanotrichaceae
This_study	D2 (24 years old)	2022	No	Metagenomics	GTDB r89	Field	Raw data	D2	Leachate	NA	NA	Methanocorpusculaceae	Methanocorpusculum	Methanocorpusculum sp002506085	Methanocorpusculaceae
This_study	D2 (24 years old)	2022	No	Metagenomics	GTDB r89	Field	Raw data	D2	Leachate	NA	NA	Methanocorpusculaceae	Methanocorpusculum	Methanocorpusculum parvum	Methanocorpusculaceae
This_study	D2 (24 years old)	2022	No	Metagenomics	GTDB r89	Field	Raw data	D2	Leachate	NA	NA	Methanocullaceae	Methanoculleus	Methanoculleus bourgensis	Methanocullaceae
This_study	D2 (24 years old)	2022	No	Metagenomics	GTDB r89	Field	Raw data	D2	Leachate	NA	NA	Methanocullaceae	Methanoculleus	Methanoculleus sp002506585	Methanocullaceae
This_study	D2 (24 years old)	2022	No	Metagenomics	GTDB r89	Field	Raw data	D2	Leachate	NA	NA	Methanocullaceae	Methanoculleus	Methanoculleus horonobensis	Methanocullaceae
This_study	D2 (24 years old)	2022	No	Metagenomics	GTDB r89	Field	Raw data	D2	Leachate	NA	NA	Methanofollaceae	Methanofollis	Methanofollis liminatans	Methanofollaceae
This_study	D2 (24 years old)	2022	No	Metagenomics	GTDB r89	Field	Raw data	D2	Leachate	NA	NA	Methanomethylophilaceae	NA	NA	Methanomethylophilaceae
This_study	D2 (24 years old)	2022	No	Metagenomics	GTDB r89	Field	Raw data	D2	Leachate	NA	NA	Methanomethylophilaceae	UBA328	NA	Methanomethylophilaceae
This_study	D2 (24 years old)	2022	No	Metagenomics	GTDB r89	Field	Raw data	D2	Leachate	NA	NA	Methanomethylophilaceae	VadinCA11	VadinCA11 sp002498365	Methanomethylophilaceae
This_study	D2 (24 years old)	2022	No	Metagenomics	GTDB r89	Field	Raw data	D2	Leachate	NA	NA	Methanomethylophilaceae	Methanomethylophilus	Methanomethylophilus sp002495325	Methanomethylophilaceae
This_study	D2 (24 years old)	2022	No	Metagenomics	GTDB r89	Field	Raw data	D2	Leachate	NA	NA	Methanomethylophilaceae	RumEn-M2	RumEn-M2 sp001421175	Methanomethylophilaceae
This_study	D2 (24 years old)	2022	No	Metagenomics	GTDB r89	Field	Raw data	D2	Leachate	NA	NA	Methanomicrobiaceae	Methanomicrobium	NA	Methanomicrobiaceae
This_study	D2 (24 years old)	2022	No	Metagenomics	GTDB r89	Field	Raw data	D2	Leachate	NA	NA	Methanoregulaceae	Methanoregula	NA	Methanoregulaceae
This_study	D2 (24 years old)	2022	No	Metagenomics	GTDB r89	Field	Raw data	D2	Leachate	NA	NA	Methanoregulaceae	SD8	NA	Methanoregulaceae
This_study	D2 (24 years old)	2022	No	Metagenomics	GTDB r89	Field	Raw data	D2	Leachate	NA	NA	Methanosarcinacea	Methanosarcina	NA	Methanosarcinaceae
This_study	D2 (24 years old)	2022	No	Metagenomics	GTDB r89	Field	Raw data	D2	Leachate	NA	NA	Methanosarcinacea	Methanosarcina	Methanosarcina sp002499445	Methanosarcinaceae
This_study	D2 (24 years old)	2022	No	Metagenomics	GTDB r89	Field	Raw data	D2	Leachate	NA	NA	Methanosarcinacea	NA	NA	Methanosarcinaceae
This_study	E (20 years old)	2022	No	Metagenomics	GTDB r89	Field	Raw data	E	Leachate	NA	NA	Methanobacteriaceae	Methanobacterium	Methanobacterium sp002496805	Methanobacteriaceae
This_study	E (20 years old)	2022	No	Metagenomics	GTDB r89	Field	Raw data	E	Leachate	NA	NA	Methanofollaceae	Methanofollis	NA	Methanofollaceae
This_study	E (20 years old)	2022	No	Metagenomics	GTDB r89	Field	Raw data	E	Leachate	NA	NA	Methanospirillaceae	Methanospirillum	NA	Methanospirillaceae
This_study	E (20 years old)	2022	No	Metagenomics	GTDB r89	Field	Raw data	E	Leachate	NA	NA	Methanotrichaceae	Methanothrix_A	Methanothrix_A harundinacea_D	Methanotrichaceae
This_study	E (20 years old)	2022	No	Metagenomics	GTDB r89	Field	Raw data	E	Leachate	NA	NA	Methanotrichaceae	Methanothrix_A	Methanothrix_A sp001602645	Methanotrichaceae
This_study	E (20 years old)	2022	No	Metagenomics	GTDB r89	Field	Raw data	E	Leachate	NA	NA	Methanotrichaceae	Methanothrix	Methanothrix soehngenii	Methanotrichaceae
This_study	F1 (5 years old)	2022	No	Metagenomics	GTDB r89	Field	Raw data	F1	Leachate	NA	NA	Methanobacteriaceae	Methanobacterium_B	NA	Methanobacteriaceae
This_study	F1 (5 years old)	2022	No	Metagenomics	GTDB r89	Field	Raw data	F1	Leachate	NA	NA	Methanocorpusculaceae	Methanocorpusculum	Methanocorpusculum sp002506085	Methanocorpusculaceae
This_study	F1 (5 years old)	2022	No	Metagenomics	GTDB r89	Field	Raw data	F1	Leachate	NA	NA	Methanocorpusculaceae	Methanocorpusculum	Methanocorpusculum parvum	Methanocorpusculaceae
This_study	F1 (5 years old)	2022	No	Metagenomics	GTDB r89	Field	Raw data	F1	Leachate	NA	NA	Methanocullaceae	Methanoculleus	Methanoculleus sp002506585	Methanocullaceae
This_study	F1 (5 years old)	2022	No	Metagenomics	GTDB r89	Field	Raw data	F1	Leachate	NA	NA	Methanocullaceae	Methanoculleus	Methanoculleus horonobensis	Methanocullaceae
This_study	F1 (5 years old)	2022	No	Metagenomics	GTDB r89	Field	Raw data	F1	Leachate	NA	NA	Methanocullaceae	Methanoculleus	Methanoculleus sp002501655	Methanocullaceae
This_study	F1 (5 years old)	2022	No	Metagenomics	GTDB r89	Field	Raw data	F1	Leachate	NA	NA	Methanofollaceae	Methanofollis	NA	Methanofollaceae
This_study	F1 (5 years old)	2022	No	Metagenomics	GTDB r89	Field	Raw data	F1	Leachate	NA	NA	Methanomethylophilaceae	RumEn-M2	RumEn-M2 sp002506255	Methanomethylophilaceae
This_study	F1 (5 years old)	2022	No	Metagenomics	GTDB r89	Field	Raw data	F1	Leachate	NA	NA	Methanomethylophilaceae	Methanomethylophilus	Methanomethylophilus sp002495325	Methanomethylophilaceae
This_study	F1 (5 years old)	2022	No	Metagenomics	GTDB r89	Field	Raw data	F1	Leachate	NA	NA	Methanomethylophilaceae	RumEn-M2	RumEn-M2 sp001421175	Methanomethylophilaceae
This_study	F1 (5 years old)	2022	No	Metagenomics	GTDB r89	Field	Raw data	F1	Leachate	NA	NA	Methanomethylophilaceae	VadinCA11	VadinCA11 sp002498365	Methanomethylophilaceae
This_study	F1 (5 years old)	2022	No	Metagenomics	GTDB r89	Field	Raw data	F1	Leachate	NA	NA	Methanomicrobiaceae	Methanomicrobium	NA	Methanomicrobiaceae
This_study	F1 (5 years old)	2022	No	Metagenomics	GTDB r89	Field	Raw data	F1	Leachate	NA	NA	Methanomicrobiaceae	Methanomicrobium	NA	Methanomicrobiaceae
This_study	F1 (5 years old)	2022	No	Metagenomics	GTDB r89	Field	Raw data	F1	Leachate	NA	NA	Methanoregulaceae	Methanoregula	NA	Methanoregulaceae
This_study	F1 (5 years old)	2022	No	Metagenomics	GTDB r89	Field	Raw data	F1	Leachate	NA	NA	Methanosarcinacea	NA	NA	Methanosarcinaceae
This_study	F1 (5 years old)	2022	No	Metagenomics	GTDB r89	Field	Raw data	F1	Leachate	NA	NA	Methanosarcinacea	Methanosarcina	Methanosarcina sp002499445	Methanosarcinaceae
This_study	F1 (5 years old)	2022	No	Metagenomics	GTDB r89	Field	Raw data	F1	Leachate	NA	NA	Methanosarcinacea	Methanosarcina	NA	Methanosarcinaceae
This_study	F1 (5 years old)	2022	No	Metagenomics	GTDB r89	Field	Raw data	F1	Leachate	NA	NA	Methanosarcinacea	Methanosarcina	Methanosarcina sp002509325	Methanosarcinaceae
This_study	F1 (5 years old)	2022	No	Metagenomics	GTDB r89	Field	Raw data	F1	Leachate	NA	NA	Methanotrichaceae	Methanothrix	NA	Methanotrichaceae
This_study	F1 (5 years old)	2022	No	Metagenomics	GTDB r89	Field	Raw data	F1	Leachate	NA	NA	Methanotrichaceae	Methanothrix	Methanothrix soehngenii	Methanotrichaceae
This_study	F2 (3 years old)	2022	No	Metagenomics	GTDB r89	Field	Raw data	F2	Leachate	NA	NA	Methanobacteriaceae	Methanobacterium	Methanobacterium formicicum	Methanobacteriaceae
This_study	F2 (3 years old)	2022	No	Metagenomics	GTDB r89	Field	Raw data	F2	Leachate	NA	NA	Methanobacteriaceae	UBA412	UBA412 sp002495685	Methanobacteriaceae
This_study	F2 (3 years old)	2022	No	Metagenomics	GTDB r89	Field	Raw data	F2	Leachate	NA	NA	Methanocorpusculaceae	Methanocorpusculum	Methanocorpusculum parvum	Methanocorpusculaceae
This_study	F2 (3 years old)	2022	No	Metagenomics	GTDB r89	Field	Raw data	F2	Leachate	NA	NA	Methanocullaceae	Methanoculleus	Methanoculleus chikugoensis_A	Methanocullaceae
This_study	F2 (3 years old)	2022	No	Metagenomics	GTDB r89	Field	Raw data	F2	Leachate	NA	NA	Methanocullaceae	Methanoculleus	Methanoculleus sp002506585	Methanocullaceae
This_study	F2 (3 years old)	2022	No	Metagenomics	GTDB r89	Field	Raw data	F2	Leachate	NA	NA	Methanomethylophilaceae	Methanomethylophilu	Methanomethylophilus sp002495325	Methanomethylophilaceae
This_study	F2 (3 years old)	2022	No	Metagenomics	GTDB r89	Field	Raw data	F2	Leachate	NA	NA	Methanomethylophilaceae	VadinCA11	VadinCA11 sp002498365	Methanomethylophilaceae
This_study	F2 (3 years old)	2022	No	Metagenomics	GTDB r89	Field	Raw data	F2	Leachate	NA	NA	Methanomethylophilaceae	RumEn-M2	RumEn-M2 sp001421175	Methanomethylophilaceae
This_study	F2 (3 years old)	2022	No	Metagenomics	GTDB r89	Field	Raw data	F2	Leachate	NA	NA	Methanoregulaceae	Methanoregula	NA	Methanoregulaceae
This_study	F2 (3 years old)	2022	No	Metagenomics	GTDB r89	Field	Raw data	F2	Leachate	NA	NA	Methanosarcinacea	NA	NA	Methanosarcinaceae
This_study	F2 (3 years old)	2022	No	Metagenomics	GTDB r89	Field	Raw data	F2	Leachate	NA	NA	Methanosarcinacea	Methanosarcina	Methanosarcina sp002499445	Methanosarcinaceae
This_study	F2 (3 years old)	2022	No	Metagenomics	GTDB r89	Field	Raw data	F2	Leachate	NA	NA	Methanosarcinacea	Methanosarcina	Methanosarcina sp002509325	Methanosarcinaceae
This_study	F2 (3 years old)	2022	No	Metagenomics	GTDB r89	Field	Raw data	F2	Leachate	NA	NA	Methanotrichaceae	Methanothrix	NA	Methanotrichaceae
This_study	F2 (3 years old)	2022	No	Metagenomics	GTDB r89	Field	Raw data	F2	Leachate	NA	NA	Methanotrichaceae	Methanothrix	NA	Methanotrichaceae
This_study	F2 (3 years old)	2022	No	Metagenomics	GTDB r89	Field	Raw data	F2	Leachate	NA	NA	Methanotrichaceae	Methanothrix	Methanothrix soehngenii	Methanotrichaceae
This_study	F2 (3 years old)	2022	No	Metagenomics	GTDB r89	Field	Raw data	F2	Leachate	NA	NA	Methanotrichaceae	Methanothrix	NA	Methanotrichaceae
Literature	X. Fei, *et al.* Waste Management **36**, 184-190 (2015)	2015	Yes	16S	Mothur-RDP	Lab	Figure 4	Simulator A	Leachate	2 to 3 years	350 days	Methanosarcinaceae	NA	NA	Methanosarcinaceae
Literature	X. Fei, *et al.* Waste Management **36**, 184-190 (2015)	2015	Yes	16S	Mothur-RDP	Lab	Figure 4	Simulator A	Leachate	2 to 3 years	350 days	Methanomicrobiaceae	NA	NA	Methanomicrobiaceae
Literature	X. Fei, *et al.* Waste Management **36**, 184-190 (2015)	2015	Yes	16S	Mothur-RDP	Lab	Figure 4	Simulator A	Leachate	2 to 3 years	350 days	Methanobacteriaceae	NA	NA	Methanobacteriaceae
Literature	X. Fei, *et al.* Waste Management **36**, 184-190 (2015)	2015	Yes	16S	Mothur-RDP	Lab	Figure 4	Simulator A	Leachate	2 to 3 years	350 days	Methanosaetaceae	NA	NA	Methanotrichaceae
Literature	X. Fei, *et al.* Waste Management **36**, 184-190 (2015)	2015	Yes	16S	Mothur-RDP	Lab	Figure 4	Simulator B	Leachate	2 to 3 years	350 days	Methanosarcinaceae	NA	NA	Methanosarcinaceae
Literature	X. Fei, *et al.* Waste Management **36**, 184-190 (2015)	2015	Yes	16S	Mothur-RDP	Lab	Figure 4	Simulator B	Leachate	2 to 3 years	350 days	Methanomicrobiaceae	NA	NA	Methanomicrobiaceae
Literature	X. Fei, *et al.* Waste Management **36**, 184-190 (2015)	2015	Yes	16S	Mothur-RDP	Lab	Figure 4	Simulator B	Leachate	2 to 3 years	350 days	Methanobacteriaceae	NA	NA	Methanobacteriaceae
Literature	X. Fei, *et al.* Waste Management **36**, 184-190 (2015)	2015	Yes	16S	Mothur-RDP	Lab	Figure 4	Simulator B solid waste	Solid waste	2 to 3 years	350 days	Methanosarcinacea	NA	NA	Methanosarcinaceae
Literature	X. Fei, *et al.* Waste Management **36**, 184-190 (2015)	2015	Yes	16S	Mothur-RDP	Lab	Figure 4	Simulator B solid waste	Solid waste	2 to 3 years	350 days	Methanomicrobiaceae	NA	NA	Methanomicrobiaceae
Literature	X. Fei, *et al.* Waste Management **36**, 184-190 (2015)	2015	Yes	16S	Mothur-RDP	Lab	Figure 4	Simulator B solid waste	Solid waste	2 to 3 years	350 days	Methanobacteriaceae	NA	NA	Methanobacteriaceae
Literature	C. Bareither, *et al.* Waste Management **33**, 10, 1982-1992 (2013)	2013	No	qPCR	Mothur v1.27.0 - Silva	Lab	Figure 5	Reactor A	NA	3 to 4 months	190 days	Methanosarcinacea	NA	NA	Methanosarcinaceae
Literature	C. Bareither, *et al.* Waste Management **33**, 10, 1982-1992 (2013)	2013	No	qPCR	Mothur v1.27.0 - Silva	Lab	Figure 5	Reactor B	NA	3 to 4 months	190 days	Methanosarcinacea	NA	NA	Methanosarcinaceae
Literature	C. Bareither, *et al.* Waste Management **33**, 10, 1982-1992 (2013)	2013	No	qPCR	Mothur v1.27.0 - Silva	Lab	Figure 5	Reactor C	NA	3 to 4 months	190 days	Methanosarcinacea	NA	NA	Methanosarcinaceae
Literature	W. Tang, *et al.* FEMS Microbiol. Lett. **363**, 9, 1-7 (2016)	2016	Yes	mcrA	Referenced Song and Wang 2015	Field	Abstract and less so Figure 2	P1-1	Solid waste	1 year	NA	NA	Methanoculleus	NA	Methanocullaceae
Literature	W. Tang, *et al.* FEMS Microbiol. Lett. **363**, 9, 1-7 (2016)	2016	Yes	mcrA	Referenced Song and Wang 2015	Field	Abstract and less so Figure 2	P1-1	Solid waste	1 year	NA	NA	Methanofollis	NA	Methanofollaceae
Literature	W. Tang, *et al.* FEMS Microbiol. Lett. **363**, 9, 1-7 (2016)	2016	Yes	mcrA	Referenced Song and Wang 2015	Field	Abstract and less so Figure 2	P1-1	Solid waste	1 year	NA	NA	Methanosarcina	NA	Methanosarcinaceae
Literature	W. Tang, *et al.* FEMS Microbiol. Lett. **363**, 9, 1-7 (2016)	2016	Yes	mcrA	Referenced Song and Wang 2015	Field	Abstract and less so Figure 2	P1-2	Solid waste	1.9 years	NA	NA	Methanoculleus	NA	Methanocullaceae
Literature	W. Tang, *et al.* FEMS Microbiol. Lett. **363**, 9, 1-7 (2016)	2016	Yes	mcrA	Referenced Song and Wang 2015	Field	Abstract and less so Figure 2	P1-2	Solid waste	1.9 years	NA	NA	Methanofollis	NA	Methanofollaceae
Literature	W. Tang, *et al.* FEMS Microbiol. Lett. **363**, 9, 1-7 (2016)	2016	Yes	mcrA	Referenced Song and Wang 2015	Field	Abstract and less so Figure 2	P1-2	Solid waste	1.9 years	NA	NA	Methanosarcina	NA	Methanosarcinaceae
Literature	W. Tang, *et al.* FEMS Microbiol. Lett. **363**, 9, 1-7 (2016)	2016	Yes	mcrA	Referenced Song and Wang 2015	Field	Abstract and less so Figure 2	P1-3	Solid waste	3.0 years	NA	NA	Methanoculleus	NA	Methanocullaceae
Literature	W. Tang, *et al.* FEMS Microbiol. Lett. **363**, 9, 1-7 (2016)	2016	Yes	mcrA	Referenced Song and Wang 2015	Field	Abstract and less so Figure 2	P1-3	Solid waste	3.0 years	NA	NA	Methanofollis	NA	Methanofollaceae
Literature	W. Tang, *et al.* FEMS Microbiol. Lett. **363**, 9, 1-7 (2016)	2016	Yes	mcrA	Referenced Song and Wang 2015	Field	Abstract and less so Figure 2	P1-3	Solid waste	3.0 years	NA	NA	Methanosarcina	NA	Methanosarcinaceae
Literature	W. Tang, *et al.* FEMS Microbiol. Lett. **363**, 9, 1-7 (2016)	2016	Yes	mcrA	Referenced Song and Wang 2015	Field	Abstract and less so Figure 2	P2-1	Solid waste	0.3 years	NA	NA	Methanoculleus	NA	Methanocullaceae
Literature	W. Tang, *et al.* FEMS Microbiol. Lett. **363**, 9, 1-7 (2016)	2016	Yes	mcrA	Referenced Song and Wang 2015	Field	Abstract and less so Figure 2	P2-1	Solid waste	0.3 years	NA	NA	Methanofollis	NA	Methanofollaceae
Literature	W. Tang, *et al.* FEMS Microbiol. Lett. **363**, 9, 1-7 (2016)	2016	Yes	mcrA	Referenced Song and Wang 2015	Field	Abstract and less so Figure 2	P2-1	Solid waste	0.3 years	NA	NA	Methanosarcina	NA	Methanosarcinaceae
Literature	W. Tang, *et al.* FEMS Microbiol. Lett. **363**, 9, 1-7 (2016)	2016	Yes	mcrA	Referenced Song and Wang 2015	Field	Abstract and less so Figure 2	P2-2	Solid waste	11.3 years	NA	NA	Methanoculleus	NA	Methanocullaceae
Literature	W. Tang, *et al.* FEMS Microbiol. Lett. **363**, 9, 1-7 (2016)	2016	Yes	mcrA	Referenced Song and Wang 2015	Field	Abstract and less so Figure 2	P2-2	Solid waste	11.3 years	NA	NA	Methanofollis	NA	Methanofollaceae
Literature	W. Tang, *et al.* FEMS Microbiol. Lett. **363**, 9, 1-7 (2016)	2016	Yes	mcrA	Referenced Song and Wang 2015	Field	Abstract and less so Figure 2	P2-2	Solid waste	11.3 years	NA	NA	Methanosarcina	NA	Methanosarcinaceae
Literature	W. Tang, *et al.* FEMS Microbiol. Lett. **363**, 9, 1-7 (2016)	2016	Yes	mcrA	Referenced Song and Wang 2015	Field	Abstract and less so Figure 2	P2-3	Solid waste	15.0 years	NA	NA	Methanoculleus	NA	Methanocullaceae
Literature	W. Tang, *et al.* FEMS Microbiol. Lett. **363**, 9, 1-7 (2016)	2016	Yes	mcrA	Referenced Song and Wang 2015	Field	Abstract and less so Figure 2	P2-3	Solid waste	15.0 years	NA	NA	Methanofollis	NA	Methanofollaceae
Literature	W. Tang, *et al.* FEMS Microbiol. Lett. **363**, 9, 1-7 (2016)	2016	Yes	mcrA	Referenced Song and Wang 2015	Field	Abstract and less so Figure 2	P2-3	Solid waste	15.0 years	NA	NA	Methanosarcina	NA	Methanosarcinaceae
Literature	W. Tang, *et al.* FEMS Microbiol. Lett. **363**, 9, 1-7 (2016)	2016	Yes	mcrA	Referenced Song and Wang 2015	Field	Abstract and less so Figure 2	P2-3	Solid waste	15.0 years	NA	NA	Methanoculleus	NA	Methanocullaceae
Literature	W. Tang, *et al.* FEMS Microbiol. Lett. **363**, 9, 1-7 (2016)	2016	Yes	mcrA	Referenced Song and Wang 2015	Field	Abstract and less so Figure 2	P2-3	Solid waste	15.0 years	NA	NA	Methanofollis	NA	Methanofollaceae
Literature	W. Tang, *et al.* FEMS Microbiol. Lett. **363**, 9, 1-7 (2016)	2016	Yes	mcrA	Referenced Song and Wang 2015	Field	Abstract and less so Figure 2	P2-3	Solid waste	15.0 years	NA	NA	Methanosarcina	NA	Methanosarcinaceae
Literature	W. Tang, *et al.* FEMS Microbiol. Lett. **363**, 9, 1-7 (2016)	2016	Yes	mcrA	Referenced Song and Wang 2015	Field	Abstract and less so Figure 2	P2-3	Solid waste	15.0 years	NA	NA	Methanoculleus	NA	Methanocullaceae
Literature	W. Tang, *et al.* FEMS Microbiol. Lett. **363**, 9, 1-7 (2016)	2016	Yes	mcrA	Referenced Song and Wang 2015	Field	Abstract and less so Figure 2	P2-3	Solid waste	15.0 years	NA	NA	Methanofollis	NA	Methanofollaceae
Literature	W. Tang, *et al.* FEMS Microbiol. Lett. **363**, 9, 1-7 (2016)	2016	Yes	mcrA	Referenced Song and Wang 2015	Field	Abstract and less so Figure 2	P2-3	Solid waste	15.0 years	NA	NA	Methanosarcina	NA	Methanosarcinaceae
Literature	W. Tang, *et al.* FEMS Microbiol. Lett. **363**, 9, 1-7 (2016)	2016	Yes	mcrA	Referenced Song and Wang 2015	Field	Abstract and less so Figure 2	P2-3	Solid waste	15.0 years	NA	NA	Methanoculleus	NA	Methanocullaceae
Literature	W. Tang, *et al.* FEMS Microbiol. Lett. **363**, 9, 1-7 (2016)	2016	Yes	mcrA	Referenced Song and Wang 2015	Field	Abstract and less so Figure 2	P2-3	Solid waste	15.0 years	NA	NA	Methanofollis	NA	Methanofollaceae
Literature	W. Tang, *et al.* FEMS Microbiol. Lett. **363**, 9, 1-7 (2016)	2016	Yes	mcrA	Referenced Song and Wang 2015	Field	Abstract and less so Figure 2	P2-3	Solid waste	15.0 years	NA	NA	Methanosarcina	NA	Methanosarcinaceae
Literature	I. Uz, *et al.* Proc. R. Soc. London, Ser. B. **270**, Suppl. 2, S202-S205 (2003)	2003	Yes	RFLP-16S	Algined with Clustal 1.8 and NCBI	Field	Abstract and Figure 1	GW60-13	Solid waste	6 years	NA	NA	Methanoculleus	NA	Methanocullaceae
Literature	I. Uz, *et al.* Proc. R. Soc. London, Ser. B. **270**, Suppl. 2, S202-S205 (2003)	2003	Yes	RFLP-16S	Algined with Clustal 1.8 and NCBI	Field	Abstract and Figure 1	GW60-13	Solid waste	6 years	NA	NA	Methanofollis	NA	Methanofollaceae
Literature	I. Uz, *et al.* Proc. R. Soc. London, Ser. B. **270**, Suppl. 2, S202-S205 (2003)	2003	Yes	RFLP-16S	Algined with Clustal 1.8 and NCBI	Field	Abstract and Figure 1	GW70-10	Solid waste	2 years	NA	NA	Methanoculleus	NA	Methanocullaceae
Literature	I. Uz, *et al.* Proc. R. Soc. London, Ser. B. **270**, Suppl. 2, S202-S205 (2003)	2003	Yes	RFLP-16S	Algined with Clustal 1.8 and NCBI	Field	Abstract and Figure 1	GW70-10	Solid waste	2 years	NA	NA	Methanofollis	NA	Methanofollaceae
Literature	I. Uz, *et al.* Proc. R. Soc. London, Ser. B. **270**, Suppl. 2, S202-S205 (2003)	2003	Yes	RFLP-16S	Algined with Clustal 1.8 and NCBI	Field	Abstract and Figure 1	GW-70-20	Solid waste	2 years	NA	NA	Methanoculleus	NA	Methanocullaceae
Literature	I. Uz, *et al.* Proc. R. Soc. London, Ser. B. **270**, Suppl. 2, S202-S205 (2003)	2003	Yes	RFLP-16S	Algined with Clustal 1.8 and NCBI	Field	Abstract and Figure 1	GW-70-20	Solid waste	2 years	NA	NA	Methanofollis	NA	Methanofollaceae
Literature	I. Uz, *et al.* Proc. R. Soc. London, Ser. B. **270**, Suppl. 2, S202-S205 (2003)	2003	Yes	RFLP-16S	Algined with Clustal 1.8 and NCBI	Field	Abstract and Figure 1	GW-70	Solid waste	2 years	NA	NA	Methanosaeta	NA	Methanotrichaceae
Literature	I. Uz, *et al.* Proc. R. Soc. London, Ser. B. **270**, Suppl. 2, S202-S205 (2003)	2003	Yes	RFLP-16S	Algined with Clustal 1.8 and NCBI	Field	Abstract and Figure 1	GW-70	Solid waste	2 years	NA	NA	Methanosarcinca	NA	Methanosarcinaceae
Literature	L. Song, *et al.* Appl. Microbiol. Biotechnol. **99**, 14, 6125-6137 (2015)	2015	Yes	16S	Mothur v.131.2 and Silver 111	Field	Table S2	SZ-1	Leachate	4 years	NA	NA	Methanobacterium	NA	Methanobacteriaceae
Literature	L. Song, *et al.* Appl. Microbiol. Biotechnol. **99**, 14, 6125-6137 (2015)	2015	Yes	16S	Mothur v.131.2 and Silver 111	Field	Table S2	SZ-1	Leachate	4 years	NA	NA	Methanobrevibacter	NA	Methanobacteriaceae
Literature	L. Song, *et al.* Appl. Microbiol. Biotechnol. **99**, 14, 6125-6137 (2015)	2015	Yes	16S	Mothur v.131.2 and Silver 111	Field	Table S2	SZ-1	Leachate	4 years	NA	NA	Methanocella	NA	Methanocellaceae
Literature	L. Song, *et al.* Appl. Microbiol. Biotechnol. **99**, 14, 6125-6137 (2015)	2015	Yes	16S	Mothur v.131.2 and Silver 111	Field	Table S2	SZ-1	Leachate	4 years	NA	NA	Methanocorpusculum	NA	Methanocorpusculaceae
Literature	L. Song, *et al.* Appl. Microbiol. Biotechnol. **99**, 14, 6125-6137 (2015)	2015	Yes	16S	Mothur v.131.2 and Silver 111	Field	Table S2	SZ-1	Leachate	4 years	NA	NA	Methanoculleus	NA	Methanocullaceae
Literature	L. Song, *et al.* Appl. Microbiol. Biotechnol. **99**, 14, 6125-6137 (2015)	2015	Yes	16S	Mothur v.131.2 and Silver 111	Field	Table S2	SZ-1	Leachate	4 years	NA	NA	Methanofollis	NA	Methanofollaceae
Literature	L. Song, *et al.* Appl. Microbiol. Biotechnol. **99**, 14, 6125-6137 (2015)	2015	Yes	16S	Mothur v.131.2 and Silver 111	Field	Table S2	SZ-1	Leachate	4 years	NA	NA	Methanogenium	NA	Methanomicrobiaceae
Literature	L. Song, *et al.* Appl. Microbiol. Biotechnol. **99**, 14, 6125-6137 (2015)	2015	Yes	16S	Mothur v.131.2 and Silver 111	Field	Table S2	SZ-1	Leachate	4 years	NA	NA	Methanolinea	NA	Methanoregulaceae
Literature	L. Song, *et al.* Appl. Microbiol. Biotechnol. **99**, 14, 6125-6137 (2015)	2015	Yes	16S	Mothur v.131.2 and Silver 111	Field	Table S2	SZ-1	Leachate	4 years	NA	NA	Methanomassiliicoccus	NA	Methanomassiliicoccaceae
Literature	L. Song, *et al.* Appl. Microbiol. Biotechnol. **99**, 14, 6125-6137 (2015)	2015	Yes	16S	Mothur v.131.2 and Silver 111	Field	Table S2	SZ-1	Leachate	4 years	NA	NA	Methanoplanus	NA	Methanomicrobiaceae
Literature	L. Song, *et al.* Appl. Microbiol. Biotechnol. **99**, 14, 6125-6137 (2015)	2015	Yes	16S	Mothur v.131.2 and Silver 111	Field	Table S2	SZ-1	Leachate	4 years	NA	NA	Methanoregula	NA	Methanoregulaceae
Literature	L. Song, *et al.* Appl. Microbiol. Biotechnol. **99**, 14, 6125-6137 (2015)	2015	Yes	16S	Mothur v.131.2 and Silver 111	Field	Table S2	SZ-1	Leachate	4 years	NA	NA	Methanosaeta	NA	Methanotrichaceae
Literature	L. Song, *et al.* Appl. Microbiol. Biotechnol. **99**, 14, 6125-6137 (2015)	2015	Yes	16S	Mothur v.131.2 and Silver 111	Field	Table S2	SZ-1	Leachate	4 years	NA	NA	Methanosarcina	NA	Methanosarcinaceae
Literature	L. Song, *et al.* Appl. Microbiol. Biotechnol. **99**, 14, 6125-6137 (2015)	2015	Yes	16S	Mothur v.131.2 and Silver 111	Field	Table S2	SZ-1	Leachate	4 years	NA	NA	Methanospirillum	NA	Methanospirillaceae
Literature	L. Song, *et al.* Appl. Microbiol. Biotechnol. **99**, 14, 6125-6137 (2015)	2015	Yes	16S	Mothur v.131.2 and Silver 111	Field	Table S2	SZ-1	Leachate	4 years	NA	NA	Methanothermobacter	NA	Methanothermobacteriaceae
Literature	L. Song, *et al.* Appl. Microbiol. Biotechnol. **99**, 14, 6125-6137 (2015)	2015	Yes	16S	Mothur v.131.2 and Silver 111	Field	Table S2	SZ-1	Leachate	4 years	NA	Methanobacteriaceae	NA	NA	Methanobacteriaceae
Literature	L. Song, *et al.* Appl. Microbiol. Biotechnol. **99**, 14, 6125-6137 (2015)	2015	Yes	16S	Mothur v.131.2 and Silver 111	Field	Table S2	SZ-2	Leachate	4 years	NA	NA	Methanobacterium	NA	Methanobacteriaceae
Literature	L. Song, *et al.* Appl. Microbiol. Biotechnol. **99**, 14, 6125-6137 (2015)	2015	Yes	16S	Mothur v.131.2 and Silver 111	Field	Table S2	SZ-2	Leachate	4 years	NA	NA	Methanobacterium	NA	Methanobacteriaceae
Literature	L. Song, *et al.* Appl. Microbiol. Biotechnol. **99**, 14, 6125-6137 (2015)	2015	Yes	16S	Mothur v.131.2 and Silver 111	Field	Table S2	SZ-2	Leachate	4 years	NA	NA	Methanocella	NA	Methanocellaceae
Literature	L. Song, *et al.* Appl. Microbiol. Biotechnol. **99**, 14, 6125-6137 (2015)	2015	Yes	16S	Mothur v.131.2 and Silver 111	Field	Table S2	SZ-2	Leachate	4 years	NA	NA	Methanocorpusculum	NA	Methanocorpusculaceae
Literature	L. Song, *et al.* Appl. Microbiol. Biotechnol. **99**, 14, 6125-6137 (2015)	2015	Yes	16S	Mothur v.131.2 and Silver 111	Field	Table S2	SZ-2	Leachate	4 years	NA	NA	Methanoculleus	NA	Methanocullaceae
Literature	L. Song, *et al.* Appl. Microbiol. Biotechnol. **99**, 14, 6125-6137 (2015)	2015	Yes	16S	Mothur v.131.2 and Silver 111	Field	Table S2	SZ-2	Leachate	4 years	NA	NA	Methanolinea	NA	Methanoregulaceae
Literature	L. Song, *et al.* Appl. Microbiol. Biotechnol. **99**, 14, 6125-6137 (2015)	2015	Yes	16S	Mothur v.131.2 and Silver 111	Field	Table S2	SZ-2	Leachate	4 years	NA	NA	Methanomassiliicoccus	NA	Methanomassiliicoccaceae
Literature	L. Song, *et al.* Appl. Microbiol. Biotechnol. **99**, 14, 6125-6137 (2015)	2015	Yes	16S	Mothur v.131.2 and Silver 111	Field	Table S2	SZ-2	Leachate	4 years	NA	NA	Methanoregula	NA	Methanoregulaceae
Literature	L. Song, *et al.* Appl. Microbiol. Biotechnol. **99**, 14, 6125-6137 (2015)	2015	Yes	16S	Mothur v.131.2 and Silver 111	Field	Table S2	SZ-2	Leachate	4 years	NA	NA	Methanosaeta	NA	Methanotrichaceae
Literature	L. Song, *et al.* Appl. Microbiol. Biotechnol. **99**, 14, 6125-6137 (2015)	2015	Yes	16S	Mothur v.131.2 and Silver 111	Field	Table S2	SZ-2	Leachate	4 years	NA	NA	Methanosarcina	NA	Methanosarcinaceae
Literature	L. Song, *et al.* Appl. Microbiol. Biotechnol. **99**, 14, 6125-6137 (2015)	2015	Yes	16S	Mothur v.131.2 and Silver 111	Field	Table S2	SZ-2	Leachate	4 years	NA	NA	Methanospirillum	NA	Methanospirillaceae
Literature	L. Song, *et al.* Appl. Microbiol. Biotechnol. **99**, 14, 6125-6137 (2015)	2015	Yes	16S	Mothur v.131.2 and Silver 111	Field	Table S2	SZ-2	Leachate	4 years	NA	NA	Methanothermobacter	NA	Methanothermobacteriaceae
Literature	L. Song, *et al.* Appl. Microbiol. Biotechnol. **99**, 14, 6125-6137 (2015)	2015	Yes	16S	Mothur v.131.2 and Silver 111	Field	Table S2	SZ-2	Leachate	4 years	NA	Methanobacteriaceae	NA	NA	Methanobacteriaceae
Literature	L. Song, *et al.* Appl. Microbiol. Biotechnol. **99**, 14, 6125-6137 (2015)	2015	Yes	16S	Mothur v.131.2 and Silver 111	Field	Table S2	SZ-3	Leachate	4 years	NA	NA	Methanimicrococcus	NA	Methanosarcinaceae
Literature	L. Song, *et al.* Appl. Microbiol. Biotechnol. **99**, 14, 6125-6137 (2015)	2015	Yes	16S	Mothur v.131.2 and Silver 111	Field	Table S2	SZ-3	Leachate	4 years	NA	NA	Methanobacterium	NA	Methanobacteriaceae
Literature	L. Song, *et al.* Appl. Microbiol. Biotechnol. **99**, 14, 6125-6137 (2015)	2015	Yes	16S	Mothur v.131.2 and Silver 111	Field	Table S2	SZ-3	Leachate	4 years	NA	NA	Methanobrevibacter	NA	Methanobacteriaceae
Literature	L. Song, *et al.* Appl. Microbiol. Biotechnol. **99**, 14, 6125-6137 (2015)	2015	Yes	16S	Mothur v.131.2 and Silver 111	Field	Table S2	SZ-3	Leachate	4 years	NA	NA	Methanocalculus	NA	Methanocorpusculaceae
Literature	L. Song, *et al.* Appl. Microbiol. Biotechnol. **99**, 14, 6125-6137 (2015)	2015	Yes	16S	Mothur v.131.2 and Silver 111	Field	Table S2	SZ-3	Leachate	4 years	NA	NA	Methanocorpusculum	NA	Methanocorpusculaceae
Literature	L. Song, *et al.* Appl. Microbiol. Biotechnol. **99**, 14, 6125-6137 (2015)	2015	Yes	16S	Mothur v.131.2 and Silver 111	Field	Table S2	SZ-3	Leachate	4 years	NA	NA	Methanoculleus	NA	Methanocullaceae
Literature	L. Song, *et al.* Appl. Microbiol. Biotechnol. **99**, 14, 6125-6137 (2015)	2015	Yes	16S	Mothur v.131.2 and Silver 111	Field	Table S2	SZ-3	Leachate	4 years	NA	NA	Methanofollis	NA	Methanofollaceae
Literature	L. Song, *et al.* Appl. Microbiol. Biotechnol. **99**, 14, 6125-6137 (2015)	2015	Yes	16S	Mothur v.131.2 and Silver 111	Field	Table S2	SZ-3	Leachate	4 years	NA	NA	Methanolinea	NA	Methanoregulaceae
Literature	L. Song, *et al.* Appl. Microbiol. Biotechnol. **99**, 14, 6125-6137 (2015)	2015	Yes	16S	Mothur v.131.2 and Silver 111	Field	Table S2	SZ-3	Leachate	4 years	NA	NA	Methanomassiliicoccus	NA	Methanomassiliicoccaceae
Literature	L. Song, *et al.* Appl. Microbiol. Biotechnol. **99**, 14, 6125-6137 (2015)	2015	Yes	16S	Mothur v.131.2 and Silver 111	Field	Table S2	SZ-3	Leachate	4 years	NA	NA	Methanoplanus	NA	Methanomicrobiaceae
Literature	L. Song, *et al.* Appl. Microbiol. Biotechnol. **99**, 14, 6125-6137 (2015)	2015	Yes	16S	Mothur v.131.2 and Silver 111	Field	Table S2	SZ-3	Leachate	4 years	NA	NA	Methanoregula	NA	Methanoregulaceae
Literature	L. Song, *et al.* Appl. Microbiol. Biotechnol. **99**, 14, 6125-6137 (2015)	2015	Yes	16S	Mothur v.131.2 and Silver 111	Field	Table S2	SZ-3	Leachate	4 years	NA	NA	Methanosaeta	NA	Methanotrichaceae
Literature	L. Song, *et al.* Appl. Microbiol. Biotechnol. **99**, 14, 6125-6137 (2015)	2015	Yes	16S	Mothur v.131.2 and Silver 111	Field	Table S2	SZ-3	Leachate	4 years	NA	NA	Methanosarcina	NA	Methanosarcinaceae
Literature	L. Song, *et al.* Appl. Microbiol. Biotechnol. **99**, 14, 6125-6137 (2015)	2015	Yes	16S	Mothur v.131.2 and Silver 111	Field	Table S2	SZ-3	Leachate	4 years	NA	NA	Methanosphaerula	NA	Methanosphaerulaceae
Literature	L. Song, *et al.* Appl. Microbiol. Biotechnol. **99**, 14, 6125-6137 (2015)	2015	Yes	16S	Mothur v.131.2 and Silver 111	Field	Table S2	SZ-3	Leachate	4 years	NA	NA	Methanospirillum	NA	Methanospirillaceae
Literature	L. Song, *et al.* Appl. Microbiol. Biotechnol. **99**, 14, 6125-6137 (2015)	2015	Yes	16S	Mothur v.131.2 and Silver 111	Field	Table S2	SZ-3	Leachate	4 years	NA	NA	Methanothermobacter	NA	Methanothermobacteriaceae
Literature	L. Song, *et al.* Appl. Microbiol. Biotechnol. **99**, 14, 6125-6137 (2015)	2015	Yes	16S	Mothur v.131.2 and Silver 111	Field	Table S2	SZ-3	Leachate	4 years	NA	Methanomicrobiaceae	NA	NA	Methanomicrobiaceae
Literature	L. Song, *et al.* Appl. Microbiol. Biotechnol. **99**, 14, 6125-6137 (2015)	2015	Yes	16S	Mothur v.131.2 and Silver 111	Field	Table S2	SZ-4	Leachate	10 years	NA	NA	Methanobacterium	NA	Methanobacteriaceae
Literature	L. Song, *et al.* Appl. Microbiol. Biotechnol. **99**, 14, 6125-6137 (2015)	2015	Yes	16S	Mothur v.131.2 and Silver 111	Field	Table S2	SZ-4	Leachate	10 years	NA	NA	Methanocorpusculum	NA	Methanocorpusculaceae
Literature	L. Song, *et al.* Appl. Microbiol. Biotechnol. **99**, 14, 6125-6137 (2015)	2015	Yes	16S	Mothur v.131.2 and Silver 111	Field	Table S2	SZ-4	Leachate	10 years	NA	NA	Methanoculleus	NA	Methanocullaceae
Literature	L. Song, *et al.* Appl. Microbiol. Biotechnol. **99**, 14, 6125-6137 (2015)	2015	Yes	16S	Mothur v.131.2 and Silver 111	Field	Table S2	SZ-4	Leachate	10 years	NA	NA	Methanomassiliicoccus	NA	Methanomassiliicoccaceae
Literature	L. Song, *et al.* Appl. Microbiol. Biotechnol. **99**, 14, 6125-6137 (2015)	2015	Yes	16S	Mothur v.131.2 and Silver 111	Field	Table S2	SZ-4	Leachate	10 years	NA	NA	Methanosaeta	NA	Methanotrichaceae
Literature	L. Song, *et al.* Appl. Microbiol. Biotechnol. **99**, 14, 6125-6137 (2015)	2015	Yes	16S	Mothur v.131.2 and Silver 111	Field	Table S2	SZ-4	Leachate	10 years	NA	NA	Methanosarcina	NA	Methanosarcinaceae
Literature	L. Song, *et al.* Appl. Microbiol. Biotechnol. **99**, 14, 6125-6137 (2015)	2015	Yes	16S	Mothur v.131.2 and Silver 111	Field	Table S2	SZ-4	Leachate	10 years	NA	NA	Methanospirillum	NA	Methanospirillaceae
Literature	L. Song, *et al.* Appl. Microbiol. Biotechnol. **99**, 14, 6125-6137 (2015)	2015	Yes	16S	Mothur v.131.2 and Silver 111	Field	Table S2	SZ-4	Leachate	10 years	NA	NA	Methanothermobacter	NA	Methanothermobacteriaceae
Literature	L. Song, *et al.* Appl. Microbiol. Biotechnol. **99**, 14, 6125-6137 (2015)	2015	Yes	16S	Mothur v.131.2 and Silver 111	Field	Table S2	SZ-5	Leachate	8 years	NA	NA	Methanobacterium	NA	Methanobacteriaceae
Literature	L. Song, *et al.* Appl. Microbiol. Biotechnol. **99**, 14, 6125-6137 (2015)	2015	Yes	16S	Mothur v.131.2 and Silver 111	Field	Table S2	SZ-5	Leachate	8 years	NA	NA	Methanobrevibacter	NA	Methanobacteriaceae
Literature	L. Song, *et al.* Appl. Microbiol. Biotechnol. **99**, 14, 6125-6137 (2015)	2015	Yes	16S	Mothur v.131.2 and Silver 111	Field	Table S2	SZ-5	Leachate	8 years	NA	NA	Methanocella	NA	Methanocellaceae
Literature	L. Song, *et al.* Appl. Microbiol. Biotechnol. **99**, 14, 6125-6137 (2015)	2015	Yes	16S	Mothur v.131.2 and Silver 111	Field	Table S2	SZ-5	Leachate	8 years	NA	NA	Methanocorpusculum	NA	Methanocorpusculaceae
Literature	L. Song, *et al.* Appl. Microbiol. Biotechnol. **99**, 14, 6125-6137 (2015)	2015	Yes	16S	Mothur v.131.2 and Silver 111	Field	Table S2	SZ-5	Leachate	8 years	NA	NA	Methanoculleus	NA	Methanocullaceae
Literature	L. Song, *et al.* Appl. Microbiol. Biotechnol. **99**, 14, 6125-6137 (2015)	2015	Yes	16S	Mothur v.131.2 and Silver 111	Field	Table S2	SZ-5	Leachate	8 years	NA	NA	Methanofollis	NA	Methanofollaceae
Literature	L. Song, *et al.* Appl. Microbiol. Biotechnol. **99**, 14, 6125-6137 (2015)	2015	Yes	16S	Mothur v.131.2 and Silver 111	Field	Table S2	SZ-5	Leachate	8 years	NA	NA	Methanolinea	NA	Methanoregulaceae
Literature	L. Song, *et al.* Appl. Microbiol. Biotechnol. **99**, 14, 6125-6137 (2015)	2015	Yes	16S	Mothur v.131.2 and Silver 111	Field	Table S2	SZ-5	Leachate	8 years	NA	NA	Methanomassiliicoccus	NA	Methanomassiliicoccaceae
Literature	L. Song, *et al.* Appl. Microbiol. Biotechnol. **99**, 14, 6125-6137 (2015)	2015	Yes	16S	Mothur v.131.2 and Silver 111	Field	Table S2	SZ-5	Leachate	8 years	NA	NA	Methanoregula	NA	Methanoregulaceae
Literature	L. Song, *et al.* Appl. Microbiol. Biotechnol. **99**, 14, 6125-6137 (2015)	2015	Yes	16S	Mothur v.131.2 and Silver 111	Field	Table S2	SZ-5	Leachate	8 years	NA	NA	Methanosaeta	NA	Methanotrichaceae
Literature	L. Song, *et al.* Appl. Microbiol. Biotechnol. **99**, 14, 6125-6137 (2015)	2015	Yes	16S	Mothur v.131.2 and Silver 111	Field	Table S2	SZ-5	Leachate	8 years	NA	NA	Methanosarcina	NA	Methanosarcinaceae
Literature	L. Song, *et al.* Appl. Microbiol. Biotechnol. **99**, 14, 6125-6137 (2015)	2015	Yes	16S	Mothur v.131.2 and Silver 111	Field	Table S2	SZ-5	Leachate	8 years	NA	NA	Methanospirillum	NA	Methanospirillaceae
Literature	L. Song, *et al.* Appl. Microbiol. Biotechnol. **99**, 14, 6125-6137 (2015)	2015	Yes	16S	Mothur v.131.2 and Silver 111	Field	Table S2	SZ-5	Leachate	8 years	NA	NA	Methanothermobacter	NA	Methanothermobacteriaceae
Literature	L. Song, *et al.* Appl. Microbiol. Biotechnol. **99**, 14, 6125-6137 (2015)	2015	Yes	16S	Mothur v.131.2 and Silver 111	Field	Table S2	SZ-5	Leachate	8 years	NA	Methanobacteriaceae	NA	NA	Methanobacteriaceae
Literature	L. Song, *et al.* Appl. Microbiol. Biotechnol. **99**, 14, 6125-6137 (2015)	2015	Yes	16S	Mothur v.131.2 and Silver 111	Field	Table S2	SZ-5	Leachate	8 years	NA	Methanomicrobiaceae	NA	NA	Methanomicrobiaceae
Literature	L. Song, *et al.* Appl. Microbiol. Biotechnol. **99**, 14, 6125-6137 (2015)	2015	Yes	16S	Mothur v.131.2 and Silver 111	Field	Table S2	TY	Leachate	0.5 years	NA	NA	Methanimicrococcus	NA	Methanosarcinaceae
Literature	L. Song, *et al.* Appl. Microbiol. Biotechnol. **99**, 14, 6125-6137 (2015)	2015	Yes	16S	Mothur v.131.2 and Silver 111	Field	Table S2	TY	Leachate	0.5 years	NA	NA	Methanobacterium	NA	Methanobacteriaceae
Literature	L. Song, *et al.* Appl. Microbiol. Biotechnol. **99**, 14, 6125-6137 (2015)	2015	Yes	16S	Mothur v.131.2 and Silver 111	Field	Table S2	TY	Leachate	0.5 years	NA	NA	Methanobrevibacter	NA	Methanobacteriaceae
Literature	L. Song, *et al.* Appl. Microbiol. Biotechnol. **99**, 14, 6125-6137 (2015)	2015	Yes	16S	Mothur v.131.2 and Silver 111	Field	Table S2	TY	Leachate	0.5 years	NA	NA	Methanocalculus	NA	Methanocorpusculaceae
Literature	L. Song, *et al.* Appl. Microbiol. Biotechnol. **99**, 14, 6125-6137 (2015)	2015	Yes	16S	Mothur v.131.2 and Silver 111	Field	Table S2	TY	Leachate	0.5 years	NA	NA	Methanocorpusculum	NA	Methanocorpusculaceae
Literature	L. Song, *et al.* Appl. Microbiol. Biotechnol. **99**, 14, 6125-6137 (2015)	2015	Yes	16S	Mothur v.131.2 and Silver 111	Field	Table S2	TY	Leachate	0.5 years	NA	NA	Methanoculleus	NA	Methanocullaceae
Literature	L. Song, *et al.* Appl. Microbiol. Biotechnol. **99**, 14, 6125-6137 (2015)	2015	Yes	16S	Mothur v.131.2 and Silver 111	Field	Table S2	TY	Leachate	0.5 years	NA	NA	Methanofollis	NA	Methanofollaceae
Literature	L. Song, *et al.* Appl. Microbiol. Biotechnol. **99**, 14, 6125-6137 (2015)	2015	Yes	16S	Mothur v.131.2 and Silver 111	Field	Table S2	TY	Leachate	0.5 years	NA	NA	Methanogenium	NA	Methanomicrobiaceae
Literature	L. Song, *et al.* Appl. Microbiol. Biotechnol. **99**, 14, 6125-6137 (2015)	2015	Yes	16S	Mothur v.131.2 and Silver 111	Field	Table S2	TY	Leachate	0.5 years	NA	NA	Methanolinea	NA	Methanoregulaceae
Literature	L. Song, *et al.* Appl. Microbiol. Biotechnol. **99**, 14, 6125-6137 (2015)	2015	Yes	16S	Mothur v.131.2 and Silver 111	Field	Table S2	TY	Leachate	0.5 years	NA	NA	Methanoplanus	NA	Methanomicrobiaceae
Literature	L. Song, *et al.* Appl. Microbiol. Biotechnol. **99**, 14, 6125-6137 (2015)	2015	Yes	16S	Mothur v.131.2 and Silver 111	Field	Table S2	TY	Leachate	0.5 years	NA	NA	Methanoregula	NA	Methanoregulaceae
Literature	L. Song, *et al.* Appl. Microbiol. Biotechnol. **99**, 14, 6125-6137 (2015)	2015	Yes	16S	Mothur v.131.2 and Silver 111	Field	Table S2	TY	Leachate	0.5 years	NA	NA	Methanosaeta	NA	Methanotrichaceae
Literature	L. Song, *et al.* Appl. Microbiol. Biotechnol. **99**, 14, 6125-6137 (2015)	2015	Yes	16S	Mothur v.131.2 and Silver 111	Field	Table S2	TY	Leachate	0.5 years	NA	NA	Methanosarcina	NA	Methanosarcinaceae
Literature	L. Song, *et al.* Appl. Microbiol. Biotechnol. **99**, 14, 6125-6137 (2015)	2015	Yes	16S	Mothur v.131.2 and Silver 111	Field	Table S2	TY	Leachate	0.5 years	NA	NA	Methanospirillum	NA	Methanospirillaceae
Literature	L. Song, *et al.* Appl. Microbiol. Biotechnol. **99**, 14, 6125-6137 (2015)	2015	Yes	16S	Mothur v.131.2 and Silver 111	Field	Table S2	TY	Leachate	0.5 years	NA	NA	Methanothermobacter	NA	Methanothermobacteriaceae
Literature	L. Song, *et al.* Appl. Microbiol. Biotechnol. **99**, 14, 6125-6137 (2015)	2015	Yes	16S	Mothur v.131.2 and Silver 111	Field	Table S2	TY	Leachate	0.5 years	NA	Methanomicrobiaceae	NA	NA	Methanomicrobiaceae
Literature	L. Song, *et al.* Appl. Microbiol. Biotechnol. **99**, 14, 6125-6137 (2015)	2015	Yes	16S	Mothur v.131.2 and Silver 111	Field	Table S2	TY	Leachate	0.5 years	NA	Methanomicrobiaceae	NA	NA	Methanomicrobiaceae
Literature	L. Song, *et al.* Appl. Microbiol. Biotechnol. **99**, 14, 6125-6137 (2015)	2015	Yes	16S	Mothur v.131.2 and Silver 111	Field	Table S2	XA	Leachate	0.5 years	NA	NA	Methanimicrococcus	NA	Methanosarcinaceae
Literature	L. Song, *et al.* Appl. Microbiol. Biotechnol. **99**, 14, 6125-6137 (2015)	2015	Yes	16S	Mothur v.131.2 and Silver 111	Field	Table S2	XA	Leachate	0.5 years	NA	NA	Methanobacterium	NA	Methanobacteriaceae
Literature	L. Song, *et al.* Appl. Microbiol. Biotechnol. **99**, 14, 6125-6137 (2015)	2015	Yes	16S	Mothur v.131.2 and Silver 111	Field	Table S2	XA	Leachate	0.5 years	NA	NA	Methanobrevibacter	NA	Methanobacteriaceae
Literature	L. Song, *et al.* Appl. Microbiol. Biotechnol. **99**, 14, 6125-6137 (2015)	2015	Yes	16S	Mothur v.131.2 and Silver 111	Field	Table S2	XA	Leachate	0.5 years	NA	NA	Methanocorpusculum	NA	Methanocorpusculaceae
Literature	L. Song, *et al.* Appl. Microbiol. Biotechnol. **99**, 14, 6125-6137 (2015)	2015	Yes	16S	Mothur v.131.2 and Silver 111	Field	Table S2	XA	Leachate	0.5 years	NA	NA	Methanoculleus	NA	Methanocullaceae
Literature	L. Song, *et al.* Appl. Microbiol. Biotechnol. **99**, 14, 6125-6137 (2015)	2015	Yes	16S	Mothur v.131.2 and Silver 111	Field	Table S2	XA	Leachate	0.5 years	NA	NA	Methanofollis	NA	Methanofollaceae
Literature	L. Song, *et al.* Appl. Microbiol. Biotechnol. **99**, 14, 6125-6137 (2015)	2015	Yes	16S	Mothur v.131.2 and Silver 111	Field	Table S2	XA	Leachate	0.5 years	NA	NA	Methanogenium	NA	Methanomicrobiaceae
Literature	L. Song, *et al.* Appl. Microbiol. Biotechnol. **99**, 14, 6125-6137 (2015)	2015	Yes	16S	Mothur v.131.2 and Silver 111	Field	Table S2	XA	Leachate	0.5 years	NA	NA	Methanomassiliicoccus	NA	Methanomassiliicoccaceae
Literature	L. Song, *et al.* Appl. Microbiol. Biotechnol. **99**, 14, 6125-6137 (2015)	2015	Yes	16S	Mothur v.131.2 and Silver 111	Field	Table S2	XA	Leachate	0.5 years	NA	NA	Methanoplanus	NA	Methanomicrobiaceae
Literature	L. Song, *et al.* Appl. Microbiol. Biotechnol. **99**, 14, 6125-6137 (2015)	2015	Yes	16S	Mothur v.131.2 and Silver 111	Field	Table S2	XA	Leachate	0.5 years	NA	NA	Methanoregula	NA	Methanoregulaceae
Literature	L. Song, *et al.* Appl. Microbiol. Biotechnol. **99**, 14, 6125-6137 (2015)	2015	Yes	16S	Mothur v.131.2 and Silver 111	Field	Table S2	XA	Leachate	0.5 years	NA	NA	Methanosaeta	NA	Methanotrichaceae
Literature	L. Song, *et al.* Appl. Microbiol. Biotechnol. **99**, 14, 6125-6137 (2015)	2015	Yes	16S	Mothur v.131.2 and Silver 111	Field	Table S2	XA	Leachate	0.5 years	NA	NA	Methanosarcina	NA	Methanosarcinaceae
Literature	L. Song, *et al.* Appl. Microbiol. Biotechnol. **99**, 14, 6125-6137 (2015)	2015	Yes	16S	Mothur v.131.2 and Silver 111	Field	Table S2	XA	Leachate	0.5 years	NA	NA	Methanospirillum	NA	Methanospirillaceae
Literature	L. Song, *et al.* Appl. Microbiol. Biotechnol. **99**, 14, 6125-6137 (2015)	2015	Yes	16S	Mothur v.131.2 and Silver 111	Field	Table S2	XA	Leachate	0.5 years	NA	NA	Methanothermobacter	NA	Methanothermobacteriaceae
Literature	L. Song, *et al.* Appl. Microbiol. Biotechnol. **99**, 14, 6125-6137 (2015)	2015	Yes	16S	Mothur v.131.2 and Silver 111	Field	Table S2	XA	Leachate	0.5 years	NA	Methanomicrobiaceae	NA	NA	Methanomicrobiaceae
Literature	L. Song, *et al.* Appl. Microbiol. Biotechnol. **99**, 14, 6125-6137 (2015)	2015	Yes	16S	Mothur v.131.2 and Silver 111	Field	Table S2	TS	Leachate	0.5 years	NA	NA	Methanimicrococcus	NA	Methanosarcinaceae
Literature	L. Song, *et al.* Appl. Microbiol. Biotechnol. **99**, 14, 6125-6137 (2015)	2015	Yes	16S	Mothur v.131.2 and Silver 111	Field	Table S2	TS	Leachate	0.5 years	NA	NA	Methanobrevibacter	NA	Methanobacteriaceae
Literature	L. Song, *et al.* Appl. Microbiol. Biotechnol. **99**, 14, 6125-6137 (2015)	2015	Yes	16S	Mothur v.131.2 and Silver 111	Field	Table S2	TS	Leachate	0.5 years	NA	NA	Methanocorpusculum	NA	Methanocorpusculaceae
Literature	L. Song, *et al.* Appl. Microbiol. Biotechnol. **99**, 14, 6125-6137 (2015)	2015	Yes	16S	Mothur v.131.2 and Silver 111	Field	Table S2	TS	Leachate	0.5 years	NA	NA	Methanoculleus	NA	Methanocullaceae
Literature	L. Song, *et al.* Appl. Microbiol. Biotechnol. **99**, 14, 6125-6137 (2015)	2015	Yes	16S	Mothur v.131.2 and Silver 111	Field	Table S2	TS	Leachate	0.5 years	NA	NA	Methanofollis	NA	Methanofollaceae
Literature	L. Song, *et al.* Appl. Microbiol. Biotechnol. **99**, 14, 6125-6137 (2015)	2015	Yes	16S	Mothur v.131.2 and Silver 111	Field	Table S2	TS	Leachate	0.5 years	NA	NA	Methanogenium	NA	Methanomicrobiaceae
Literature	L. Song, *et al.* Appl. Microbiol. Biotechnol. **99**, 14, 6125-6137 (2015)	2015	Yes	16S	Mothur v.131.2 and Silver 111	Field	Table S2	TS	Leachate	0.5 years	NA	NA	Methanomassiliicoccus	NA	Methanomassiliicoccaceae
Literature	L. Song, *et al.* Appl. Microbiol. Biotechnol. **99**, 14, 6125-6137 (2015)	2015	Yes	16S	Mothur v.131.2 and Silver 111	Field	Table S2	TS	Leachate	0.5 years	NA	NA	Methanoplanus	NA	Methanomicrobiaceae
Literature	L. Song, *et al.* Appl. Microbiol. Biotechnol. **99**, 14, 6125-6137 (2015)	2015	Yes	16S	Mothur v.131.2 and Silver 111	Field	Table S2	TS	Leachate	0.5 years	NA	NA	Methanosarcina	NA	Methanosarcinaceae
Literature	L. Song, *et al.* Appl. Microbiol. Biotechnol. **99**, 14, 6125-6137 (2015)	2015	Yes	16S	Mothur v.131.2 and Silver 111	Field	Table S2	TS	Leachate	0.5 years	NA	NA	Methanospirillum	NA	Methanospirillaceae
Literature	L. Song, *et al.* Appl. Microbiol. Biotechnol. **99**, 14, 6125-6137 (2015)	2015	Yes	16S	Mothur v.131.2 and Silver 111	Field	Table S2	TS	Leachate	0.5 years	NA	NA	Methanothermobacter	NA	Methanothermobacteriaceae
Literature	L. Song, *et al.* Appl. Microbiol. Biotechnol. **99**, 14, 6125-6137 (2015)	2015	Yes	16S	Mothur v.131.2 and Silver 111	Field	Table S2	SH-1	Leachate	0.4 years	NA	NA	Methanimicrococcus	NA	Methanosarcinaceae
Literature	L. Song, *et al.* Appl. Microbiol. Biotechnol. **99**, 14, 6125-6137 (2015)	2015	Yes	16S	Mothur v.131.2 and Silver 111	Field	Table S2	SH-1	Leachate	0.4 years	NA	NA	Methanobacterium	NA	Methanobacteriaceae
Literature	L. Song, *et al.* Appl. Microbiol. Biotechnol. **99**, 14, 6125-6137 (2015)	2015	Yes	16S	Mothur v.131.2 and Silver 111	Field	Table S2	SH-1	Leachate	0.4 years	NA	NA	Methanobrevibacter	NA	Methanobacteriaceae
Literature	L. Song, *et al.* Appl. Microbiol. Biotechnol. **99**, 14, 6125-6137 (2015)	2015	Yes	16S	Mothur v.131.2 and Silver 111	Field	Table S2	SH-1	Leachate	0.4 years	NA	NA	Methanocalculus	NA	Methanocorpusculaceae
Literature	L. Song, *et al.* Appl. Microbiol. Biotechnol. **99**, 14, 6125-6137 (2015)	2015	Yes	16S	Mothur v.131.2 and Silver 111	Field	Table S2	SH-1	Leachate	0.4 years	NA	NA	Methanocorpusculum	NA	Methanocorpusculaceae
Literature	L. Song, *et al.* Appl. Microbiol. Biotechnol. **99**, 14, 6125-6137 (2015)	2015	Yes	16S	Mothur v.131.2 and Silver 111	Field	Table S2	SH-1	Leachate	0.4 years	NA	NA	Methanoculleus	NA	Methanocullaceae
Literature	L. Song, *et al.* Appl. Microbiol. Biotechnol. **99**, 14, 6125-6137 (2015)	2015	Yes	16S	Mothur v.131.2 and Silver 111	Field	Table S2	SH-1	Leachate	0.4 years	NA	NA	Methanofollis	NA	Methanofollaceae
Literature	L. Song, *et al.* Appl. Microbiol. Biotechnol. **99**, 14, 6125-6137 (2015)	2015	Yes	16S	Mothur v.131.2 and Silver 111	Field	Table S2	SH-1	Leachate	0.4 years	NA	NA	Methanolinea	NA	Methanoregulaceae
Literature	L. Song, *et al.* Appl. Microbiol. Biotechnol. **99**, 14, 6125-6137 (2015)	2015	Yes	16S	Mothur v.131.2 and Silver 111	Field	Table S2	SH-1	Leachate	0.4 years	NA	NA	Methanomassiliicoccus	NA	Methanomassiliicoccaceae
Literature	L. Song, *et al.* Appl. Microbiol. Biotechnol. **99**, 14, 6125-6137 (2015)	2015	Yes	16S	Mothur v.131.2 and Silver 111	Field	Table S2	SH-1	Leachate	0.4 years	NA	NA	Methanoregula	NA	Methanoregulaceae
Literature	L. Song, *et al.* Appl. Microbiol. Biotechnol. **99**, 14, 6125-6137 (2015)	2015	Yes	16S	Mothur v.131.2 and Silver 111	Field	Table S2	SH-1	Leachate	0.4 years	NA	NA	Methanosaeta	NA	Methanotrichaceae
Literature	L. Song, *et al.* Appl. Microbiol. Biotechnol. **99**, 14, 6125-6137 (2015)	2015	Yes	16S	Mothur v.131.2 and Silver 111	Field	Table S2	SH-1	Leachate	0.4 years	NA	NA	Methanosarcina	NA	Methanosarcinaceae
Literature	L. Song, *et al.* Appl. Microbiol. Biotechnol. **99**, 14, 6125-6137 (2015)	2015	Yes	16S	Mothur v.131.2 and Silver 111	Field	Table S2	SH-1	Leachate	0.4 years	NA	NA	Methanospirillum	NA	Methanospirillaceae
Literature	L. Song, *et al.* Appl. Microbiol. Biotechnol. **99**, 14, 6125-6137 (2015)	2015	Yes	16S	Mothur v.131.2 and Silver 111	Field	Table S2	SH-1	Leachate	0.4 years	NA	NA	Methanothermobacter	NA	Methanothermobacteriaceae
Literature	L. Song, *et al.* Appl. Microbiol. Biotechnol. **99**, 14, 6125-6137 (2015)	2015	Yes	16S	Mothur v.131.2 and Silver 111	Field	Table S2	SH-2	Leachate	3.0 years	NA	NA	Methanimicrococcus	NA	Methanosarcinaceae
Literature	L. Song, *et al.* Appl. Microbiol. Biotechnol. **99**, 14, 6125-6137 (2015)	2015	Yes	16S	Mothur v.131.2 and Silver 111	Field	Table S2	SH-2	Leachate	3.0 years	NA	NA	Methanobacterium	NA	Methanobacteriaceae
Literature	L. Song, *et al.* Appl. Microbiol. Biotechnol. **99**, 14, 6125-6137 (2015)	2015	Yes	16S	Mothur v.131.2 and Silver 111	Field	Table S2	SH-2	Leachate	3.0 years	NA	NA	Methanobrevibacter	NA	Methanobacteriaceae
Literature	L. Song, *et al.* Appl. Microbiol. Biotechnol. **99**, 14, 6125-6137 (2015)	2015	Yes	16S	Mothur v.131.2 and Silver 111	Field	Table S2	SH-2	Leachate	3.0 years	NA	NA	Methanocalculus	NA	Methanocorpusculaceae
Literature	L. Song, *et al.* Appl. Microbiol. Biotechnol. **99**, 14, 6125-6137 (2015)	2015	Yes	16S	Mothur v.131.2 and Silver 111	Field	Table S2	SH-2	Leachate	3.0 years	NA	NA	Methanocaldococcus	NA	Methanocaldococcaceae
Literature	L. Song, *et al.* Appl. Microbiol. Biotechnol. **99**, 14, 6125-6137 (2015)	2015	Yes	16S	Mothur v.131.2 and Silver 111	Field	Table S2	SH-2	Leachate	3.0 years	NA	NA	Methanocella	NA	Methanocellaceae
Literature	L. Song, *et al.* Appl. Microbiol. Biotechnol. **99**, 14, 6125-6137 (2015)	2015	Yes	16S	Mothur v.131.2 and Silver 111	Field	Table S2	SH-2	Leachate	3.0 years	NA	NA	Methanocorpusculum	NA	Methanocorpusculaceae
Literature	L. Song, *et al.* Appl. Microbiol. Biotechnol. **99**, 14, 6125-6137 (2015)	2015	Yes	16S	Mothur v.131.2 and Silver 111	Field	Table S2	SH-2	Leachate	3.0 years	NA	NA	Methanoculleus	NA	Methanocullaceae
Literature	L. Song, *et al.* Appl. Microbiol. Biotechnol. **99**, 14, 6125-6137 (2015)	2015	Yes	16S	Mothur v.131.2 and Silver 111	Field	Table S2	SH-2	Leachate	3.0 years	NA	NA	Methanofollis	NA	Methanofollaceae
Literature	L. Song, *et al.* Appl. Microbiol. Biotechnol. **99**, 14, 6125-6137 (2015)	2015	Yes	16S	Mothur v.131.2 and Silver 111	Field	Table S2	SH-2	Leachate	3.0 years	NA	NA	Methanogenium	NA	Methanomicrobiaceae
Literature	L. Song, *et al.* Appl. Microbiol. Biotechnol. **99**, 14, 6125-6137 (2015)	2015	Yes	16S	Mothur v.131.2 and Silver 111	Field	Table S2	SH-2	Leachate	3.0 years	NA	NA	Methanolinea	NA	Methanoregulaceae
Literature	L. Song, *et al.* Appl. Microbiol. Biotechnol. **99**, 14, 6125-6137 (2015)	2015	Yes	16S	Mothur v.131.2 and Silver 111	Field	Table S2	SH-2	Leachate	3.0 years	NA	NA	Methanomassiliicoccus	NA	Methanomassiliicoccaceae
Literature	L. Song, *et al.* Appl. Microbiol. Biotechnol. **99**, 14, 6125-6137 (2015)	2015	Yes	16S	Mothur v.131.2 and Silver 111	Field	Table S2	SH-2	Leachate	3.0 years	NA	NA	Methanoplanus	NA	Methanomicrobiaceae
Literature	L. Song, *et al.* Appl. Microbiol. Biotechnol. **99**, 14, 6125-6137 (2015)	2015	Yes	16S	Mothur v.131.2 and Silver 111	Field	Table S2	SH-2	Leachate	3.0 years	NA	NA	Methanoregula	NA	Methanoregulaceae
Literature	L. Song, *et al.* Appl. Microbiol. Biotechnol. **99**, 14, 6125-6137 (2015)	2015	Yes	16S	Mothur v.131.2 and Silver 111	Field	Table S2	SH-2	Leachate	3.0 years	NA	NA	Methanosaeta	NA	Methanotrichaceae
Literature	L. Song, *et al.* Appl. Microbiol. Biotechnol. **99**, 14, 6125-6137 (2015)	2015	Yes	16S	Mothur v.131.2 and Silver 111	Field	Table S2	SH-2	Leachate	3.0 years	NA	NA	Methanosarcina	NA	Methanosarcinaceae
Literature	L. Song, *et al.* Appl. Microbiol. Biotechnol. **99**, 14, 6125-6137 (2015)	2015	Yes	16S	Mothur v.131.2 and Silver 111	Field	Table S2	SH-2	Leachate	3.0 years	NA	NA	Methanospirillum	NA	Methanospirillaceae
Literature	L. Song, *et al.* Appl. Microbiol. Biotechnol. **99**, 14, 6125-6137 (2015)	2015	Yes	16S	Mothur v.131.2 and Silver 111	Field	Table S2	SH-2	Leachate	3.0 years	NA	NA	Methanothermobacter	NA	Methanothermobacteriaceae
Literature	L. Song, *et al.* Appl. Microbiol. Biotechnol. **99**, 14, 6125-6137 (2015)	2015	Yes	16S	Mothur v.131.2 and Silver 111	Field	Table S2	SH-2	Leachate	3.0 years	NA	Methanomicrobiaceae	NA	NA	Methanomicrobiaceae
Literature	L. Song, *et al.* Appl. Microbiol. Biotechnol. **99**, 14, 6125-6137 (2015)	2015	Yes	16S	Mothur v.131.2 and Silver 111	Field	Table S2	SH-2	Leachate	3.0 years	NA	Methanobacteriaceae	NA	NA	Methanobacteriaceae
Literature	L. Song, *et al.* Appl. Microbiol. Biotechnol. **99**, 14, 6125-6137 (2015)	2015	Yes	16S	Mothur v.131.2 and Silver 111	Field	Table S2	YC	Leachate	0.2 years	NA	NA	Methanobacterium	NA	Methanobacteriaceae
Literature	L. Song, *et al.* Appl. Microbiol. Biotechnol. **99**, 14, 6125-6137 (2015)	2015	Yes	16S	Mothur v.131.2 and Silver 111	Field	Table S2	YC	Leachate	0.2 years	NA	NA	Methanobrevibacter	NA	Methanobacteriaceae
Literature	L. Song, *et al.* Appl. Microbiol. Biotechnol. **99**, 14, 6125-6137 (2015)	2015	Yes	16S	Mothur v.131.2 and Silver 111	Field	Table S2	YC	Leachate	0.2 years	NA	NA	Methanocalculus	NA	Methanocorpusculaceae
Literature	L. Song, *et al.* Appl. Microbiol. Biotechnol. **99**, 14, 6125-6137 (2015)	2015	Yes	16S	Mothur v.131.2 and Silver 111	Field	Table S2	YC	Leachate	0.2 years	NA	NA	Methanocorpusculum	NA	Methanocorpusculaceae
Literature	L. Song, *et al.* Appl. Microbiol. Biotechnol. **99**, 14, 6125-6137 (2015)	2015	Yes	16S	Mothur v.131.2 and Silver 111	Field	Table S2	YC	Leachate	0.2 years	NA	NA	Methanoculleus	NA	Methanocullaceae
Literature	L. Song, *et al.* Appl. Microbiol. Biotechnol. **99**, 14, 6125-6137 (2015)	2015	Yes	16S	Mothur v.131.2 and Silver 111	Field	Table S2	YC	Leachate	0.2 years	NA	NA	Methanofollis	NA	Methanofollaceae
Literature	L. Song, *et al.* Appl. Microbiol. Biotechnol. **99**, 14, 6125-6137 (2015)	2015	Yes	16S	Mothur v.131.2 and Silver 111	Field	Table S2	YC	Leachate	0.2 years	NA	NA	Methanolinea	NA	Methanoregulaceae
Literature	L. Song, *et al.* Appl. Microbiol. Biotechnol. **99**, 14, 6125-6137 (2015)	2015	Yes	16S	Mothur v.131.2 and Silver 111	Field	Table S2	YC	Leachate	0.2 years	NA	NA	Methanomassiliicoccus	NA	Methanomassiliicoccaceae
Literature	L. Song, *et al.* Appl. Microbiol. Biotechnol. **99**, 14, 6125-6137 (2015)	2015	Yes	16S	Mothur v.131.2 and Silver 111	Field	Table S2	YC	Leachate	0.2 years	NA	NA	Methanoregula	NA	Methanoregulaceae
Literature	L. Song, *et al.* Appl. Microbiol. Biotechnol. **99**, 14, 6125-6137 (2015)	2015	Yes	16S	Mothur v.131.2 and Silver 111	Field	Table S2	YC	Leachate	0.2 years	NA	NA	Methanosaeta	NA	Methanotrichaceae
Literature	L. Song, *et al.* Appl. Microbiol. Biotechnol. **99**, 14, 6125-6137 (2015)	2015	Yes	16S	Mothur v.131.2 and Silver 111	Field	Table S2	YC	Leachate	0.2 years	NA	NA	Methanosarcina	NA	Methanosarcinaceae
Literature	L. Song, *et al.* Appl. Microbiol. Biotechnol. **99**, 14, 6125-6137 (2015)	2015	Yes	16S	Mothur v.131.2 and Silver 111	Field	Table S2	YC	Leachate	0.2 years	NA	NA	Methanospirillum	NA	Methanospirillaceae
Literature	L. Song, *et al.* Appl. Microbiol. Biotechnol. **99**, 14, 6125-6137 (2015)	2015	Yes	16S	Mothur v.131.2 and Silver 111	Field	Table S2	YC	Leachate	0.2 years	NA	NA	Methanothermobacter	NA	Methanothermobacteriaceae
Literature	L. Song, *et al.* Appl. Microbiol. Biotechnol. **99**, 14, 6125-6137 (2015)	2015	Yes	16S	Mothur v.131.2 and Silver 111	Field	Table S2	YC	Leachate	0.2 years	NA	Methanomicrobiaceae	NA	NA	Methanomicrobiaceae
Literature	L. Song, *et al.* Appl. Microbiol. Biotechnol. **99**, 14, 6125-6137 (2015)	2015	Yes	16S	Mothur v.131.2 and Silver 111	Field	Table S2	YC	Leachate	0.2 years	NA	Methanomicrobiaceae	NA	NA	Methanomicrobiaceae
Literature	X. Qu, *et al.* FEMS Microbiol. Ecol. **68**, 2, 236-245 (2009)	2009	Yes	FISH-16S	NA	Lab	Figure 6	NA	Sludge	NA	200 days	Methanosarcinaceae	NA	NA	Methanosarcinaceae
Literature	X. Qu, *et al.* FEMS Microbiol. Ecol. **68**, 2, 236-245 (2009)	2009	Yes	FISH-16S	NA	Lab	Figure 6	NA	Sludge	NA	200 days	Methanosaetaceae	NA	NA	Methanotrichaceae
Literature	Laloui_carpentier_et_al_2006	2006	Yes	16S	ARB	Field	Table 1	One and Two	Leachate	5 to 11 years	NA	Methanosaetaceae	NA	Methanosaeta sp. AJ133791	Methanotrichaceae
Literature	Laloui_carpentier_et_al_2006	2006	Yes	16S	ARB	Field	Table 1	One and Two	Leachate	5 to 11 years	NA	NA	NA	Methanosaeta sp.AJ009514	Methanotrichaceae
Literature	Laloui_carpentier_et_al_2006	2006	Yes	16S	ARB	Field	Table 1	One and Two	Leachate	5 to 11 years	NA	NA	NA	Methanosaeta sp.AJ133791	Methanotrichaceae
Literature	Laloui_carpentier_et_al_2006	2006	Yes	16S	ARB	Field	Table 1	One and Two	Leachate	5 to 11 years	NA	NA	NA	Methanosaeta concilii X51423	Methanotrichaceae
Literature	Laloui_carpentier_et_al_2006	2006	Yes	16S	ARB	Field	Table 1	One and Two	Leachate	5 to 11 years	NA	Methanosarcinaceae	NA	Methanosarcina barkeri AJ002476	Methanosarcinaceae
Literature	Laloui_carpentier_et_al_2006	2006	Yes	16S	ARB	Field	Table 1	One and Two	Leachate	5 to 11 years	NA	NA	NA	Methanosarcina semesiae	Methanosarcinaceae
Literature	Laloui_carpentier_et_al_2006	2006	Yes	16S	ARB	Field	Table 1	One and Two	Leachate	5 to 11 years	NA	NA	NA	Methanosarcina sp. U81777	Methanosarcinaceae
Literature	Laloui_carpentier_et_al_2006	2006	Yes	16S	ARB	Field	Table 1	One and Two	Leachate	5 to 11 years	NA	NA	Methanofollis	Methanofollis liminatans	Methanofollaceae
Literature	Laloui_carpentier_et_al_2006	2006	Yes	16S	ARB	Field	Table 1	One and Two	Leachate	5 to 11 years	NA	NA	Methanoculleus	Methanoculleus palmeoli Y16428	Methanocullaceae
Literature	Laloui_carpentier_et_al_2006	2006	Yes	16S	ARB	Field	Table 1	One and Two	Leachate	5 to 11 years	NA	NA	Methanoculleus	Methanoculleus sp. AJ133793	Methanocullaceae
Literature	Laloui_carpentier_et_al_2006	2006	Yes	16S	ARB	Field	Table 1	One and Two	Leachate	5 to 11 years	NA	NA	NA	Methanomethylovorans hollandica AF120163	Methanosarcinaceae
Literature	Laloui_carpentier_et_al_2006	2006	Yes	16S	ARB	Field	Discussion	One and Two	Leachate	5 to 11 years	NA	NA	Methanospirillum	NA	Methanospirillaceae
Literature	Laloui_carpentier_et_al_2006	2006	Yes	FISH	NA	Lab	Figure 3 + Discussion	Acetatet experiment	Leachate	5 to 11 years	100 days	Methanosarcinacea	NA	NA	Methanosarcinaceae
Literature	Laloui_carpentier_et_al_2006	2006	Yes	FISH	NA	Lab	Figure 3 + Discussion	Hydrogen and formate	Leachate	5 to 11 years	70 days	Methanosarcinacea	NA	NA	Methanosarcinaceae
Literature	Laloui_carpentier_et_al_2006	2006	Yes	FISH	NA	Lab	Figure 3 + Discussion	methanol and methylamine	Leachate	5 to 11 years	100 days	NA	Methanosarcina	NA	Methanosarcinaceae
Literature	S. Wan, *et al.* Diversity-Basel **13**, 6 (2021)	2021	No	Metagenomics	DIAMOND to blast against KEGG	Field	Figure 3b + Results from 3.3	SZ1	Solid waste	NA	NA	NA	Methanofollis	NA	Methanofollaceae
Literature	S. Wan, *et al.* Diversity-Basel **13**, 6 (2021)	2021	No	Metagenomics	DIAMOND to blast against KEGG	Field	Figure 3b + Results from 3.3	SZ2	Solid waste	NA	NA	NA	Methanofollis	NA	Methanofollaceae
Literature	S. Wan, *et al.* Diversity-Basel **13**, 6 (2021)	2021	No	Metagenomics	DIAMOND to blast against KEGG	Field	Figure 3b + Results from 3.3	SZ1	Solid waste	NA	NA	NA	Methanoculleus	NA	Methanocullaceae
Literature	S. Wan, *et al.* Diversity-Basel **13**, 6 (2021)	2021	No	Metagenomics	DIAMOND to blast against KEGG	Field	Figure 3b + Results from 3.3	SZ2	Solid waste	NA	NA	NA	Methanoculleus	NA	Methanocullaceae
Literature	S. Wan, *et al.* Diversity-Basel **13**, 6 (2021)	2021	No	Metagenomics	DIAMOND to blast against KEGG	Field	Figure 3b + Results from 3.3	WH1	Solid waste	NA	NA	NA	Methanoculleus	NA	Methanocullaceae
Literature	S. Wan, *et al.* Diversity-Basel **13**, 6 (2021)	2021	No	Metagenomics	DIAMOND to blast against KEGG	Field	Figure 3b + Results from 3.3	WH2	Solid waste	NA	NA	NA	Methanoculleus	NA	Methanocullaceae
Literature	S. Wan, *et al.* Diversity-Basel **13**, 6 (2021)	2021	No	Metagenomics	DIAMOND to blast against KEGG	Field	Figure 3b + Results from 3.3	WH3	Solid waste	NA	NA	NA	Methanoculleus	NA	Methanocullaceae
Literature	S. Wan, *et al.* Diversity-Basel **13**, 6 (2021)	2021	No	Metagenomics	DIAMOND to blast against KEGG	Field	Figure 3b + Results from 3.3	WH1	Solid waste	NA	NA	NA	Methanofollis	NA	Methanofollaceae
Literature	S. Wan, *et al.* Diversity-Basel **13**, 6 (2021)	2021	No	Metagenomics	DIAMOND to blast against KEGG	Field	Figure 3b + Results from 3.3	WH2	Solid waste	NA	NA	NA	Methanofollis	NA	Methanofollaceae
Literature	S. Wan, *et al.* Diversity-Basel **13**, 6 (2021)	2021	No	Metagenomics	DIAMOND to blast against KEGG	Field	Figure 3b + Results from 3.3	WH3	Solid waste	NA	NA	NA	Methanofollis	NA	Methanofollaceae
Literature	S. Yadav, *et al.* Archaea **2015**, 1-9 (2015)	2015	Yes	16S	NCBI BLAST	NA	Figure 1 and Results	MET1 LAND	Soil and Leachate	NA	NA	NA	Methanoculleus	Methanoculleus thermophilus	Methanocullaceae
Literature	S. Yadav, *et al.* Archaea **2015**, 1-9 (2015)	2015	Yes	16S	NCBI BLAST	NA	Figure 1 and Results	MET2 LAND	Soil and Leachate	NA	NA	NA	Methanoculleus	Methanoculleus thermophilus	Methanocullaceae
Literature	S. Yadav, *et al.* Archaea **2015**, 1-9 (2015)	2015	Yes	16S	NCBI BLAST	NA	Figure 1 and Results	MET3 LAND	Soil and Leachate	NA	NA	NA	Methanomethylophilus	Methanomethylophilus alvus Mx1201	Methanomethylophilaceae
Literature	S. Yadav, *et al.* Archaea **2015**, 1-9 (2015)	2015	Yes	16S	NCBI BLAST	NA	Figure 1 and Results	METG1 LAND	Leachate	NA	NA	NA	Methanomassiliicoccus	Methanomassiliicoccus luminyensis	Methanomassiliicoccaceae
Literature	S. Yadav, *et al.* Archaea **2015**, 1-9 (2015)	2015	Yes	qPCR	DSMZ	NA	Table 5	Okhla	Leachate	NA	NA	NA	Methanomicrobium	Methanomicrobium mobile	Methanomicrobiaceae
Literature	S. Yadav, *et al.* Archaea **2015**, 1-9 (2015)	2015	Yes	qPCR	DSMZ	NA	Table 5	Okhla	Leachate	NA	NA	NA	Methanobacterium	Methanobacterium bryantii	Methanobacteriaceae
Literature	S. Yadav, *et al.* Archaea **2015**, 1-9 (2015)	2015	Yes	qPCR	DSMZ	NA	Table 5	Okhla	Leachate	NA	NA	NA	Methanobrevibacter	Methanobrevibacter arboriphilus	Methanobacteriaceae
Literature	S. Yadav, *et al.* Archaea **2015**, 1-9 (2015)	2015	Yes	qPCR	DSMZ	NA	Table 5	Okhla	Leachate	NA	NA	NA	Methanosarcina	Methanosarcina mazei	Methanosarcinaceae
Literature	S. Yadav, *et al.* Archaea **2015**, 1-9 (2015)	2015	Yes	qPCR	DSMZ	NA	Table 5	Bhalswa	Soil and Leachate	NA	NA	NA	Methanomicrobium	Methanomicrobium mobile	Methanomicrobiaceae
Literature	S. Yadav, *et al.* Archaea **2015**, 1-9 (2015)	2015	Yes	qPCR	DSMZ	NA	Table 5	Bhalswa	Soil and Leachate	NA	NA	NA	Methanobacterium	Methanobacterium bryantii	Methanobacteriaceae
Literature	S. Yadav, *et al.* Archaea **2015**, 1-9 (2015)	2015	Yes	qPCR	DSMZ	NA	Table 5	Bhalswa	Soil and Leachate	NA	NA	NA	Methanobrevibacter	Methanobrevibacter arboriphilus	Methanobacteriaceae
Literature	S. Yadav, *et al.* Archaea **2015**, 1-9 (2015)	2015	Yes	qPCR	DSMZ	NA	Table 5	Bhalswa	Soil and Leachate	NA	NA	NA	Methanosarcina	Methanosarcina mazei	Methanosarcinaceae
Literature	B. Stamps, *et al.* Front. Microbiol. **7**, 534 (2016)	2016	No	16S	SILVA 119	Field	Table S7 (file is called table 8)	WY1	Leachate	20 years	NA	Methanosaetaceae	Methanosaeta	NA	Methanotrichaceae
Literature	B. Stamps, *et al.* Front. Microbiol. **7**, 534 (2016)	2016	No	16S	SILVA 119	Field	Table S7 (file is called table 8)	WY1	Leachate	20 years	NA	Methanosaetaceae	Methanosaeta	NA	Methanotrichaceae
Literature	B. Stamps, *et al.* Front. Microbiol. **7**, 534 (2016)	2016	No	16S	SILVA 119	Field	Table S7 (file is called table 8)	WY1	Leachate	20 years	NA	Methanoregulaceae	Methanoregula	NA	Methanoregulaceae
Literature	B. Stamps, *et al.* Front. Microbiol. **7**, 534 (2016)	2016	No	16S	SILVA 119	Field	Table S7 (file is called table 8)	WY1	Leachate	20 years	NA	Methanomicrobiales Incertae Sedis	Methanocalculus	NA	Methanocorpusculaceae
Literature	B. Stamps, *et al.* Front. Microbiol. **7**, 534 (2016)	2016	No	16S	SILVA 119	Field	Table S7 (file is called table 8)	WY1	Leachate	20 years	NA	Methanocorpusculaceae	Methanocorpusculum	NA	Methanocorpusculaceae
Literature	B. Stamps, *et al.* Front. Microbiol. **7**, 534 (2016)	2016	No	16S	SILVA 119	Field	Table S7 (file is called table 8)	WY1	Leachate	20 years	NA	Methanobacteriaceae	Methanothermobacter	NA	Methanothermobacteriaceae
Literature	B. Stamps, *et al.* Front. Microbiol. **7**, 534 (2016)	2016	No	16S	SILVA 119	Field	Table S7 (file is called table 8)	WY1	Leachate	20 years	NA	Methanobacteriaceae	Methanothermobacter	NA	Methanothermobacteriaceae
Literature	B. Stamps, *et al.* Front. Microbiol. **7**, 534 (2016)	2016	No	16S	SILVA 119	Field	Table S7 (file is called table 8)	WY2	Leachate	20 years	NA	Methanosaetaceae	Methanosaeta	NA	Methanotrichaceae
Literature	B. Stamps, *et al.* Front. Microbiol. **7**, 534 (2016)	2016	No	16S	SILVA 119	Field	Table S7 (file is called table 8)	WY2	Leachate	20 years	NA	Methanosaetaceae	Methanosaeta	NA	Methanotrichaceae
Literature	B. Stamps, *et al.* Front. Microbiol. **7**, 534 (2016)	2016	No	16S	SILVA 119	Field	Table S7 (file is called table 8)	WY2	Leachate	20 years	NA	Methanoregulaceae	Methanoregula	NA	Methanoregulaceae
Literature	B. Stamps, *et al.* Front. Microbiol. **7**, 534 (2016)	2016	No	16S	SILVA 119	Field	Table S7 (file is called table 8)	WY2	Leachate	20 years	NA	Methanocorpusculaceae	Methanocorpusculum	NA	Methanocorpusculaceae
Literature	B. Stamps, *et al.* Front. Microbiol. **7**, 534 (2016)	2016	No	16S	SILVA 119	Field	Table S7 (file is called table 8)	WY2	Leachate	20 years	NA	Methanobacteriaceae	Methanothermobacter	NA	Methanothermobacteriaceae
Literature	B. Stamps, *et al.* Front. Microbiol. **7**, 534 (2016)	2016	No	16S	SILVA 119	Field	Table S7 (file is called table 8)	WY2	Leachate	20 years	NA	Methanobacteriaceae	Methanobacterium	NA	Methanobacteriaceae
Literature	B. Stamps, *et al.* Front. Microbiol. **7**, 534 (2016)	2016	No	16S	SILVA 119	Field	Table S7 (file is called table 8)	WY3	Leachate	20 years	NA	Methanosaetaceae	Methanosaeta	NA	Methanotrichaceae
Literature	B. Stamps, *et al.* Front. Microbiol. **7**, 534 (2016)	2016	No	16S	SILVA 119	Field	Table S7 (file is called table 8)	WY3	Leachate	20 years	NA	Methanosaetaceae	Methanosaeta	NA	Methanotrichaceae
Literature	B. Stamps, *et al.* Front. Microbiol. **7**, 534 (2016)	2016	No	16S	SILVA 119	Field	Table S7 (file is called table 8)	WY3	Leachate	20 years	NA	Methanoregulaceae	Methanoregula	NA	Methanoregulaceae
Literature	B. Stamps, *et al.* Front. Microbiol. **7**, 534 (2016)	2016	No	16S	SILVA 119	Field	Table S7 (file is called table 8)	WY3	Leachate	20 years	NA	Methanocorpusculaceae	Methanocorpusculum	NA	Methanocorpusculaceae
Literature	B. Stamps, *et al.* Front. Microbiol. **7**, 534 (2016)	2016	No	16S	SILVA 119	Field	Table S7 (file is called table 8)	WY3	Leachate	20 years	NA	Methanobacteriaceae	Methanothermobacter	NA	Methanothermobacteriaceae
Literature	B. Stamps, *et al.* Front. Microbiol. **7**, 534 (2016)	2016	No	16S	SILVA 119	Field	Table S7 (file is called table 8)	WY3	Leachate	20 years	NA	Methanobacteriaceae	Methanothermobacter	NA	Methanothermobacteriaceae
Literature	B. Stamps, *et al.* Front. Microbiol. **7**, 534 (2016)	2016	No	16S	SILVA 119	Field	Table S7 (file is called table 8)	WY3	Leachate	20 years	NA	Methanobacteriaceae	Methanobrevibacter	NA	Methanobacteriaceae
Literature	B. Stamps, *et al.* Front. Microbiol. **7**, 534 (2016)	2016	No	16S	SILVA 119	Field	Table S7 (file is called table 8)	WY3	Leachate	20 years	NA	Methanobacteriaceae	Methanobacterium	NA	Methanobacteriaceae
Literature	B. Stamps, *et al.* Front. Microbiol. **7**, 534 (2016)	2016	No	16S	SILVA 119	Field	Table S7 (file is called table 8)	MN1	Leachate	20 years	NA	Methanosaetaceae	Methanosaeta	NA	Methanotrichaceae
Literature	B. Stamps, *et al.* Front. Microbiol. **7**, 534 (2016)	2016	No	16S	SILVA 119	Field	Table S7 (file is called table 8)	MN1	Leachate	20 years	NA	Methanosaetaceae	Methanosaeta	NA	Methanotrichaceae
Literature	B. Stamps, *et al.* Front. Microbiol. **7**, 534 (2016)	2016	No	16S	SILVA 119	Field	Table S7 (file is called table 8)	MN1	Leachate	20 years	NA	Methanomicrobiales Incertae Sedis	Methanocalculus	NA	Methanocorpusculaceae
Literature	B. Stamps, *et al.* Front. Microbiol. **7**, 534 (2016)	2016	No	16S	SILVA 119	Field	Table S7 (file is called table 8)	MN1	Leachate	20 years	NA	Methanocorpusculaceae	Methanocorpusculum	NA	Methanocorpusculaceae
Literature	B. Stamps, *et al.* Front. Microbiol. **7**, 534 (2016)	2016	No	16S	SILVA 119	Field	Table S7 (file is called table 8)	MN1	Leachate	20 years	NA	Methanobacteriaceae	Methanothermobacter	NA	Methanothermobacteriaceae
Literature	B. Stamps, *et al.* Front. Microbiol. **7**, 534 (2016)	2016	No	16S	SILVA 119	Field	Table S7 (file is called table 8)	MN1	Leachate	20 years	NA	Methanobacteriaceae	Methanobrevibacter	NA	Methanobacteriaceae
Literature	B. Stamps, *et al.* Front. Microbiol. **7**, 534 (2016)	2016	No	16S	SILVA 119	Field	Table S7 (file is called table 8)	MN1	Leachate	20 years	NA	Methanobacteriaceae	Methanobacterium	NA	Methanobacteriaceae
Literature	B. Stamps, *et al.* Front. Microbiol. **7**, 534 (2016)	2016	No	16S	SILVA 119	Field	Table S7 (file is called table 8)	MN1	Leachate	20 years	NA	Methanobacteriaceae	Methanobacterium	NA	Methanobacteriaceae
Literature	B. Stamps, *et al.* Front. Microbiol. **7**, 534 (2016)	2016	No	16S	SILVA 119	Field	Table S7 (file is called table 8)	MN2	Leachate	20 years	NA	Methanosaetaceae	Methanosaeta	NA	Methanotrichaceae
Literature	B. Stamps, *et al.* Front. Microbiol. **7**, 534 (2016)	2016	No	16S	SILVA 119	Field	Table S7 (file is called table 8)	MN2	Leachate	20 years	NA	Methanomicrobiales Incertae Sedis	Methanocalculus	NA	Methanocorpusculaceae
Literature	B. Stamps, *et al.* Front. Microbiol. **7**, 534 (2016)	2016	No	16S	SILVA 119	Field	Table S7 (file is called table 8)	MN2	Leachate	20 years	NA	Methanocorpusculaceae	Methanocorpusculum	NA	Methanocorpusculaceae
Literature	B. Stamps, *et al.* Front. Microbiol. **7**, 534 (2016)	2016	No	16S	SILVA 119	Field	Table S7 (file is called table 8)	MN2	Leachate	20 years	NA	Methanobacteriaceae	Methanothermobacter	NA	Methanothermobacteriaceae
Literature	B. Stamps, *et al.* Front. Microbiol. **7**, 534 (2016)	2016	No	16S	SILVA 119	Field	Table S7 (file is called table 8)	MN2	Leachate	20 years	NA	Methanobacteriaceae	Methanothermobacter	NA	Methanothermobacteriaceae
Literature	B. Stamps, *et al.* Front. Microbiol. **7**, 534 (2016)	2016	No	16S	SILVA 119	Field	Table S7 (file is called table 8)	MN2	Leachate	20 years	NA	Methanobacteriaceae	Methanobrevibacter	NA	Methanobacteriaceae
Literature	B. Stamps, *et al.* Front. Microbiol. **7**, 534 (2016)	2016	No	16S	SILVA 119	Field	Table S7 (file is called table 8)	MN2	Leachate	20 years	NA	Methanobacteriaceae	Methanobacterium	NA	Methanobacteriaceae
Literature	B. Stamps, *et al.* Front. Microbiol. **7**, 534 (2016)	2016	No	16S	SILVA 119	Field	Table S7 (file is called table 8)	MN3	Leachate	20 years	NA	Methanosaetaceae	Methanosaeta	NA	Methanotrichaceae
Literature	B. Stamps, *et al.* Front. Microbiol. **7**, 534 (2016)	2016	No	16S	SILVA 119	Field	Table S7 (file is called table 8)	MN3	Leachate	20 years	NA	Methanosaetaceae	Methanosaeta	NA	Methanotrichaceae
Literature	B. Stamps, *et al.* Front. Microbiol. **7**, 534 (2016)	2016	No	16S	SILVA 119	Field	Table S7 (file is called table 8)	MN3	Leachate	20 years	NA	Methanocorpusculaceae	Methanocorpusculum	NA	Methanocorpusculaceae
Literature	B. Stamps, *et al.* Front. Microbiol. **7**, 534 (2016)	2016	No	16S	SILVA 119	Field	Table S7 (file is called table 8)	MN3	Leachate	20 years	NA	Methanobacteriaceae	Methanothermobacter	NA	Methanothermobacteriaceae
Literature	B. Stamps, *et al.* Front. Microbiol. **7**, 534 (2016)	2016	No	16S	SILVA 119	Field	Table S7 (file is called table 8)	MN3	Leachate	20 years	NA	Methanobacteriaceae	Methanothermobacter	NA	Methanothermobacteriaceae
Literature	B. Stamps, *et al.* Front. Microbiol. **7**, 534 (2016)	2016	No	16S	SILVA 119	Field	Table S7 (file is called table 8)	MN3	Leachate	20 years	NA	Methanobacteriaceae	Methanobacterium	NA	Methanobacteriaceae
Literature	B. Stamps, *et al.* Front. Microbiol. **7**, 534 (2016)	2016	No	16S	SILVA 119	Field	Table S7 (file is called table 8)	VT1	Leachate	11 to 20 years	NA	Methanosaetaceae	Methanosaeta	NA	Methanotrichaceae
Literature	B. Stamps, *et al.* Front. Microbiol. **7**, 534 (2016)	2016	No	16S	SILVA 119	Field	Table S7 (file is called table 8)	VT1	Leachate	11 to 20 years	NA	Methanosaetaceae	Methanosaeta	NA	Methanotrichaceae
Literature	B. Stamps, *et al.* Front. Microbiol. **7**, 534 (2016)	2016	No	16S	SILVA 119	Field	Table S7 (file is called table 8)	VT1	Leachate	11 to 20 years	NA	Methanocorpusculaceae	Methanocorpusculum	NA	Methanocorpusculaceae
Literature	B. Stamps, *et al.* Front. Microbiol. **7**, 534 (2016)	2016	No	16S	SILVA 119	Field	Table S7 (file is called table 8)	VT1	Leachate	11 to 20 years	NA	Methanobacteriaceae	Methanothermobacter	NA	Methanothermobacteriaceae
Literature	B. Stamps, *et al.* Front. Microbiol. **7**, 534 (2016)	2016	No	16S	SILVA 119	Field	Table S7 (file is called table 8)	VT1	Leachate	11 to 20 years	NA	Methanobacteriaceae	Methanothermobacter	NA	Methanothermobacteriaceae
Literature	B. Stamps, *et al.* Front. Microbiol. **7**, 534 (2016)	2016	No	16S	SILVA 119	Field	Table S7 (file is called table 8)	VT1	Leachate	11 to 20 years	NA	Methanobacteriaceae	Methanobrevibacter	NA	Methanobacteriaceae
Literature	B. Stamps, *et al.* Front. Microbiol. **7**, 534 (2016)	2016	No	16S	SILVA 119	Field	Table S7 (file is called table 8)	VT2	Leachate	11 to 20 years	NA	Methanosaetaceae	Methanosaeta	NA	Methanotrichaceae
Literature	B. Stamps, *et al.* Front. Microbiol. **7**, 534 (2016)	2016	No	16S	SILVA 119	Field	Table S7 (file is called table 8)	VT2	Leachate	11 to 20 years	NA	Methanocorpusculaceae	Methanocorpusculum	NA	Methanocorpusculaceae
Literature	B. Stamps, *et al.* Front. Microbiol. **7**, 534 (2016)	2016	No	16S	SILVA 119	Field	Table S7 (file is called table 8)	VT2	Leachate	11 to 20 years	NA	Methanobacteriaceae	Methanothermobacter	NA	Methanothermobacteriaceae
Literature	B. Stamps, *et al.* Front. Microbiol. **7**, 534 (2016)	2016	No	16S	SILVA 119	Field	Table S7 (file is called table 8)	VT2	Leachate	11 to 20 years	NA	Methanobacteriaceae	Methanothermobacter	NA	Methanothermobacteriaceae
Literature	B. Stamps, *et al.* Front. Microbiol. **7**, 534 (2016)	2016	No	16S	SILVA 119	Field	Table S7 (file is called table 8)	VT2	Leachate	11 to 20 years	NA	Methanobacteriaceae	Methanobacterium	NA	Methanobacteriaceae
Literature	B. Stamps, *et al.* Front. Microbiol. **7**, 534 (2016)	2016	No	16S	SILVA 119	Field	Table S7 (file is called table 8)	VT3	Leachate	11 to 20 years	NA	Methanosaetaceae	Methanosaeta	NA	Methanotrichaceae
Literature	B. Stamps, *et al.* Front. Microbiol. **7**, 534 (2016)	2016	No	16S	SILVA 119	Field	Table S7 (file is called table 8)	VT3	Leachate	11 to 20 years	NA	Methanosaetaceae	Methanosaeta	NA	Methanotrichaceae
Literature	B. Stamps, *et al.* Front. Microbiol. **7**, 534 (2016)	2016	No	16S	SILVA 119	Field	Table S7 (file is called table 8)	VT3	Leachate	11 to 20 years	NA	Methanoregulaceae	Methanoregula	NA	Methanoregulaceae
Literature	B. Stamps, *et al.* Front. Microbiol. **7**, 534 (2016)	2016	No	16S	SILVA 119	Field	Table S7 (file is called table 8)	VT3	Leachate	11 to 20 years	NA	Methanocorpusculaceae	Methanocorpusculum	NA	Methanocorpusculaceae
Literature	B. Stamps, *et al.* Front. Microbiol. **7**, 534 (2016)	2016	No	16S	SILVA 119	Field	Table S7 (file is called table 8)	VT3	Leachate	11 to 20 years	NA	Methanobacteriaceae	Methanothermobacter	NA	Methanothermobacteriaceae
Literature	B. Stamps, *et al.* Front. Microbiol. **7**, 534 (2016)	2016	No	16S	SILVA 119	Field	Table S7 (file is called table 8)	VT3	Leachate	11 to 20 years	NA	Methanobacteriaceae	Methanothermobacter	NA	Methanothermobacteriaceae
Literature	B. Stamps, *et al.* Front. Microbiol. **7**, 534 (2016)	2016	No	16S	SILVA 119	Field	Table S7 (file is called table 8)	VT3	Leachate	11 to 20 years	NA	Methanobacteriaceae	Methanosphaera	NA	Methanobacteriaceae
Literature	B. Stamps, *et al.* Front. Microbiol. **7**, 534 (2016)	2016	No	16S	SILVA 119	Field	Table S7 (file is called table 8)	VT3	Leachate	11 to 20 years	NA	Methanobacteriaceae	Methanobrevibacter	NA	Methanobacteriaceae
Literature	B. Stamps, *et al.* Front. Microbiol. **7**, 534 (2016)	2016	No	16S	SILVA 119	Field	Table S7 (file is called table 8)	VT3	Leachate	11 to 20 years	NA	Methanobacteriaceae	Methanobacterium	NA	Methanobacteriaceae
Literature	B. Stamps, *et al.* Front. Microbiol. **7**, 534 (2016)	2016	No	16S	SILVA 119	Field	Table S7 (file is called table 8)	VT3	Leachate	11 to 20 years	NA	Methanosaetaceae	Methanosaeta	NA	Methanotrichaceae
Literature	B. Stamps, *et al.* Front. Microbiol. **7**, 534 (2016)	2016	No	16S	SILVA 119	Field	Table S7 (file is called table 8)	ME1.2	Leachate	20 years	NA	Methanocorpusculaceae	Methanocorpusculum	NA	Methanocorpusculaceae
Literature	B. Stamps, *et al.* Front. Microbiol. **7**, 534 (2016)	2016	No	16S	SILVA 119	Field	Table S7 (file is called table 8)	ME1.2	Leachate	20 years	NA	Methanobacteriaceae	Methanothermobacter	NA	Methanothermobacteriaceae
Literature	B. Stamps, *et al.* Front. Microbiol. **7**, 534 (2016)	2016	No	16S	SILVA 119	Field	Table S7 (file is called table 8)	ME1.2	Leachate	20 years	NA	Methanobacteriaceae	Methanothermobacter	NA	Methanothermobacteriaceae
Literature	B. Stamps, *et al.* Front. Microbiol. **7**, 534 (2016)	2016	No	16S	SILVA 119	Field	Table S7 (file is called table 8)	ME1.2	Leachate	20 years	NA	Methanobacteriaceae	Methanobacterium	NA	Methanobacteriaceae
Literature	B. Stamps, *et al.* Front. Microbiol. **7**, 534 (2016)	2016	No	16S	SILVA 119	Field	Table S7 (file is called table 8)	ME1.2	Leachate	20 years	NA	Methanobacteriaceae	Methanobacterium	NA	Methanobacteriaceae
Literature	B. Stamps, *et al.* Front. Microbiol. **7**, 534 (2016)	2016	No	16S	SILVA 119	Field	Table S7 (file is called table 8)	ME1.1	Leachate	20 years	NA	Methanosaetaceae	Methanosaeta	NA	Methanotrichaceae
Literature	B. Stamps, *et al.* Front. Microbiol. **7**, 534 (2016)	2016	No	16S	SILVA 119	Field	Table S7 (file is called table 8)	ME1.1	Leachate	20 years	NA	Methanoregulaceae	Methanoregula	NA	Methanoregulaceae
Literature	B. Stamps, *et al.* Front. Microbiol. **7**, 534 (2016)	2016	No	16S	SILVA 119	Field	Table S7 (file is called table 8)	ME1.1	Leachate	20 years	NA	Methanocorpusculaceae	Methanocorpusculum	NA	Methanocorpusculaceae
Literature	B. Stamps, *et al.* Front. Microbiol. **7**, 534 (2016)	2016	No	16S	SILVA 119	Field	Table S7 (file is called table 8)	ME1.1	Leachate	20 years	NA	Methanobacteriaceae	Methanothermobacter	NA	Methanothermobacteriaceae
Literature	B. Stamps, *et al.* Front. Microbiol. **7**, 534 (2016)	2016	No	16S	SILVA 119	Field	Table S7 (file is called table 8)	ME1.1	Leachate	20 years	NA	Methanobacteriaceae	Methanothermobacter	NA	Methanothermobacteriaceae
Literature	B. Stamps, *et al.* Front. Microbiol. **7**, 534 (2016)	2016	No	16S	SILVA 119	Field	Table S7 (file is called table 8)	ME1.1	Leachate	20 years	NA	Methanobacteriaceae	Methanobacterium	NA	Methanobacteriaceae
Literature	B. Stamps, *et al.* Front. Microbiol. **7**, 534 (2016)	2016	No	16S	SILVA 119	Field	Table S7 (file is called table 8)	ME1.3	Leachate	20 years	NA	Methanosaetaceae	Methanosaeta	NA	Methanotrichaceae
Literature	B. Stamps, *et al.* Front. Microbiol. **7**, 534 (2016)	2016	No	16S	SILVA 119	Field	Table S7 (file is called table 8)	ME1.3	Leachate	20 years	NA	Methanocorpusculaceae	Methanocorpusculum	NA	Methanocorpusculaceae
Literature	B. Stamps, *et al.* Front. Microbiol. **7**, 534 (2016)	2016	No	16S	SILVA 119	Field	Table S7 (file is called table 8)	ME1.3	Leachate	20 years	NA	Methanobacteriaceae	Methanothermobacter	NA	Methanothermobacteriaceae
Literature	B. Stamps, *et al.* Front. Microbiol. **7**, 534 (2016)	2016	No	16S	SILVA 119	Field	Table S7 (file is called table 8)	ME1.3	Leachate	20 years	NA	Methanobacteriaceae	Methanothermobacter	NA	Methanothermobacteriaceae
Literature	B. Stamps, *et al.* Front. Microbiol. **7**, 534 (2016)	2016	No	16S	SILVA 119	Field	Table S7 (file is called table 8)	ME1.3	Leachate	20 years	NA	Methanobacteriaceae	Methanobrevibacter	NA	Methanobacteriaceae
Literature	B. Stamps, *et al.* Front. Microbiol. **7**, 534 (2016)	2016	No	16S	SILVA 119	Field	Table S7 (file is called table 8)	ME1.3	Leachate	20 years	NA	Methanobacteriaceae	Methanobacterium	NA	Methanobacteriaceae
Literature	B. Stamps, *et al.* Front. Microbiol. **7**, 534 (2016)	2016	No	16S	SILVA 119	Field	Table S7 (file is called table 8)	ME3.3	Leachate	20 years	NA	Methanosaetaceae	Methanosaeta	NA	Methanotrichaceae
Literature	B. Stamps, *et al.* Front. Microbiol. **7**, 534 (2016)	2016	No	16S	SILVA 119	Field	Table S7 (file is called table 8)	ME3.3	Leachate	20 years	NA	Methanocorpusculaceae	Methanocorpusculum	NA	Methanocorpusculaceae
Literature	B. Stamps, *et al.* Front. Microbiol. **7**, 534 (2016)	2016	No	16S	SILVA 119	Field	Table S7 (file is called table 8)	ME3.3	Leachate	20 years	NA	Methanobacteriaceae	Methanothermobacter	NA	Methanothermobacteriaceae
Literature	B. Stamps, *et al.* Front. Microbiol. **7**, 534 (2016)	2016	No	16S	SILVA 119	Field	Table S7 (file is called table 8)	ME3.3	Leachate	20 years	NA	Methanobacteriaceae	Methanothermobacter	NA	Methanothermobacteriaceae
Literature	B. Stamps, *et al.* Front. Microbiol. **7**, 534 (2016)	2016	No	16S	SILVA 119	Field	Table S7 (file is called table 8)	ME3.3	Leachate	20 years	NA	Methanobacteriaceae	Methanobacterium	NA	Methanobacteriaceae
Literature	B. Stamps, *et al.* Front. Microbiol. **7**, 534 (2016)	2016	No	16S	SILVA 119	Field	Table S7 (file is called table 8)	ME3.2	Leachate	20 years	NA	Methanosaetaceae	Methanosaeta	NA	Methanotrichaceae
Literature	B. Stamps, *et al.* Front. Microbiol. **7**, 534 (2016)	2016	No	16S	SILVA 119	Field	Table S7 (file is called table 8)	ME3.2	Leachate	20 years	NA	Methanocorpusculaceae	Methanocorpusculum	NA	Methanocorpusculaceae
Literature	B. Stamps, *et al.* Front. Microbiol. **7**, 534 (2016)	2016	No	16S	SILVA 119	Field	Table S7 (file is called table 8)	ME3.2	Leachate	20 years	NA	Methanobacteriaceae	Methanothermobacter	NA	Methanothermobacteriaceae
Literature	B. Stamps, *et al.* Front. Microbiol. **7**, 534 (2016)	2016	No	16S	SILVA 119	Field	Table S7 (file is called table 8)	ME3.2	Leachate	20 years	NA	Methanobacteriaceae	Methanothermobacter	NA	Methanothermobacteriaceae
Literature	B. Stamps, *et al.* Front. Microbiol. **7**, 534 (2016)	2016	No	16S	SILVA 119	Field	Table S7 (file is called table 8)	ME3.2	Leachate	20 years	NA	Methanobacteriaceae	Methanobrevibacter	NA	Methanobacteriaceae
Literature	B. Stamps, *et al.* Front. Microbiol. **7**, 534 (2016)	2016	No	16S	SILVA 119	Field	Table S7 (file is called table 8)	ME3.1	Leachate	20 years	NA	Methanosaetaceae	Methanosaeta	NA	Methanotrichaceae
Literature	B. Stamps, *et al.* Front. Microbiol. **7**, 534 (2016)	2016	No	16S	SILVA 119	Field	Table S7 (file is called table 8)	ME3.1	Leachate	20 years	NA	Methanocorpusculaceae	Methanocorpusculum	NA	Methanocorpusculaceae
Literature	B. Stamps, *et al.* Front. Microbiol. **7**, 534 (2016)	2016	No	16S	SILVA 119	Field	Table S7 (file is called table 8)	ME3.1	Leachate	20 years	NA	Methanobacteriaceae	Methanothermobacter	NA	Methanothermobacteriaceae
Literature	B. Stamps, *et al.* Front. Microbiol. **7**, 534 (2016)	2016	No	16S	SILVA 119	Field	Table S7 (file is called table 8)	ME3.1	Leachate	20 years	NA	Methanobacteriaceae	Methanothermobacter	NA	Methanothermobacteriaceae
Literature	B. Stamps, *et al.* Front. Microbiol. **7**, 534 (2016)	2016	No	16S	SILVA 119	Field	Table S7 (file is called table 8)	CA1	Leachate	11 to 20 years	NA	Methanosaetaceae	Methanosaeta	NA	Methanotrichaceae
Literature	B. Stamps, *et al.* Front. Microbiol. **7**, 534 (2016)	2016	No	16S	SILVA 119	Field	Table S7 (file is called table 8)	CA1	Leachate	11 to 20 years	NA	Methanosaetaceae	Methanosaeta	NA	Methanotrichaceae
Literature	B. Stamps, *et al.* Front. Microbiol. **7**, 534 (2016)	2016	No	16S	SILVA 119	Field	Table S7 (file is called table 8)	CA1	Leachate	11 to 20 years	NA	Methanosaetaceae	Methanosaeta	NA	Methanotrichaceae
Literature	B. Stamps, *et al.* Front. Microbiol. **7**, 534 (2016)	2016	No	16S	SILVA 119	Field	Table S7 (file is called table 8)	CA1	Leachate	11 to 20 years	NA	Methanoregulaceae	Methanoregula	NA	Methanoregulaceae
Literature	B. Stamps, *et al.* Front. Microbiol. **7**, 534 (2016)	2016	No	16S	SILVA 119	Field	Table S7 (file is called table 8)	CA1	Leachate	11 to 20 years	NA	Methanocorpusculaceae	Methanocorpusculum	NA	Methanocorpusculaceae
Literature	B. Stamps, *et al.* Front. Microbiol. **7**, 534 (2016)	2016	No	16S	SILVA 119	Field	Table S7 (file is called table 8)	CA1	Leachate	11 to 20 years	NA	Methanobacteriaceae	Methanothermobacter	NA	Methanothermobacteriaceae
Literature	B. Stamps, *et al.* Front. Microbiol. **7**, 534 (2016)	2016	No	16S	SILVA 119	Field	Table S7 (file is called table 8)	CA1	Leachate	11 to 20 years	NA	Methanobacteriaceae	Methanothermobacter	NA	Methanothermobacteriaceae
Literature	B. Stamps, *et al.* Front. Microbiol. **7**, 534 (2016)	2016	No	16S	SILVA 119	Field	Table S7 (file is called table 8)	CA1	Leachate	11 to 20 years	NA	Methanobacteriaceae	Methanobrevibacter	NA	Methanobacteriaceae
Literature	B. Stamps, *et al.* Front. Microbiol. **7**, 534 (2016)	2016	No	16S	SILVA 119	Field	Table S7 (file is called table 8)	CA1	Leachate	11 to 20 years	NA	Methanobacteriaceae	Methanobacterium	NA	Methanobacteriaceae
Literature	B. Stamps, *et al.* Front. Microbiol. **7**, 534 (2016)	2016	No	16S	SILVA 119	Field	Table S7 (file is called table 8)	CA1	Leachate	11 to 20 years	NA	Methanobacteriaceae	Methanobacterium	NA	Methanobacteriaceae
Literature	B. Stamps, *et al.* Front. Microbiol. **7**, 534 (2016)	2016	No	16S	SILVA 119	Field	Table S7 (file is called table 8)	CA2	Leachate	11 to 20 years	NA	Methanosaetaceae	Methanosaeta	NA	Methanotrichaceae
Literature	B. Stamps, *et al.* Front. Microbiol. **7**, 534 (2016)	2016	No	16S	SILVA 119	Field	Table S7 (file is called table 8)	CA2	Leachate	11 to 20 years	NA	Methanosaetaceae	Methanosaeta	NA	Methanotrichaceae
Literature	B. Stamps, *et al.* Front. Microbiol. **7**, 534 (2016)	2016	No	16S	SILVA 119	Field	Table S7 (file is called table 8)	CA2	Leachate	11 to 20 years	NA	Methanoregulaceae	Methanoregula	NA	Methanoregulaceae
Literature	B. Stamps, *et al.* Front. Microbiol. **7**, 534 (2016)	2016	No	16S	SILVA 119	Field	Table S7 (file is called table 8)	CA2	Leachate	11 to 20 years	NA	Methanocorpusculaceae	Methanocorpusculum	NA	Methanocorpusculaceae
Literature	B. Stamps, *et al.* Front. Microbiol. **7**, 534 (2016)	2016	No	16S	SILVA 119	Field	Table S7 (file is called table 8)	CA2	Leachate	11 to 20 years	NA	Methanobacteriaceae	Methanothermobacter	NA	Methanothermobacteriaceae
Literature	B. Stamps, *et al.* Front. Microbiol. **7**, 534 (2016)	2016	No	16S	SILVA 119	Field	Table S7 (file is called table 8)	CA2	Leachate	11 to 20 years	NA	Methanobacteriaceae	Methanothermobacter	NA	Methanothermobacteriaceae
Literature	B. Stamps, *et al.* Front. Microbiol. **7**, 534 (2016)	2016	No	16S	SILVA 119	Field	Table S7 (file is called table 8)	CA2	Leachate	11 to 20 years	NA	Methanobacteriaceae	Methanobrevibacter	NA	Methanobacteriaceae
Literature	B. Stamps, *et al.* Front. Microbiol. **7**, 534 (2016)	2016	No	16S	SILVA 119	Field	Table S7 (file is called table 8)	CA2	Leachate	11 to 20 years	NA	Methanobacteriaceae	Methanobacterium	NA	Methanobacteriaceae
Literature	B. Stamps, *et al.* Front. Microbiol. **7**, 534 (2016)	2016	No	16S	SILVA 119	Field	Table S7 (file is called table 8)	CA2	Leachate	11 to 20 years	NA	Methanobacteriaceae	Methanobacterium	NA	Methanobacteriaceae
Literature	B. Stamps, *et al.* Front. Microbiol. **7**, 534 (2016)	2016	No	16S	SILVA 119	Field	Table S7 (file is called table 8)	CA2	Leachate	11 to 20 years	NA	Methanobacteriaceae	Methanobacterium	NA	Methanobacteriaceae
Literature	B. Stamps, *et al.* Front. Microbiol. **7**, 534 (2016)	2016	No	16S	SILVA 119	Field	Table S7 (file is called table 8)	CA3	Leachate	11 to 20 years	NA	Methanosaetaceae	Methanosaeta	NA	Methanotrichaceae
Literature	B. Stamps, *et al.* Front. Microbiol. **7**, 534 (2016)	2016	No	16S	SILVA 119	Field	Table S7 (file is called table 8)	CA3	Leachate	11 to 20 years	NA	Methanosaetaceae	Methanosaeta	NA	Methanotrichaceae
Literature	B. Stamps, *et al.* Front. Microbiol. **7**, 534 (2016)	2016	No	16S	SILVA 119	Field	Table S7 (file is called table 8)	CA3	Leachate	11 to 20 years	NA	Methanosaetaceae	Methanosaeta	NA	Methanotrichaceae
Literature	B. Stamps, *et al.* Front. Microbiol. **7**, 534 (2016)	2016	No	16S	SILVA 119	Field	Table S7 (file is called table 8)	CA3	Leachate	11 to 20 years	NA	Methanocorpusculaceae	Methanocorpusculum	NA	Methanocorpusculaceae
Literature	B. Stamps, *et al.* Front. Microbiol. **7**, 534 (2016)	2016	No	16S	SILVA 119	Field	Table S7 (file is called table 8)	CA3	Leachate	11 to 20 years	NA	Methanobacteriaceae	Methanothermobacter	NA	Methanothermobacteriaceae
Literature	B. Stamps, *et al.* Front. Microbiol. **7**, 534 (2016)	2016	No	16S	SILVA 119	Field	Table S7 (file is called table 8)	CA3	Leachate	11 to 20 years	NA	Methanobacteriaceae	Methanothermobacter	NA	Methanothermobacteriaceae
Literature	B. Stamps, *et al.* Front. Microbiol. **7**, 534 (2016)	2016	No	16S	SILVA 119	Field	Table S7 (file is called table 8)	CA3	Leachate	11 to 20 years	NA	Methanobacteriaceae	Methanobrevibacter	NA	Methanobacteriaceae
Literature	B. Stamps, *et al.* Front. Microbiol. **7**, 534 (2016)	2016	No	16S	SILVA 119	Field	Table S7 (file is called table 8)	CA3	Leachate	11 to 20 years	NA	Methanobacteriaceae	Methanobacterium	NA	Methanobacteriaceae
Literature	B. Stamps, *et al.* Front. Microbiol. **7**, 534 (2016)	2016	No	16S	SILVA 119	Field	Table S7 (file is called table 8)	CA3	Leachate	11 to 20 years	NA	Methanobacteriaceae	Methanobacterium	NA	Methanobacteriaceae
Literature	B. Stamps, *et al.* Front. Microbiol. **7**, 534 (2016)	2016	No	16S	SILVA 119	Field	Table S7 (file is called table 8)	CA3	Leachate	11 to 20 years	NA	Methanobacteriaceae	Methanobacterium	NA	Methanobacteriaceae
Literature	B. Stamps, *et al.* Front. Microbiol. **7**, 534 (2016)	2016	No	16S	SILVA 119	Field	Table S7 (file is called table 8)	AZ1	Leachate	4 to 11 years	NA	Methanosaetaceae	Methanosaeta	NA	Methanotrichaceae
Literature	B. Stamps, *et al.* Front. Microbiol. **7**, 534 (2016)	2016	No	16S	SILVA 119	Field	Table S7 (file is called table 8)	AZ1	Leachate	4 to 11 years	NA	Methanocorpusculaceae	Methanocorpusculum	NA	Methanocorpusculaceae
Literature	B. Stamps, *et al.* Front. Microbiol. **7**, 534 (2016)	2016	No	16S	SILVA 119	Field	Table S7 (file is called table 8)	AZ1	Leachate	4 to 11 years	NA	Methanobacteriaceae	Methanothermobacter	NA	Methanothermobacteriaceae
Literature	B. Stamps, *et al.* Front. Microbiol. **7**, 534 (2016)	2016	No	16S	SILVA 119	Field	Table S7 (file is called table 8)	AZ1	Leachate	4 to 11 years	NA	Methanobacteriaceae	Methanothermobacter	NA	Methanothermobacteriaceae
Literature	B. Stamps, *et al.* Front. Microbiol. **7**, 534 (2016)	2016	No	16S	SILVA 119	Field	Table S7 (file is called table 8)	AZ1	Leachate	4 to 11 years	NA	Methanobacteriaceae	Methanobrevibacter	NA	Methanobacteriaceae
Literature	B. Stamps, *et al.* Front. Microbiol. **7**, 534 (2016)	2016	No	16S	SILVA 119	Field	Table S7 (file is called table 8)	AZ1	Leachate	4 to 11 years	NA	Methanobacteriaceae	Methanobacterium	NA	Methanobacteriaceae
Literature	B. Stamps, *et al.* Front. Microbiol. **7**, 534 (2016)	2016	No	16S	SILVA 119	Field	Table S7 (file is called table 8)	AZ2	Leachate	4 to 11 years	NA	Methanosaetaceae	Methanosaeta	NA	Methanotrichaceae
Literature	B. Stamps, *et al.* Front. Microbiol. **7**, 534 (2016)	2016	No	16S	SILVA 119	Field	Table S7 (file is called table 8)	AZ2	Leachate	4 to 11 years	NA	Methanocorpusculaceae	Methanocorpusculum	NA	Methanocorpusculaceae
Literature	B. Stamps, *et al.* Front. Microbiol. **7**, 534 (2016)	2016	No	16S	SILVA 119	Field	Table S7 (file is called table 8)	AZ2	Leachate	4 to 11 years	NA	Methanobacteriaceae	Methanothermobacter	NA	Methanothermobacteriaceae
Literature	B. Stamps, *et al.* Front. Microbiol. **7**, 534 (2016)	2016	No	16S	SILVA 119	Field	Table S7 (file is called table 8)	AZ2	Leachate	4 to 11 years	NA	Methanobacteriaceae	Methanothermobacter	NA	Methanothermobacteriaceae
Literature	B. Stamps, *et al.* Front. Microbiol. **7**, 534 (2016)	2016	No	16S	SILVA 119	Field	Table S7 (file is called table 8)	AZ2	Leachate	4 to 11 years	NA	Methanobacteriaceae	Methanobrevibacter	NA	Methanobacteriaceae
Literature	B. Stamps, *et al.* Front. Microbiol. **7**, 534 (2016)	2016	No	16S	SILVA 119	Field	Table S7 (file is called table 8)	AZ3	Leachate	4 to 11 years	NA	Methanoregulaceae	Methanoregula	NA	Methanoregulaceae
Literature	B. Stamps, *et al.* Front. Microbiol. **7**, 534 (2016)	2016	No	16S	SILVA 119	Field	Table S7 (file is called table 8)	AZ3	Leachate	4 to 11 years	NA	Methanocorpusculaceae	Methanocorpusculum	NA	Methanocorpusculaceae
Literature	B. Stamps, *et al.* Front. Microbiol. **7**, 534 (2016)	2016	No	16S	SILVA 119	Field	Table S7 (file is called table 8)	AZ3	Leachate	4 to 11 years	NA	Methanobacteriaceae	Methanothermobacter	NA	Methanothermobacteriaceae
Literature	B. Stamps, *et al.* Front. Microbiol. **7**, 534 (2016)	2016	No	16S	SILVA 119	Field	Table S7 (file is called table 8)	AZ3	Leachate	4 to 11 years	NA	Methanobacteriaceae	Methanothermobacter	NA	Methanothermobacteriaceae
Literature	B. Stamps, *et al.* Front. Microbiol. **7**, 534 (2016)	2016	No	16S	SILVA 119	Field	Table S7 (file is called table 8)	AZ3	Leachate	4 to 11 years	NA	Methanobacteriaceae	Methanobacterium	NA	Methanobacteriaceae
Literature	B. Stamps, *et al.* Front. Microbiol. **7**, 534 (2016)	2016	No	16S	SILVA 119	Field	Table S7 (file is called table 8)	AZ3	Leachate	4 to 11 years	NA	Methanobacteriaceae	Methanobacterium	NA	Methanobacteriaceae
Literature	B. Stamps, *et al.* Front. Microbiol. **7**, 534 (2016)	2016	No	16S	SILVA 119	Field	Table S7 (file is called table 8)	AR1	Leachate	11 to 20 years	NA	Methanosaetaceae	Methanosaeta	NA	Methanotrichaceae
Literature	B. Stamps, *et al.* Front. Microbiol. **7**, 534 (2016)	2016	No	16S	SILVA 119	Field	Table S7 (file is called table 8)	AR1	Leachate	11 to 20 years	NA	Methanocorpusculaceae	Methanocorpusculum	NA	Methanocorpusculaceae
Literature	B. Stamps, *et al.* Front. Microbiol. **7**, 534 (2016)	2016	No	16S	SILVA 119	Field	Table S7 (file is called table 8)	AR1	Leachate	11 to 20 years	NA	Methanobacteriaceae	Methanothermobacter	NA	Methanothermobacteriaceae
Literature	B. Stamps, *et al.* Front. Microbiol. **7**, 534 (2016)	2016	No	16S	SILVA 119	Field	Table S7 (file is called table 8)	AR2	Leachate	11 to 20 years	NA	Methanosaetaceae	Methanosaeta	NA	Methanotrichaceae
Literature	B. Stamps, *et al.* Front. Microbiol. **7**, 534 (2016)	2016	No	16S	SILVA 119	Field	Table S7 (file is called table 8)	AR2	Leachate	11 to 20 years	NA	Methanocorpusculaceae	Methanocorpusculum	NA	Methanocorpusculaceae
Literature	B. Stamps, *et al.* Front. Microbiol. **7**, 534 (2016)	2016	No	16S	SILVA 119	Field	Table S7 (file is called table 8)	AR2	Leachate	11 to 20 years	NA	Methanobacteriaceae	Methanothermobacter	NA	Methanothermobacteriaceae
Literature	B. Stamps, *et al.* Front. Microbiol. **7**, 534 (2016)	2016	No	16S	SILVA 119	Field	Table S7 (file is called table 8)	AR3	Leachate	11 to 20 years	NA	Methanosaetaceae	Methanosaeta	NA	Methanotrichaceae
Literature	B. Stamps, *et al.* Front. Microbiol. **7**, 534 (2016)	2016	No	16S	SILVA 119	Field	Table S7 (file is called table 8)	AR3	Leachate	11 to 20 years	NA	Methanoregulaceae	Methanoregula	NA	Methanoregulaceae
Literature	B. Stamps, *et al.* Front. Microbiol. **7**, 534 (2016)	2016	No	16S	SILVA 119	Field	Table S7 (file is called table 8)	AR3	Leachate	11 to 20 years	NA	Methanocorpusculaceae	Methanocorpusculum	NA	Methanocorpusculaceae
Literature	B. Stamps, *et al.* Front. Microbiol. **7**, 534 (2016)	2016	No	16S	SILVA 119	Field	Table S7 (file is called table 8)	AR3	Leachate	11 to 20 years	NA	Methanobacteriaceae	Methanothermobacter	NA	Methanothermobacteriaceae
Literature	B. Stamps, *et al.* Front. Microbiol. **7**, 534 (2016)	2016	No	16S	SILVA 119	Field	Table S7 (file is called table 8)	AR3	Leachate	11 to 20 years	NA	Methanobacteriaceae	Methanothermobacter	NA	Methanothermobacteriaceae
Literature	B. Stamps, *et al.* Front. Microbiol. **7**, 534 (2016)	2016	No	16S	SILVA 119	Field	Table S7 (file is called table 8)	OR2	Leachate	11 to 20 years	NA	Methanosaetaceae	Methanosaeta	NA	Methanotrichaceae
Literature	B. Stamps, *et al.* Front. Microbiol. **7**, 534 (2016)	2016	No	16S	SILVA 119	Field	Table S7 (file is called table 8)	OR2	Leachate	11 to 20 years	NA	Methanosaetaceae	Methanosaeta	NA	Methanotrichaceae
Literature	B. Stamps, *et al.* Front. Microbiol. **7**, 534 (2016)	2016	No	16S	SILVA 119	Field	Table S7 (file is called table 8)	OR2	Leachate	11 to 20 years	NA	Methanocorpusculaceae	Methanocorpusculum	NA	Methanocorpusculaceae
Literature	B. Stamps, *et al.* Front. Microbiol. **7**, 534 (2016)	2016	No	16S	SILVA 119	Field	Table S7 (file is called table 8)	OR2	Leachate	11 to 20 years	NA	Methanobacteriaceae	Methanothermobacter	NA	Methanothermobacteriaceae
Literature	B. Stamps, *et al.* Front. Microbiol. **7**, 534 (2016)	2016	No	16S	SILVA 119	Field	Table S7 (file is called table 8)	OR2	Leachate	11 to 20 years	NA	Methanobacteriaceae	Methanobacterium	NA	Methanobacteriaceae
Literature	B. Stamps, *et al.* Front. Microbiol. **7**, 534 (2016)	2016	No	16S	SILVA 119	Field	Table S7 (file is called table 8)	OR3	Leachate	11 to 20 years	NA	Methanosaetaceae	Methanosaeta	NA	Methanotrichaceae
Literature	B. Stamps, *et al.* Front. Microbiol. **7**, 534 (2016)	2016	No	16S	SILVA 119	Field	Table S7 (file is called table 8)	OR3	Leachate	11 to 20 years	NA	Methanocorpusculaceae	Methanocorpusculum	NA	Methanocorpusculaceae
Literature	B. Stamps, *et al.* Front. Microbiol. **7**, 534 (2016)	2016	No	16S	SILVA 119	Field	Table S7 (file is called table 8)	OR3	Leachate	11 to 20 years	NA	Methanobacteriaceae	Methanothermobacter	NA	Methanothermobacteriaceae
Literature	B. Stamps, *et al.* Front. Microbiol. **7**, 534 (2016)	2016	No	16S	SILVA 119	Field	Table S7 (file is called table 8)	OR3	Leachate	11 to 20 years	NA	Methanobacteriaceae	Methanothermobacter	NA	Methanothermobacteriaceae
Literature	B. Stamps, *et al.* Front. Microbiol. **7**, 534 (2016)	2016	No	16S	SILVA 119	Field	Table S7 (file is called table 8)	OR3	Leachate	11 to 20 years	NA	Methanobacteriaceae	Methanobrevibacter	NA	Methanobacteriaceae
Literature	B. Stamps, *et al.* Front. Microbiol. **7**, 534 (2016)	2016	No	16S	SILVA 119	Field	Table S7 (file is called table 8)	OR1	Leachate	11 to 20 years	NA	Methanosaetaceae	Methanosaeta	NA	Methanotrichaceae
Literature	B. Stamps, *et al.* Front. Microbiol. **7**, 534 (2016)	2016	No	16S	SILVA 119	Field	Table S7 (file is called table 8)	OR1	Leachate	11 to 20 years	NA	Methanosaetaceae	Methanosaeta	NA	Methanotrichaceae
Literature	B. Stamps, *et al.* Front. Microbiol. **7**, 534 (2016)	2016	No	16S	SILVA 119	Field	Table S7 (file is called table 8)	OR1	Leachate	11 to 20 years	NA	Methanoregulaceae	Methanoregula	NA	Methanoregulaceae
Literature	B. Stamps, *et al.* Front. Microbiol. **7**, 534 (2016)	2016	No	16S	SILVA 119	Field	Table S7 (file is called table 8)	OR1	Leachate	11 to 20 years	NA	Methanocorpusculaceae	Methanocorpusculum	NA	Methanocorpusculaceae
Literature	B. Stamps, *et al.* Front. Microbiol. **7**, 534 (2016)	2016	No	16S	SILVA 119	Field	Table S7 (file is called table 8)	OR1	Leachate	11 to 20 years	NA	Methanobacteriaceae	Methanothermobacter	NA	Methanothermobacteriaceae
Literature	B. Stamps, *et al.* Front. Microbiol. **7**, 534 (2016)	2016	No	16S	SILVA 119	Field	Table S7 (file is called table 8)	OR1	Leachate	11 to 20 years	NA	Methanobacteriaceae	Methanothermobacter	NA	Methanothermobacteriaceae
Literature	B. Stamps, *et al.* Front. Microbiol. **7**, 534 (2016)	2016	No	16S	SILVA 119	Field	Table S7 (file is called table 8)	OR1	Leachate	11 to 20 years	NA	Methanobacteriaceae	Methanobrevibacter	NA	Methanobacteriaceae
Literature	B. Stamps, *et al.* Front. Microbiol. **7**, 534 (2016)	2016	No	16S	SILVA 119	Field	Table S7 (file is called table 8)	OR1	Leachate	11 to 20 years	NA	Methanobacteriaceae	Methanobacterium	NA	Methanobacteriaceae
Literature	B. Stamps, *et al.* Front. Microbiol. **7**, 534 (2016)	2016	No	16S	SILVA 119	Field	Table S7 (file is called table 8)	KY3	Leachate	4 to 11 years	NA	Methanosaetaceae	Methanosaeta	NA	Methanotrichaceae
Literature	B. Stamps, *et al.* Front. Microbiol. **7**, 534 (2016)	2016	No	16S	SILVA 119	Field	Table S7 (file is called table 8)	KY3	Leachate	4 to 11 years	NA	Methanosaetaceae	Methanosaeta	NA	Methanotrichaceae
Literature	B. Stamps, *et al.* Front. Microbiol. **7**, 534 (2016)	2016	No	16S	SILVA 119	Field	Table S7 (file is called table 8)	KY3	Leachate	4 to 11 years	NA	Methanocorpusculaceae	Methanocorpusculum	NA	Methanocorpusculaceae
Literature	B. Stamps, *et al.* Front. Microbiol. **7**, 534 (2016)	2016	No	16S	SILVA 119	Field	Table S7 (file is called table 8)	KY3	Leachate	4 to 11 years	NA	Methanobacteriaceae	Methanothermobacter	NA	Methanothermobacteriaceae
Literature	B. Stamps, *et al.* Front. Microbiol. **7**, 534 (2016)	2016	No	16S	SILVA 119	Field	Table S7 (file is called table 8)	KY3	Leachate	4 to 11 years	NA	Methanobacteriaceae	Methanothermobacter	NA	Methanothermobacteriaceae
Literature	B. Stamps, *et al.* Front. Microbiol. **7**, 534 (2016)	2016	No	16S	SILVA 119	Field	Table S7 (file is called table 8)	KY2	Leachate	4 to 11 years	NA	Methanosaetaceae	Methanosaeta	NA	Methanotrichaceae
Literature	B. Stamps, *et al.* Front. Microbiol. **7**, 534 (2016)	2016	No	16S	SILVA 119	Field	Table S7 (file is called table 8)	KY2	Leachate	4 to 11 years	NA	Methanosaetaceae	Methanosaeta	NA	Methanotrichaceae
Literature	B. Stamps, *et al.* Front. Microbiol. **7**, 534 (2016)	2016	No	16S	SILVA 119	Field	Table S7 (file is called table 8)	KY2	Leachate	4 to 11 years	NA	Methanocorpusculaceae	Methanocorpusculum	NA	Methanocorpusculaceae
Literature	B. Stamps, *et al.* Front. Microbiol. **7**, 534 (2016)	2016	No	16S	SILVA 119	Field	Table S7 (file is called table 8)	KY2	Leachate	4 to 11 years	NA	Methanobacteriaceae	Methanothermobacter	NA	Methanothermobacteriaceae
Literature	B. Stamps, *et al.* Front. Microbiol. **7**, 534 (2016)	2016	No	16S	SILVA 119	Field	Table S7 (file is called table 8)	KY2	Leachate	4 to 11 years	NA	Methanobacteriaceae	Methanothermobacter	NA	Methanothermobacteriaceae
Literature	B. Stamps, *et al.* Front. Microbiol. **7**, 534 (2016)	2016	No	16S	SILVA 119	Field	Table S7 (file is called table 8)	KY2	Leachate	4 to 11 years	NA	Methanobacteriaceae	Methanobrevibacter	NA	Methanobacteriaceae
Literature	B. Stamps, *et al.* Front. Microbiol. **7**, 534 (2016)	2016	No	16S	SILVA 119	Field	Table S7 (file is called table 8)	KY2	Leachate	4 to 11 years	NA	Methanobacteriaceae	Methanobacterium	NA	Methanobacteriaceae
Literature	B. Stamps, *et al.* Front. Microbiol. **7**, 534 (2016)	2016	No	16S	SILVA 119	Field	Table S7 (file is called table 8)	KY2	Leachate	4 to 11 years	NA	Methanobacteriaceae	Methanobacterium	NA	Methanobacteriaceae
Literature	B. Stamps, *et al.* Front. Microbiol. **7**, 534 (2016)	2016	No	16S	SILVA 119	Field	Table S7 (file is called table 8)	KY1	Leachate	4 to 11 years	NA	Methanosaetaceae	Methanosaeta	NA	Methanotrichaceae
Literature	B. Stamps, *et al.* Front. Microbiol. **7**, 534 (2016)	2016	No	16S	SILVA 119	Field	Table S7 (file is called table 8)	KY1	Leachate	4 to 11 years	NA	Methanosaetaceae	Methanosaeta	NA	Methanotrichaceae
Literature	B. Stamps, *et al.* Front. Microbiol. **7**, 534 (2016)	2016	No	16S	SILVA 119	Field	Table S7 (file is called table 8)	KY1	Leachate	4 to 11 years	NA	Methanosaetaceae	Methanosaeta	NA	Methanotrichaceae
Literature	B. Stamps, *et al.* Front. Microbiol. **7**, 534 (2016)	2016	No	16S	SILVA 119	Field	Table S7 (file is called table 8)	KY1	Leachate	4 to 11 years	NA	Methanoregulaceae	Methanoregula	NA	Methanoregulaceae
Literature	B. Stamps, *et al.* Front. Microbiol. **7**, 534 (2016)	2016	No	16S	SILVA 119	Field	Table S7 (file is called table 8)	KY1	Leachate	4 to 11 years	NA	Methanocorpusculaceae	Methanocorpusculum	NA	Methanocorpusculaceae
Literature	B. Stamps, *et al.* Front. Microbiol. **7**, 534 (2016)	2016	No	16S	SILVA 119	Field	Table S7 (file is called table 8)	KY1	Leachate	4 to 11 years	NA	Methanobacteriaceae	Methanothermobacter	NA	Methanothermobacteriaceae
Literature	B. Stamps, *et al.* Front. Microbiol. **7**, 534 (2016)	2016	No	16S	SILVA 119	Field	Table S7 (file is called table 8)	KY1	Leachate	4 to 11 years	NA	Methanobacteriaceae	Methanothermobacter	NA	Methanothermobacteriaceae
Literature	B. Stamps, *et al.* Front. Microbiol. **7**, 534 (2016)	2016	No	16S	SILVA 119	Field	Table S7 (file is called table 8)	KY1	Leachate	4 to 11 years	NA	Methanobacteriaceae	Methanobrevibacter	NA	Methanobacteriaceae
Literature	B. Stamps, *et al.* Front. Microbiol. **7**, 534 (2016)	2016	No	16S	SILVA 119	Field	Table S7 (file is called table 8)	TX2	Leachate	11 to 20 years	NA	Methanosaetaceae	Methanosaeta	NA	Methanotrichaceae
Literature	B. Stamps, *et al.* Front. Microbiol. **7**, 534 (2016)	2016	No	16S	SILVA 119	Field	Table S7 (file is called table 8)	TX2	Leachate	11 to 20 years	NA	Methanosaetaceae	Methanosaeta	NA	Methanotrichaceae
Literature	B. Stamps, *et al.* Front. Microbiol. **7**, 534 (2016)	2016	No	16S	SILVA 119	Field	Table S7 (file is called table 8)	TX2	Leachate	11 to 20 years	NA	Methanoregulaceae	Methanoregula	NA	Methanoregulaceae
Literature	B. Stamps, *et al.* Front. Microbiol. **7**, 534 (2016)	2016	No	16S	SILVA 119	Field	Table S7 (file is called table 8)	TX2	Leachate	11 to 20 years	NA	Methanocorpusculaceae	Methanocorpusculum	NA	Methanocorpusculaceae
Literature	B. Stamps, *et al.* Front. Microbiol. **7**, 534 (2016)	2016	No	16S	SILVA 119	Field	Table S7 (file is called table 8)	TX2	Leachate	11 to 20 years	NA	Methanobacteriaceae	Methanothermobacter	NA	Methanothermobacteriaceae
Literature	B. Stamps, *et al.* Front. Microbiol. **7**, 534 (2016)	2016	No	16S	SILVA 119	Field	Table S7 (file is called table 8)	TX2	Leachate	11 to 20 years	NA	Methanobacteriaceae	Methanothermobacter	NA	Methanothermobacteriaceae
Literature	B. Stamps, *et al.* Front. Microbiol. **7**, 534 (2016)	2016	No	16S	SILVA 119	Field	Table S7 (file is called table 8)	TX2	Leachate	11 to 20 years	NA	Methanobacteriaceae	Methanobrevibacter	NA	Methanobacteriaceae
Literature	B. Stamps, *et al.* Front. Microbiol. **7**, 534 (2016)	2016	No	16S	SILVA 119	Field	Table S7 (file is called table 8)	TX2	Leachate	11 to 20 years	NA	Methanobacteriaceae	Methanobacterium	NA	Methanobacteriaceae
Literature	B. Stamps, *et al.* Front. Microbiol. **7**, 534 (2016)	2016	No	16S	SILVA 119	Field	Table S7 (file is called table 8)	TX2	Leachate	11 to 20 years	NA	Methanobacteriaceae	Methanobacterium	NA	Methanobacteriaceae
Literature	B. Stamps, *et al.* Front. Microbiol. **7**, 534 (2016)	2016	No	16S	SILVA 119	Field	Table S7 (file is called table 8)	TX3	Leachate	11 to 20 years	NA	Methanosaetaceae	Methanosaeta	NA	Methanotrichaceae
Literature	B. Stamps, *et al.* Front. Microbiol. **7**, 534 (2016)	2016	No	16S	SILVA 119	Field	Table S7 (file is called table 8)	TX3	Leachate	11 to 20 years	NA	Methanosaetaceae	Methanosaeta	NA	Methanotrichaceae
Literature	B. Stamps, *et al.* Front. Microbiol. **7**, 534 (2016)	2016	No	16S	SILVA 119	Field	Table S7 (file is called table 8)	TX3	Leachate	11 to 20 years	NA	Methanocorpusculaceae	Methanocorpusculum	NA	Methanocorpusculaceae
Literature	B. Stamps, *et al.* Front. Microbiol. **7**, 534 (2016)	2016	No	16S	SILVA 119	Field	Table S7 (file is called table 8)	TX3	Leachate	11 to 20 years	NA	Methanobacteriaceae	Methanothermobacter	NA	Methanothermobacteriaceae
Literature	B. Stamps, *et al.* Front. Microbiol. **7**, 534 (2016)	2016	No	16S	SILVA 119	Field	Table S7 (file is called table 8)	TX3	Leachate	11 to 20 years	NA	Methanobacteriaceae	Methanobrevibacter	NA	Methanobacteriaceae
Literature	B. Stamps, *et al.* Front. Microbiol. **7**, 534 (2016)	2016	No	16S	SILVA 119	Field	Table S7 (file is called table 8)	TX3	Leachate	11 to 20 years	NA	Methanobacteriaceae	Methanobacterium	NA	Methanobacteriaceae
Literature	B. Stamps, *et al.* Front. Microbiol. **7**, 534 (2016)	2016	No	16S	SILVA 119	Field	Table S7 (file is called table 8)	TX3	Leachate	11 to 20 years	NA	Methanobacteriaceae	Methanobacterium	NA	Methanobacteriaceae
Literature	B. Stamps, *et al.* Front. Microbiol. **7**, 534 (2016)	2016	No	16S	SILVA 119	Field	Table S7 (file is called table 8)	TX1	Leachate	11 to 20 years	NA	Methanosaetaceae	Methanosaeta	NA	Methanotrichaceae
Literature	B. Stamps, *et al.* Front. Microbiol. **7**, 534 (2016)	2016	No	16S	SILVA 119	Field	Table S7 (file is called table 8)	TX1	Leachate	11 to 20 years	NA	Methanosaetaceae	Methanosaeta	NA	Methanotrichaceae
Literature	B. Stamps, *et al.* Front. Microbiol. **7**, 534 (2016)	2016	No	16S	SILVA 119	Field	Table S7 (file is called table 8)	TX1	Leachate	11 to 20 years	NA	Methanoregulaceae	Methanoregula	NA	Methanoregulaceae
Literature	B. Stamps, *et al.* Front. Microbiol. **7**, 534 (2016)	2016	No	16S	SILVA 119	Field	Table S7 (file is called table 8)	TX1	Leachate	11 to 20 years	NA	Methanocorpusculaceae	Methanocorpusculum	NA	Methanocorpusculaceae
Literature	B. Stamps, *et al.* Front. Microbiol. **7**, 534 (2016)	2016	No	16S	SILVA 119	Field	Table S7 (file is called table 8)	TX1	Leachate	11 to 20 years	NA	Methanobacteriaceae	Methanothermobacter	NA	Methanothermobacteriaceae
Literature	B. Stamps, *et al.* Front. Microbiol. **7**, 534 (2016)	2016	No	16S	SILVA 119	Field	Table S7 (file is called table 8)	TX1	Leachate	11 to 20 years	NA	Methanobacteriaceae	Methanobacterium	NA	Methanobacteriaceae
Literature	B. Stamps, *et al.* Front. Microbiol. **7**, 534 (2016)	2016	No	16S	SILVA 119	Field	Table S7 (file is called table 8)	TX1	Leachate	11 to 20 years	NA	Methanobacteriaceae	Methanobacterium	NA	Methanobacteriaceae
Literature	B. Stamps, *et al.* Front. Microbiol. **7**, 534 (2016)	2016	No	16S	SILVA 119	Field	Table S7 (file is called table 8)	OK1.3	Leachate	4 to 11 years	NA	Methanosaetaceae	Methanosaeta	NA	Methanotrichaceae
Literature	B. Stamps, *et al.* Front. Microbiol. **7**, 534 (2016)	2016	No	16S	SILVA 119	Field	Table S7 (file is called table 8)	OK1.3	Leachate	4 to 11 years	NA	Methanocorpusculaceae	Methanocorpusculum	NA	Methanocorpusculaceae
Literature	B. Stamps, *et al.* Front. Microbiol. **7**, 534 (2016)	2016	No	16S	SILVA 119	Field	Table S7 (file is called table 8)	OK1.3	Leachate	4 to 11 years	NA	Methanobacteriaceae	Methanothermobacter	NA	Methanothermobacteriaceae
Literature	B. Stamps, *et al.* Front. Microbiol. **7**, 534 (2016)	2016	No	16S	SILVA 119	Field	Table S7 (file is called table 8)	OK1.3	Leachate	4 to 11 years	NA	Methanobacteriaceae	Methanothermobacter	NA	Methanothermobacteriaceae
Literature	B. Stamps, *et al.* Front. Microbiol. **7**, 534 (2016)	2016	No	16S	SILVA 119	Field	Table S7 (file is called table 8)	OK1.3	Leachate	4 to 11 years	NA	Methanobacteriaceae	Methanobrevibacter	NA	Methanobacteriaceae
Literature	B. Stamps, *et al.* Front. Microbiol. **7**, 534 (2016)	2016	No	16S	SILVA 119	Field	Table S7 (file is called table 8)	OK1.3	Leachate	4 to 11 years	NA	Methanobacteriaceae	Methanobacterium	NA	Methanobacteriaceae
Literature	B. Stamps, *et al.* Front. Microbiol. **7**, 534 (2016)	2016	No	16S	SILVA 119	Field	Table S7 (file is called table 8)	OK1.1	Leachate	4 to 11 years	NA	Methanosaetaceae	Methanosaeta	NA	Methanotrichaceae
Literature	B. Stamps, *et al.* Front. Microbiol. **7**, 534 (2016)	2016	No	16S	SILVA 119	Field	Table S7 (file is called table 8)	OK1.1	Leachate	4 to 11 years	NA	Methanocorpusculaceae	Methanocorpusculum	NA	Methanocorpusculaceae
Literature	B. Stamps, *et al.* Front. Microbiol. **7**, 534 (2016)	2016	No	16S	SILVA 119	Field	Table S7 (file is called table 8)	OK1.1	Leachate	4 to 11 years	NA	Methanobacteriaceae	Methanothermobacter	NA	Methanothermobacteriaceae
Literature	B. Stamps, *et al.* Front. Microbiol. **7**, 534 (2016)	2016	No	16S	SILVA 119	Field	Table S7 (file is called table 8)	OK1.1	Leachate	4 to 11 years	NA	Methanobacteriaceae	Methanobacterium	NA	Methanobacteriaceae
Literature	B. Stamps, *et al.* Front. Microbiol. **7**, 534 (2016)	2016	No	16S	SILVA 119	Field	Table S7 (file is called table 8)	OK1.2	Leachate	4 to 11 years	NA	Methanosaetaceae	Methanosaeta	NA	Methanotrichaceae
Literature	B. Stamps, *et al.* Front. Microbiol. **7**, 534 (2016)	2016	No	16S	SILVA 119	Field	Table S7 (file is called table 8)	OK1.2	Leachate	4 to 11 years	NA	Methanocorpusculaceae	Methanocorpusculum	NA	Methanocorpusculaceae
Literature	B. Stamps, *et al.* Front. Microbiol. **7**, 534 (2016)	2016	No	16S	SILVA 119	Field	Table S7 (file is called table 8)	OK1.2	Leachate	4 to 11 years	NA	Methanobacteriaceae	Methanothermobacter	NA	Methanothermobacteriaceae
Literature	B. Stamps, *et al.* Front. Microbiol. **7**, 534 (2016)	2016	No	16S	SILVA 119	Field	Table S7 (file is called table 8)	OK1.2	Leachate	4 to 11 years	NA	Methanobacteriaceae	Methanothermobacter	NA	Methanothermobacteriaceae
Literature	B. Stamps, *et al.* Front. Microbiol. **7**, 534 (2016)	2016	No	16S	SILVA 119	Field	Table S7 (file is called table 8)	CO3	Leachate	4 to 11 years	NA	Methanosaetaceae	Methanosaeta	NA	Methanotrichaceae
Literature	B. Stamps, *et al.* Front. Microbiol. **7**, 534 (2016)	2016	No	16S	SILVA 119	Field	Table S7 (file is called table 8)	CO3	Leachate	4 to 11 years	NA	Methanosaetaceae	Methanosaeta	NA	Methanotrichaceae
Literature	B. Stamps, *et al.* Front. Microbiol. **7**, 534 (2016)	2016	No	16S	SILVA 119	Field	Table S7 (file is called table 8)	CO3	Leachate	4 to 11 years	NA	Methanocorpusculaceae	Methanocorpusculum	NA	Methanocorpusculaceae
Literature	B. Stamps, *et al.* Front. Microbiol. **7**, 534 (2016)	2016	No	16S	SILVA 119	Field	Table S7 (file is called table 8)	CO3	Leachate	4 to 11 years	NA	Methanobacteriaceae	Methanothermobacter	NA	Methanothermobacteriaceae
Literature	B. Stamps, *et al.* Front. Microbiol. **7**, 534 (2016)	2016	No	16S	SILVA 119	Field	Table S7 (file is called table 8)	CO3	Leachate	4 to 11 years	NA	Methanobacteriaceae	Methanosphaera	NA	Methanobacteriaceae
Literature	B. Stamps, *et al.* Front. Microbiol. **7**, 534 (2016)	2016	No	16S	SILVA 119	Field	Table S7 (file is called table 8)	CO3	Leachate	4 to 11 years	NA	Methanobacteriaceae	Methanobrevibacter	NA	Methanobacteriaceae
Literature	B. Stamps, *et al.* Front. Microbiol. **7**, 534 (2016)	2016	No	16S	SILVA 119	Field	Table S7 (file is called table 8)	CO3	Leachate	4 to 11 years	NA	Methanobacteriaceae	Methanobacterium	NA	Methanobacteriaceae
Literature	B. Stamps, *et al.* Front. Microbiol. **7**, 534 (2016)	2016	No	16S	SILVA 119	Field	Table S7 (file is called table 8)	CO3	Leachate	4 to 11 years	NA	Methanobacteriaceae	Methanobacterium	NA	Methanobacteriaceae
Literature	B. Stamps, *et al.* Front. Microbiol. **7**, 534 (2016)	2016	No	16S	SILVA 119	Field	Table S7 (file is called table 8)	CO2	Leachate	4 to 11 years	NA	Methanosaetaceae	Methanosaeta	NA	Methanotrichaceae
Literature	B. Stamps, *et al.* Front. Microbiol. **7**, 534 (2016)	2016	No	16S	SILVA 119	Field	Table S7 (file is called table 8)	CO2	Leachate	4 to 11 years	NA	Methanosaetaceae	Methanosaeta	NA	Methanotrichaceae
Literature	B. Stamps, *et al.* Front. Microbiol. **7**, 534 (2016)	2016	No	16S	SILVA 119	Field	Table S7 (file is called table 8)	CO2	Leachate	4 to 11 years	NA	Methanocorpusculaceae	Methanocorpusculum	NA	Methanocorpusculaceae
Literature	B. Stamps, *et al.* Front. Microbiol. **7**, 534 (2016)	2016	No	16S	SILVA 119	Field	Table S7 (file is called table 8)	CO2	Leachate	4 to 11 years	NA	Methanobacteriaceae	Methanothermobacter	NA	Methanothermobacteriaceae
Literature	B. Stamps, *et al.* Front. Microbiol. **7**, 534 (2016)	2016	No	16S	SILVA 119	Field	Table S7 (file is called table 8)	CO2	Leachate	4 to 11 years	NA	Methanobacteriaceae	Methanothermobacter	NA	Methanothermobacteriaceae
Literature	B. Stamps, *et al.* Front. Microbiol. **7**, 534 (2016)	2016	No	16S	SILVA 119	Field	Table S7 (file is called table 8)	CO2	Leachate	4 to 11 years	NA	Methanobacteriaceae	Methanosphaera	NA	Methanobacteriaceae
Literature	B. Stamps, *et al.* Front. Microbiol. **7**, 534 (2016)	2016	No	16S	SILVA 119	Field	Table S7 (file is called table 8)	CO2	Leachate	4 to 11 years	NA	Methanobacteriaceae	Methanobrevibacter	NA	Methanobacteriaceae
Literature	B. Stamps, *et al.* Front. Microbiol. **7**, 534 (2016)	2016	No	16S	SILVA 119	Field	Table S7 (file is called table 8)	CO2	Leachate	4 to 11 years	NA	Methanobacteriaceae	Methanobacterium	NA	Methanobacteriaceae
Literature	B. Stamps, *et al.* Front. Microbiol. **7**, 534 (2016)	2016	No	16S	SILVA 119	Field	Table S7 (file is called table 8)	CO2	Leachate	4 to 11 years	NA	Methanobacteriaceae	Methanobacterium	NA	Methanobacteriaceae
Literature	B. Stamps, *et al.* Front. Microbiol. **7**, 534 (2016)	2016	No	16S	SILVA 119	Field	Table S7 (file is called table 8)	CO2	Leachate	4 to 11 years	NA	Methanobacteriaceae	Methanobacterium	NA	Methanobacteriaceae
Literature	B. Stamps, *et al.* Front. Microbiol. **7**, 534 (2016)	2016	No	16S	SILVA 119	Field	Table S7 (file is called table 8)	CO1	Leachate	4 to 11 years	NA	Methanosaetaceae	Methanosaeta	NA	Methanotrichaceae
Literature	B. Stamps, *et al.* Front. Microbiol. **7**, 534 (2016)	2016	No	16S	SILVA 119	Field	Table S7 (file is called table 8)	CO1	Leachate	4 to 11 years	NA	Methanosaetaceae	Methanosaeta	NA	Methanotrichaceae
Literature	B. Stamps, *et al.* Front. Microbiol. **7**, 534 (2016)	2016	No	16S	SILVA 119	Field	Table S7 (file is called table 8)	CO1	Leachate	4 to 11 years	NA	Methanocorpusculaceae	Methanocorpusculum	NA	Methanocorpusculaceae
Literature	B. Stamps, *et al.* Front. Microbiol. **7**, 534 (2016)	2016	No	16S	SILVA 119	Field	Table S7 (file is called table 8)	CO1	Leachate	4 to 11 years	NA	Methanobacteriaceae	Methanothermobacter	NA	Methanothermobacteriaceae
Literature	B. Stamps, *et al.* Front. Microbiol. **7**, 534 (2016)	2016	No	16S	SILVA 119	Field	Table S7 (file is called table 8)	CO1	Leachate	4 to 11 years	NA	Methanobacteriaceae	Methanosphaera	NA	Methanobacteriaceae
Literature	B. Stamps, *et al.* Front. Microbiol. **7**, 534 (2016)	2016	No	16S	SILVA 119	Field	Table S7 (file is called table 8)	CO1	Leachate	4 to 11 years	NA	Methanobacteriaceae	Methanobrevibacter	NA	Methanobacteriaceae
Literature	B. Stamps, *et al.* Front. Microbiol. **7**, 534 (2016)	2016	No	16S	SILVA 119	Field	Table S7 (file is called table 8)	CO1	Leachate	4 to 11 years	NA	Methanobacteriaceae	Methanobacterium	NA	Methanobacteriaceae
Literature	B. Stamps, *et al.* Front. Microbiol. **7**, 534 (2016)	2016	No	16S	SILVA 119	Field	Table S7 (file is called table 8)	CO1	Leachate	4 to 11 years	NA	Methanobacteriaceae	Methanobacterium	NA	Methanobacteriaceae
Literature	B. Stamps, *et al.* Front. Microbiol. **7**, 534 (2016)	2016	No	16S	SILVA 119	Field	Table S7 (file is called table 8)	CO1	Leachate	4 to 11 years	NA	Methanobacteriaceae	Methanobacterium	NA	Methanobacteriaceae
Literature	B. Stamps, *et al.* Front. Microbiol. **7**, 534 (2016)	2016	No	16S	SILVA 119	Field	Table S7 (file is called table 8)	FL1	Leachate	20 years	NA	Methanosaetaceae	Methanosaeta	NA	Methanotrichaceae
Literature	B. Stamps, *et al.* Front. Microbiol. **7**, 534 (2016)	2016	No	16S	SILVA 119	Field	Table S7 (file is called table 8)	FL1	Leachate	20 years	NA	Methanocorpusculaceae	Methanocorpusculum	NA	Methanocorpusculaceae
Literature	B. Stamps, *et al.* Front. Microbiol. **7**, 534 (2016)	2016	No	16S	SILVA 119	Field	Table S7 (file is called table 8)	FL1	Leachate	20 years	NA	Methanobacteriaceae	Methanothermobacter	NA	Methanothermobacteriaceae
Literature	B. Stamps, *et al.* Front. Microbiol. **7**, 534 (2016)	2016	No	16S	SILVA 119	Field	Table S7 (file is called table 8)	FL1	Leachate	20 years	NA	Methanobacteriaceae	Methanothermobacter	NA	Methanothermobacteriaceae
Literature	B. Stamps, *et al.* Front. Microbiol. **7**, 534 (2016)	2016	No	16S	SILVA 119	Field	Table S7 (file is called table 8)	FL1	Leachate	20 years	NA	Methanobacteriaceae	Methanobacterium	NA	Methanobacteriaceae
Literature	B. Stamps, *et al.* Front. Microbiol. **7**, 534 (2016)	2016	No	16S	SILVA 119	Field	Table S7 (file is called table 8)	FL3	Leachate	20 years	NA	Methanosaetaceae	Methanosaeta	NA	Methanotrichaceae
Literature	B. Stamps, *et al.* Front. Microbiol. **7**, 534 (2016)	2016	No	16S	SILVA 119	Field	Table S7 (file is called table 8)	FL3	Leachate	20 years	NA	Methanosaetaceae	Methanosaeta	NA	Methanotrichaceae
Literature	B. Stamps, *et al.* Front. Microbiol. **7**, 534 (2016)	2016	No	16S	SILVA 119	Field	Table S7 (file is called table 8)	FL3	Leachate	20 years	NA	Methanocorpusculaceae	Methanocorpusculum	NA	Methanocorpusculaceae
Literature	B. Stamps, *et al.* Front. Microbiol. **7**, 534 (2016)	2016	No	16S	SILVA 119	Field	Table S7 (file is called table 8)	FL3	Leachate	20 years	NA	Methanobacteriaceae	Methanothermobacter	NA	Methanothermobacteriaceae
Literature	B. Stamps, *et al.* Front. Microbiol. **7**, 534 (2016)	2016	No	16S	SILVA 119	Field	Table S7 (file is called table 8)	FL3	Leachate	20 years	NA	Methanobacteriaceae	Methanothermobacter	NA	Methanothermobacteriaceae
Literature	B. Stamps, *et al.* Front. Microbiol. **7**, 534 (2016)	2016	No	16S	SILVA 119	Field	Table S7 (file is called table 8)	FL3	Leachate	20 years	NA	Methanobacteriaceae	Methanobrevibacter	NA	Methanobacteriaceae
Literature	B. Stamps, *et al.* Front. Microbiol. **7**, 534 (2016)	2016	No	16S	SILVA 119	Field	Table S7 (file is called table 8)	FL3	Leachate	20 years	NA	Methanobacteriaceae	Methanobacterium	NA	Methanobacteriaceae
Literature	B. Stamps, *et al.* Front. Microbiol. **7**, 534 (2016)	2016	No	16S	SILVA 119	Field	Table S7 (file is called table 8)	FL3	Leachate	20 years	NA	Methanobacteriaceae	Methanobacterium	NA	Methanobacteriaceae
Literature	B. Stamps, *et al.* Front. Microbiol. **7**, 534 (2016)	2016	No	16S	SILVA 119	Field	Table S7 (file is called table 8)	FL2	Leachate	20 years	NA	Methanosaetaceae	Methanosaeta	NA	Methanotrichaceae
Literature	B. Stamps, *et al.* Front. Microbiol. **7**, 534 (2016)	2016	No	16S	SILVA 119	Field	Table S7 (file is called table 8)	FL2	Leachate	20 years	NA	Methanocorpusculaceae	Methanocorpusculum	NA	Methanocorpusculaceae
Literature	B. Stamps, *et al.* Front. Microbiol. **7**, 534 (2016)	2016	No	16S	SILVA 119	Field	Table S7 (file is called table 8)	FL2	Leachate	20 years	NA	Methanobacteriaceae	Methanothermobacter	NA	Methanothermobacteriaceae
Literature	B. Stamps, *et al.* Front. Microbiol. **7**, 534 (2016)	2016	No	16S	SILVA 119	Field	Table S7 (file is called table 8)	FL2	Leachate	20 years	NA	Methanobacteriaceae	Methanothermobacter	NA	Methanothermobacteriaceae
Literature	B. Stamps, *et al.* Front. Microbiol. **7**, 534 (2016)	2016	No	16S	SILVA 119	Field	Table S7 (file is called table 8)	OK2.2	Leachate	20 years	NA	Methanosaetaceae	Methanosaeta	NA	Methanotrichaceae
Literature	B. Stamps, *et al.* Front. Microbiol. **7**, 534 (2016)	2016	No	16S	SILVA 119	Field	Table S7 (file is called table 8)	OK2.2	Leachate	20 years	NA	Methanosaetaceae	Methanosaeta	NA	Methanotrichaceae
Literature	B. Stamps, *et al.* Front. Microbiol. **7**, 534 (2016)	2016	No	16S	SILVA 119	Field	Table S7 (file is called table 8)	OK2.2	Leachate	20 years	NA	Methanomicrobiales Incertae Sedis	Methanocalculus	NA	Methanocorpusculaceae
Literature	B. Stamps, *et al.* Front. Microbiol. **7**, 534 (2016)	2016	No	16S	SILVA 119	Field	Table S7 (file is called table 8)	OK2.2	Leachate	20 years	NA	Methanocorpusculaceae	Methanocorpusculum	NA	Methanocorpusculaceae
Literature	B. Stamps, *et al.* Front. Microbiol. **7**, 534 (2016)	2016	No	16S	SILVA 119	Field	Table S7 (file is called table 8)	OK2.2	Leachate	20 years	NA	Methanobacteriaceae	Methanothermobacter	NA	Methanothermobacteriaceae
Literature	B. Stamps, *et al.* Front. Microbiol. **7**, 534 (2016)	2016	No	16S	SILVA 119	Field	Table S7 (file is called table 8)	OK2.2	Leachate	20 years	NA	Methanobacteriaceae	Methanothermobacter	NA	Methanothermobacteriaceae
Literature	B. Stamps, *et al.* Front. Microbiol. **7**, 534 (2016)	2016	No	16S	SILVA 119	Field	Table S7 (file is called table 8)	OK2.2	Leachate	20 years	NA	Methanobacteriaceae	Methanobrevibacter	NA	Methanobacteriaceae
Literature	B. Stamps, *et al.* Front. Microbiol. **7**, 534 (2016)	2016	No	16S	SILVA 119	Field	Table S7 (file is called table 8)	OK2.3	Leachate	20 years	NA	Methanosaetaceae	Methanosaeta	NA	Methanotrichaceae
Literature	B. Stamps, *et al.* Front. Microbiol. **7**, 534 (2016)	2016	No	16S	SILVA 119	Field	Table S7 (file is called table 8)	OK2.3	Leachate	20 years	NA	Methanomicrobiales Incertae Sedis	Methanocalculus	NA	Methanocorpusculaceae
Literature	B. Stamps, *et al.* Front. Microbiol. **7**, 534 (2016)	2016	No	16S	SILVA 119	Field	Table S7 (file is called table 8)	OK2.3	Leachate	20 years	NA	Methanocorpusculaceae	Methanocorpusculum	NA	Methanocorpusculaceae
Literature	B. Stamps, *et al.* Front. Microbiol. **7**, 534 (2016)	2016	No	16S	SILVA 119	Field	Table S7 (file is called table 8)	OK2.3	Leachate	20 years	NA	Methanobacteriaceae	Methanothermobacter	NA	Methanothermobacteriaceae
Literature	B. Stamps, *et al.* Front. Microbiol. **7**, 534 (2016)	2016	No	16S	SILVA 119	Field	Table S7 (file is called table 8)	OK2.3	Leachate	20 years	NA	Methanobacteriaceae	Methanothermobacter	NA	Methanothermobacteriaceae
Literature	B. Stamps, *et al.* Front. Microbiol. **7**, 534 (2016)	2016	No	16S	SILVA 119	Field	Table S7 (file is called table 8)	OK2.1	Leachate	20 years	NA	Methanosaetaceae	Methanosaeta	NA	Methanotrichaceae
Literature	B. Stamps, *et al.* Front. Microbiol. **7**, 534 (2016)	2016	No	16S	SILVA 119	Field	Table S7 (file is called table 8)	OK2.1	Leachate	20 years	NA	Methanosaetaceae	Methanosaeta	NA	Methanotrichaceae
Literature	B. Stamps, *et al.* Front. Microbiol. **7**, 534 (2016)	2016	No	16S	SILVA 119	Field	Table S7 (file is called table 8)	OK2.1	Leachate	20 years	NA	Methanomicrobiales Incertae Sedis	Methanocalculus	NA	Methanocorpusculaceae
Literature	B. Stamps, *et al.* Front. Microbiol. **7**, 534 (2016)	2016	No	16S	SILVA 119	Field	Table S7 (file is called table 8)	OK2.1	Leachate	20 years	NA	Methanocorpusculaceae	Methanocorpusculum	NA	Methanocorpusculaceae
Literature	B. Stamps, *et al.* Front. Microbiol. **7**, 534 (2016)	2016	No	16S	SILVA 119	Field	Table S7 (file is called table 8)	OK2.1	Leachate	20 years	NA	Methanobacteriaceae	Methanothermobacter	NA	Methanothermobacteriaceae
Literature	B. Stamps, *et al.* Front. Microbiol. **7**, 534 (2016)	2016	No	16S	SILVA 119	Field	Table S7 (file is called table 8)	ME2.1	Leachate	20 years	NA	Methanosaetaceae	Methanosaeta	NA	Methanotrichaceae
Literature	B. Stamps, *et al.* Front. Microbiol. **7**, 534 (2016)	2016	No	16S	SILVA 119	Field	Table S7 (file is called table 8)	ME2.1	Leachate	20 years	NA	Methanosaetaceae	Methanosaeta	NA	Methanotrichaceae
Literature	B. Stamps, *et al.* Front. Microbiol. **7**, 534 (2016)	2016	No	16S	SILVA 119	Field	Table S7 (file is called table 8)	ME2.1	Leachate	20 years	NA	Methanoregulaceae	Methanoregula	NA	Methanoregulaceae
Literature	B. Stamps, *et al.* Front. Microbiol. **7**, 534 (2016)	2016	No	16S	SILVA 119	Field	Table S7 (file is called table 8)	ME2.1	Leachate	20 years	NA	Methanocorpusculaceae	Methanocorpusculum	NA	Methanocorpusculaceae
Literature	B. Stamps, *et al.* Front. Microbiol. **7**, 534 (2016)	2016	No	16S	SILVA 119	Field	Table S7 (file is called table 8)	ME2.1	Leachate	20 years	NA	Methanobacteriaceae	Methanothermobacter	NA	Methanothermobacteriaceae
Literature	B. Stamps, *et al.* Front. Microbiol. **7**, 534 (2016)	2016	No	16S	SILVA 119	Field	Table S7 (file is called table 8)	ME2.1	Leachate	20 years	NA	Methanobacteriaceae	Methanothermobacter	NA	Methanothermobacteriaceae
Literature	B. Stamps, *et al.* Front. Microbiol. **7**, 534 (2016)	2016	No	16S	SILVA 119	Field	Table S7 (file is called table 8)	ME2.1	Leachate	20 years	NA	Methanobacteriaceae	Methanobrevibacter	NA	Methanobacteriaceae
Literature	B. Stamps, *et al.* Front. Microbiol. **7**, 534 (2016)	2016	No	16S	SILVA 119	Field	Table S7 (file is called table 8)	ME2.2	Leachate	20 years	NA	Methanosaetaceae	Methanosaeta	NA	Methanotrichaceae
Literature	B. Stamps, *et al.* Front. Microbiol. **7**, 534 (2016)	2016	No	16S	SILVA 119	Field	Table S7 (file is called table 8)	ME2.2	Leachate	20 years	NA	Methanosaetaceae	Methanosaeta	NA	Methanotrichaceae
Literature	B. Stamps, *et al.* Front. Microbiol. **7**, 534 (2016)	2016	No	16S	SILVA 119	Field	Table S7 (file is called table 8)	ME2.2	Leachate	20 years	NA	Methanocorpusculaceae	Methanocorpusculum	NA	Methanocorpusculaceae
Literature	B. Stamps, *et al.* Front. Microbiol. **7**, 534 (2016)	2016	No	16S	SILVA 119	Field	Table S7 (file is called table 8)	ME2.2	Leachate	20 years	NA	Methanobacteriaceae	Methanothermobacter	NA	Methanothermobacteriaceae
Literature	B. Stamps, *et al.* Front. Microbiol. **7**, 534 (2016)	2016	No	16S	SILVA 119	Field	Table S7 (file is called table 8)	ME2.2	Leachate	20 years	NA	Methanobacteriaceae	Methanothermobacter	NA	Methanothermobacteriaceae
Literature	B. Stamps, *et al.* Front. Microbiol. **7**, 534 (2016)	2016	No	16S	SILVA 119	Field	Table S7 (file is called table 8)	ME2.2	Leachate	20 years	NA	Methanobacteriaceae	Methanobacterium	NA	Methanobacteriaceae
Literature	B. Stamps, *et al.* Front. Microbiol. **7**, 534 (2016)	2016	No	16S	SILVA 119	Field	Table S7 (file is called table 8)	ME2.2	Leachate	20 years	NA	Methanobacteriaceae	Methanobacterium	NA	Methanobacteriaceae
Literature	B. Stamps, *et al.* Front. Microbiol. **7**, 534 (2016)	2016	No	16S	SILVA 119	Field	Table S7 (file is called table 8)	ME2.3	Leachate	20 years	NA	Methanosaetaceae	Methanosaeta	NA	Methanotrichaceae
Literature	B. Stamps, *et al.* Front. Microbiol. **7**, 534 (2016)	2016	No	16S	SILVA 119	Field	Table S7 (file is called table 8)	ME2.3	Leachate	20 years	NA	Methanoregulaceae	Methanoregula	NA	Methanoregulaceae
Literature	B. Stamps, *et al.* Front. Microbiol. **7**, 534 (2016)	2016	No	16S	SILVA 119	Field	Table S7 (file is called table 8)	ME2.3	Leachate	20 years	NA	Methanocorpusculaceae	Methanocorpusculum	NA	Methanocorpusculaceae
Literature	B. Stamps, *et al.* Front. Microbiol. **7**, 534 (2016)	2016	No	16S	SILVA 119	Field	Table S7 (file is called table 8)	ME2.3	Leachate	20 years	NA	Methanobacteriaceae	Methanothermobacter	NA	Methanothermobacteriaceae
Literature	B. Stamps, *et al.* Front. Microbiol. **7**, 534 (2016)	2016	No	16S	SILVA 119	Field	Table S7 (file is called table 8)	ME2.3	Leachate	20 years	NA	Methanobacteriaceae	Methanothermobacter	NA	Methanothermobacteriaceae
Literature	B. Stamps, *et al.* Front. Microbiol. **7**, 534 (2016)	2016	No	16S	SILVA 119	Field	Table S7 (file is called table 8)	ME2.3	Leachate	20 years	NA	Methanobacteriaceae	Methanobacterium	NA	Methanobacteriaceae
Literature	B. Stamps, *et al.* Front. Microbiol. **7**, 534 (2016)	2016	No	16S	SILVA 119	Field	Table S7 (file is called table 8)	ME2.3	Leachate	20 years	NA	Methanobacteriaceae	Methanobacterium	NA	Methanobacteriaceae
Literature	B. Stamps, *et al.* Front. Microbiol. **7**, 534 (2016)	2016	No	16S	SILVA 119	Field	Table S7 (file is called table 8)	IA3	Leachate	11 to 20 years	NA	Methanosaetaceae	Methanosaeta	NA	Methanotrichaceae
Literature	B. Stamps, *et al.* Front. Microbiol. **7**, 534 (2016)	2016	No	16S	SILVA 119	Field	Table S7 (file is called table 8)	IA3	Leachate	11 to 20 years	NA	Methanosaetaceae	Methanosaeta	NA	Methanotrichaceae
Literature	B. Stamps, *et al.* Front. Microbiol. **7**, 534 (2016)	2016	No	16S	SILVA 119	Field	Table S7 (file is called table 8)	IA3	Leachate	11 to 20 years	NA	Methanoregulaceae	Methanoregula	NA	Methanoregulaceae
Literature	B. Stamps, *et al.* Front. Microbiol. **7**, 534 (2016)	2016	No	16S	SILVA 119	Field	Table S7 (file is called table 8)	IA3	Leachate	11 to 20 years	NA	Methanomicrobiales Incertae Sedis	Methanocalculus	NA	Methanocorpusculaceae
Literature	B. Stamps, *et al.* Front. Microbiol. **7**, 534 (2016)	2016	No	16S	SILVA 119	Field	Table S7 (file is called table 8)	IA3	Leachate	11 to 20 years	NA	Methanocorpusculaceae	Methanocorpusculum	NA	Methanocorpusculaceae
Literature	B. Stamps, *et al.* Front. Microbiol. **7**, 534 (2016)	2016	No	16S	SILVA 119	Field	Table S7 (file is called table 8)	IA3	Leachate	11 to 20 years	NA	Methanobacteriaceae	Methanothermobacter	NA	Methanothermobacteriaceae
Literature	B. Stamps, *et al.* Front. Microbiol. **7**, 534 (2016)	2016	No	16S	SILVA 119	Field	Table S7 (file is called table 8)	IA3	Leachate	11 to 20 years	NA	Methanobacteriaceae	Methanothermobacter	NA	Methanothermobacteriaceae
Literature	B. Stamps, *et al.* Front. Microbiol. **7**, 534 (2016)	2016	No	16S	SILVA 119	Field	Table S7 (file is called table 8)	IA3	Leachate	11 to 20 years	NA	Methanobacteriaceae	Methanobrevibacter	NA	Methanobacteriaceae
Literature	B. Stamps, *et al.* Front. Microbiol. **7**, 534 (2016)	2016	No	16S	SILVA 119	Field	Table S7 (file is called table 8)	IA2	Leachate	11 to 20 years	NA	Methanosaetaceae	Methanosaeta	NA	Methanotrichaceae
Literature	B. Stamps, *et al.* Front. Microbiol. **7**, 534 (2016)	2016	No	16S	SILVA 119	Field	Table S7 (file is called table 8)	IA2	Leachate	11 to 20 years	NA	Methanosaetaceae	Methanosaeta	NA	Methanotrichaceae
Literature	B. Stamps, *et al.* Front. Microbiol. **7**, 534 (2016)	2016	No	16S	SILVA 119	Field	Table S7 (file is called table 8)	IA2	Leachate	11 to 20 years	NA	Methanomicrobiales Incertae Sedis	Methanocalculus	NA	Methanocorpusculaceae
Literature	B. Stamps, *et al.* Front. Microbiol. **7**, 534 (2016)	2016	No	16S	SILVA 119	Field	Table S7 (file is called table 8)	IA2	Leachate	11 to 20 years	NA	Methanocorpusculaceae	Methanocorpusculum	NA	Methanocorpusculaceae
Literature	B. Stamps, *et al.* Front. Microbiol. **7**, 534 (2016)	2016	No	16S	SILVA 119	Field	Table S7 (file is called table 8)	IA2	Leachate	11 to 20 years	NA	Methanobacteriaceae	Methanothermobacter	NA	Methanothermobacteriaceae
Literature	B. Stamps, *et al.* Front. Microbiol. **7**, 534 (2016)	2016	No	16S	SILVA 119	Field	Table S7 (file is called table 8)	IA2	Leachate	11 to 20 years	NA	Methanobacteriaceae	Methanothermobacter	NA	Methanothermobacteriaceae
Literature	B. Stamps, *et al.* Front. Microbiol. **7**, 534 (2016)	2016	No	16S	SILVA 119	Field	Table S7 (file is called table 8)	IA2	Leachate	11 to 20 years	NA	Methanobacteriaceae	Methanobacterium	NA	Methanobacteriaceae
Literature	B. Stamps, *et al.* Front. Microbiol. **7**, 534 (2016)	2016	No	16S	SILVA 119	Field	Table S7 (file is called table 8)	IA1	Leachate	11 to 20 years	NA	Methanosaetaceae	Methanosaeta	NA	Methanotrichaceae
Literature	B. Stamps, *et al.* Front. Microbiol. **7**, 534 (2016)	2016	No	16S	SILVA 119	Field	Table S7 (file is called table 8)	IA1	Leachate	11 to 20 years	NA	Methanosaetaceae	Methanosaeta	NA	Methanotrichaceae
Literature	B. Stamps, *et al.* Front. Microbiol. **7**, 534 (2016)	2016	No	16S	SILVA 119	Field	Table S7 (file is called table 8)	IA1	Leachate	11 to 20 years	NA	Methanoregulaceae	Methanoregula	NA	Methanoregulaceae
Literature	B. Stamps, *et al.* Front. Microbiol. **7**, 534 (2016)	2016	No	16S	SILVA 119	Field	Table S7 (file is called table 8)	IA1	Leachate	11 to 20 years	NA	Methanomicrobiales Incertae Sedis	Methanocalculus	NA	Methanocorpusculaceae
Literature	B. Stamps, *et al.* Front. Microbiol. **7**, 534 (2016)	2016	No	16S	SILVA 119	Field	Table S7 (file is called table 8)	IA1	Leachate	11 to 20 years	NA	Methanocorpusculaceae	Methanocorpusculum	NA	Methanocorpusculaceae
Literature	B. Stamps, *et al.* Front. Microbiol. **7**, 534 (2016)	2016	No	16S	SILVA 119	Field	Table S7 (file is called table 8)	IA1	Leachate	11 to 20 years	NA	Methanobacteriaceae	Methanothermobacter	NA	Methanothermobacteriaceae
Literature	B. Stamps, *et al.* Front. Microbiol. **7**, 534 (2016)	2016	No	16S	SILVA 119	Field	Table S7 (file is called table 8)	IA1	Leachate	11 to 20 years	NA	Methanobacteriaceae	Methanothermobacter	NA	Methanothermobacteriaceae
Literature	B. Stamps, *et al.* Front. Microbiol. **7**, 534 (2016)	2016	No	16S	SILVA 119	Field	Table S7 (file is called table 8)	IA1	Leachate	11 to 20 years	NA	Methanobacteriaceae	Methanobrevibacter	NA	Methanobacteriaceae
Literature	B. Stamps, *et al.* Front. Microbiol. **7**, 534 (2016)	2016	No	16S	SILVA 119	Field	Table S7 (file is called table 8)	IA1	Leachate	11 to 20 years	NA	Methanobacteriaceae	Methanobacterium	NA	Methanobacteriaceae
Literature	B. Stamps, *et al.* Front. Microbiol. **7**, 534 (2016)	2016	No	16S	SILVA 119	Field	Table S7 (file is called table 8)	WA1	Leachate	4 to 11 years	NA	Methanosaetaceae	Methanosaeta	NA	Methanotrichaceae
Literature	B. Stamps, *et al.* Front. Microbiol. **7**, 534 (2016)	2016	No	16S	SILVA 119	Field	Table S7 (file is called table 8)	WA1	Leachate	4 to 11 years	NA	Methanoregulaceae	Methanoregula	NA	Methanoregulaceae
Literature	B. Stamps, *et al.* Front. Microbiol. **7**, 534 (2016)	2016	No	16S	SILVA 119	Field	Table S7 (file is called table 8)	WA1	Leachate	4 to 11 years	NA	Methanocorpusculaceae	Methanocorpusculum	NA	Methanocorpusculaceae
Literature	B. Stamps, *et al.* Front. Microbiol. **7**, 534 (2016)	2016	No	16S	SILVA 119	Field	Table S7 (file is called table 8)	WA1	Leachate	4 to 11 years	NA	Methanobacteriaceae	Methanothermobacter	NA	Methanothermobacteriaceae
Literature	B. Stamps, *et al.* Front. Microbiol. **7**, 534 (2016)	2016	No	16S	SILVA 119	Field	Table S7 (file is called table 8)	WA1	Leachate	4 to 11 years	NA	Methanobacteriaceae	Methanothermobacter	NA	Methanothermobacteriaceae
Literature	B. Stamps, *et al.* Front. Microbiol. **7**, 534 (2016)	2016	No	16S	SILVA 119	Field	Table S7 (file is called table 8)	WA1	Leachate	4 to 11 years	NA	Methanobacteriaceae	Methanobrevibacter	NA	Methanobacteriaceae
Literature	B. Stamps, *et al.* Front. Microbiol. **7**, 534 (2016)	2016	No	16S	SILVA 119	Field	Table S7 (file is called table 8)	WA1	Leachate	4 to 11 years	NA	Methanobacteriaceae	Methanobacterium	NA	Methanobacteriaceae
Literature	B. Stamps, *et al.* Front. Microbiol. **7**, 534 (2016)	2016	No	16S	SILVA 119	Field	Table S7 (file is called table 8)	WA2	Leachate	4 to 11 years	NA	Methanosaetaceae	Methanosaeta	NA	Methanotrichaceae
Literature	B. Stamps, *et al.* Front. Microbiol. **7**, 534 (2016)	2016	No	16S	SILVA 119	Field	Table S7 (file is called table 8)	WA2	Leachate	4 to 11 years	NA	Methanosaetaceae	Methanosaeta	NA	Methanotrichaceae
Literature	B. Stamps, *et al.* Front. Microbiol. **7**, 534 (2016)	2016	No	16S	SILVA 119	Field	Table S7 (file is called table 8)	WA2	Leachate	4 to 11 years	NA	Methanocorpusculaceae	Methanocorpusculum	NA	Methanocorpusculaceae
Literature	B. Stamps, *et al.* Front. Microbiol. **7**, 534 (2016)	2016	No	16S	SILVA 119	Field	Table S7 (file is called table 8)	WA2	Leachate	4 to 11 years	NA	Methanobacteriaceae	Methanothermobacter	NA	Methanothermobacteriaceae
Literature	B. Stamps, *et al.* Front. Microbiol. **7**, 534 (2016)	2016	No	16S	SILVA 119	Field	Table S7 (file is called table 8)	WA2	Leachate	4 to 11 years	NA	Methanobacteriaceae	Methanothermobacter	NA	Methanothermobacteriaceae
Literature	B. Stamps, *et al.* Front. Microbiol. **7**, 534 (2016)	2016	No	16S	SILVA 119	Field	Table S7 (file is called table 8)	WA2	Leachate	4 to 11 years	NA	Methanobacteriaceae	Methanobrevibacter	NA	Methanobacteriaceae
Literature	B. Stamps, *et al.* Front. Microbiol. **7**, 534 (2016)	2016	No	16S	SILVA 119	Field	Table S7 (file is called table 8)	WA2	Leachate	4 to 11 years	NA	Methanobacteriaceae	Methanobacterium	NA	Methanobacteriaceae
Literature	B. Stamps, *et al.* Front. Microbiol. **7**, 534 (2016)	2016	No	16S	SILVA 119	Field	Table S7 (file is called table 8)	WA3	Leachate	4 to 11 years	NA	Methanosaetaceae	Methanosaeta	NA	Methanotrichaceae
Literature	B. Stamps, *et al.* Front. Microbiol. **7**, 534 (2016)	2016	No	16S	SILVA 119	Field	Table S7 (file is called table 8)	WA3	Leachate	4 to 11 years	NA	Methanosaetaceae	Methanosaeta	NA	Methanotrichaceae
Literature	B. Stamps, *et al.* Front. Microbiol. **7**, 534 (2016)	2016	No	16S	SILVA 119	Field	Table S7 (file is called table 8)	WA3	Leachate	4 to 11 years	NA	Methanocorpusculaceae	Methanocorpusculum	NA	Methanocorpusculaceae
Literature	B. Stamps, *et al.* Front. Microbiol. **7**, 534 (2016)	2016	No	16S	SILVA 119	Field	Table S7 (file is called table 8)	WA3	Leachate	4 to 11 years	NA	Methanobacteriaceae	Methanothermobacter	NA	Methanothermobacteriaceae
Literature	B. Stamps, *et al.* Front. Microbiol. **7**, 534 (2016)	2016	No	16S	SILVA 119	Field	Table S7 (file is called table 8)	WA3	Leachate	4 to 11 years	NA	Methanobacteriaceae	Methanobrevibacter	NA	Methanobacteriaceae
Literature	B. Stamps, *et al.* Front. Microbiol. **7**, 534 (2016)	2016	No	16S	SILVA 119	Field	Table S7 (file is called table 8)	WA3	Leachate	4 to 11 years	NA	Methanobacteriaceae	Methanobacterium	NA	Methanobacteriaceae
Literature	B. Stamps, *et al.* Front. Microbiol. **7**, 534 (2016)	2016	No	16S	SILVA 119	Field	Table S7 (file is called table 8)	VA1	Leachate	11 to 20 years	NA	Methanosaetaceae	Methanosaeta	NA	Methanotrichaceae
Literature	B. Stamps, *et al.* Front. Microbiol. **7**, 534 (2016)	2016	No	16S	SILVA 119	Field	Table S7 (file is called table 8)	VA1	Leachate	11 to 20 years	NA	Methanosaetaceae	Methanosaeta	NA	Methanotrichaceae
Literature	B. Stamps, *et al.* Front. Microbiol. **7**, 534 (2016)	2016	No	16S	SILVA 119	Field	Table S7 (file is called table 8)	VA1	Leachate	11 to 20 years	NA	Methanocorpusculaceae	Methanocorpusculum	NA	Methanocorpusculaceae
Literature	B. Stamps, *et al.* Front. Microbiol. **7**, 534 (2016)	2016	No	16S	SILVA 119	Field	Table S7 (file is called table 8)	VA1	Leachate	11 to 20 years	NA	Methanobacteriaceae	Methanothermobacter	NA	Methanothermobacteriaceae
Literature	B. Stamps, *et al.* Front. Microbiol. **7**, 534 (2016)	2016	No	16S	SILVA 119	Field	Table S7 (file is called table 8)	VA1	Leachate	11 to 20 years	NA	Methanobacteriaceae	Methanothermobacter	NA	Methanothermobacteriaceae
Literature	B. Stamps, *et al.* Front. Microbiol. **7**, 534 (2016)	2016	No	16S	SILVA 119	Field	Table S7 (file is called table 8)	VA1	Leachate	11 to 20 years	NA	Methanobacteriaceae	Methanobacterium	NA	Methanobacteriaceae
Literature	B. Stamps, *et al.* Front. Microbiol. **7**, 534 (2016)	2016	No	16S	SILVA 119	Field	Table S7 (file is called table 8)	VA1	Leachate	11 to 20 years	NA	Methanobacteriaceae	Methanobacterium	NA	Methanobacteriaceae
Literature	B. Stamps, *et al.* Front. Microbiol. **7**, 534 (2016)	2016	No	16S	SILVA 119	Field	Table S7 (file is called table 8)	VA1	Leachate	11 to 20 years	NA	Methanobacteriaceae	Methanobacterium	NA	Methanobacteriaceae
Literature	B. Stamps, *et al.* Front. Microbiol. **7**, 534 (2016)	2016	No	16S	SILVA 119	Field	Table S7 (file is called table 8)	VA3	Leachate	11 to 20 years	NA	Methanosaetaceae	Methanosaeta	NA	Methanotrichaceae
Literature	B. Stamps, *et al.* Front. Microbiol. **7**, 534 (2016)	2016	No	16S	SILVA 119	Field	Table S7 (file is called table 8)	VA3	Leachate	11 to 20 years	NA	Methanosaetaceae	Methanosaeta	NA	Methanotrichaceae
Literature	B. Stamps, *et al.* Front. Microbiol. **7**, 534 (2016)	2016	No	16S	SILVA 119	Field	Table S7 (file is called table 8)	VA3	Leachate	11 to 20 years	NA	Methanocorpusculaceae	Methanocorpusculum	NA	Methanocorpusculaceae
Literature	B. Stamps, *et al.* Front. Microbiol. **7**, 534 (2016)	2016	No	16S	SILVA 119	Field	Table S7 (file is called table 8)	VA3	Leachate	11 to 20 years	NA	Methanobacteriaceae	Methanothermobacter	NA	Methanothermobacteriaceae
Literature	B. Stamps, *et al.* Front. Microbiol. **7**, 534 (2016)	2016	No	16S	SILVA 119	Field	Table S7 (file is called table 8)	VA3	Leachate	11 to 20 years	NA	Methanobacteriaceae	Methanosphaera	NA	Methanobacteriaceae
Literature	B. Stamps, *et al.* Front. Microbiol. **7**, 534 (2016)	2016	No	16S	SILVA 119	Field	Table S7 (file is called table 8)	VA3	Leachate	11 to 20 years	NA	Methanobacteriaceae	Methanobrevibacter	NA	Methanobacteriaceae
Literature	B. Stamps, *et al.* Front. Microbiol. **7**, 534 (2016)	2016	No	16S	SILVA 119	Field	Table S7 (file is called table 8)	VA3	Leachate	11 to 20 years	NA	Methanobacteriaceae	Methanobacterium	NA	Methanobacteriaceae
Literature	B. Stamps, *et al.* Front. Microbiol. **7**, 534 (2016)	2016	No	16S	SILVA 119	Field	Table S7 (file is called table 8)	VA3	Leachate	11 to 20 years	NA	Methanobacteriaceae	Methanobacterium	NA	Methanobacteriaceae
Literature	B. Stamps, *et al.* Front. Microbiol. **7**, 534 (2016)	2016	No	16S	SILVA 119	Field	Table S7 (file is called table 8)	VA2	Leachate	11 to 20 years	NA	Methanosaetaceae	Methanosaeta	NA	Methanotrichaceae
Literature	B. Stamps, *et al.* Front. Microbiol. **7**, 534 (2016)	2016	No	16S	SILVA 119	Field	Table S7 (file is called table 8)	VA2	Leachate	11 to 20 years	NA	Methanosaetaceae	Methanosaeta	NA	Methanotrichaceae
Literature	B. Stamps, *et al.* Front. Microbiol. **7**, 534 (2016)	2016	No	16S	SILVA 119	Field	Table S7 (file is called table 8)	VA2	Leachate	11 to 20 years	NA	Methanocorpusculaceae	Methanocorpusculum	NA	Methanocorpusculaceae
Literature	B. Stamps, *et al.* Front. Microbiol. **7**, 534 (2016)	2016	No	16S	SILVA 119	Field	Table S7 (file is called table 8)	VA2	Leachate	11 to 20 years	NA	Methanobacteriaceae	Methanothermobacter	NA	Methanothermobacteriaceae
Literature	B. Stamps, *et al.* Front. Microbiol. **7**, 534 (2016)	2016	No	16S	SILVA 119	Field	Table S7 (file is called table 8)	VA2	Leachate	11 to 20 years	NA	Methanobacteriaceae	Methanobrevibacter	NA	Methanobacteriaceae
Literature	B. Stamps, *et al.* Front. Microbiol. **7**, 534 (2016)	2016	No	16S	SILVA 119	Field	Table S7 (file is called table 8)	VA2	Leachate	11 to 20 years	NA	Methanobacteriaceae	Methanobacterium	NA	Methanobacteriaceae
Literature	B. Staley, *et al.* Appl. Microbiol. Biotechnol. **102**, 13, 5731-5740 (2018)	2018	No	16S	RDP February 2018, NCBI 97% cutoff	Lab	Figure 2b	Day34	Solid waste	NA	34 days	NA	Methanobacterium	NA	Methanobacteriaceae
Literature	B. Staley, *et al.* Appl. Microbiol. Biotechnol. **102**, 13, 5731-5740 (2018)	2018	No	16S	RDP February 2018, NCBI 97% cutoff	Lab	Figure 2b	Day34	Solid waste	NA	34 days	NA	Methanofollis	NA	Methanofollaceae
Literature	B. Staley, *et al.* Appl. Microbiol. Biotechnol. **102**, 13, 5731-5740 (2018)	2018	No	16S	RDP February 2018, NCBI 97% cutoff	Lab	Figure 2b	Day34	Solid waste	NA	34 days	NA	Methanosaeta	NA	Methanotrichaceae
Literature	B. Staley, *et al.* Appl. Microbiol. Biotechnol. **102**, 13, 5731-5740 (2018)	2018	No	16S	RDP February 2018, NCBI 97% cutoff	Lab	Figure 2b	Day34	Solid waste	NA	34 days	NA	Methanosarcina	NA	Methanosarcinaceae
Literature	B. Staley, *et al.* Appl. Microbiol. Biotechnol. **102**, 13, 5731-5740 (2018)	2018	No	16S	RDP February 2018, NCBI 97% cutoff	Lab	Figure 2b	Day68	Solid waste	NA	68 days	NA	Methanobacterium	NA	Methanobacteriaceae
Literature	B. Staley, *et al.* Appl. Microbiol. Biotechnol. **102**, 13, 5731-5740 (2018)	2018	No	16S	RDP February 2018, NCBI 97% cutoff	Lab	Figure 2b	Day68	Solid waste	NA	68 days	NA	Methanofollis	NA	Methanofollaceae
Literature	B. Staley, *et al.* Appl. Microbiol. Biotechnol. **102**, 13, 5731-5740 (2018)	2018	No	16S	RDP February 2018, NCBI 97% cutoff	Lab	Figure 2b	Day68	Solid waste	NA	68 days	NA	Methanosarcina	NA	Methanosarcinaceae
Literature	B. Staley, *et al.* Appl. Microbiol. Biotechnol. **102**, 13, 5731-5740 (2018)	2018	No	16S	RDP February 2018, NCBI 97% cutoff	Lab	Figure 2b	Day139	Solid waste	NA	139 days	NA	Methanoculleus	NA	Methanocullaceae
Literature	B. Staley, *et al.* Appl. Microbiol. Biotechnol. **102**, 13, 5731-5740 (2018)	2018	No	16S	RDP February 2018, NCBI 97% cutoff	Lab	Figure 2b	Day139	Solid waste	NA	139 days	NA	Methanofollis	NA	Methanofollaceae
Literature	B. Staley, *et al.* Appl. Microbiol. Biotechnol. **102**, 13, 5731-5740 (2018)	2018	No	16S	RDP February 2018, NCBI 97% cutoff	Lab	Figure 2b	Day139	Solid waste	NA	139 days	NA	Methanosarcina	NA	Methanosarcinaceae
Literature	B. Staley, *et al.* Appl. Microbiol. Biotechnol. **102**, 13, 5731-5740 (2018)	2018	No	16S	RDP February 2018, NCBI 97% cutoff	Lab	Figure 2b	Day139	Solid waste	NA	139 days	NA	Methanomassiliicoccus	NA	Methanomassiliicoccaceae
Literature	A. Chen, *et al.* Biotechnol. Lett. **25**, 18, 1563-1569 (2003)	2003	Yes	RFLP-16S	Clustal and MEGA	Field	Figure 2 and results	1 m	Solid waste	1 year	NA	NA	Methanosarcina	NA	Methanosarcinaceae
Literature	A. Chen, *et al.* Biotechnol. Lett. **25**, 18, 1563-1569 (2003)	2003	Yes	RFLP-16S	Clustal and MEGA	Field	Figure 2 and results	1 m	Solid waste	1 year	NA	NA	Methanoculleus	NA	Methanocullaceae
Literature	A. Chen, *et al.* Biotechnol. Lett. **25**, 18, 1563-1569 (2003)	2003	Yes	RFLP-16S	Clustal and MEGA	Field	Figure 2 and results	1 m	Solid waste	1 year	NA	NA	Methanobacterium	NA	Methanobacteriaceae
Literature	A. Chen, *et al.* Biotechnol. Lett. **25**, 18, 1563-1569 (2003)	2003	Yes	RFLP-16S	Clustal and MEGA	Field	Figure 2 and results	1 m	Solid waste	1 year	NA	NA	Methanosarcina	Methanosarcina thermophila	Methanosarcinaceae
Literature	A. Chen, *et al.* Biotechnol. Lett. **25**, 18, 1563-1569 (2003)	2003	Yes	RFLP-16S	Clustal and MEGA	Field	Figure 2 and results	1 m	Solid waste	1 year	NA	NA	Methanosaeta	NA	Methanotrichaceae
Literature	L. Huang, *et al.* FEMS Microbiol. Ecol. **46**, 2, 171-177 (2003)	2003	Yes	RFLP-16S	NA	Field	Table 2	GZK	Leachate	7 to 21 years	NA	NA	Methanoculleus	Methanoculleus oldenburgensis	Methanocullaceae
Literature	L. Huang, *et al.* FEMS Microbiol. Ecol. **46**, 2, 171-177 (2003)	2003	Yes	RFLP-16S	NA	Field	Table 2	GZK	Leachate	7 to 21 years	NA	NA	Methanoculleus	Methanoculleus chikugoensis	Methanocullaceae
Literature	L. Huang, *et al.* FEMS Microbiol. Ecol. **46**, 2, 171-177 (2003)	2003	Yes	RFLP-16S	NA	Field	Table 2	GZK	Leachate	7 to 21 years	NA	NA	Methanoculleus	Methanoculleus marisnigri	Methanocullaceae
Literature	L. Huang, *et al.* FEMS Microbiol. Ecol. **46**, 2, 171-177 (2003)	2003	Yes	RFLP-16S	NA	Field	Table 2	GZK	Leachate	7 to 21 years	NA	NA	Methanospirillum	Methanospirillum hungatei	Methanospirillaceae
Literature	L. Huang, *et al.* FEMS Microbiol. Ecol. **46**, 2, 171-177 (2003)	2003	Yes	RFLP-16S	NA	Field	Table 2	GZK	Leachate	7 to 21 years	NA	NA	Methanosaeta	Methanosaeta sp. Clone A1	Methanotrichaceae
Literature	L. Huang, *et al.* FEMS Microbiol. Ecol. **46**, 2, 171-177 (2003)	2003	Yes	RFLP-16S	NA	Field	Table 2	GZK	Leachate	7 to 21 years	NA	NA	Methanosaeta	Methanosaeta concilii X51423	Methanotrichaceae
Literature	L. Huang, *et al.* FEMS Microbiol. Ecol. **46**, 2, 171-177 (2003)	2003	Yes	RFLP-16S	NA	Field	Table 2	GZK	Leachate	7 to 21 years	NA	NA	Methanobacterium	Methanobacterium oryzae	Methanobacteriaceae
Literature	L. Huang, *et al.* FEMS Microbiol. Ecol. **46**, 2, 171-177 (2003)	2003	Yes	Oligonucleotide probe	NA	Field	Results	GZK	Leachate	7 to 21 years	NA	NA	Methanosarcina	NA	Methanosarcinaceae
Literature	K. Thakur, *et al.* World. J. Microbiol. Biotechnol. **36**, 3 (2020)	2020	No	16S	Greengenes and SILVA	Field	Supplementary file 6	S3	NA	NA	NA	NA	Methanosaeta	NA	Methanotrichaceae
Literature	K. Thakur, *et al.* World. J. Microbiol. Biotechnol. **36**, 3 (2020)	2020	No	16S	Greengenes and SILVA	Field	Supplementary file 6	S3	NA	NA	NA	NA	Methanoregula	NA	Methanoregulaceae
Literature	K. Thakur, *et al.* World. J. Microbiol. Biotechnol. **36**, 3 (2020)	2020	No	16S	Greengenes and SILVA	Field	Supplementary file 6	S3	NA	NA	NA	NA	Methanobacterium	NA	Methanobacteriaceae
Literature	K. Thakur, *et al.* World. J. Microbiol. Biotechnol. **36**, 3 (2020)	2020	No	16S	Greengenes and SILVA	Field	Supplementary file 6	S3	NA	NA	NA	NA	Methanomassiliicoccus	NA	Methanomassiliicoccaceae
Literature	K. Thakur, *et al.* World. J. Microbiol. Biotechnol. **36**, 3 (2020)	2020	No	16S	Greengenes and SILVA	Field	Supplementary file 6	S3	NA	NA	NA	NA	Methanolinea	NA	Methanoregulaceae
Literature	K. Thakur, *et al.* World. J. Microbiol. Biotechnol. **36**, 3 (2020)	2020	No	16S	Greengenes and SILVA	Field	Supplementary file 6	T	NA	NA	NA	NA	Methanosarcina	NA	Methanosarcinaceae
Literature	K. Thakur, *et al.* World. J. Microbiol. Biotechnol. **36**, 3 (2020)	2020	No	16S	Greengenes and SILVA	Field	Supplementary file 6	T	NA	NA	NA	NA	Methanosaeta	NA	Methanotrichaceae
Literature	K. Thakur, *et al.* World. J. Microbiol. Biotechnol. **36**, 3 (2020)	2020	No	16S	Greengenes and SILVA	Field	Supplementary file 6	T	NA	NA	NA	NA	Methanoregula	NA	Methanoregulaceae
Literature	K. Thakur, *et al.* World. J. Microbiol. Biotechnol. **36**, 3 (2020)	2020	No	16S	Greengenes and SILVA	Field	Supplementary file 6	V	NA	NA	NA	NA	Methanosarcina	NA	Methanosarcinaceae
Literature	K. Thakur, *et al.* World. J. Microbiol. Biotechnol. **36**, 3 (2020)	2020	No	16S	Greengenes and SILVA	Field	Supplementary file 6	V	NA	NA	NA	NA	Methanosaeta	NA	Methanotrichaceae
Literature	K. Thakur, *et al.* World. J. Microbiol. Biotechnol. **36**, 3 (2020)	2020	No	16S	Greengenes and SILVA	Field	Supplementary file 6	V	NA	NA	NA	NA	Methanolobus	NA	Methanosarcinaceae
Literature	K. Thakur, *et al.* World. J. Microbiol. Biotechnol. **36**, 3 (2020)	2020	No	16S	Greengenes and SILVA	Field	Supplementary file 6	V	NA	NA	NA	Methanobacteriaceae	NA	NA	Methanobacteriaceae
Literature	P. Luton, *et al.* Microbiology **148**, 11, 3521-3530 (2002)	2002	Yes	RFLP-mcrA	NA	Field	Table 1	Mucking	Leachate	3 years old	NA	NA	Methanosarcina	Methanosarcina thermophila	Methanosarcinaceae
Literature	P. Luton, *et al.* Microbiology **148**, 11, 3521-3530 (2002)	2002	Yes	RFLP-mcrA	NA	Field	Table 1	Odcombe	Leachate	2 to 5 years old	NA	NA	Methanocorpusculum	Methanocorpusculum bavaricum	Methanocorpusculaceae
Literature	P. Luton, *et al.* Microbiology **148**, 11, 3521-3530 (2002)	2002	Yes	RFLP-mcrA	NA	Field	Table 1	Odcombe	Leachate	2 to 5 years old	NA	NA	Methanocorpusculum	Methanocorpusculum aggregans	Methanocorpusculaceae
Literature	P. Luton, *et al.* Microbiology **148**, 11, 3521-3530 (2002)	2002	Yes	RFLP-mcrA	NA	Field	Table 1	Odcombe	Leachate	2 to 5 years old	NA	NA	Methanocorpusculum	Methanocorpusculusm parvum	Methanocorpusculaceae
Literature	P. Luton, *et al.* Microbiology **148**, 11, 3521-3530 (2002)	2002	Yes	RFLP-mcrA	NA	Field	Table 1	Mucking	Leachate	3 years old	NA	NA	Methanofollis	Methanofollis liminatans	Methanofollaceae
Literature	P. Luton, *et al.* Microbiology **148**, 11, 3521-3530 (2002)	2002	Yes	RFLP-mcrA	NA	Field	Table 1	Mucking	Leachate	3 years old	NA	NA	Methanospirillum	Methanospirillum hungatei	Methanospirillaceae
Literature	P. Luton, *et al.* Microbiology **148**, 11, 3521-3530 (2002)	2002	Yes	RFLP-mcrA	NA	Field	Table 1	Mucking	Leachate	3 years old	NA	NA	Methanobacterium	Methanobacteriunm formicicum	Methanobacteriaceae
Literature	P. Luton, *et al.* Microbiology **148**, 11, 3521-3530 (2002)	2002	Yes	RFLP-mcrA	NA	Field	Table 1	Mucking	Leachate	3 years old	NA	NA	Methanocaldococcus	Methanocaldococcus jannaschii	Methanocaldococcaceae
Literature	P. Luton, *et al.* Microbiology **148**, 11, 3521-3530 (2002)	2002	Yes	RFLP-mcrA	NA	Field	Table 1	Mucking	Leachate	3 years old	NA	NA	Methanobacterium	Methanobacterium formicicum mrtA	Methanobacteriaceae
Literature	P. Luton, *et al.* Microbiology **148**, 11, 3521-3530 (2002)	2002	Yes	RFLP-mcrA	NA	Field	Table 1	Odcombe	Leachate	2 to 5 years old	NA	NA	Methanofollis	Methanofollis liminatans	Methanofollaceae
Literature	P. Luton, *et al.* Microbiology **148**, 11, 3521-3530 (2002)	2002	Yes	RFLP-mcrA	NA	Field	Table 1	Odcombe	Leachate	2 to 5 years old	NA	NA	Methanospirillum	Methanospirillum hungatei	Methanospirillaceae
Literature	P. Luton, *et al.* Microbiology **148**, 11, 3521-3530 (2002)	2002	Yes	RFLP-mcrA	NA	Field	Table 1	Odcombe	Leachate	2 to 5 years old	NA	NA	Methanobacterium	Methanobacteriunm formicicum	Methanobacteriaceae
Literature	P. Luton, *et al.* Microbiology **148**, 11, 3521-3530 (2002)	2002	Yes	RFLP-mcrA	NA	Field	Table 1	Odcombe	Leachate	2 to 5 years old	NA	NA	Methanocaldococcus	Methanocaldococcus jannaschii	Methanocaldococcaceae
Literature	P. Luton, *et al.* Microbiology **148**, 11, 3521-3530 (2002)	2002	Yes	RFLP-mcrA	NA	Field	Table 1	Odcombe	Leachate	2 to 5 years old	NA	NA	Methanobacterium	Methanobacterium formicicum mrtA	Methanobacteriaceae
Literature	M. Sillas-Moreno, *et al.* J. Chem. Technol. Biotechnol. **94**, 4, 1123-1133 (2019)	2019	No	Metagenomics	Kaiju which uses NCBI nr database	FIeld	Figure 4	L	Solid waste	1 year old	NA	NA	Methanosaeta	NA	Methanotrichaceae
Literature	M. Sillas-Moreno, *et al.* J. Chem. Technol. Biotechnol. **94**, 4, 1123-1133 (2019)	2019	No	Metagenomics	Kaiju which uses NCBI nr database	FIeld	Figure 4	L	Solid waste	1 year old	NA	NA	Methanosarcina	NA	Methanosarcinaceae
Literature	M. Sillas-Moreno, *et al.* J. Chem. Technol. Biotechnol. **94**, 4, 1123-1133 (2019)	2019	No	Metagenomics	Kaiju which uses NCBI nr database	FIeld	Figure 4	L	Solid waste	1 year old	NA	NA	Methanobacterium	NA	Methanobacteriaceae
Literature	M. Sillas-Moreno, *et al.* J. Chem. Technol. Biotechnol. **94**, 4, 1123-1133 (2019)	2019	No	Metagenomics	Kaiju which uses NCBI nr database	FIeld	Figure 4	L	Solid waste	1 year old	NA	NA	Methanoculleus	NA	Methanocullaceae
Literature	M. Sillas-Moreno, *et al.* J. Chem. Technol. Biotechnol. **94**, 4, 1123-1133 (2019)	2019	No	Metagenomics	Kaiju which uses NCBI nr database	FIeld	Figure 4	L	Solid waste	1 year old	NA	NA	Methanocella	NA	Methanocellaceae
Literature	J. Dong, *et al.* Appl. Biochem. Biotechnol. **175**, 5, 2729-2740 (2015)	2015	No	16S	NA	Field	Table 2	1m	Solid waste	17 to 43 years old	NA	NA	Methanosarcina	NA	Methanosarcinaceae
Literature	J. Dong, *et al.* Appl. Biochem. Biotechnol. **175**, 5, 2729-2740 (2015)	2015	No	16S	NA	Field	Table 2	1m	Solid waste	17 to 43 years old	NA	NA	Methanobacterium	NA	Methanobacteriaceae
Literature	J. Dong, *et al.* Appl. Biochem. Biotechnol. **175**, 5, 2729-2740 (2015)	2015	No	16S	NA	Field	Table 2	5m	Solid waste	17 to 43 years old	NA	NA	Methanosarcina	NA	Methanosarcinaceae
Literature	J. Dong, *et al.* Appl. Biochem. Biotechnol. **175**, 5, 2729-2740 (2015)	2015	No	16S	NA	Field	Table 2	5m	Solid waste	17 to 43 years old	NA	NA	Methanobacterium	NA	Methanobacteriaceae
Literature	J. Dong, *et al.* Appl. Biochem. Biotechnol. **175**, 5, 2729-2740 (2015)	2015	No	16S	NA	Field	Table 2	6m	Solid waste	17 to 43 years old	NA	NA	Methanosarcina	NA	Methanosarcinaceae
Literature	J. Dong, *et al.* Appl. Biochem. Biotechnol. **175**, 5, 2729-2740 (2015)	2015	No	16S	NA	Field	Table 2	6m	Solid waste	17 to 43 years old	NA	NA	Methanobacterium	NA	Methanobacteriaceae
Literature	J. Dong, *et al.* Appl. Biochem. Biotechnol. **175**, 5, 2729-2740 (2015)	2015	No	16S	NA	Field	Table 2	7m	Solid waste	17 to 43 years old	NA	NA	Methanosarcina	NA	Methanosarcinaceae
Literature	J. Dong, *et al.* Appl. Biochem. Biotechnol. **175**, 5, 2729-2740 (2015)	2015	No	16S	NA	Field	Table 2	7m	Solid waste	17 to 43 years old	NA	NA	Methanobacterium	NA	Methanobacteriaceae
Literature	J. Dong, *et al.* Appl. Biochem. Biotechnol. **175**, 5, 2729-2740 (2015)	2015	No	16S	NA	Field	Table 2	15m	Solid waste	17 to 43 years old	NA	NA	Methanosarcina	NA	Methanosarcinaceae
Literature	J. Dong, *et al.* Appl. Biochem. Biotechnol. **175**, 5, 2729-2740 (2015)	2015	No	16S	NA	Field	Table 2	15m	Solid waste	17 to 43 years old	NA	NA	Methanobacterium	NA	Methanobacteriaceae
Literature	F. De la Cruz, *et al.* Waste Management **124**, 26-35 (2021)	2021	No	16S	QIIME2	Field	Figure 6	C-3 or 47.2	NA	NA	NA	NA	Methanosaeta	NA	Methanotrichaceae
Literature	F. De la Cruz, *et al.* Waste Management **124**, 26-35 (2021)	2021	No	16S	QIIME2	Field	Figure 6	C-3 or 47.2	NA	NA	NA	NA	Methanothermobacter	NA	Methanothermobacteriaceae
Literature	F. De la Cruz, *et al.* Waste Management **124**, 26-35 (2021)	2021	No	16S	QIIME2	Field	Figure 6	B-6 or 52.2	NA	NA	NA	NA	Methanothermobacter	NA	Methanothermobacteriaceae
Literature	F. De la Cruz, *et al.* Waste Management **124**, 26-35 (2021)	2021	No	16S	QIIME2	Field	Figure 6	D-18 or 54.4	NA	NA	NA	NA	Methanothermobacter	NA	Methanothermobacteriaceae
Literature	F. De la Cruz, *et al.* Waste Management **124**, 26-35 (2021)	2021	No	16S	QIIME2	Field	Figure 6	A-6 or 61.7	NA	NA	NA	NA	Methanosaeta	NA	Methanotrichaceae
Literature	F. De la Cruz, *et al.* Waste Management **124**, 26-35 (2021)	2021	No	16S	QIIME2	Field	Figure 6	A-6 or 61.7	NA	NA	NA	NA	Methanothermobacter	NA	Methanothermobacteriaceae
Literature	F. De la Cruz, *et al.* Waste Management **124**, 26-35 (2021)	2021	No	16S	QIIME2	Field	Figure 6	C-12 or 69.4	NA	NA	NA	NA	Methanosaeta	NA	Methanotrichaceae
Literature	F. De la Cruz, *et al.* Waste Management **124**, 26-35 (2021)	2021	No	16S	QIIME2	Field	Figure 6	C-12 or 69.4	NA	NA	NA	NA	Methanothermobacter	NA	Methanothermobacteriaceae
Literature	F. De la Cruz, *et al.* Waste Management **124**, 26-35 (2021)	2021	No	16S	QIIME2	Field	Figure 6	B-12 or 74.4	NA	NA	NA	NA	Methanosaeta	NA	Methanotrichaceae
Literature	F. De la Cruz, *et al.* Waste Management **124**, 26-35 (2021)	2021	No	16S	QIIME2	Field	Figure 6	B-12 or 74.4	NA	NA	NA	NA	Methanothermobacter	NA	Methanothermobacteriaceae
