# Supplementary material for: Microbial methane cycling in a landfill on a decadal time scale
Source: Nat Commun. 2023 Nov 16;14:7402. doi: 10.1038/s41467-023-43129-x (PMC10654671; doi:10.1038/s41467-023-43129-x)
Supplement: Supplementary file 4 — Source Data [file 41467_2023_43129_MOESM4_ESM.zip › Source_data/Fig_S13_source_data_mean_coverage_values.tsv]

mean_coverage_bin	Sample_site_ordered
8.93265995652174	A
5.8822751147541	A
2.57884545152355	A
5.87282430434783	A
3.0278422460177	A
2.29559053333333	A
74.4672733937008	A
267.778312333333	A
197.89018927451	A
53.3221554444444	A
37.99950059375	A
58.4025208947368	A
37.1488838625	A
28.9882462173913	A
30.1963024	A
28.494707	A
21.9563721785714	A
22.0037427777778	A
11.5925349701493	A
8.35812440540541	A
6.92705219230769	A
5.29772404347826	A
8.12597173965937	A
2.67444052287582	A
2.30612973880597	A
2.53256084236453	A
3.72909967647059	A
2.87903323823529	A
4.7929986875	A
5.27471633333333	A
3.43410940808824	A
2.2011998358209	A
4.72127133333333	A
2.65688731042129	A
10.8713207714286	A
20.641783222973	A
3.28915918666667	A
3.44803148529412	A
3.40012953488372	A
6.34960187179487	A
4.27384174137931	A
3.48531124468085	A
3.13291089423077	A
4.42095573941368	A
2.61207111029412	A
8.369129	A
5.38923	A
136.822757962963	A
28.7615982413793	A
2.33063860944206	A
6.75386746511628	A
6.88270270866142	A
24.83391136	A
3.88382893119266	A
2.60062367326733	A
33.2077753076923	A
3.53304863888889	A
6.75106659299191	A
5.39320287837838	A
8.711948125	A
2.48247992270531	A
56.7498919230769	A
2.92874907462687	A
2.83276111627907	A
2.36735770714286	A
3.36865244067797	A
3.25896551034483	A
2.37626700543478	A
4.69230591780822	A
5.84668810569106	A
5.20682618888889	A
3.22100074647887	A
3.83238858536585	A
2.28655535434412	A
12.0604141714286	A
5.02551679166667	A
3.81937564285714	A
98.9514636	A
3.98873545454545	A
2.97439311538462	A
3.4831596984127	A
2.88218090506329	A
3.85614235	A
2.52603418637993	A
2.0684915058548	A
2.5529045037037	A
78.1723633934426	A
30.1635552	A
3.31833548122867	A
7.49725392993631	A
3.05206962135922	A
5.764422296	A
5.31030115789474	A
3.01465705645161	B
5.60760679487179	B
2.15180467330211	B
2.86884830337079	B
3.28012307446809	B
3.50957430882353	B
3.09776161016949	B
19.4396085833333	B
3.69280323529412	B
3.69417289655172	B
4.06520775	B
3.13359813924051	B
2.98545653939394	B
7.74014964571429	B
18.0970763928571	B
6.22788473913043	B
2.65104735828877	B
7.24688601030928	B
3.75288994666667	B
17.25441641	B
47.6201360843373	B
4.57190606306306	B
5.44780616666667	B
3.10133723393316	B
10.4298395159236	B
3.31729645945946	B
42.4987540859375	B
2.54371575384615	B
3.19583977419355	B
3.8788245	B
8.53228041284404	B
4.22992483333333	B
5.24757928571429	B
29.7019282105263	B
10.7025282758621	B
12.5020730238095	B
4.88175757142857	B
5.19442578873239	B
2.435200525	B
5.34340946031746	B
3.8701903	B
2.2873978057554	B
5.31995540540541	B
11.4643195	B
2.73405675609756	B
3.74601872131148	B
6.79336793558282	B
3.48760741666667	B
5.13778810309278	B
10.2637592916667	B
6.22650176923077	B
3.24743898969072	B
4.76519215	B
3.57437082089552	B
3.45931117307692	B
4.86203675	B
5.18901358490566	B
2.17202438153846	B
4.38840744545455	B
3.37661688953488	B
6.12729128571429	B
6.32434311167513	B
2.34488525531915	B
4.68212394166667	B
2.9837544372093	B
2.33721630681818	B
2.69380486111111	B
2.61587165039063	B
2.38560491553134	B
11.2029571333333	B
3.07358206956522	B
11.1212874473684	B
3.39304357575758	B
2.88281382200647	B
3.37246296551724	B
9.26416223214286	B
4.5821382	B
6.86901423809524	B
2.71865637058824	B
3.12060225333333	B
11.0071801212121	B
2.18525529319372	B
30.6104299615385	B
5.57756	B
10.7272999310345	B
3.01717038888889	B
3.92486611111111	B
6.3870295	B
3.68138486666667	B
4.32605792682927	B
2.72614516260163	B
3.23015907352941	B
6.01625637209302	B
3.07637730242826	B
4.84130898717949	B
3.94411338709677	B
2.70451273287671	B
6.64297541860465	B
2.43355941295547	B
5.0706297202381	B
2.92265615589354	B
2.13757035628743	B
6.43587344	B
6.1931433495702	B
6.600699	B
44.0037608076923	B
10.0470595471698	B
2.93941934821429	B
6.87703853421634	B
5.74043358064516	B
9.54849663043478	B
2.83801181894737	B
22.738673	B
100.000737472222	B
5.39443606615776	B
2.73380228735632	B
2.56465264367816	B
27.4507279655172	B
8.47185448780488	B
7.61255930088496	B
4.10787020745921	B
5.98821313043478	B
8.75316213421053	B
16.138503	B
5.26446795744681	B
12.40799368	B
3.77058122222222	B
7.21265884523809	B
4.34801645783133	B
3.39695182514735	B
8.10721209090909	B
32.5166702857143	B
195.248709376812	B
2.46435803630363	B
6.91184292241379	B
48.5362921515151	B
4.23734408974359	B
11.0462261243243	B
12.1286779318182	B
2.70480475977654	B
2.94203243089431	B
9.93635990384615	B
8.55085812195122	B
2.94277490909091	B
16.607783326087	B
2.75038563565891	B
5.91508558888889	B
2.97817178414097	B
11.2391391219512	B
4.01213035	B
11.197045591224	B
10.6237380555556	B
165.794589	B
3.71627295652174	B
3.46341097037037	B
6.73775593877551	B
5.30819924744898	B
4.27121841666667	B
20.9488064736842	B
4.6487277260274	B
10.144583	B
7.698121985	B
4.1916114047619	B
5.64783307476636	B
3.75294630232558	B
11.4452809090909	B
2.78252992495922	B
2.82597620930233	B
49.6028642771084	B
2.38821923404255	B
2.64382099275362	B
2.25310860165975	B
2.90962090566038	B
2.80811035185185	B
2.63325697902098	B
4.543524125	B
4.7019695443038	B
2.50568309645669	B
2.62590657633588	B
11.842891	B
3.01333379274611	B
3.04005375058824	B
3.02093941395349	B
2.22905498402556	B
3.86891308695652	B
3.82460915231788	B
2.57421028739003	B
4.45243517021277	B
2.72453127058824	C
2.99703399315068	C
4.37639719444444	C
33.69471571875	C
3.38004084444444	C
2.33432289261745	C
9.83643302967359	C
4.22760099604743	C
3.11414524074074	C
41.5122623571429	C
12.4376595028249	C
4.37541814285714	C
8.10746172222222	C
28.0935928449198	C
4.17059202857143	C
3.62748627272727	C
11.3378150625	C
3.1084204	C
2.45788123696682	C
5.30646312	C
7.63743882608696	C
2.55696750666667	C
9.34130525	C
3.56645012025316	C
4.96952516666667	C
3.75544612169312	C
10.5196256219512	C
857.19452225	C
527.291444419355	C
14.5714701976744	C
3.10195296698113	C
2.83207324479167	C
8.72813675	C
5.58544775438596	C
21.2671754230769	C
33.1221969166667	C
4.00659947133758	C
2.90851671331828	C
5.12035820454545	C
6.48195697959184	C
2.95615692083333	C
2.47411772648084	C
3.86376187769784	C
2.88465848942598	C
15.1623660526316	C
3.03083755529954	C
3.10181661325967	C
17.2484052869198	C
3.65865360941828	C
6.68444372043011	C
53.4152169565217	C
3.66231342701525	C
6.35703925	C
4.63583710747664	C
3.57392630985915	C
22.875283988024	C
5.79639545751634	C
3.01347105349794	C
70.4063075555556	C
22.1229982121212	C
5.71729034848485	C
5.764765	C
4.22660231707317	C
3.64933574752475	C
2.60329966326531	C
28.4936777445255	C
60.3410406964286	C
2.78481162780269	C
2.50876872035398	C
3.7993720620155	C
11.0685443971831	C
5.66717788337469	C
4.07084105172414	C
164.347747258065	C
16.9799427582938	C
106.365666912863	C
13.1576257109375	C
6.08384864395604	C
3.59045386363636	C
12.5811313076923	C
2.65858844827586	C
8.72364539344262	C
7.95427776397516	C
6.07917307142857	C
10.617223	C
4.14311338461538	C
9.43658758333333	C
3.2206551	C
2.91137654954955	C
2.91177506140351	C
14.3389337619048	C
3.56456252121212	C
2.78708960714286	C
12.6581416069869	C
5.293435	C
9.30305910645161	C
9.18865948062015	C
44.8743777	C
24.3165936206897	C
6.37967146428571	C
18.77432005	C
270.278959206897	C
2.42336243502825	C
9.41226479318735	C
4.0818190462963	C
3.00814275	C
5.4662338	C
2.379921896	C
4.43499820168067	C
5.18279337563452	C
10.6619952662338	C
15.6142630784314	C
2.83432544171779	C
8.11843287096774	C
2.61346580297398	C
7.053251	C
6.59817625523013	C
5.83905990378007	C
4.41447341489362	C
7.82462315625	C
3.42216654255319	C
4.18823903797468	C
2.30053205059524	C
20.0649905	C
24.9581980454545	C
4.91798420618557	C
2.30619115647922	C
3.68248714545455	C
8.26306404166667	C
30.2605453355932	C
4.15838577985075	C
4.30446136842105	C
2.36743717142857	C
4.12194742857143	C
2.579724	D1
2.25340720527859	D1
6.19992798529412	D1
3.17672180530973	D1
4.3992125	D1
3.15538798958333	D1
13.0500272424242	D1
5.30447166666667	D1
2.88096955690073	D1
15.340379625	D1
3.32474326943005	D1
25.88421448	D1
2.59888383641161	D1
4.50495151111111	D1
3.34103702515723	D1
3.56271191666667	D1
3.27318275206612	D1
2.88679754193548	D1
10.4924930357143	D1
2.70665292307692	D1
3.897762	D1
10.7909318888889	D1
3.4090315859375	D1
3.29976301824817	D1
5.6704585	D1
3.28301142735043	D1
2.87905386243386	D1
5.69681035483871	D1
3.89645735714286	D1
2.59781618431373	D1
9.86062823076923	D1
22.2087897272727	D1
3.97836894146341	D1
7.2981165	D1
6.73243117324561	D1
7.137862	D1
2.49673291649269	D1
4.09337839215686	D1
6.09255577419355	D1
3.56194968965517	D1
27.749996049505	D1
4.4424907312253	D1
8.24180061176471	D1
3.91789473825503	D1
2.18981266506024	D1
4.62173174285714	D1
2.57350362074303	D1
2.81355750138122	D1
5.4013001407767	D1
6.2652957	D1
3.94904405882353	D1
3.8447373671875	D1
2.68802269230769	D1
10.4346400816327	D1
3.32080015503876	D1
2.78605704074074	D1
9.60702548148148	D1
5.88355873584906	D1
5.09836844174757	D1
6.5148383652968	D1
3.2470912439759	D1
3.45299331979695	D1
6.11161144565217	D1
5.70372326190476	D1
2.49009546266234	D1
3.60235587390029	D1
6.40950920987654	D1
2.39910935785953	D1
5.26270639690722	D1
2.47492988888889	D1
5.02816183490566	D1
2.97684229824561	D1
4.50422286363636	D1
6.84312817293233	D1
2.62370044565217	D1
2.45365155333333	D1
2.64329486590038	D1
5.14897352173913	D1
7.37729208547009	D1
3.92724260888889	D1
4.43878744736842	D1
3.36829484558824	D1
2.25471497769517	D1
7.5203184	D1
4.94106737396694	D1
6.82110198275862	D1
48.3157594772727	D1
3.56420047692308	D1
2.82504815769231	D1
2.77275652815013	D1
5.1011475	D1
2.5536002519084	D1
4.95168421686747	D1
2.32775619902913	D1
2.4100966316726	D1
3.06132321917808	D1
2.57403538580247	D1
4.40855488732394	D1
2.40776853271028	D1
3.70599418006431	D1
5.023578140625	D1
7.42016698240469	D1
6.31432472321429	D1
4.14027092537313	D1
7.60384747619048	D1
7.21785933333333	D1
11.2104253414634	D1
4.46602637164751	D1
23.4249895882353	D1
4.36610568085106	D1
2.78278247560976	D1
2.8119478125	D1
7.62962864388489	D1
3.62810500625	D1
3.40201514615385	D1
4.11005976335878	D1
2.76470917530864	D1
3.02361205084746	D1
2.76561339583333	D1
3.90218880808081	D1
13.253994	D1
18.0422652318841	D1
9.96050552380952	D1
10.323896	D1
35.9860460333333	D1
10.3652628490566	D1
6.23933199170124	D1
6.39530026470588	D1
3.1062451978022	D1
3.00053380319149	D1
8.74543478873239	D1
5.28530913333333	D1
5.50702591666667	D1
6.33777294117647	D1
3.78200867741935	D1
4.101805	D1
76.1529384444444	D1
4.32996751388889	D1
22.6780698333333	D1
14.6276823285024	D1
62.2271298648649	D1
5.12961265756824	D1
35.9524255	D1
8.01726986538462	D1
3.65850456223176	D1
7.37254467857143	D1
8.15437421653543	D1
9.02056179233227	D1
5.93052691304348	D1
3.25639469491525	D1
10.33446916	D1
19.6092764565217	D1
6.93213745454545	D1
9.1271240562249	D1
7.40535525396825	D1
3.75902141176471	D1
3.68316234939759	D1
14.5948674102564	D1
2.6176059787234	D1
2.72050919148936	D1
9.01964758100559	D1
5.10436640740741	D1
38.1433845925926	D1
12.0428934199134	D1
8.62266848979592	D1
4.55935987878788	D1
3.99152826436782	D1
15.259389	D1
3.18551204310345	D1
9.06148732758621	D1
54.3633731578947	D1
5.39555781690141	D1
8.87168841860465	D1
2.7271612184874	D1
8.03271731205674	D1
50.1646873636364	D1
19.7356766282051	D1
2.48967078723404	D1
3.35924029682997	D1
4.1858683381295	D1
4.23330534375	D1
14.5219688888889	D1
15.9241837560976	D1
5.31512050892857	D1
2.59334036090226	D1
8.9476510390625	D1
23.1238809701493	D1
3.34032016778523	D1
3.27178486021505	D1
3.83694920588235	D1
5.57985609448819	D1
27.26556164	D1
3.20062016915423	D1
57.4422015862069	D1
16.2581721447368	D1
2.71595699382716	D1
35.59284328	D1
17.9165890714286	D1
2.45684099416058	D1
3.18945879746835	D1
2.95667689944134	D1
2.84841964768683	D1
4.08304428205128	D1
3.8659676097561	D1
2.16483720967742	D1
6.18769126136364	D1
4.11547415384615	D1
4.60666956435644	D1
3.72355726190476	D1
2.63760920543807	D1
3.60047662275449	D1
2.72073852529183	D1
2.59058426923077	D1
3.05341308243728	D1
15.142464	D1
13.0408060352941	D1
4.50978935526316	D1
3.88248614942529	D1
18.7206813333333	D1
3.70642411049724	D1
6.804538	D2
5.5589389125	D2
2.83760378971963	D2
2.80726651091703	D2
9.18730661538462	D2
14.9855372835821	D2
3.20439718873239	D2
9.48382149710983	D2
5.14737762626263	D2
4.7831157625	D2
3.52420922340426	D2
7.01638828070175	D2
2.25147101955307	D2
7.15656311363636	D2
15.3569674382716	D2
3.28465350482315	D2
18.4512550434783	D2
3.03827281428571	D2
2.94641220238095	D2
4.01140950902527	D2
55.5303788409091	D2
17.3016522	D2
6.4471725106383	D2
3.17213799115044	D2
4.69260887864078	D2
5.447802	D2
24.2540328092105	D2
3.04574110869565	D2
2.3643508655914	D2
2.81955704255319	D2
4.4233735412844	D2
2.24252701415094	D2
2.464504296	D2
6.77122344444444	D2
3.89757980072464	D2
7.62472975	D2
34.2715029795918	D2
3.25246704294479	D2
20.7029236485507	D2
4.6215518172043	D2
5.5209741547619	D2
23.5101444571429	D2
2.59232803626943	D2
3.73796813978495	D2
13.2659436595745	D2
2.32796504028436	D2
10.0115008585859	D2
2.9523019775641	D2
4.44049777272727	D2
5.77946179227053	D2
8.9506360915493	D2
16.3144809258242	D2
4.2385555	D2
4.60812679927007	D2
9.55680793518519	D2
2.41768329328622	D2
2.66604703558719	D2
27.6432700641711	D2
11.499954316726	D2
2.73830017041801	D2
9.95349190625	D2
6.97529519191919	D2
7.2380712260274	D2
14.9061745769231	D2
9.71598554978355	D2
13.0736206013514	D2
10.9305451547619	D2
3.3837180387931	D2
6.73873818367347	D2
3.90817124022346	D2
3.1208588969697	D2
7.09114927272727	D2
9.61879625531915	D2
3.48544099644128	D2
5.10426289714286	D2
3.1963044556213	D2
2.72930295631068	D2
8.74783719653179	D2
5.53394635714286	D2
7.49020458947368	D2
4.90307935	D2
9.53729846153846	D2
50.1335389417808	D2
3.26370172067039	D2
2.72530488580247	D2
10.8068228571429	D2
17.7945891190476	D2
3.81714313142857	D2
18.2518247977528	D2
2.60923019594595	D2
34.9353156122449	D2
4.1879231	D2
4.27708465517241	D2
4.97150363888889	D2
9.85006949444444	D2
7.04890385714286	D2
4.726702	D2
5.19802409195402	D2
5.88307555357143	D2
4.11722661538462	D2
4.75395236363636	D2
4.26998633168317	D2
5.64863366666667	D2
11.0872356764706	D2
24.7124848596491	D2
4.90790997674419	D2
12.3902082	D2
8.27478008163265	D2
4.65788219047619	D2
6.34529458196721	D2
4.13971649756098	D2
2.69615936907217	D2
25.674774225	D2
5.25382274193548	D2
5.17806340336134	D2
5.61078310185185	D2
13.84762108	D2
6.99608469565217	D2
9.47278381595092	D2
147.600554	D2
32.175216062069	D2
3.46353838888889	D2
3.64497072535211	D2
2.53528576632302	D2
3.47764930941704	D2
2.73603714285714	D2
7.49056125	D2
13.8184351714286	D2
6.12556305882353	D2
2.7884351969697	D2
25.1734065245902	D2
64.7135228048781	D2
23.6700409387755	D2
3.62966384375	D2
11.8912237151515	D2
10.0253172349727	D2
9.5557613935743	D2
5.51375874468085	D2
5.20217127819549	D2
19.7331376859504	D2
14.8700379545455	D2
8.19918603888889	D2
2.23705578448276	D2
6.55141866666667	D2
5.2581727948718	D2
3.55189677844311	D2
5.18715983962264	D2
6.32509602	D2
7.56774242307692	D2
10.2108715714286	D2
2.9776717030303	D2
17.91827584375	D2
8.78876091891892	D2
4.95100337704918	D2
3.49797475342466	D2
11.6941419189189	D2
8.81591998979592	D2
5.68966619117647	D2
8.88958676428571	D2
4.24867848484848	D2
2.93519956097561	D2
7.54760353672316	D2
2.79717005208333	D2
6.1929059	D2
3.10659490425532	D2
3.41427286708861	D2
2.30157243908046	D2
2.71087775195008	D2
5.9733249	D2
5.10299934182909	D2
4.21923601570681	D2
44.03507575	D2
11.9140952355769	D2
16.7144698510638	D2
3.25166586363636	D2
16.3379173703704	D2
6.30005382474227	D2
3.08854551801802	D2
3.61459420168067	D2
2.50706663195691	D2
7.01405536440678	D2
8.43831778666667	D2
9.01900260869565	D2
3.21548548466258	D2
3.62236197916667	D2
4.39703670779221	D2
3.69340218181818	D2
10.0562095365854	D2
2.52047184722222	D2
2.53991470273794	D2
2.25662761494253	D2
2.78996136746988	D2
2.39517308474576	D2
2.43993600309598	D2
3.08654531092437	D2
32.2680481428571	D2
3.05790966666667	D2
11.3573433110048	D2
6.00250779646018	D2
11.5137835113636	D2
13.2478167878788	D2
2.49675006934307	D2
5.7007091452381	D2
20.0531021129032	D2
7.02886146829268	D2
7.44472335964912	D2
2.53135905039788	D2
3.19118198947368	D2
11.2725903809524	D2
6.52752700775194	D2
4.27543149438202	D2
19.5766603684211	D2
7.74511461674009	D2
55.6919687338129	D2
9.998267	D2
5.84946653582555	D2
4.48212852145214	D2
34.9651509108911	D2
4.58445629166667	D2
21.2334743758389	D2
4.67039293719807	D2
2.31056924316109	D2
21.6687614344262	D2
103.62063544	D2
20.8256684681818	D2
8.92024268518519	D2
4.81929842207792	D2
19.0050073823529	D2
120.834273946429	D2
2.81349204008909	D2
205.954340619048	D2
2.56759009497207	D2
5.1509667260274	D2
9.83889028571429	D2
27.1461743705179	D2
12.4275052287582	D2
2.72216508754209	D2
9.51575520382166	D2
16.1589564210526	D2
13.1575533255814	D2
10.5132251543624	D2
3.36659907226107	D2
5.46138005555556	D2
6.63041821768708	D2
5.72841457407407	D2
47.2262730909091	D2
5.34491244278607	D2
3.14372788268156	D2
30.5964138444444	D2
6.52536292857143	D2
2.9774441875	D2
33.9827087022472	D2
4.77177309677419	D2
2.5301441028481	D2
9.1340334122807	D2
3.14592912132353	D2
41.8483035555556	D2
6.925655625	D2
5.1700895703125	D2
10.1835665283019	D2
18.3677583103448	D2
31.2252572878788	D2
7.81644511111111	D2
15.6476251538462	D2
21.2755	D2
3.13955115789474	D2
4.52025510071942	D2
10.2415960307692	D2
4.08280047	D2
7.49506518397626	E
6.49708269306931	E
6.77312501190476	E
8.87008278676471	E
18.037936826087	E
2.63473822878229	E
3.26482482768362	E
2.68621511627907	E
2.90945688125	E
5.8919252631579	E
5.07500344	E
63.4329312407407	E
8.1290193362069	E
20.8720726363636	E
6.7166516741573	E
41.4854701666667	E
4.02557451937984	E
22.7299828181818	E
6.11906416025641	E
16.279858173913	E
8.90210529577465	E
3.39027320638821	E
3.16348924666667	E
3.07886007142857	E
29.2786762807018	E
2.3620128343949	E
12.0735267142857	E
3.43332616393443	E
5.03009744166667	E
2.84071741538462	E
5.6225407875	E
4.12739475700935	E
4.31255580666667	E
8.82439269620253	E
25.7842635619048	E
5.72302126	E
2.39306810445205	E
6.62329221708185	E
6.95800513095238	E
14.0145114583333	E
6.17898525233645	E
3.69009166981132	E
7.63915652040816	E
42.6018243410138	E
2.89965947916667	E
3.78378852298851	E
3.5379950921659	E
5.10054619047619	E
3.19567638421053	E
2.74791414010989	E
9.9359375483871	E
3.90624914772727	E
3.21578732229581	E
4.97933633333333	E
3.39647838502674	E
18.8168842941176	E
2.39072650434783	E
3.13310691585761	E
9.91976147027027	E
2.97643742105263	E
2.77938409090909	E
2.53638046075949	E
3.5622243880597	E
6.62770798496241	E
6.89056304017857	E
2.88220843243243	E
6.37612436708861	E
6.39033931012658	E
6.77674426315789	E
5.18846085079365	E
12.9840051752577	E
6.10392563461538	E
22.4251276236559	E
7.06285068421053	E
5.40520096039604	E
12.5094865338346	E
45.7536029	E
55.50748685	E
6.02393532727273	E
3.89778707017544	E
20.4054623701299	E
3.64208247368421	E
4.70364868235294	E
3.86999911003236	E
2.68017254651163	E
9.37177804263566	E
14.0153382926829	E
6.53670502659574	E
4.81438122727273	E
3.26172106228374	E
2.59689739800995	E
18.537658015625	E
5.82510892410714	E
9.80756478350516	E
11.9917123475936	E
6.79728097222222	E
4.35225332	E
2.26317204422604	E
5.69134403514377	E
14.0260805294118	E
4.88450685526316	E
47.2926336851852	E
3.59052603606557	E
3.4687930703125	E
20.1890638615385	E
4.40779809580838	E
3.58046403930131	E
7.66744810416667	E
5.9192515	E
23.7373691388889	E
6.79696240206186	E
3.02167528181818	E
2.84836675418994	E
9.06034321107266	E
13.1580920298507	E
2.47633632974138	E
2.75316302112676	E
10.4349276964286	E
4.51565917751479	E
30.4231244666667	E
12.3419152592593	E
9.23514258095238	E
45.3837519107143	E
17.2443384323144	E
6.74386952380952	E
13.7008852253521	E
2.71736425501433	E
36.6860110405405	E
9.10769342995169	E
4.13949294607843	E
4.72565117910448	E
4.43114659477124	E
15.4621738981481	E
2.74347811946903	E
9.45032373537604	E
2.41497362108262	E
2.67356364890282	E
3.09124151785714	E
7.88165201123596	E
3.03078303521127	E
44.5354281496063	E
13.6137925555556	E
4.06094192479109	E
21.8167708571429	E
3.89386480660377	E
54.2447620191083	E
16.0026549668675	E
28.2098231363636	E
22.003329838983	E
30.2021193231707	E
4.84458960487805	E
3.11835784899329	E
12.7349344114286	E
7.19219187878788	E
6.08379227108434	E
3.87181341290323	E
10.971465375	E
3.24912579783394	E
2.54169210135135	E
6.23894494805195	E
6.77391033865815	E
5.27552782843137	E
26.6079591302682	E
20.5386720344828	E
3.73109810714286	E
2.53930616755319	E
7.19774304528302	E
3.81550818918919	E
2.84882073927393	E
2.37921152959502	E
15.8108806486486	E
11.3139327108434	E
236.451280233533	E
9.89664041255605	E
139.776335769231	E
26.542277875	E
86.3139281931818	E
3.04527240677966	E
56.2028303333333	E
10.1502983414634	E
6.63778878125	E
3.68182496577947	E
33.0113328709677	E
2.36064995454545	E
4.69626883018868	E
2.87101521299639	E
11.7698205178571	E
7.13134767532468	E
29.0624636338028	E
3.36769487702265	E
4.66771047727273	E
2.32203650315457	E
6.96772704385965	E
2.43658761377245	E
3.30015823308271	E
2.84030031843575	E
5.8434238	E
16.229528505814	E
11.7972644561404	E
44.95213732	E
8.16079952777778	E
3.03880600196078	E
5.73380563235294	E
7.1710333814433	E
21.1786667303371	E
3.54751858383234	E
3.06804055045872	E
3.69350811328125	E
3.85919690243902	E
85.2334912657658	E
10.2916110344828	F1
3.16324102678571	F1
2.37870027358491	F1
2.21166870347003	F1
9.22992287019231	F1
10.6177969	F1
17.4417636564886	F1
2.7300655	F1
3.79738658241758	F1
3.70026623404255	F1
3.13862267910448	F1
2.52521390765766	F1
3.05044490528233	F1
4.04235551351351	F1
61.4788311081081	F1
5.42721646575342	F1
10.9518568018868	F1
2.6027466978852	F1
2.639041704	F1
4.26041681481481	F1
56.962279875	F1
3.59095872886297	F1
24.8587170990099	F1
2.60534173559322	F1
9.94208227222222	F1
9.04216593103448	F1
3.6888484266055	F1
4.23582715	F1
2.79787949333333	F1
2.83748479850746	F1
3.05114346551724	F1
7.11997715675676	F1
3.07857612790698	F1
180.352790772152	F1
2.56644883474576	F1
5.16347181481482	F1
36.7306227627119	F1
3.47641482816229	F1
5.12025000923077	F1
15.3779735230126	F1
4.54078972139303	F1
5.87874921100917	F1
3.98657302222222	F1
3.19064207058824	F1
6.73117291422122	F1
4.87624490740741	F1
11.3316405467626	F1
3.44139300724638	F1
4.93419052173913	F1
9.83859240350877	F1
6.08719091964286	F1
18.9689131666667	F1
5.18773484063745	F1
2.78404562318841	F1
5.76922781081081	F1
4.77542648888889	F1
3.85866877477477	F1
4.69178673863636	F1
6.61820895714286	F1
2.65992293532338	F1
4.74884626829268	F1
4.2532943003663	F1
34.1169868970588	F1
2.46527703968254	F1
20.4857763522727	F1
7.08062722516556	F1
3.89410263020833	F1
2.80101344736842	F1
9.64596637988827	F1
5.73176855238095	F1
5.15260698290598	F1
3.9239601829653	F1
2.77206332534247	F1
6.5656359	F1
3.838119247557	F1
6.01930091052632	F1
77.9696946170213	F1
3.31449785526316	F1
2.95806086716418	F1
8.80971291463415	F1
12.5473418269231	F1
8.90439551769911	F1
6.31678573043478	F1
5.46659914583333	F1
353.670341630631	F1
8.87222066129032	F1
28.6306646086957	F1
12.4739758617021	F1
10.3386312692308	F1
5.26107938916256	F1
6.85725485483871	F1
4.8036259702381	F1
7.80276864150943	F1
8.41777971631206	F1
3.48320616964286	F1
5.50733527196653	F1
4.2880906626506	F1
2.4062755751073	F1
10.299722137931	F1
3.91596700497512	F1
3.49117757374631	F1
3.28713673513514	F1
16.7089765179856	F1
2.57228502643172	F1
3.30463212244898	F1
13.1923778747764	F1
3.90832545299145	F1
17.0136141011236	F1
3.18646534070796	F1
3.31264034574468	F1
85.2944435	F1
6.85022293715847	F1
3.30013212953368	F1
5.15072021052632	F1
7.1481741779661	F1
2.61130118656716	F1
3.97601528037383	F1
2.94141156626506	F1
2.37575657875458	F1
3.28231158139535	F1
4.445366	F1
4.38018374566474	F1
2.37845859090909	F1
3.5291262607362	F1
6.52834998853868	F1
5.36128466272189	F1
2.3981895190678	F1
3.13805461643836	F1
2.869558907173	F1
2.58880139650873	F1
19.2041172115385	F1
85.1044272269503	F1
9.75369134343434	F1
4.53467895652174	F1
3.00240663559322	F1
3.82345827983539	F1
2.28274730038023	F1
8.82196346666667	F1
5.08962248051948	F1
4.49257507602339	F1
26.1443030545455	F1
3.18558536939314	F1
2.9781647699115	F1
3.3200515420354	F1
2.4126261461039	F1
3.00716482278481	F1
4.11169814776632	F1
21.5106436949153	F1
2.18672967045455	F1
16.9396707241379	F1
16.654795925	F1
6.19742965863454	F1
7.27743972727273	F1
13.6497996740088	F1
3.56514946987952	F1
4.09034074132492	F1
2.94659641926346	F1
4.28817925925926	F1
8.43789516509434	F1
4.79554704790419	F1
4.3104114113924	F1
2.57074067927928	F1
2.51986634405145	F1
3.2309937244582	F1
5.19247848275862	F1
17.4279310857143	F1
11.8241524479167	F1
3.89099263636364	F1
4.80952742570281	F1
185.378176468254	F1
10.317893097561	F1
109.986487592593	F1
9.43225256923077	F1
25.2236022166667	F1
13.2705599705882	F1
5.13376660227273	F1
3.41212173958333	F1
3.48578081632653	F1
2.69917232051282	F1
3.47590048192771	F1
46.7322256489362	F1
19.2164907798165	F1
4.30561741284404	F1
13.1701980599078	F1
13.5140825243902	F1
7.07725624242424	F1
189.492269251969	F1
5.85724091428571	F1
5.26572442068966	F1
3.41379873521851	F1
3.78608932727273	F1
11.1554889047619	F1
24.5491919935484	F1
8.37332216712329	F1
2.73406077889447	F1
4.7157917688172	F1
17.8033129906977	F1
3.96795623809524	F1
2.94182589147287	F1
3.60548325775656	F1
4.51247757846715	F1
20.5742473129771	F1
5.16377877482517	F1
3.6199249765625	F1
8.51960388505747	F1
3.28499995833333	F1
2.62322451761518	F1
2.38585841666667	F1
2.69690271945701	F1
12.3485387	F1
3.15476011377246	F1
4.23869170207852	F1
3.49160989473684	F1
4.24134947079038	F1
8.81401080909091	F1
18.275489	F1
5.83137557446809	F1
2.88451728025478	F1
2.52380020054945	F1
4.28653092391304	F1
23.6277247921053	F1
14.3597464969697	F1
242.206378134831	F1
4.72915733333333	F1
46.6413218444444	F1
4.52050068695652	F1
80.3209784850949	F1
89.8312290642857	F1
5.58468597609562	F1
2.8983554338843	F1
8.27741503355705	F1
92.5547437790055	F1
19.2406088061224	F1
4.97654600431034	F1
55.6135962553192	F1
7.50281841965973	F1
2.47846281179775	F1
6.10126141605839	F1
10.7099370645161	F1
90.1498536272189	F1
3.70314637647059	F1
3.98167536746988	F1
2.28733842970822	F1
96.0057825994832	F1
11.551165	F1
6.89207052265861	F1
5.69951455974843	F1
19.6922177027027	F1
5.23350411392405	F1
17.0436894615385	F1
2.89271426584507	F1
2.08286905957447	F1
124.457096138462	F1
8.43430699719101	F1
2.53764751330798	F1
28.0607989655172	F1
7.46553559482759	F1
7.39266103333333	F1
5.09133194551282	F1
5.42951098989899	F1
5.57821464356436	F1
4.68557400488998	F1
17.4416374383562	F1
4.88673490909091	F1
3.44091412456747	F1
5.37513627586207	F1
2.99609741163311	F1
16.8497569	F1
5.1106639874477	F1
25.3015305	F1
2.91051050819672	F1
3.58402119397993	F1
4.73451245378151	F1
3.40434407674419	F1
3.89100648627451	F1
5.774068	F1
137.86914296875	F1
16.8838232058824	F1
2.77538973529412	F1
5.64965267307692	F1
2.60552878313253	F1
22.2515489849624	F1
4.23899471625344	F1
5.20560151785714	F1
5.05766052469136	F1
4.55129278630705	F1
61.3006867882353	F1
2.68616214176245	F1
4.04153740880503	F1
17.5765151538462	F1
49.267042671875	F1
10.6095423032787	F1
17.0036084375	F1
3.881615	F1
26.1032221694915	F2
8.30998252678571	F2
2.95399474418605	F2
5.53212713793103	F2
4.11189404444444	F2
8.39568951162791	F2
3.58478663392857	F2
26.5617219820359	F2
7.03151318181818	F2
19.3095117132353	F2
3.96573244845361	F2
6.5586723125	F2
2.81229262888889	F2
7.983886976	F2
2.12270067941176	F2
347.397610046729	F2
7.54238636144578	F2
17.7778549691358	F2
2.34747920737327	F2
3.22213587234043	F2
3.00034083529412	F2
4.660386890625	F2
7.56806868229167	F2
2.61106068092105	F2
9.35495884239131	F2
2.56366867567568	F2
11.0827032625	F2
3.39356399622642	F2
12.1040881232877	F2
7.54527960465116	F2
3.56629776923077	F2
2.6869215273523	F2
2.68541340733591	F2
27.0086094140625	F2
4.22833751394422	F2
6.95481385573771	F2
4.34782393707865	F2
7.62478383760684	F2
14.003995920904	F2
27.8439490851064	F2
3.62437532780083	F2
5.7554619929078	F2
11.8968337380952	F2
16.9271600517241	F2
4.22930896460177	F2
3.21549075735294	F2
11.297105744186	F2
6.604740375	F2
2.34675292256637	F2
8.89431363212435	F2
9.80153103030303	F2
3.39115977209302	F2
5.40213333333333	F2
13.5310779449541	F2
7.46642566666667	F2
6.04020886285714	F2
49.4932213278008	F2
68.3428498623853	F2
2.53893943192488	F2
6.16064038461538	F2
11.9344470666667	F2
64.9141762676768	F2
5.33783219148936	F2
44.3966444832215	F2
17.8097244912281	F2
5.90583982125604	F2
189.934668121951	F2
3.28046425757576	F2
7.73182123214286	F2
2.36151632773109	F2
62.9790464827586	F2
7.85862205102041	F2
18.5110159624413	F2
10.685137592	F2
14.3631371590909	F2
9.57031792592593	F2
38.0506651503759	F2
22.539245925	F2
22.4470064864865	F2
4.39784326815642	F2
2.37957651453488	F2
3.54420910714286	F2
24.6536651027668	F2
15.9122051846154	F2
5.51962884615385	F2
15.96884555	F2
3.10505211453745	F2
2.77936236734694	F2
18.7595924821429	F2
4.25129761586639	F2
3.7358649469697	F2
3.29677187857143	F2
2.321134146875	F2
17.4558617909605	F2
7.33251620689655	F2
5.49491089516129	F2
17.717706877551	F2
5.09766149206349	F2
3.34821213513514	F2
4.40447571287129	F2
11.4488605	F2
4.47833969648562	F2
10.3581480172414	F2
2.44519988913043	F2
2.69604536111111	F2
2.18642800681818	F2
2.74916581228669	F2
15.1276162828283	F2
2.53728060171306	F2
2.8542100569395	F2
41.1331803080357	F2
4.10957208988764	F2
3.48143289677419	F2
8.39492948765432	F2
12.3131800526316	F2
13.6546330517241	F2
9.67670806	F2
3.99577387179487	F2
6.40442805439331	F2
6.47551343918919	F2
15.3789521746032	F2
28.1387488318584	F2
4.39871895061728	F2
2.7492443510101	F2
3.65869327860697	F2
3.92115666925065	F2
5.38769154711246	F2
4.13982234862385	F2
3.36035188359788	F2
4.39740404193548	F2
7.78712363333333	F2
23.8411961065574	F2
6.89610219863014	F2
4.65789549275362	F2
5.20186834567901	F2
55.8002283478261	F2
7.33133763793103	F2
43.5782076914894	F2
7.20431524161074	F2
7.63056452941176	F2
6.7565105	F2
73.6580217046414	F2
3.66743910497238	F2
7.63031608571429	F2
3.56715991573034	F2
4.91208967346939	F2
7.34526383395522	F2
2.87656497695853	F2
2.98876448837209	F2
6.21047026804124	F2
3.99448911612903	F2
3.99334218518519	F2
2.94388610062893	F2
5.50743176190476	F2
5.50401809967846	F2
17.4339181764706	F2
3.4795974248927	F2
8.57612376255708	F2
4.5677783255814	F2
4.11318914110429	F2
16.9364004539474	F2
3.84338405714286	F2
2.58016853535354	F2
2.4796013902439	F2
7.38378371296296	F2
3.85482533591731	F2
4.79469920215633	F2
2.82278797864769	F2
2.68610342335766	F2
4.57723061949686	F2
5.57149220833333	F2
2.98851070401691	F2
23.673301642487	F2
2.7402710080429	F2
4.0363148006993	F2
3.30128940072202	F2
19.0088102356495	F2
122.335424646154	F2
9.2405936627907	F2
51.7027464	F2
12.4786793929712	F2
6.79891581578947	F2
215.4904398	F2
18.4815709850746	F2
13.4484304603175	F2
4.38819801886792	F2
4.59805636046512	F2
2.431497125	F2
3.84776690797546	F2
49.2349075614035	F2
3.1474621097561	F2
4.8526372987013	F2
2.5639934527845	F2
7.86114964	F2
8.51905650290698	F2
2.34051626879271	F2
188.257183721519	F2
3.0955452575406	F2
18.46551175	F2
4.1795799556962	F2
3.83512245888594	F2
37.0920536767068	F2
7.34460620952381	F2
20.7043660838926	F2
8.64618649635037	F2
3.32615773148148	F2
2.2690848128655	F2
35.1367696865672	F2
7.11663159243697	F2
2.18742223717949	F2
6.89523341618497	F2
4.53349569230769	F2
72.0108874385965	F2
12.1080826666667	F2
36.1420690314465	F2
4.08852778571429	F2
61.7985556704545	F2
3.38018965121413	F2
14.5351982	F2
26.710172754386	F2
4.94390906329114	F2
46.2478261888112	F2
15.7183425744681	F2
5.87071842758621	F2
2.52075344814815	F2
6.40781627091634	F2
11.8855042268908	F2
18.7131991875	F2
3.10454640221402	F2
5.98662213978495	F2
5.04612917283951	F2
3.81410540217391	F2
3.37163281012658	F2
9.7912151025641	F2
17.6585333333333	F2
10.5695024626866	F2
2.95879517801047	F2
18.2542766621622	F2
4.23659209929078	F2
