# Supplementary material for: Microbial methane cycling in a landfill on a decadal time scale
Source: Nat Commun. 2023 Nov 16;14:7402. doi: 10.1038/s41467-023-43129-x (PMC10654671; doi:10.1038/s41467-023-43129-x)
Supplement: Supplementary file 4 — Source Data [file 41467_2023_43129_MOESM4_ESM.zip › Source_data/Fig_S7_source_data_Methylacidiphilaceae_metadata_for_phylogenomic_tree.tsv]

parent	node	branch.length	label	domain	phylum	class	order	family	genus	species	ambiguous_bases	checkm_completeness	checkm_contamination	checkm_marker_count	checkm_marker_lineage	checkm_marker_set_count	checkm_strain_heterogeneity	coding_bases	coding_density	contig_count	gc_count	gc_percentage	genome_size	gtdb_genome_representative	gtdb_representative	gtdb_taxonomy	gtdb_type_designation	gtdb_type_designation_sources	gtdb_type_species_of_genus	l50_contigs	l50_scaffolds	longest_contig	longest_scaffold	lsu_23s_contig_len	lsu_23s_count	lsu_23s_length	lsu_23s_query_id	lsu_5s_contig_len	lsu_5s_count	lsu_5s_length	lsu_5s_query_id	lsu_silva_23s_blast_align_len	lsu_silva_23s_blast_bitscore	lsu_silva_23s_blast_evalue	lsu_silva_23s_blast_perc_identity	lsu_silva_23s_blast_subject_id	lsu_silva_23s_taxonomy	mean_contig_length	mean_scaffold_length
36	1	0.223283894	DSQW01 sp011362745 (GCA_011362745.1)	NA	NA	NA	NA	NA	NA	NA	NA	NA	NA	NA	NA	NA	NA	NA	NA	NA	NA	NA	NA	NA	NA	NA	NA	NA	NA	NA	NA	NA	NA	NA	NA	NA	NA	NA	NA	NA	NA	NA	NA	NA	NA	NA	NA	NA	NA
36	2	0.296493568	JAAUTS01 sp012031345 (GCA_012031345.1)	NA	NA	NA	NA	NA	NA	NA	NA	NA	NA	NA	NA	NA	NA	NA	NA	NA	NA	NA	NA	NA	NA	NA	NA	NA	NA	NA	NA	NA	NA	NA	NA	NA	NA	NA	NA	NA	NA	NA	NA	NA	NA	NA	NA	NA	NA
38	3	0.268751285	LW23 sp003054695 (GCF_003054695.1)	NA	NA	NA	NA	NA	NA	NA	NA	NA	NA	NA	NA	NA	NA	NA	NA	NA	NA	NA	NA	NA	NA	NA	NA	NA	NA	NA	NA	NA	NA	NA	NA	NA	NA	NA	NA	NA	NA	NA	NA	NA	NA	NA	NA	NA	NA
40	4	0.129731894	JABDGH01 sp903970275 (GCA_903970275.1)	NA	NA	NA	NA	NA	NA	NA	NA	NA	NA	NA	NA	NA	NA	NA	NA	NA	NA	NA	NA	NA	NA	NA	NA	NA	NA	NA	NA	NA	NA	NA	NA	NA	NA	NA	NA	NA	NA	NA	NA	NA	NA	NA	NA	NA	NA
41	5	0.077806696	JABDGH01 sp013286145 (GCA_013286145.1)	NA	NA	NA	NA	NA	NA	NA	NA	NA	NA	NA	NA	NA	NA	NA	NA	NA	NA	NA	NA	NA	NA	NA	NA	NA	NA	NA	NA	NA	NA	NA	NA	NA	NA	NA	NA	NA	NA	NA	NA	NA	NA	NA	NA	NA	NA
42	6	0.06617482	JABDGH01 sp903863295 (GCA_903863295.1)	NA	NA	NA	NA	NA	NA	NA	NA	NA	NA	NA	NA	NA	NA	NA	NA	NA	NA	NA	NA	NA	NA	NA	NA	NA	NA	NA	NA	NA	NA	NA	NA	NA	NA	NA	NA	NA	NA	NA	NA	NA	NA	NA	NA	NA	NA
42	7	0.081672874	JABDGH01 sp903970335 (GCA_903970335.1)	NA	NA	NA	NA	NA	NA	NA	NA	NA	NA	NA	NA	NA	NA	NA	NA	NA	NA	NA	NA	NA	NA	NA	NA	NA	NA	NA	NA	NA	NA	NA	NA	NA	NA	NA	NA	NA	NA	NA	NA	NA	NA	NA	NA	NA	NA
43	8	0.08909263	UBA1321 sp002304345 (GCA_002304345.1)	NA	NA	NA	NA	NA	NA	NA	NA	NA	NA	NA	NA	NA	NA	NA	NA	NA	NA	NA	NA	NA	NA	NA	NA	NA	NA	NA	NA	NA	NA	NA	NA	NA	NA	NA	NA	NA	NA	NA	NA	NA	NA	NA	NA	NA	NA
43	9	0.10756978	UBA1321 sp002306945 (GCA_002306945.1)	NA	NA	NA	NA	NA	NA	NA	NA	NA	NA	NA	NA	NA	NA	NA	NA	NA	NA	NA	NA	NA	NA	NA	NA	NA	NA	NA	NA	NA	NA	NA	NA	NA	NA	NA	NA	NA	NA	NA	NA	NA	NA	NA	NA	NA	NA
45	10	0.068182606	GAS474 sp900105685 (GCF_900105685.1)	NA	NA	NA	NA	NA	NA	NA	NA	NA	NA	NA	NA	NA	NA	NA	NA	NA	NA	NA	NA	NA	NA	NA	NA	NA	NA	NA	NA	NA	NA	NA	NA	NA	NA	NA	NA	NA	NA	NA	NA	NA	NA	NA	NA	NA	NA
45	11	0.055589223	GAS474 sp903889845 (GCA_903889845.1)	NA	NA	NA	NA	NA	NA	NA	NA	NA	NA	NA	NA	NA	NA	NA	NA	NA	NA	NA	NA	NA	NA	NA	NA	NA	NA	NA	NA	NA	NA	NA	NA	NA	NA	NA	NA	NA	NA	NA	NA	NA	NA	NA	NA	NA	NA
48	12	0.012497699	Methylacidiphilum sp004421185 (GCF_004421185.1)	Bacteria	Verrucomicrobiota	Verrucomicrobiae	Methylacidiphilales	Methylacidiphilaceae	Methylacidiphilum	Methylacidiphilum sp004421185	16	97.3	1.69	230	k__Bacteria (UID2982)	148	0	1941873	86.2920434599062	107	924343	41.0982956316363	2250350	RS_GCF_004421185.1	t	d__Bacteria;p__Verrucomicrobiota;c__Verrucomicrobiae;o__Methylacidiphilales;f__Methylacidiphilaceae;g__Methylacidiphilum;s__Methylacidiphilum sp004421185	not type material	none	f	16	15	119963	119963	84463	1	2841	NZ_LXQB01000011.1	84463	1	109	NZ_LXQB01000011.1	2841	5186	0	99.613	JQNX01000005.151630.154479	Bacteria;Verrucomicrobiota;Verrucomicrobiae;Methylacidiphilales;Methylacidiphilaceae;Candidatus Methylacidiphilum;Methylacidiphilum kamchatkense Kam1	21019	25572
49	13	0.013232308	Methylacidiphilum fumariolicum (GCF_000953475.1)	Bacteria	Verrucomicrobiota	Verrucomicrobiae	Methylacidiphilales	Methylacidiphilaceae	Methylacidiphilum	Methylacidiphilum fumariolicum	0	99.32	1.01	230	k__Bacteria (UID2982)	148	50	2095559	84.6119246359327	1	1027239	41.4766030692006	2476671	RS_GCF_000953475.1	t	d__Bacteria;p__Verrucomicrobiota;c__Verrucomicrobiae;o__Methylacidiphilales;f__Methylacidiphilaceae;g__Methylacidiphilum;s__Methylacidiphilum fumariolicum	not type material	none	f	1	1	2476671	2476671	2476671	1	2841	NZ_LM997411.1	2476671	1	109	NZ_LM997411.1	2841	5247	0	100	CAHT01000023.10303.13149	Bacteria;Verrucomicrobiota;Verrucomicrobiae;Methylacidiphilales;Methylacidiphilaceae;Candidatus Methylacidiphilum;Methylacidiphilum fumariolicum SolV	2476671	2476671
49	14	0.017197502	Methylacidiphilum kamchatkense (GCF_007475525.1)	Bacteria	Verrucomicrobiota	Verrucomicrobiae	Methylacidiphilales	Methylacidiphilaceae	Methylacidiphilum	Methylacidiphilum kamchatkense	0	98.62	0.34	230	k__Bacteria (UID2982)	148	0	1928753	87.5896898864322	1	888202	40.3355627892783	2202032	RS_GCF_007475525.1	t	d__Bacteria;p__Verrucomicrobiota;c__Verrucomicrobiae;o__Methylacidiphilales;f__Methylacidiphilaceae;g__Methylacidiphilum;s__Methylacidiphilum kamchatkense	type strain of species	LPSN	f	1	1	2202032	2202032	2202032	1	2841	NZ_CP037899.1	2202032	1	109	NZ_CP037899.1	2841	5247	0	100	JQNX01000005.151630.154479	Bacteria;Verrucomicrobiota;Verrucomicrobiae;Methylacidiphilales;Methylacidiphilaceae;Candidatus Methylacidiphilum;Methylacidiphilum kamchatkense Kam1	2202032	2202032
50	15	0.076471369	Methylacidiphilum infernorum (GCF_000019665.1)	Bacteria	Verrucomicrobiota	Verrucomicrobiae	Methylacidiphilales	Methylacidiphilaceae	Methylacidiphilum	Methylacidiphilum infernorum	0	98.65	0.34	230	k__Bacteria (UID2982)	148	0	2033912	88.9279866383635	1	1040257	45.4827743759141	2287145	RS_GCF_000019665.1	t	d__Bacteria;p__Verrucomicrobiota;c__Verrucomicrobiae;o__Methylacidiphilales;f__Methylacidiphilaceae;g__Methylacidiphilum;s__Methylacidiphilum infernorum	type strain of species	LPSN	f	1	1	2287145	2287145	2287145	1	2841	NC_010794.1	2287145	1	109	NC_010794.1	2841	5247	0	100	CP000975.894195.897046	Bacteria;Verrucomicrobiota;Verrucomicrobiae;Methylacidiphilales;Methylacidiphilaceae;Candidatus Methylacidiphilum;Methylacidiphilum infernorum V4	2287145	2287145
50	16	0.07119076	Methylacidiphilum sp004421255 (GCF_004421255.1)	Bacteria	Verrucomicrobiota	Verrucomicrobiae	Methylacidiphilales	Methylacidiphilaceae	Methylacidiphilum	Methylacidiphilum sp004421255	50	99.32	3.38	230	k__Bacteria (UID2982)	148	0	2078286	88.8971300615308	231	967199	41.3812149968553	2337855	RS_GCF_004421255.1	t	d__Bacteria;p__Verrucomicrobiota;c__Verrucomicrobiae;o__Methylacidiphilales;f__Methylacidiphilaceae;g__Methylacidiphilum;s__Methylacidiphilum sp004421255	not type material	none	f	11	11	215695	215695	107317	4	2842	NZ_LXQC01000154.1	107317	1	109	NZ_LXQC01000154.1	2842	4964	0	98.205	CP000975.894195.897046	Bacteria;Verrucomicrobiota;Verrucomicrobiae;Methylacidiphilales;Methylacidiphilaceae;Candidatus Methylacidiphilum;Methylacidiphilum infernorum V4	10118	10675
51	17	0.058742632	Methylacidimicrobium cyclopophantes (GCF_902143385.2)	Bacteria	Verrucomicrobiota	Verrucomicrobiae	Methylacidiphilales	Methylacidiphilaceae	Methylacidimicrobium	Methylacidimicrobium cyclopophantes	0	98.65	0.68	230	k__Bacteria (UID2982)	148	0	2059333	90.4489654293984	273	1393246	61.1934346162799	2276790	RS_GCF_902143385.2	t	d__Bacteria;p__Verrucomicrobiota;c__Verrucomicrobiae;o__Methylacidiphilales;f__Methylacidiphilaceae;g__Methylacidimicrobium;s__Methylacidimicrobium cyclopophantes	not type material	none	f	46	46	63014	63014	3438	4	2584	NZ_CABFUZ020000152.1	3438	1	110	NZ_CABFUZ020000152.1	2584	4462	0	97.833	ARAS01000058.28218.31073	Bacteria;Verrucomicrobiota;Verrucomicrobiae;Methylacidiphilales;Methylacidiphilaceae;LP2A;Verrucomicrobium sp. 3C	8339	8339
52	18	0.083512727	Methylacidimicrobium sp000526255 (GCF_000526255.1)	Bacteria	Verrucomicrobiota	Verrucomicrobiae	Methylacidiphilales	Methylacidiphilaceae	Methylacidimicrobium	Methylacidimicrobium sp000526255	0	98.65	0.68	230	k__Bacteria (UID2982)	148	0	2213720	89.7871807112417	3	1546922	62.7422461558804	2465519	RS_GCF_000526255.1	t	d__Bacteria;p__Verrucomicrobiota;c__Verrucomicrobiae;o__Methylacidiphilales;f__Methylacidiphilaceae;g__Methylacidimicrobium;s__Methylacidimicrobium sp000526255	not type material	none	f	1	1	1285429	1285429	1285429	1	2848	NZ_JAFS01000001.1	1285429	1	110	NZ_JAFS01000001.1	2848	5260	0	100	JAFS01000001.67881.70736	Bacteria;Verrucomicrobiota;Verrucomicrobiae;Methylacidiphilales;Methylacidiphilaceae;LP2A;Verrucomicrobia bacterium LP2A	821839	821839
54	19	0.022325233	Methylacidimicrobium tartarophylax (GCF_902143375.2)	Bacteria	Verrucomicrobiota	Verrucomicrobiae	Methylacidiphilales	Methylacidiphilaceae	Methylacidimicrobium	Methylacidimicrobium tartarophylax	0	97.97	1.35	230	k__Bacteria (UID2982)	148	0	2104754	90.4459441747938	137	1423354	61.1646759787459	2327085	RS_GCF_902143375.2	t	d__Bacteria;p__Verrucomicrobiota;c__Verrucomicrobiae;o__Methylacidiphilales;f__Methylacidiphilaceae;g__Methylacidimicrobium;s__Methylacidimicrobium tartarophylax	not type material	none	f	21	21	140500	140500	20246	2	2568	NZ_CABFVA020000031.1	20246	1	110	NZ_CABFVA020000031.1	2569	4482	0	98.17	ARAS01000058.28218.31073	Bacteria;Verrucomicrobiota;Verrucomicrobiae;Methylacidiphilales;Methylacidiphilaceae;LP2A;Verrucomicrobium sp. 3C	16986	16986
54	20	0.020056477	Methylacidimicrobium (previously LP2A for GTDBr89) (MAG STC_89)	NA	NA	NA	NA	NA	NA	Methylacidimicrobium (genus LP2A in GTDBr89) (MAG STC_89)	NA	NA	NA	NA	NA	NA	NA	NA	NA	NA	NA	NA	NA	NA	NA	NA	NA	NA	NA	NA	NA	NA	NA	NA	NA	NA	NA	NA	NA	NA	NA	NA	NA	NA	NA	NA	NA	NA	NA
55	21	0.058491763	Methylacidimicrobium sp000379365 (GCF_000379365.1)	Bacteria	Verrucomicrobiota	Verrucomicrobiae	Methylacidiphilales	Methylacidiphilaceae	Methylacidimicrobium	Methylacidimicrobium sp000379365	81	97.93	0.68	230	k__Bacteria (UID2982)	148	0	2396395	86.4479777898506	139	1679935	60.889823213331	2772066	RS_GCF_000379365.1	t	d__Bacteria;p__Verrucomicrobiota;c__Verrucomicrobiae;o__Methylacidiphilales;f__Methylacidiphilaceae;g__Methylacidimicrobium;s__Methylacidimicrobium sp000379365	not type material	none	f	13	1	174256	2050659	2050659	1	2849	NZ_KB901875.1	2050659	1	110	NZ_KB901875.1	2849	5262	0	100	ARAS01000058.28218.31073	Bacteria;Verrucomicrobiota;Verrucomicrobiae;Methylacidiphilales;Methylacidiphilaceae;LP2A;Verrucomicrobium sp. 3C	19849	346508
55	22	0.03706167	Methylacidimicrobium (previously LP2A for GTDBr89) (MAG STB_62)	NA	NA	NA	NA	NA	NA	Methylacidimicrobium (genus LP2A in GTDBr89) (MAG STB_62)	NA	NA	NA	NA	NA	NA	NA	NA	NA	NA	NA	NA	NA	NA	NA	NA	NA	NA	NA	NA	NA	NA	NA	NA	NA	NA	NA	NA	NA	NA	NA	NA	NA	NA	NA	NA	NA	NA	NA
57	23	0.012694975	UBA3015 sp002342345 (GCA_002342345.1)	NA	NA	NA	NA	NA	NA	NA	NA	NA	NA	NA	NA	NA	NA	NA	NA	NA	NA	NA	NA	NA	NA	NA	NA	NA	NA	NA	NA	NA	NA	NA	NA	NA	NA	NA	NA	NA	NA	NA	NA	NA	NA	NA	NA	NA	NA
57	24	0.014719561	UBA3015 sp002366885 (GCA_002366885.1)	NA	NA	NA	NA	NA	NA	NA	NA	NA	NA	NA	NA	NA	NA	NA	NA	NA	NA	NA	NA	NA	NA	NA	NA	NA	NA	NA	NA	NA	NA	NA	NA	NA	NA	NA	NA	NA	NA	NA	NA	NA	NA	NA	NA	NA	NA
58	25	0.04206278	UBA3015 sp009921985 (GCA_009921985.1)	NA	NA	NA	NA	NA	NA	NA	NA	NA	NA	NA	NA	NA	NA	NA	NA	NA	NA	NA	NA	NA	NA	NA	NA	NA	NA	NA	NA	NA	NA	NA	NA	NA	NA	NA	NA	NA	NA	NA	NA	NA	NA	NA	NA	NA	NA
58	26	0.035327957	UBA3015 sp010025475 (GCA_010025475.1)	NA	NA	NA	NA	NA	NA	NA	NA	NA	NA	NA	NA	NA	NA	NA	NA	NA	NA	NA	NA	NA	NA	NA	NA	NA	NA	NA	NA	NA	NA	NA	NA	NA	NA	NA	NA	NA	NA	NA	NA	NA	NA	NA	NA	NA	NA
60	27	0.050816312	UBA3015 sp010028775 (GCA_010028775.1)	NA	NA	NA	NA	NA	NA	NA	NA	NA	NA	NA	NA	NA	NA	NA	NA	NA	NA	NA	NA	NA	NA	NA	NA	NA	NA	NA	NA	NA	NA	NA	NA	NA	NA	NA	NA	NA	NA	NA	NA	NA	NA	NA	NA	NA	NA
61	28	0.02339103	UBA3015 sp010024525 (GCA_010024525.1)	NA	NA	NA	NA	NA	NA	NA	NA	NA	NA	NA	NA	NA	NA	NA	NA	NA	NA	NA	NA	NA	NA	NA	NA	NA	NA	NA	NA	NA	NA	NA	NA	NA	NA	NA	NA	NA	NA	NA	NA	NA	NA	NA	NA	NA	NA
61	29	0.012447425	UBA3015 sp010031845 (GCA_010031845.1)	NA	NA	NA	NA	NA	NA	NA	NA	NA	NA	NA	NA	NA	NA	NA	NA	NA	NA	NA	NA	NA	NA	NA	NA	NA	NA	NA	NA	NA	NA	NA	NA	NA	NA	NA	NA	NA	NA	NA	NA	NA	NA	NA	NA	NA	NA
63	30	0.050104592	UBA3015 sp001438005 (GCA_001438005.1)	NA	NA	NA	NA	NA	NA	NA	NA	NA	NA	NA	NA	NA	NA	NA	NA	NA	NA	NA	NA	NA	NA	NA	NA	NA	NA	NA	NA	NA	NA	NA	NA	NA	NA	NA	NA	NA	NA	NA	NA	NA	NA	NA	NA	NA	NA
63	31	0.038984191	UBA3015 sp002367435 (GCA_009927835.1)	NA	NA	NA	NA	NA	NA	NA	NA	NA	NA	NA	NA	NA	NA	NA	NA	NA	NA	NA	NA	NA	NA	NA	NA	NA	NA	NA	NA	NA	NA	NA	NA	NA	NA	NA	NA	NA	NA	NA	NA	NA	NA	NA	NA	NA	NA
64	32	0.054722807	UBA3015 sp903905395 (GCA_903905395.1)	NA	NA	NA	NA	NA	NA	NA	NA	NA	NA	NA	NA	NA	NA	NA	NA	NA	NA	NA	NA	NA	NA	NA	NA	NA	NA	NA	NA	NA	NA	NA	NA	NA	NA	NA	NA	NA	NA	NA	NA	NA	NA	NA	NA	NA	NA
64	33	0.071544385	UBA3015 sp903956835 (GCA_903956835.1)	NA	NA	NA	NA	NA	NA	NA	NA	NA	NA	NA	NA	NA	NA	NA	NA	NA	NA	NA	NA	NA	NA	NA	NA	NA	NA	NA	NA	NA	NA	NA	NA	NA	NA	NA	NA	NA	NA	NA	NA	NA	NA	NA	NA	NA	NA
34	34	NA		NA	NA	NA	NA	NA	NA	NA	NA	NA	NA	NA	NA	NA	NA	NA	NA	NA	NA	NA	NA	NA	NA	NA	NA	NA	NA	NA	NA	NA	NA	NA	NA	NA	NA	NA	NA	NA	NA	NA	NA	NA	NA	NA	NA	NA	NA
34	35	0.311148866	1.000	NA	NA	NA	NA	NA	NA	NA	NA	NA	NA	NA	NA	NA	NA	NA	NA	NA	NA	NA	NA	NA	NA	NA	NA	NA	NA	NA	NA	NA	NA	NA	NA	NA	NA	NA	NA	NA	NA	NA	NA	NA	NA	NA	NA	NA	NA
35	36	0.095578681	1.000	NA	NA	NA	NA	NA	NA	NA	NA	NA	NA	NA	NA	NA	NA	NA	NA	NA	NA	NA	NA	NA	NA	NA	NA	NA	NA	NA	NA	NA	NA	NA	NA	NA	NA	NA	NA	NA	NA	NA	NA	NA	NA	NA	NA	NA	NA
35	37	0.137591263	1.000	NA	NA	NA	NA	NA	NA	NA	NA	NA	NA	NA	NA	NA	NA	NA	NA	NA	NA	NA	NA	NA	NA	NA	NA	NA	NA	NA	NA	NA	NA	NA	NA	NA	NA	NA	NA	NA	NA	NA	NA	NA	NA	NA	NA	NA	NA
37	38	0.055068611	1.000	NA	NA	NA	NA	NA	NA	NA	NA	NA	NA	NA	NA	NA	NA	NA	NA	NA	NA	NA	NA	NA	NA	NA	NA	NA	NA	NA	NA	NA	NA	NA	NA	NA	NA	NA	NA	NA	NA	NA	NA	NA	NA	NA	NA	NA	NA
38	39	0.042383207	0.999	NA	NA	NA	NA	NA	NA	NA	NA	NA	NA	NA	NA	NA	NA	NA	NA	NA	NA	NA	NA	NA	NA	NA	NA	NA	NA	NA	NA	NA	NA	NA	NA	NA	NA	NA	NA	NA	NA	NA	NA	NA	NA	NA	NA	NA	NA
39	40	0.144317989	1.000	NA	NA	NA	NA	NA	NA	NA	NA	NA	NA	NA	NA	NA	NA	NA	NA	NA	NA	NA	NA	NA	NA	NA	NA	NA	NA	NA	NA	NA	NA	NA	NA	NA	NA	NA	NA	NA	NA	NA	NA	NA	NA	NA	NA	NA	NA
40	41	0.035875115	1.000	NA	NA	NA	NA	NA	NA	NA	NA	NA	NA	NA	NA	NA	NA	NA	NA	NA	NA	NA	NA	NA	NA	NA	NA	NA	NA	NA	NA	NA	NA	NA	NA	NA	NA	NA	NA	NA	NA	NA	NA	NA	NA	NA	NA	NA	NA
41	42	0.029114758	1.000	NA	NA	NA	NA	NA	NA	NA	NA	NA	NA	NA	NA	NA	NA	NA	NA	NA	NA	NA	NA	NA	NA	NA	NA	NA	NA	NA	NA	NA	NA	NA	NA	NA	NA	NA	NA	NA	NA	NA	NA	NA	NA	NA	NA	NA	NA
39	43	0.123704091	1.000	NA	NA	NA	NA	NA	NA	NA	NA	NA	NA	NA	NA	NA	NA	NA	NA	NA	NA	NA	NA	NA	NA	NA	NA	NA	NA	NA	NA	NA	NA	NA	NA	NA	NA	NA	NA	NA	NA	NA	NA	NA	NA	NA	NA	NA	NA
37	44	0.053368896	0.997	NA	NA	NA	NA	NA	NA	NA	NA	NA	NA	NA	NA	NA	NA	NA	NA	NA	NA	NA	NA	NA	NA	NA	NA	NA	NA	NA	NA	NA	NA	NA	NA	NA	NA	NA	NA	NA	NA	NA	NA	NA	NA	NA	NA	NA	NA
44	45	0.198619279	1.000	NA	NA	NA	NA	NA	NA	NA	NA	NA	NA	NA	NA	NA	NA	NA	NA	NA	NA	NA	NA	NA	NA	NA	NA	NA	NA	NA	NA	NA	NA	NA	NA	NA	NA	NA	NA	NA	NA	NA	NA	NA	NA	NA	NA	NA	NA
44	46	0.189024285	1.000	NA	NA	NA	NA	NA	NA	NA	NA	NA	NA	NA	NA	NA	NA	NA	NA	NA	NA	NA	NA	NA	NA	NA	NA	NA	NA	NA	NA	NA	NA	NA	NA	NA	NA	NA	NA	NA	NA	NA	NA	NA	NA	NA	NA	NA	NA
46	47	0.306651996	1.000	NA	NA	NA	NA	NA	NA	NA	NA	NA	NA	NA	NA	NA	NA	NA	NA	NA	NA	NA	NA	NA	NA	NA	NA	NA	NA	NA	NA	NA	NA	NA	NA	NA	NA	NA	NA	NA	NA	NA	NA	NA	NA	NA	NA	NA	NA
47	48	0.095184882	1.000	NA	NA	NA	NA	NA	NA	NA	NA	NA	NA	NA	NA	NA	NA	NA	NA	NA	NA	NA	NA	NA	NA	NA	NA	NA	NA	NA	NA	NA	NA	NA	NA	NA	NA	NA	NA	NA	NA	NA	NA	NA	NA	NA	NA	NA	NA
48	49	0.004198479	0.501	NA	NA	NA	NA	NA	NA	NA	NA	NA	NA	NA	NA	NA	NA	NA	NA	NA	NA	NA	NA	NA	NA	NA	NA	NA	NA	NA	NA	NA	NA	NA	NA	NA	NA	NA	NA	NA	NA	NA	NA	NA	NA	NA	NA	NA	NA
47	50	0.048245986	1.000	NA	NA	NA	NA	NA	NA	NA	NA	NA	NA	NA	NA	NA	NA	NA	NA	NA	NA	NA	NA	NA	NA	NA	NA	NA	NA	NA	NA	NA	NA	NA	NA	NA	NA	NA	NA	NA	NA	NA	NA	NA	NA	NA	NA	NA	NA
46	51	0.24420105	1.000	NA	NA	NA	NA	NA	NA	NA	NA	NA	NA	NA	NA	NA	NA	NA	NA	NA	NA	NA	NA	NA	NA	NA	NA	NA	NA	NA	NA	NA	NA	NA	NA	NA	NA	NA	NA	NA	NA	NA	NA	NA	NA	NA	NA	NA	NA
51	52	0.025548692	1.000	NA	NA	NA	NA	NA	NA	NA	NA	NA	NA	NA	NA	NA	NA	NA	NA	NA	NA	NA	NA	NA	NA	NA	NA	NA	NA	NA	NA	NA	NA	NA	NA	NA	NA	NA	NA	NA	NA	NA	NA	NA	NA	NA	NA	NA	NA
52	53	0.028838292	1.000	NA	NA	NA	NA	NA	NA	NA	NA	NA	NA	NA	NA	NA	NA	NA	NA	NA	NA	NA	NA	NA	NA	NA	NA	NA	NA	NA	NA	NA	NA	NA	NA	NA	NA	NA	NA	NA	NA	NA	NA	NA	NA	NA	NA	NA	NA
53	54	0.039214972	1.000	NA	NA	NA	NA	NA	NA	NA	NA	NA	NA	NA	NA	NA	NA	NA	NA	NA	NA	NA	NA	NA	NA	NA	NA	NA	NA	NA	NA	NA	NA	NA	NA	NA	NA	NA	NA	NA	NA	NA	NA	NA	NA	NA	NA	NA	NA
53	55	0.012351804	0.756	NA	NA	NA	NA	NA	NA	NA	NA	NA	NA	NA	NA	NA	NA	NA	NA	NA	NA	NA	NA	NA	NA	NA	NA	NA	NA	NA	NA	NA	NA	NA	NA	NA	NA	NA	NA	NA	NA	NA	NA	NA	NA	NA	NA	NA	NA
34	56	0.056508088	1.000	NA	NA	NA	NA	NA	NA	NA	NA	NA	NA	NA	NA	NA	NA	NA	NA	NA	NA	NA	NA	NA	NA	NA	NA	NA	NA	NA	NA	NA	NA	NA	NA	NA	NA	NA	NA	NA	NA	NA	NA	NA	NA	NA	NA	NA	NA
56	57	0.042657458	1.000	NA	NA	NA	NA	NA	NA	NA	NA	NA	NA	NA	NA	NA	NA	NA	NA	NA	NA	NA	NA	NA	NA	NA	NA	NA	NA	NA	NA	NA	NA	NA	NA	NA	NA	NA	NA	NA	NA	NA	NA	NA	NA	NA	NA	NA	NA
56	58	0.018408453	1.000	NA	NA	NA	NA	NA	NA	NA	NA	NA	NA	NA	NA	NA	NA	NA	NA	NA	NA	NA	NA	NA	NA	NA	NA	NA	NA	NA	NA	NA	NA	NA	NA	NA	NA	NA	NA	NA	NA	NA	NA	NA	NA	NA	NA	NA	NA
34	59	0.04088966	1.000	NA	NA	NA	NA	NA	NA	NA	NA	NA	NA	NA	NA	NA	NA	NA	NA	NA	NA	NA	NA	NA	NA	NA	NA	NA	NA	NA	NA	NA	NA	NA	NA	NA	NA	NA	NA	NA	NA	NA	NA	NA	NA	NA	NA	NA	NA
59	60	0.041895582	1.000	NA	NA	NA	NA	NA	NA	NA	NA	NA	NA	NA	NA	NA	NA	NA	NA	NA	NA	NA	NA	NA	NA	NA	NA	NA	NA	NA	NA	NA	NA	NA	NA	NA	NA	NA	NA	NA	NA	NA	NA	NA	NA	NA	NA	NA	NA
60	61	0.02140952	1.000	NA	NA	NA	NA	NA	NA	NA	NA	NA	NA	NA	NA	NA	NA	NA	NA	NA	NA	NA	NA	NA	NA	NA	NA	NA	NA	NA	NA	NA	NA	NA	NA	NA	NA	NA	NA	NA	NA	NA	NA	NA	NA	NA	NA	NA	NA
59	62	0.041076558	1.000	NA	NA	NA	NA	NA	NA	NA	NA	NA	NA	NA	NA	NA	NA	NA	NA	NA	NA	NA	NA	NA	NA	NA	NA	NA	NA	NA	NA	NA	NA	NA	NA	NA	NA	NA	NA	NA	NA	NA	NA	NA	NA	NA	NA	NA	NA
62	63	0.05285546	1.000	NA	NA	NA	NA	NA	NA	NA	NA	NA	NA	NA	NA	NA	NA	NA	NA	NA	NA	NA	NA	NA	NA	NA	NA	NA	NA	NA	NA	NA	NA	NA	NA	NA	NA	NA	NA	NA	NA	NA	NA	NA	NA	NA	NA	NA	NA
62	64	0.032750335	1.000	NA	NA	NA	NA	NA	NA	NA	NA	NA	NA	NA	NA	NA	NA	NA	NA	NA	NA	NA	NA	NA	NA	NA	NA	NA	NA	NA	NA	NA	NA	NA	NA	NA	NA	NA	NA	NA	NA	NA	NA	NA	NA	NA	NA	NA	NA
[truncated: 71 more columns]
