# Supplementary material for: Microbial methane cycling in a landfill on a decadal time scale
Source: Nat Commun. 2023 Nov 16;14:7402. doi: 10.1038/s41467-023-43129-x (PMC10654671; doi:10.1038/s41467-023-43129-x)
Supplement: Supplementary file 4 — Source Data [file 41467_2023_43129_MOESM4_ESM.zip › Source_data/Fig_S11_source_data_Acetobacteraceae_unrooted_tree.tre]

(((GCA_003133265.1_PALSA-911_sp003133265:0.121949694,((GCA_009693795.1_SHWF01_sp009693795:0.049923955,GCA_009693935.1_SHWF01_sp009693935:0.067829708)1.000:0.130912511,(GCA_003151425.1_Palsa-883_sp003151425:0.149090594,(GCA_001898425.1_69-11_sp001898425:0.102484658,(((GCA_003506895.1_Rhodopila_sp003506895:0.043851451,(GCA_903932145.1_Rhodopila_sp903932145:0.076122737,GCF_009765975.1_Rhodopila_sp009765975:0.047454778)0.998:0.011866865)1.000:0.024818358,(GCF_002937115.1_Rhodopila_globiformis:0.074888099,(GCA_903851415.1_Rhodopila_sp903851415:0.025474839,(GCA_903915725.1_Rhodopila_sp903915725:0.014581095,GCA_903944925.1_Rhodopila_sp903944925:0.012726023)1.000:0.011877634)1.000:0.040023100)0.995:0.020933719)1.000:0.070442519,(GCA_009693865.1_BOG-934_sp009693865:0.148637804,((GCA_903900905.1_CAIXEA01_sp903900905:0.024059742,GCA_903918315.1_CAIXEA01_sp903918315:0.020218267)1.000:0.045182850,(GCA_903895595.1_CAIXEA01_sp903895595:0.054884600,(GCA_903877125.1_CAIXEA01_sp903877125:0.057286127,GCA_903924985.1_CAIXEA01_sp903924985:0.035127486)1.000:0.019343676)0.989:0.014477056)1.000:0.056065687)1.000:0.021212491)1.000:0.020745665)1.000:0.027483252)0.993:0.018836980)0.925:0.012392687)1.000:0.021424380,(((GCF_008630155.1_Rhodovastum_atsumiense:0.081756638,((GCA_003164455.1_BOG-930_sp003164455:0.080524098,GCA_903839965.1_BOG-930_sp903839965:0.077150049)1.000:0.027331760,(GCA_903907955.1_BOG-930_sp903907955:0.056832976,GCA_903918195.1_BOG-930_sp903918195:0.045963974)1.000:0.019495151)1.000:0.030084916)1.000:0.052528629,(GCA_903864895.1_CAIPHQ01_sp903864895:0.090636662,GCA_903970625.1_CAJCJG01_sp903970625:0.113873290)1.000:0.049148815)0.000:0.012320749,(((GCA_001899585.1_70-18_sp001899585:0.090061834,(GCA_014377905.1_CAITOL01_sp014377905:0.089532780,GCA_903893975.1_CAITOL01_sp903893975:0.067716675)1.000:0.090269919)0.995:0.018541262,(GCA_903881515.1_CAIRTN01_sp903881515:0.140395062,((GCA_903865895.1_CAIYPH01_sp903865895:0.021575344,GCA_903928045.1_CAIYPH01_sp903928045:0.021158361)1.000:0.058001310,(GCA_903845065.1_CAIYPH01_sp903845065:0.064128534,GCA_903928895.1_CAIYPH01_sp903928895:0.060174212)1.000:0.027472059)1.000:0.054352101)0.945:0.017841449)0.999:0.017315587,(GCA_903873995.1_CAIQQQ01_sp903873995:0.108594006,(GCA_903823665.1_CAIQQQ01_sp903823665:0.101057241,(GCA_903891315.1_CAIQQQ01_sp903891315:0.097327700,GCA_903924855.1_CAIQQQ01_sp903924855:0.071956814)1.000:0.047706993)0.939:0.024263922)1.000:0.077015587)0.404:0.014352029)1.000:0.031031972)1.000:0.018558305,(((GCA_000759655.1_Acidicaldus_organivorans:0.300173396,(GCF_003352165.1_Acidibrevibacterium_fodinaquatile:0.106249576,GCA_011332665.1_Acidibrevibacterium_sp011332665:0.110871733)1.000:0.040127636)1.000:0.062252940,((GCF_007644105.1_Elioraea_A_rosea:0.134106490,(GCF_003336755.1_Elioraea_thermophila:0.132412565,(GCF_000378465.1_Elioraea_tepidiphila:0.041644562,GCF_006704265.1_Elioraea_sp006704265:0.041116970)1.000:0.055397429)1.000:0.054386993)1.000:0.117348194,(((GCF_004336745.1_Roseococcus_sp004336745:0.112808067,(GCF_000425365.1_Roseococcus_flocculans:0.077018226,(GCA_007129145.1_Roseococcus_sp007129145:0.099398308,GCF_014196305.1_Roseococcus_suduntuyensis:0.063385392)1.000:0.028715485)1.000:0.024411538)1.000:0.053782395,((GCF_004005855.1_Rhodovarius_sp004005855:0.040630317,GCF_009900765.1_Rhodovarius_lipocyclicus:0.032051435)1.000:0.089845359,(GCA_013298245.1_Rhodovarius_sp013298245:0.117767547,GCA_014376425.1_Rhodovarius_sp014376425:0.135858094)0.632:0.020163715)1.000:0.066277633)1.000:0.045403868,(((GCF_003253705.1_Humitalea_rosea:0.208915295,((((GCF_003696345.1_Roseomonas_sp003696345:0.012042499,GCF_014490445.1_Roseomonas_ludipueritiae:0.010220279)1.000:0.030723987,(GCF_000245075.1_Roseomonas_sp000245075:0.034387743,GCF_014490485.1_Roseomonas_aerophila:0.038591853)1.000:0.019600579)1.000:0.053146119,(GCF_009829925.1_Roseomonas_sp009829925:0.060750348,(((GCF_002631185.1_Roseomonas_rhizosphaerae:0.021346850,GCF_003116135.1_Roseomonas_aestuarii:0.021118102)1.000:0.029915794,(GCF_000164635.1_Roseomonas_cervicalis:0.044154173,(GCF_001982615.1_Roseomonas_deserti:0.017616265,GCF_902706185.1_Roseomonas_sp902706185:0.021006741)1.000:0.052094390)1.000:0.018222060)0.997:0.012982133,(GCF_003604215.1_Roseomonas_vastitatis:0.032985359,GCF_008386565.1_Roseomonas_oryzae:0.029488271)1.000:0.043401786)0.786:0.009989360)1.000:0.023810778)1.000:0.065939508,((GCF_000622225.1_Roseomonas_mucosa:0.013653685,GCF_001941945.1_Roseomonas_gilardii:0.011426341)1.000:0.129451999,((GCF_000711725.1_Roseomonas_aerilata:0.028102253,GCF_006438825.1_Roseomonas_nepalensis:0.027825586)1.000:0.029675776,(GCF_009848505.1_Roseomonas_deserti_A:0.040991079,(GCF_014199205.1_Roseomonas_pecuniae:0.035783593,GCF_900141905.1_Roseomonas_rosea:0.031189245)1.000:0.017418806)0.998:0.012827298)1.000:0.091317412)1.000:0.038011458)0.993:0.019288165)1.000:0.022057913,(((GCF_003173615.1_Roseomonas_A_sp003173615:0.030143300,GCF_005222815.1_Roseomonas_A_sp005222815:0.036648414)1.000:0.070115165,((GCF_011040385.1_Roseomonas_A_sp011040385:0.019098630,GCF_900114315.1_Roseomonas_A_stagni:0.023141647)1.000:0.045435209,(GCF_012103215.1_Roseomonas_A_sp012103215:0.037260603,GCF_012163145.1_Roseomonas_A_frigidaquae:0.042447295)1.000:0.045371065)1.000:0.044018528)1.000:0.059606998,((GCA_903844785.1_Roseomonas_B_sp903844785:0.021496332,GCA_903927465.1_Roseomonas_B_sp903927465:0.038294039)1.000:0.094854351,(((GCF_012163135.1_Roseomonas_B_oryzicola:0.008609415,GCF_012927745.1_Roseomonas_B_sp012927745:0.010257909)1.000:0.037073819,GCF_014199195.1_Roseomonas_B_alkaliterrae:0.054871247)0.000:0.009188887,((GCA_001464375.1_Roseomonas_B_sp001464375:0.060825116,GCF_005222755.1_Roseomonas_B_sp005222755:0.046437658)0.224:0.012194982,GCA_014644535.1_Roseomonas_B_lacus:0.067212631)0.211:0.008468246)1.000:0.044631485)1.000:0.061373143)0.995:0.016234097)0.999:0.018370205,((GCF_004761865.1_Crenalkalicoccus_roseus:0.085056162,GCA_014644455.1_Caldovatus_sediminis:0.135746548)1.000:0.035547747,((GCA_903835235.1_CAIMOR01_sp903835235:0.025419413,GCA_903843125.1_CAIMOR01_sp903843125:0.022369320)1.000:0.137667507,(((GCF_900101615.1_Belnapia_rosea:0.025772207,(GCF_000745835.1_Belnapia_moabensis:0.012405344,GCF_000802185.1_Belnapia_sp000802185:0.015199651)1.000:0.016626486)1.000:0.070681919,(GCF_008360935.1_Siccirubricoccus_sp008360935:0.067366921,GCF_014283215.1_Siccirubricoccus_deserti:0.053299194)1.000:0.028784840)0.016:0.010219659,((GCF_004355005.1_Paracraurococcus_ruber_A:0.065304824,(GCF_004353985.1_Paracraurococcus_ruber:0.058172307,(GCF_004343615.1_Paracraurococcus_sp004343615:0.036503727,(GCF_003258945.1_Paracraurococcus_frigidaeris:0.019173301,GCF_013112485.1_Paracraurococcus_sp013112485:0.018522158)1.000:0.037457762)0.422:0.008831873)0.994:0.013779906)1.000:0.022571919,GCA_903896535.1_CAITYE01_sp903896535:0.146284220)0.255:0.014044860)1.000:0.026184767)1.000:0.029653236)1.000:0.018952687)0.992:0.017937694)1.000:0.085537844)1.000:0.064661989)0.562:0.017518119,(GCF_009765865.1_Acidisoma_sp009765865:0.227850730,((GCA_002279355.1_Acidiphilium_sp002279355:0.151668446,((GCF_000202835.1_Acidiphilium_multivorum:0.021904214,GCF_902712915.1_Acidiphilium_sp002255515:0.020313949)1.000:0.084281295,(GCF_900156265.1_Acidiphilium_rubrum:0.057137998,(STB_66:0.000244191,STC_13:0.000000005)1.000:0.056581567)1.000:0.055045295)1.000:0.043224149)1.000:0.088655014,(GCA_002255495.1_20-60-12_sp002255495:0.164745721,((GCA_003137135.1_Acidocella_sp003137135:0.118567294,(GCA_002255575.1_Acidocella_sp002255575:0.045218105,GCA_002281005.1_Acidocella_sp002281005:0.039911897)1.000:0.048878911)1.000:0.029953974,((GCA_003164135.1_Acidocella_sp003164135:0.037942432,GCA_013044125.1_Acidocella_sp013044125:0.034174479)1.000:0.041801561,(GCF_014201825.1_Acidocella_aromatica:0.060133379,(GCF_000687875.1_Acidocella_facilis:0.055834338,GCF_900129125.1_Acidocella_aminolytica:0.053407874)1.000:0.062476615)1.000:0.069948763)1.000:0.037542694)1.000:0.089558215)0.951:0.032043164)1.000:0.077501661)1.000:0.033913627)1.000:0.022428379,(((GCF_009765685.1_LMUY01_sp009765685:0.172046948,GCF_903644035.1_CAHJXG01_sp903644035:0.142847365)1.000:0.038029520,((GCA_903970435.1_CAJCIS01_sp903970435:0.156580699,(GCA_003133065.1_BOG-908_sp003133065:0.079525459,GCF_903643085.1_BOG-908_sp903643085:0.095557709)1.000:0.064266233)1.000:0.056706503,(((GCF_003691365.1_Commensalibacter_sp003202795:0.128977870,(GCF_000231445.1_Commensalibacter_intestini:0.043066249,GCF_000527695.1_Commensalibacter_sp000527695:0.046669848)1.000:0.070906643)1.000:0.272775539,((((GCF_014174255.1_Gluconacetobacter_sacchari:0.025432130,((GCF_014174395.1_Gluconacetobacter_aggeris:0.005263099,(GCF_014174215.1_Gluconacetobacter_tumulicola:0.004384958,GCF_014174375.1_Gluconacetobacter_asukensis:0.004360458)0.979:0.002678170)1.000:0.007774829,(GCF_014174275.1_Gluconacetobacter_takamatsuzukensis:0.013674331,(GCF_003350405.1_Gluconacetobacter_liquefaciens:0.003091313,GCF_014174165.1_Gluconacetobacter_sp014174165:0.006019949)1.000:0.013248532)0.443:0.003587805)1.000:0.008296889)1.000:0.032413510,(GCF_000021325.1_Gluconacetobacter_diazotrophicus:0.031468739,(GCF_014174155.1_Gluconacetobacter_tumulisoli:0.011404750,(GCF_014174305.1_Gluconacetobacter_johannae:0.008758679,GCF_014174355.1_Gluconacetobacter_azotocaptans:0.007928739)1.000:0.006434977)1.000:0.042074863)0.718:0.016119419)1.000:0.045750540,((GCF_003311635.1_Komagataeibacter_cocois:0.022297503,(GCF_000964405.1_Komagataeibacter_hansenii:0.018249034,(GCF_002906255.1_Komagataeibacter_maltaceti:0.008010076,GCF_003206495.1_Komagataeibacter_entanii:0.008485766)1.000:0.007716116)1.000:0.013009548)1.000:0.061014784,((GCF_003207825.1_Komagataeibacter_saccharivorans:0.028004101,(GCF_003403295.1_Komagataeibacter_melaceti:0.014504198,GCF_014199155.1_Komagataeibacter_kakiaceti:0.014770965)1.000:0.016702916)0.987:0.007046817,((GCF_013155395.1_Komagataeibacter_melomenusus:0.007637113,((GCF_009834365.1_Komagataeibacter_xylinus_D:0.006187576,(GCF_003207795.1_Komagataeibacter_nataicola:0.007619823,GCF_003207865.1_Komagataeibacter_sucrofermentans:0.007884067)0.998:0.002338214)0.783:0.001592012,(GCF_001571345.1_Komagataeibacter_xylinus:0.006476510,GCF_004302915.1_Komagataeibacter_xylinus_C:0.007678989)0.944:0.001929345)0.945:0.002925165)1.000:0.030427834,(((GCF_000964425.1_Komagataeibacter_intermedius:0.006849101,GCF_003207815.1_Komagataeibacter_oboediens:0.004311598)1.000:0.009048123,(GCF_006538165.1_Komagataeibacter_diospyri:0.008995487,(GCF_000285295.1_Komagataeibacter_europaeus:0.008243583,GCF_003207895.1_Komagataeibacter_swingsii:0.010489965)0.407:0.002167468)1.000:0.006895110)1.000:0.017189998,(GCF_000182745.2_Komagataeibacter_medellinensis:0.020525626,GCF_003207855.1_Komagataeibacter_rhaeticus:0.014999917)1.000:0.018432820)0.409:0.006446672)0.931:0.008763216)1.000:0.056534588)1.000:0.063036497)1.000:0.037567538,((((((GCF_008365315.1_Acetobacter_sp008365315:0.066443273,(GCF_000613285.1_Acetobacter_papayae:0.028120276,GCF_006539345.1_Acetobacter_peroxydans:0.015039069)1.000:0.047187657)1.000:0.024319428,(GCF_001499675.1_Acetobacter_ghanensis:0.012700974,(GCF_000964225.1_Acetobacter_syzygii:0.017413378,((GCF_011516925.1_Acetobacter_fabarum:0.003414903,GCF_014207635.1_Acetobacter_lovaniensis:0.005628423)1.000:0.010494518,(GCF_011516885.1_Acetobacter_lambici:0.013083022,(GCF_000613865.1_Acetobacter_okinawensis:0.001705583,GCF_002153655.1_Acetobacter_okinawensis_A:0.001786114)1.000:0.014978548)0.352:0.004147228)1.000:0.009166888)0.998:0.006208413)1.000:0.044797463)1.000:0.016736689,(GCF_002738225.1_Acetobacter_pomorum:0.008867527,(GCF_004014775.2_Acetobacter_oryzoeni:0.003430127,(GCF_000285275.1_Acetobacter_pasteurianus:0.003321493,(GCF_001628715.1_Acetobacter_oryzifermentans:0.008421050,GCF_001766235.1_Acetobacter_ascendens:0.008227826)0.818:0.001783466)0.968:0.001561468)0.999:0.004178161)1.000:0.050787421)1.000:0.036836631,((GCF_011516935.1_Acetobacter_farinalis:0.024364589,((GCF_002153605.1_Acetobacter_malorum_A:0.004105144,(GCF_001580535.1_Acetobacter_cerevisiae:0.005097568,GCF_001580615.1_Acetobacter_malorum:0.004403776)0.999:0.002800092)1.000:0.007594565,(GCF_000613905.1_Acetobacter_persici:0.024996531,GCF_001581005.1_Acetobacter_orleanensis:0.016477870)0.988:0.005141416)1.000:0.013701017)1.000:0.036799920,((GCF_000963945.1_Acetobacter_indonesiensis:0.031129315,(GCF_001580915.1_Acetobacter_tropicalis:0.004111069,GCF_001580995.1_Acetobacter_senegalensis:0.002732212)1.000:0.023245604)1.000:0.013764143,(GCF_011516655.1_Acetobacter_thailandicus:0.123002748,(GCF_000963925.1_Acetobacter_cibinongensis:0.035995381,GCF_000963965.1_Acetobacter_orientalis:0.031495683)1.000:0.011802319)1.000:0.012505458)1.000:0.016950772)1.000:0.026476910)1.000:0.094856589,(GCA_012517935.1_Acetobacter_sp012517935:0.147132630,(GCF_000429165.1_Acetobacter_nitrogenifigens:0.087424969,((GCF_011516835.1_Acetobacter_musti:0.031173688,(GCF_011516825.1_Acetobacter_oeni:0.040905996,GCF_011516735.1_Acetobacter_sp011516735:0.043359503)0.992:0.011546197)1.000:0.045061087,(GCF_011516945.1_Acetobacter_estunensis:0.071650280,(GCF_011516755.1_Acetobacter_sp011516755:0.047316279,((GCF_000963905.1_Acetobacter_aceti:0.003820281,GCA_002409645.1_Acetobacter_sp002409645:0.003692889)1.000:0.005185900,(GCF_011516765.1_Acetobacter_sicerae:0.009171564,GCF_002005445.1_Acetobacter_aceti_B:0.024806913)0.438:0.004141670)1.000:0.033256334)1.000:0.027998304)1.000:0.029173122)1.000:0.024088103)1.000:0.032397434)1.000:0.034818291)1.000:0.039390639,(GCF_013376175.1_Ameyamaea_chiangmaiensis:0.126136479,(GCF_000963885.1_Tanticharoenia_sakaeratensis:0.138209597,((((GCF_001598495.1_Neokomagataea_thailandica:0.024077098,GCF_006542335.1_Neokomagataea_tanensis:0.033337110)1.000:0.081700507,(GCF_006542355.1_Swingsia_samuiensis:0.101791169,(((GCF_002723935.1_Gluconobacter_A_cerinus:0.003276407,GCA_014132155.1_Gluconobacter_A_sp014132155:0.004487139)1.000:0.019841091,(GCF_000964465.1_Gluconobacter_A_thailandicus:0.006664901,(GCF_002723955.1_Gluconobacter_A_frateurii:0.005615830,GCF_002723975.1_Gluconobacter_A_japonicus:0.010014231)0.976:0.004007799)1.000:0.011918441)1.000:0.034390988,(GCF_007988885.1_Gluconobacter_B_wancherniae:0.084788883,(((GCF_006539125.1_Gluconobacter_sphaericus:0.011264570,(GCF_009547075.1_Gluconobacter_sp009547075:0.008174823,(GCF_006539685.1_Gluconobacter_oxydans:0.004161232,(GCF_001580675.1_Gluconobacter_oxydans_B:0.005247832,GCF_006538885.1_Gluconobacter_roseus:0.010838847)0.477:0.000769394)1.000:0.003963485)1.000:0.004031492)0.698:0.003089325,((GCF_002723915.1_Gluconobacter_albidus:0.006286039,GCF_002723995.1_Gluconobacter_kondonii:0.006114481)1.000:0.010110511,GCF_007988905.1_Gluconobacter_kanchanaburiensis:0.017008314)0.687:0.002843884)1.000:0.048267618,GCF_000234355.1_Gluconobacter_morbifer:0.061330461)0.990:0.013072191)0.965:0.010999966)0.997:0.018685510)1.000:0.018888252)1.000:0.034019468,((GCF_009906835.1_KACC-21507_sp009906835:0.166847471,(((GCF_002592045.1_Bombella_apium_A:0.007536325,GCF_009725755.1_Bombella_sp009725755:0.009071857)1.000:0.043697758,(GCF_014048465.1_Bombella_sp014048465:0.022137216,(GCF_002917995.1_Bombella_apis:0.016257089,(GCF_002003665.1_Bombella_intestini:0.004028464,GCF_014048475.1_Bombella_sp014048475:0.005140073)1.000:0.020362044)0.900:0.008056263)1.000:0.025251509)1.000:0.072942642,(GCF_009834805.1_Saccharibacter_sp009834805:0.084339295,(GCF_000378165.1_Saccharibacter_floricola:0.006338783,GCF_009834765.1_Saccharibacter_sp009834765:0.005690339)1.000:0.078923136)1.000:0.033449910)1.000:0.034664529)1.000:0.023980425,(GCF_006542375.1_Oecophyllibacter_saccharovorans:0.143024256,((GCF_004843165.1_Oecophyllibacter_sp004843165:0.074862364,GCF_004843345.1_Oecophyllibacter_sp004843345:0.077296959)1.000:0.453224516,GCF_006542395.2_Oecophyllibacter_sp006542395:0.216945802)0.636:0.053104592)1.000:0.063998038)1.000:0.075086494)1.000:0.061135393,((GCF_001787335.1_Kozakia_baliensis:0.073923179,(GCF_007988945.1_Swaminathania_salitolerans:0.046465465,((GCF_003994335.1_Asaia_sp003994335:0.024469803,(GCF_001547995.1_Asaia_bogorensis:0.003524966,GCF_900465345.1_Asaia_bogorensis_A:0.002172607)1.000:0.018692368)1.000:0.010807399,(GCF_000613845.1_Asaia_astilbis:0.037968562,(GCA_014635085.1_Asaia_siamensis:0.017107115,(GCF_000614545.1_Asaia_platycodi:0.017301184,GCF_000613885.1_Asaia_prunellae:0.029655136)0.994:0.007897804)1.000:0.008972939)0.999:0.010569889)1.000:0.027536986)1.000:0.074445479)1.000:0.020597674,(GCF_002005465.1_Neoasaia_chiangmaiensis:0.070653853,GCF_004346035.1_Acidomonas_methanolica:0.123056352)0.995:0.023626520)1.000:0.043786081)1.000:0.027461952)1.000:0.070476398)0.997:0.021022674)0.993:0.015238495)1.000:0.019894742)1.000:0.042595735,((GCF_013201075.1_CAIMSN01_sp013201075:0.087551352,GCA_903844135.1_CAIMSN01_sp903844135:0.085113436)1.000:0.067350332,(GCF_005844085.1_VCDI01_sp005844085:0.130751770,GCF_014192375.1_Endobacter_medicaginis:0.193540784)1.000:0.062465219)0.789:0.021762500)1.000:0.080726634)0.998:0.017187805)1.000:0.017535419,(GCA_903904805.1_CAIVDX01_sp903904805:0.201109364,((GCF_000014285.2_Granulibacter_bethesdensis:0.009449515,GCF_001889545.1_Granulibacter_bethesdensis_B:0.011390561)1.000:0.186264202,GCF_000964365.1_Acidisphaera_rubrifaciens:0.170271351)0.979:0.021543202)0.000:0.014219151)0.201:0.011786247);
