# Supplementary material for: Microbial methane cycling in a landfill on a decadal time scale
Source: Nat Commun. 2023 Nov 16;14:7402. doi: 10.1038/s41467-023-43129-x (PMC10654671; doi:10.1038/s41467-023-43129-x)
Supplement: Supplementary file 4 — Source Data [file 41467_2023_43129_MOESM4_ESM.zip › Source_data/Fig_3_source_data_methanogen_pathway_presence_absence_coverage_and_relative_abundance.tsv]

genome	mean_coverage_bin	Kingdom	Phylum	Class	Order	Family	Genus	Species	Sample_site	phylum_family_genome	family_genus_genome	genus_species_genome	total_mean_coverage_site	relative_mean_coverage_bin	Pathway_name	Presence_absence	group	Phylum_family_bin
STA_56	6.88270270866142	d__Archaea	*Halobacterota*	c__Methanosarcinia	*Methanotrichales*	*Methanotrichaceae*	g__Methanothrix	s__Methanothrix soehngenii	A	p__Halobacterota , f__Methanotrichaceae ( STA_56 )	f__Methanotrichaceae , g__Methanothrix ( STA_56 )	g__Methanothrix , s__Methanothrix soehngenii ( STA_56 )	1693.8105471575	0.40634430575555	*mcrA* gene	Present	Methanogenesis and methanotrophy	*Halobacterota*, *Methanotrichaceae* (STA_56)
STA_9	3.31833548122867	d__Archaea	*Halobacterota*	c__Methanomicrobia	*Methanomicrobiales*	*Methanoregulaceae*	g__Methanoregula	s__	A	p__Halobacterota , f__Methanoregulaceae ( STA_9 )	f__Methanoregulaceae , g__Methanoregula ( STA_9 )	g__Methanoregula , s__ ( STA_9 )	1693.8105471575	0.195909482722102	*mcrA* gene	Present	Methanogenesis and methanotrophy	*Halobacterota*, *Methanoregulaceae* (STA_9)
STB_131	4.88175757142857	d__Archaea	*Halobacterota*	c__Methanomicrobia	*Methanomicrobiales*	*Methanoregulaceae*	g__Methanoregula	s__	B	p__Halobacterota , f__Methanoregulaceae ( STB_131 )	f__Methanoregulaceae , g__Methanoregula ( STB_131 )	g__Methanoregula , s__ ( STB_131 )	1800.57745512968	0.271121775823688	*mcrA* gene	Present	Methanogenesis and methanotrophy	*Halobacterota*, *Methanoregulaceae* (STB_131)
STB_182	6.01625637209302	d__Archaea	*Halobacterota*	c__Methanomicrobia	*Methanomicrobiales*	*Methanoregulaceae*	g__Methanoregula	s__	B	p__Halobacterota , f__Methanoregulaceae ( STB_182 )	f__Methanoregulaceae , g__Methanoregula ( STB_182 )	g__Methanoregula , s__ ( STB_182 )	1800.57745512968	0.334129273636813	*mcrA* gene	Present	Methanogenesis and methanotrophy	*Halobacterota*, *Methanoregulaceae* (STB_182)
STB_4	8.75316213421053	d__Archaea	*Halobacterota*	c__Methanomicrobia	*Methanomicrobiales*	*Methanoregulaceae*	g__SD8	s__	B	p__Halobacterota , f__Methanoregulaceae ( STB_4 )	f__Methanoregulaceae , g__SD8 ( STB_4 )	g__SD8 , s__ ( STB_4 )	1800.57745512968	0.486130830377419	*mcrA* gene	Absent	Methanogenesis and methanotrophy	*Halobacterota*, *Methanoregulaceae* (STB_4)
STC_24	3.66231342701525	d__Archaea	*Halobacterota*	c__Methanosarcinia	*Methanotrichales*	*Methanotrichaceae*	g__Methanothrix	s__	C	p__Halobacterota , f__Methanotrichaceae ( STC_24 )	f__Methanotrichaceae , g__Methanothrix ( STC_24 )	g__Methanothrix , s__ ( STC_24 )	3154.19728544217	0.116109206101921	*mcrA* gene	Absent	Methanogenesis and methanotrophy	*Halobacterota*, *Methanotrichaceae* (STC_24)
STC_36	2.60329966326531	d__Archaea	*Thermoplasmatota*	c__Thermoplasmata	*Methanomassiliicoccales*	*Methanomethylophilaceae*	g__RumEn-M2	s__RumEn-M2 sp001421175	C	p__Thermoplasmatota , f__Methanomethylophilaceae ( STC_36 )	f__Methanomethylophilaceae , g__RumEn-M2 ( STC_36 )	g__RumEn-M2 , s__RumEn-M2 sp001421175 ( STC_36 )	3154.19728544217	0.0825344589344661	*mcrA* gene	Present	Methanogenesis and methanotrophy	*Thermoplasmatota*, *Methanomethylophilaceae* (STC_36)
STC_47	13.1576257109375	d__Archaea	*Halobacterota*	c__Methanomicrobia	*Methanomicrobiales*	*Methanocorpusculaceae*	g__Methanocorpusculum	s__Methanocorpusculum parvum	C	p__Halobacterota , f__Methanocorpusculaceae ( STC_47 )	f__Methanocorpusculaceae , g__Methanocorpusculum ( STC_47 )	g__Methanocorpusculum , s__Methanocorpusculum parvum ( STC_47 )	3154.19728544217	0.417146567580443	*mcrA* gene	Present	Methanogenesis and methanotrophy	*Halobacterota*, *Methanocorpusculaceae* (STC_47)
STC_57	3.2206551	d__Archaea	*Halobacterota*	c__Methanomicrobia	*Methanomicrobiales*	*Methanocullaceae*	g__Methanoculleus	s__Methanoculleus sp002506585	C	p__Halobacterota , f__Methanocullaceae ( STC_57 )	f__Methanocullaceae , g__Methanoculleus ( STC_57 )	g__Methanoculleus , s__Methanoculleus sp002506585 ( STC_57 )	3154.19728544217	0.102106964420538	*mcrA* gene	Present	Methanogenesis and methanotrophy	*Halobacterota*, *Methanocullaceae* (STC_57)
STD1_108	3.32474326943005	d__Archaea	*Halobacterota*	c__Methanosarcinia	*Methanotrichales*	*Methanotrichaceae*	g__Methanothrix_A	s__Methanothrix_A harundinacea_D	D1	p__Halobacterota , f__Methanotrichaceae ( STD1_108 )	f__Methanotrichaceae , g__Methanothrix_A ( STD1_108 )	g__Methanothrix_A , s__Methanothrix_A harundinacea_D ( STD1_108 )	1816.07975027541	0.183072536815954	*mcrA* gene	Present	Methanogenesis and methanotrophy	*Halobacterota*, *Methanotrichaceae* (STD1_108)
STD1_13	6.73243117324561	d__Archaea	*Halobacterota*	c__Methanosarcinia	*Methanotrichales*	*Methanotrichaceae*	g__Methanothrix	s__Methanothrix soehngenii	D1	p__Halobacterota , f__Methanotrichaceae ( STD1_13 )	f__Methanotrichaceae , g__Methanothrix ( STD1_13 )	g__Methanothrix , s__Methanothrix soehngenii ( STD1_13 )	1816.07975027541	0.370712308874355	*mcrA* gene	Present	Methanogenesis and methanotrophy	*Halobacterota*, *Methanotrichaceae* (STD1_13)
STD1_151	5.09836844174757	d__Archaea	*Halobacterota*	c__Methanomicrobia	*Methanomicrobiales*	*Methanoregulaceae*	g__SD8	s__	D1	p__Halobacterota , f__Methanoregulaceae ( STD1_151 )	f__Methanoregulaceae , g__SD8 ( STD1_151 )	g__SD8 , s__ ( STD1_151 )	1816.07975027541	0.280734832320793	*mcrA* gene	Present	Methanogenesis and methanotrophy	*Halobacterota*, *Methanoregulaceae* (STD1_151)
STD1_19	5.023578140625	d__Archaea	*Halobacterota*	c__Methanosarcinia	*Methanosarcinales*	*Methanoperedenaceae*	g__Methanoperedens	s__	D1	p__Halobacterota , f__Methanoperedenaceae ( STD1_19 )	f__Methanoperedenaceae , g__Methanoperedens ( STD1_19 )	g__Methanoperedens , s__ ( STD1_19 )	1816.07975027541	0.276616604522084	*mcrA* gene	Absent	Methanogenesis and methanotrophy	*Halobacterota*, *Methanoperedenaceae* (STD1_19)
STD1_6	19.7356766282051	d__Archaea	*Halobacterota*	c__Methanosarcinia	*Methanosarcinales*	*Methanoperedenaceae*	g__Methanoperedens	s__	D1	p__Halobacterota , f__Methanoperedenaceae ( STD1_6 )	f__Methanoperedenaceae , g__Methanoperedens ( STD1_6 )	g__Methanoperedens , s__ ( STD1_6 )	1816.07975027541	1.08671861052424	*mcrA* gene	Absent	Methanogenesis and methanotrophy	*Halobacterota*, *Methanoperedenaceae* (STD1_6)
STD1_93	3.05341308243728	d__Archaea	*Halobacterota*	c__Methanomicrobia	*Methanomicrobiales*	*Methanocullaceae*	g__	s__	D1	p__Halobacterota , f__Methanocullaceae ( STD1_93 )	f__Methanocullaceae , g__ ( STD1_93 )	g__ , s__ ( STD1_93 )	1816.07975027541	0.168132103338205	*mcrA* gene	Present	Methanogenesis and methanotrophy	*Halobacterota*, *Methanocullaceae* (STD1_93)
STD2_128	2.464504296	d__Archaea	*Halobacterota*	c__Methanomicrobia	*Methanomicrobiales*	*Methanomicrobiaceae*	g__Methanomicrobium	s__	D2	p__Halobacterota , f__Methanomicrobiaceae ( STD2_128 )	f__Methanomicrobiaceae , g__Methanomicrobium ( STD2_128 )	g__Methanomicrobium , s__ ( STD2_128 )	3091.54877237314	0.0797174645285701	*mcrA* gene	Present	Methanogenesis and methanotrophy	*Halobacterota*, *Methanomicrobiaceae* (STD2_128)
STD2_132	3.25246704294479	d__Archaea	*Thermoplasmatota*	c__Thermoplasmata	*Methanomassiliicoccales*	*Methanomethylophilaceae*	g__	s__	D2	p__Thermoplasmatota , f__Methanomethylophilaceae ( STD2_132 )	f__Methanomethylophilaceae , g__ ( STD2_132 )	g__ , s__ ( STD2_132 )	3091.54877237314	0.105205102116119	*mcrA* gene	Present	Methanogenesis and methanotrophy	*Thermoplasmatota*, *Methanomethylophilaceae* (STD2_132)
STD2_148	9.55680793518519	d__Archaea	*Thermoplasmatota*	c__Thermoplasmata	*Methanomassiliicoccales*	*Methanomethylophilaceae*	g__UBA328	s__	D2	p__Thermoplasmatota , f__Methanomethylophilaceae ( STD2_148 )	f__Methanomethylophilaceae , g__UBA328 ( STD2_148 )	g__UBA328 , s__ ( STD2_148 )	3091.54877237314	0.309126869373281	*mcrA* gene	Present	Methanogenesis and methanotrophy	*Thermoplasmatota*, *Methanomethylophilaceae* (STD2_148)
STD2_150	27.6432700641711	d__Archaea	*Halobacterota*	c__Methanomicrobia	*Methanomicrobiales*	*Methanocullaceae*	g__Methanoculleus	s__Methanoculleus bourgensis	D2	p__Halobacterota , f__Methanocullaceae ( STD2_150 )	f__Methanocullaceae , g__Methanoculleus ( STD2_150 )	g__Methanoculleus , s__Methanoculleus bourgensis ( STD2_150 )	3091.54877237314	0.894156039561736	*mcrA* gene	Present	Methanogenesis and methanotrophy	*Halobacterota*, *Methanocullaceae* (STD2_150)
STD2_156	14.9061745769231	d__Archaea	*Thermoplasmatota*	c__Thermoplasmata	*Methanomassiliicoccales*	*Methanomethylophilaceae*	g__VadinCA11	s__VadinCA11 sp002498365	D2	p__Thermoplasmatota , f__Methanomethylophilaceae ( STD2_156 )	f__Methanomethylophilaceae , g__VadinCA11 ( STD2_156 )	g__VadinCA11 , s__VadinCA11 sp002498365 ( STD2_156 )	3091.54877237314	0.482158803707982	*mcrA* gene	Present	Methanogenesis and methanotrophy	*Thermoplasmatota*, *Methanomethylophilaceae* (STD2_156)
STD2_169	8.74783719653179	d__Archaea	*Halobacterota*	c__Methanomicrobia	*Methanomicrobiales*	*Methanocorpusculaceae*	g__Methanocorpusculum	s__Methanocorpusculum sp002506085	D2	p__Halobacterota , f__Methanocorpusculaceae ( STD2_169 )	f__Methanocorpusculaceae , g__Methanocorpusculum ( STD2_169 )	g__Methanocorpusculum , s__Methanocorpusculum sp002506085 ( STD2_169 )	3091.54877237314	0.282959702098336	*mcrA* gene	Present	Methanogenesis and methanotrophy	*Halobacterota*, *Methanocorpusculaceae* (STD2_169)
STD2_179	18.2518247977528	d__Archaea	*Halobacterota*	c__Methanosarcinia	*Methanosarcinales*	*Methanosarcinaceae*	g__Methanosarcina	s__	D2	p__Halobacterota , f__Methanosarcinaceae ( STD2_179 )	f__Methanosarcinaceae , g__Methanosarcina ( STD2_179 )	g__Methanosarcina , s__ ( STD2_179 )	3091.54877237314	0.59037803190607	*mcrA* gene	Present	Methanogenesis and methanotrophy	*Halobacterota*, *Methanosarcinaceae* (STD2_179)
STD2_188	5.88307555357143	d__Archaea	*Halobacterota*	c__Methanosarcinia	*Methanosarcinales*	*Methanosarcinaceae*	g__Methanosarcina	s__Methanosarcina sp002499445	D2	p__Halobacterota , f__Methanosarcinaceae ( STD2_188 )	f__Methanosarcinaceae , g__Methanosarcina ( STD2_188 )	g__Methanosarcina , s__Methanosarcina sp002499445 ( STD2_188 )	3091.54877237314	0.190295414587798	*mcrA* gene	Present	Methanogenesis and methanotrophy	*Halobacterota*, *Methanosarcinaceae* (STD2_188)
STD2_214	6.12556305882353	d__Archaea	*Thermoplasmatota*	c__Thermoplasmata	*Methanomassiliicoccales*	*Methanomethylophilaceae*	g__Methanomethylophilus	s__Methanomethylophilus sp002495325	D2	p__Thermoplasmatota , f__Methanomethylophilaceae ( STD2_214 )	f__Methanomethylophilaceae , g__Methanomethylophilus ( STD2_214 )	g__Methanomethylophilus , s__Methanomethylophilus sp002495325 ( STD2_214 )	3091.54877237314	0.198138975311116	*mcrA* gene	Present	Methanogenesis and methanotrophy	*Thermoplasmatota*, *Methanomethylophilaceae* (STD2_214)
STD2_217	64.7135228048781	d__Archaea	*Halobacterota*	c__Methanomicrobia	*Methanomicrobiales*	*Methanocullaceae*	g__Methanoculleus	s__Methanoculleus sp002506585	D2	p__Halobacterota , f__Methanocullaceae ( STD2_217 )	f__Methanocullaceae , g__Methanoculleus ( STD2_217 )	g__Methanoculleus , s__Methanoculleus sp002506585 ( STD2_217 )	3091.54877237314	2.0932395886222	*mcrA* gene	Present	Methanogenesis and methanotrophy	*Halobacterota*, *Methanocullaceae* (STD2_217)
STD2_246	6.1929059	d__Archaea	*Thermoplasmatota*	c__Thermoplasmata	*Methanomassiliicoccales*	*Methanomethylophilaceae*	g__RumEn-M2	s__RumEn-M2 sp001421175	D2	p__Thermoplasmatota , f__Methanomethylophilaceae ( STD2_246 )	f__Methanomethylophilaceae , g__RumEn-M2 ( STD2_246 )	g__RumEn-M2 , s__RumEn-M2 sp001421175 ( STD2_246 )	3091.54877237314	0.200317263481054	*mcrA* gene	Present	Methanogenesis and methanotrophy	*Thermoplasmatota*, *Methanomethylophilaceae* (STD2_246)
STD2_263	9.01900260869565	d__Archaea	*Halobacterota*	c__Methanomicrobia	*Methanomicrobiales*	*Methanofollaceae*	g__Methanofollis	s__Methanofollis liminatans	D2	p__Halobacterota , f__Methanofollaceae ( STD2_263 )	f__Methanofollaceae , g__Methanofollis ( STD2_263 )	g__Methanofollis , s__Methanofollis liminatans ( STD2_263 )	3091.54877237314	0.291730885480176	*mcrA* gene	Present	Methanogenesis and methanotrophy	*Halobacterota*, *Methanofollaceae* (STD2_263)
STD2_35	6.00250779646018	d__Archaea	*Halobacterota*	c__Methanomicrobia	*Methanomicrobiales*	*Methanoregulaceae*	g__Methanoregula	s__	D2	p__Halobacterota , f__Methanoregulaceae ( STD2_35 )	f__Methanoregulaceae , g__Methanoregula ( STD2_35 )	g__Methanoregula , s__ ( STD2_35 )	3091.54877237314	0.194158599408171	*mcrA* gene	Present	Methanogenesis and methanotrophy	*Halobacterota*, *Methanoregulaceae* (STD2_35)
STD2_40	7.02886146829268	d__Archaea	*Halobacterota*	c__Methanomicrobia	*Methanomicrobiales*	*Methanoregulaceae*	g__SD8	s__	D2	p__Halobacterota , f__Methanoregulaceae ( STD2_40 )	f__Methanoregulaceae , g__SD8 ( STD2_40 )	g__SD8 , s__ ( STD2_40 )	3091.54877237314	0.227357288718987	*mcrA* gene	Present	Methanogenesis and methanotrophy	*Halobacterota*, *Methanoregulaceae* (STD2_40)
STD2_50	5.84946653582555	d__Archaea	*Halobacterota*	c__Methanomicrobia	*Methanomicrobiales*	*Methanocullaceae*	g__Methanoculleus	s__Methanoculleus horonobensis	D2	p__Halobacterota , f__Methanocullaceae ( STD2_50 )	f__Methanocullaceae , g__Methanoculleus ( STD2_50 )	g__Methanoculleus , s__Methanoculleus horonobensis ( STD2_50 )	3091.54877237314	0.189208289000577	*mcrA* gene	Present	Methanogenesis and methanotrophy	*Halobacterota*, *Methanocullaceae* (STD2_50)
STD2_64	205.954340619048	d__Archaea	*Halobacterota*	c__Methanomicrobia	*Methanomicrobiales*	*Methanocorpusculaceae*	g__Methanocorpusculum	s__Methanocorpusculum parvum	D2	p__Halobacterota , f__Methanocorpusculaceae ( STD2_64 )	f__Methanocorpusculaceae , g__Methanocorpusculum ( STD2_64 )	g__Methanocorpusculum , s__Methanocorpusculum parvum ( STD2_64 )	3091.54877237314	6.66184995881379	*mcrA* gene	Present	Methanogenesis and methanotrophy	*Halobacterota*, *Methanocorpusculaceae* (STD2_64)
STD2_68	27.1461743705179	d__Archaea	*Halobacterota*	c__Methanosarcinia	*Methanosarcinales*	*Methanosarcinaceae*	g__	s__	D2	p__Halobacterota , f__Methanosarcinaceae ( STD2_68 )	f__Methanosarcinaceae , g__ ( STD2_68 )	g__ , s__ ( STD2_68 )	3091.54877237314	0.878076859504951	*mcrA* gene	Present	Methanogenesis and methanotrophy	*Halobacterota*, *Methanosarcinaceae* (STD2_68)
STE_111	6.7166516741573	d__Archaea	*Euryarchaeota*	c__Methanobacteria	*Methanobacteriales*	*Methanobacteriaceae*	g__Methanobacterium	s__Methanobacterium sp002496805	E	p__Euryarchaeota , f__Methanobacteriaceae ( STE_111 )	f__Methanobacteriaceae , g__Methanobacterium ( STE_111 )	g__Methanobacterium , s__Methanobacterium sp002496805 ( STE_111 )	2695.48819578859	0.249181268337638	*mcrA* gene	Present	Methanogenesis and methanotrophy	*Euryarchaeota*, *Methanobacteriaceae* (STE_111)
STE_164	22.4251276236559	d__Archaea	*Halobacterota*	c__Methanosarcinia	*Methanotrichales*	*Methanotrichaceae*	g__Methanothrix_A	s__Methanothrix_A harundinacea_D	E	p__Halobacterota , f__Methanotrichaceae ( STE_164 )	f__Methanotrichaceae , g__Methanothrix_A ( STE_164 )	g__Methanothrix_A , s__Methanothrix_A harundinacea_D ( STE_164 )	2695.48819578859	0.831950503760053	*mcrA* gene	Present	Methanogenesis and methanotrophy	*Halobacterota*, *Methanotrichaceae* (STE_164)
STE_20	2.84836675418994	d__Archaea	*Halobacterota*	c__Methanomicrobia	*Methanomicrobiales*	*Methanofollaceae*	g__Methanofollis	s__	E	p__Halobacterota , f__Methanofollaceae ( STE_20 )	f__Methanofollaceae , g__Methanofollis ( STE_20 )	g__Methanofollis , s__ ( STE_20 )	2695.48819578859	0.105671646369671	*mcrA* gene	Present	Methanogenesis and methanotrophy	*Halobacterota*, *Methanofollaceae* (STE_20)
STE_32	2.67356364890282	d__Archaea	*Halobacterota*	c__Methanomicrobia	*Methanomicrobiales*	*Methanospirillaceae*	g__Methanospirillum	s__	E	p__Halobacterota , f__Methanospirillaceae ( STE_32 )	f__Methanospirillaceae , g__Methanospirillum ( STE_32 )	g__Methanospirillum , s__ ( STE_32 )	2695.48819578859	0.0991866205565278	*mcrA* gene	Absent	Methanogenesis and methanotrophy	*Halobacterota*, *Methanospirillaceae* (STE_32)
STE_38	4.06094192479109	d__Archaea	*Halobacterota*	c__Methanosarcinia	*Methanotrichales*	*Methanotrichaceae*	g__Methanothrix_A	s__Methanothrix_A sp001602645	E	p__Halobacterota , f__Methanotrichaceae ( STE_38 )	f__Methanotrichaceae , g__Methanothrix_A ( STE_38 )	g__Methanothrix_A , s__Methanothrix_A sp001602645 ( STE_38 )	2695.48819578859	0.150657010152591	*mcrA* gene	Present	Methanogenesis and methanotrophy	*Halobacterota*, *Methanotrichaceae* (STE_38)
STE_41	16.0026549668675	d__Archaea	*Halobacterota*	c__Methanosarcinia	*Methanotrichales*	*Methanotrichaceae*	g__Methanothrix	s__Methanothrix soehngenii	E	p__Halobacterota , f__Methanotrichaceae ( STE_41 )	f__Methanotrichaceae , g__Methanothrix ( STE_41 )	g__Methanothrix , s__Methanothrix soehngenii ( STE_41 )	2695.48819578859	0.593682991892524	*mcrA* gene	Present	Methanogenesis and methanotrophy	*Halobacterota*, *Methanotrichaceae* (STE_41)
STE_86	2.84030031843575	d__Archaea	*Euryarchaeota*	c__Methanobacteria	*Methanobacteriales*	*Methanobacteriales*	g__	s__	E	p__Euryarchaeota , f__ ( STE_86 )	f__ , g__ ( STE_86 )	g__ , s__ ( STE_86 )	2695.48819578859	0.105372389419973	*mcrA* gene	Absent	Methanogenesis and methanotrophy	*Euryarchaeota*, *Methanobacteriales* (STE_86)
STF1_12	2.60534173559322	d__Archaea	*Halobacterota*	c__Methanosarcinia	*Methanosarcinales*	*Methanosarcinaceae*	g__	s__	F1	p__Halobacterota , f__Methanosarcinaceae ( STF1_12 )	f__Methanosarcinaceae , g__ ( STF1_12 )	g__ , s__ ( STF1_12 )	4539.99779929417	0.0573864096585745	*mcrA* gene	Absent	Methanogenesis and methanotrophy	*Halobacterota*, *Methanosarcinaceae* (STF1_12)
STF1_129	180.352790772152	d__Archaea	*Halobacterota*	c__Methanomicrobia	*Methanomicrobiales*	*Methanocullaceae*	g__Methanoculleus	s__Methanoculleus sp002506585	F1	p__Halobacterota , f__Methanocullaceae ( STF1_129 )	f__Methanocullaceae , g__Methanoculleus ( STF1_129 )	g__Methanoculleus , s__Methanoculleus sp002506585 ( STF1_129 )	4539.99779929417	3.97253035673698	*mcrA* gene	Present	Methanogenesis and methanotrophy	*Halobacterota*, *Methanocullaceae* (STF1_129)
STF1_134	15.3779735230126	d__Archaea	*Halobacterota*	c__Methanosarcinia	*Methanosarcinales*	*Methanosarcinaceae*	g__Methanosarcina	s__Methanosarcina sp002499445	F1	p__Halobacterota , f__Methanosarcinaceae ( STF1_134 )	f__Methanosarcinaceae , g__Methanosarcina ( STF1_134 )	g__Methanosarcina , s__Methanosarcina sp002499445 ( STF1_134 )	4539.99779929417	0.338722047957895	*mcrA* gene	Present	Methanogenesis and methanotrophy	*Halobacterota*, *Methanosarcinaceae* (STF1_134)
STF1_149	4.77542648888889	d__Archaea	*Euryarchaeota*	c__Thermococci	*Methanofastidiosales*	*Methanofastidiosales*	g__	s__	F1	p__Euryarchaeota , f__ ( STF1_149 )	f__ , g__ ( STF1_149 )	g__ , s__ ( STF1_149 )	4539.99779929417	0.10518565646951	*mcrA* gene	Present	Methanogenesis and methanotrophy	*Euryarchaeota*, *Methanofastidiosales* (STF1_149)
STF1_166	3.838119247557	d__Archaea	*Halobacterota*	c__Methanomicrobia	*Methanomicrobiales*	*Methanocullaceae*	g__Methanoculleus	s__Methanoculleus horonobensis	F1	p__Halobacterota , f__Methanocullaceae ( STF1_166 )	f__Methanocullaceae , g__Methanoculleus ( STF1_166 )	g__Methanoculleus , s__Methanoculleus horonobensis ( STF1_166 )	4539.99779929417	0.0845401125118102	*mcrA* gene	Present	Methanogenesis and methanotrophy	*Halobacterota*, *Methanocullaceae* (STF1_166)
STF1_167	6.01930091052632	d__Archaea	*Halobacterota*	c__Methanomicrobia	*Methanomicrobiales*	*Methanofollaceae*	g__Methanofollis	s__	F1	p__Halobacterota , f__Methanofollaceae ( STF1_167 )	f__Methanofollaceae , g__Methanofollis ( STF1_167 )	g__Methanofollis , s__ ( STF1_167 )	4539.99779929417	0.132583784764436	*mcrA* gene	Present	Methanogenesis and methanotrophy	*Halobacterota*, *Methanofollaceae* (STF1_167)
STF1_17	2.95806086716418	d__Archaea	*Halobacterota*	c__Methanosarcinia	*Methanosarcinales*	*Methanosarcinaceae*	g__Methanosarcina	s__	F1	p__Halobacterota , f__Methanosarcinaceae ( STF1_17 )	f__Methanosarcinaceae , g__Methanosarcina ( STF1_17 )	g__Methanosarcina , s__ ( STF1_17 )	4539.99779929417	0.0651555572917693	*mcrA* gene	Present	Methanogenesis and methanotrophy	*Halobacterota*, *Methanosarcinaceae* (STF1_17)
STF1_170	8.80971291463415	d__Archaea	*Thermoplasmatota*	c__Thermoplasmata	*Methanomassiliicoccales*	*Methanomethylophilaceae*	g__RumEn-M2	s__RumEn-M2 sp002506255	F1	p__Thermoplasmatota , f__Methanomethylophilaceae ( STF1_170 )	f__Methanomethylophilaceae , g__RumEn-M2 ( STF1_170 )	g__RumEn-M2 , s__RumEn-M2 sp002506255 ( STF1_170 )	4539.99779929417	0.194046634031492	*mcrA* gene	Present	Methanogenesis and methanotrophy	*Thermoplasmatota*, *Methanomethylophilaceae* (STF1_170)
STF1_18	5.26107938916256	d__Archaea	*Thermoplasmatota*	c__Thermoplasmata	*Methanomassiliicoccales*	*Methanomethylophilaceae*	g__Methanomethylophilus	s__Methanomethylophilus sp002495325	F1	p__Thermoplasmatota , f__Methanomethylophilaceae ( STF1_18 )	f__Methanomethylophilaceae , g__Methanomethylophilus ( STF1_18 )	g__Methanomethylophilus , s__Methanomethylophilus sp002495325 ( STF1_18 )	4539.99779929417	0.115882862101398	*mcrA* gene	Present	Methanogenesis and methanotrophy	*Thermoplasmatota*, *Methanomethylophilaceae* (STF1_18)
STF1_215	2.58880139650873	d__Archaea	*Halobacterota*	c__Methanomicrobia	*Methanomicrobiales*	*Methanoregulaceae*	g__Methanoregula	s__	F1	p__Halobacterota , f__Methanoregulaceae ( STF1_215 )	f__Methanoregulaceae , g__Methanoregula ( STF1_215 )	g__Methanoregula , s__ ( STF1_215 )	4539.99779929417	0.0570220848325346	*mcrA* gene	Present	Methanogenesis and methanotrophy	*Halobacterota*, *Methanoregulaceae* (STF1_215)
STF1_217	85.1044272269503	d__Archaea	*Halobacterota*	c__Methanomicrobia	*Methanomicrobiales*	*Methanocorpusculaceae*	g__Methanocorpusculum	s__Methanocorpusculum sp002506085	F1	p__Halobacterota , f__Methanocorpusculaceae ( STF1_217 )	f__Methanocorpusculaceae , g__Methanocorpusculum ( STF1_217 )	g__Methanocorpusculum , s__Methanocorpusculum sp002506085 ( STF1_217 )	4539.99779929417	1.87454776388177	*mcrA* gene	Present	Methanogenesis and methanotrophy	*Halobacterota*, *Methanocorpusculaceae* (STF1_217)
STF1_22	3.00240663559322	d__Archaea	*Halobacterota*	c__Methanomicrobia	*Methanomicrobiales*	*Methanomicrobiaceae*	g__Methanomicrobium	s__	F1	p__Halobacterota , f__Methanomicrobiaceae ( STF1_22 )	f__Methanomicrobiaceae , g__Methanomicrobium ( STF1_22 )	g__Methanomicrobium , s__ ( STF1_22 )	4539.99779929417	0.0661323368055376	*mcrA* gene	Present	Methanogenesis and methanotrophy	*Halobacterota*, *Methanomicrobiaceae* (STF1_22)
STF1_225	26.1443030545455	d__Archaea	*Thermoplasmatota*	c__Thermoplasmata	*Methanomassiliicoccales*	*Methanomethylophilaceae*	g__RumEn-M2	s__RumEn-M2 sp001421175	F1	p__Thermoplasmatota , f__Methanomethylophilaceae ( STF1_225 )	f__Methanomethylophilaceae , g__RumEn-M2 ( STF1_225 )	g__RumEn-M2 , s__RumEn-M2 sp001421175 ( STF1_225 )	4539.99779929417	0.575865985190788	*mcrA* gene	Present	Methanogenesis and methanotrophy	*Thermoplasmatota*, *Methanomethylophilaceae* (STF1_225)
STF1_239	4.09034074132492	d__Archaea	*Halobacterota*	c__Methanosarcinia	*Methanotrichales*	*Methanotrichaceae*	g__Methanothrix	s__	F1	p__Halobacterota , f__Methanotrichaceae ( STF1_239 )	f__Methanotrichaceae , g__Methanothrix ( STF1_239 )	g__Methanothrix , s__ ( STF1_239 )	4539.99779929417	0.0900956547150934	*mcrA* gene	Present	Methanogenesis and methanotrophy	*Halobacterota*, *Methanotrichaceae* (STF1_239)
STF1_293	18.275489	d__Archaea	*Thermoplasmatota*	c__Thermoplasmata	*Methanomassiliicoccales*	*Methanomethylophilaceae*	g__VadinCA11	s__VadinCA11 sp002498365	F1	p__Thermoplasmatota , f__Methanomethylophilaceae ( STF1_293 )	f__Methanomethylophilaceae , g__VadinCA11 ( STF1_293 )	g__VadinCA11 , s__VadinCA11 sp002498365 ( STF1_293 )	4539.99779929417	0.402544005700647	*mcrA* gene	Present	Methanogenesis and methanotrophy	*Thermoplasmatota*, *Methanomethylophilaceae* (STF1_293)
STF1_3	2.88451728025478	d__Archaea	*Euryarchaeota*	c__Methanobacteria	*Methanobacteriales*	*Methanobacteriaceae*	g__Methanobacterium_B	s__	F1	p__Euryarchaeota , f__Methanobacteriaceae ( STF1_3 )	f__Methanobacteriaceae , g__Methanobacterium_B ( STF1_3 )	g__Methanobacterium_B , s__ ( STF1_3 )	4539.99779929417	0.0635356537111809	*mcrA* gene	Present	Methanogenesis and methanotrophy	*Euryarchaeota*, *Methanobacteriaceae* (STF1_3)
STF1_31	4.28653092391304	d__Archaea	*Halobacterota*	c__Methanomicrobia	*Methanomicrobiales*	*Methanomicrobiaceae*	g__Methanomicrobium	s__	F1	p__Halobacterota , f__Methanomicrobiaceae ( STF1_31 )	f__Methanomicrobiaceae , g__Methanomicrobium ( STF1_31 )	g__Methanomicrobium , s__ ( STF1_31 )	4539.99779929417	0.0944170264703533	*mcrA* gene	Present	Methanogenesis and methanotrophy	*Halobacterota*, *Methanomicrobiaceae* (STF1_31)
STF1_32	23.6277247921053	d__Archaea	*Halobacterota*	c__Methanosarcinia	*Methanotrichales*	*Methanotrichaceae*	g__Methanothrix	s__Methanothrix soehngenii	F1	p__Halobacterota , f__Methanotrichaceae ( STF1_32 )	f__Methanotrichaceae , g__Methanothrix ( STF1_32 )	g__Methanothrix , s__Methanothrix soehngenii ( STF1_32 )	4539.99779929417	0.520434719060407	*mcrA* gene	Present	Methanogenesis and methanotrophy	*Halobacterota*, *Methanotrichaceae* (STF1_32)
STF1_53	96.0057825994832	d__Archaea	*Halobacterota*	c__Methanomicrobia	*Methanomicrobiales*	*Methanocullaceae*	g__Methanoculleus	s__Methanoculleus sp002501655	F1	p__Halobacterota , f__Methanocullaceae ( STF1_53 )	f__Methanocullaceae , g__Methanoculleus ( STF1_53 )	g__Methanoculleus , s__Methanoculleus sp002501655 ( STF1_53 )	4539.99779929417	2.11466584002329	*mcrA* gene	Present	Methanogenesis and methanotrophy	*Halobacterota*, *Methanocullaceae* (STF1_53)
STF1_61	124.457096138462	d__Archaea	*Halobacterota*	c__Methanomicrobia	*Methanomicrobiales*	*Methanocorpusculaceae*	g__Methanocorpusculum	s__Methanocorpusculum parvum	F1	p__Halobacterota , f__Methanocorpusculaceae ( STF1_61 )	f__Methanocorpusculaceae , g__Methanocorpusculum ( STF1_61 )	g__Methanocorpusculum , s__Methanocorpusculum parvum ( STF1_61 )	4539.99779929417	2.74134705875433	*mcrA* gene	Present	Methanogenesis and methanotrophy	*Halobacterota*, *Methanocorpusculaceae* (STF1_61)
STF1_80	3.40434407674419	d__Archaea	*Halobacterota*	c__Methanosarcinia	*Methanosarcinales*	*Methanosarcinaceae*	g__Methanosarcina	s__Methanosarcina sp002509325	F1	p__Halobacterota , f__Methanosarcinaceae ( STF1_80 )	f__Methanosarcinaceae , g__Methanosarcina ( STF1_80 )	g__Methanosarcina , s__Methanosarcina sp002509325 ( STF1_80 )	4539.99779929417	0.0749855886994804	*mcrA* gene	Present	Methanogenesis and methanotrophy	*Halobacterota*, *Methanosarcinaceae* (STF1_80)
STF2_104	3.58478663392857	d__Archaea	*Euryarchaeota*	c__Methanobacteria	*Methanobacteriales*	*Methanobacteriaceae*	g__Methanobacterium	s__Methanobacterium formicicum	F2	p__Euryarchaeota , f__Methanobacteriaceae ( STF2_104 )	f__Methanobacteriaceae , g__Methanobacterium ( STF2_104 )	g__Methanobacterium , s__Methanobacterium formicicum ( STF2_104 )	3687.21403010004	0.0972220924704852	*mcrA* gene	Present	Methanogenesis and methanotrophy	*Euryarchaeota*, *Methanobacteriaceae* (STF2_104)
STF2_135	3.62437532780083	d__Archaea	*Halobacterota*	c__Methanosarcinia	*Methanosarcinales*	*Methanosarcinaceae*	g__	s__	F2	p__Halobacterota , f__Methanosarcinaceae ( STF2_135 )	f__Methanosarcinaceae , g__ ( STF2_135 )	g__ , s__ ( STF2_135 )	3687.21403010004	0.0982957674334541	*mcrA* gene	Present	Methanogenesis and methanotrophy	*Halobacterota*, *Methanosarcinaceae* (STF2_135)
STF2_136	5.7554619929078	d__Archaea	*Thermoplasmatota*	c__Thermoplasmata	*Methanomassiliicoccales*	*Methanomethylophilaceae*	g__Methanomethylophilus	s__Methanomethylophilus sp002495325	F2	p__Thermoplasmatota , f__Methanomethylophilaceae ( STF2_136 )	f__Methanomethylophilaceae , g__Methanomethylophilus ( STF2_136 )	g__Methanomethylophilus , s__Methanomethylophilus sp002495325 ( STF2_136 )	3687.21403010004	0.156092430380334	*mcrA* gene	Present	Methanogenesis and methanotrophy	*Thermoplasmatota*, *Methanomethylophilaceae* (STF2_136)
STF2_166	14.3631371590909	d__Archaea	*Thermoplasmatota*	c__Thermoplasmata	*Methanomassiliicoccales*	*Methanomethylophilaceae*	g__VadinCA11	s__VadinCA11 sp002498365	F2	p__Thermoplasmatota , f__Methanomethylophilaceae ( STF2_166 )	f__Methanomethylophilaceae , g__VadinCA11 ( STF2_166 )	g__VadinCA11 , s__VadinCA11 sp002498365 ( STF2_166 )	3687.21403010004	0.389539013516424	*mcrA* gene	Present	Methanogenesis and methanotrophy	*Thermoplasmatota*, *Methanomethylophilaceae* (STF2_166)
STF2_18	4.25129761586639	d__Archaea	*Halobacterota*	c__Methanosarcinia	*Methanotrichales*	*Methanotrichaceae*	g__Methanothrix	s__	F2	p__Halobacterota , f__Methanotrichaceae ( STF2_18 )	f__Methanotrichaceae , g__Methanothrix ( STF2_18 )	g__Methanothrix , s__ ( STF2_18 )	3687.21403010004	0.115298368393088	*mcrA* gene	Present	Methanogenesis and methanotrophy	*Halobacterota*, *Methanotrichaceae* (STF2_18)
STF2_199	41.1331803080357	d__Archaea	*Halobacterota*	c__Methanosarcinia	*Methanosarcinales*	*Methanosarcinaceae*	g__Methanosarcina	s__Methanosarcina sp002499445	F2	p__Halobacterota , f__Methanosarcinaceae ( STF2_199 )	f__Methanosarcinaceae , g__Methanosarcina ( STF2_199 )	g__Methanosarcina , s__Methanosarcina sp002499445 ( STF2_199 )	3687.21403010004	1.11556258932221	*mcrA* gene	Present	Methanogenesis and methanotrophy	*Halobacterota*, *Methanosarcinaceae* (STF2_199)
STF2_209	4.39871895061728	d__Archaea	*Euryarchaeota*	c__Methanobacteria	*Methanobacteriales*	*Methanobacteriaceae*	g__UBA412	s__UBA412 sp002495685	F2	p__Euryarchaeota , f__Methanobacteriaceae ( STF2_209 )	f__Methanobacteriaceae , g__UBA412 ( STF2_209 )	g__UBA412 , s__UBA412 sp002495685 ( STF2_209 )	3687.21403010004	0.119296545161441	*mcrA* gene	Present	Methanogenesis and methanotrophy	*Euryarchaeota*, *Methanobacteriaceae* (STF2_209)
STF2_236	2.94388610062893	d__Archaea	*Halobacterota*	c__Methanosarcinia	*Methanotrichales*	*Methanotrichaceae*	g__Methanothrix	s__	F2	p__Halobacterota , f__Methanotrichaceae ( STF2_236 )	f__Methanotrichaceae , g__Methanothrix ( STF2_236 )	g__Methanothrix , s__ ( STF2_236 )	3687.21403010004	0.0798403910539757	*mcrA* gene	Present	Methanogenesis and methanotrophy	*Halobacterota*, *Methanotrichaceae* (STF2_236)
STF2_238	5.50401809967846	d__Archaea	*Halobacterota*	c__Methanomicrobia	*Methanomicrobiales*	*Methanocullaceae*	g__Methanoculleus	s__Methanoculleus chikugoensis_A	F2	p__Halobacterota , f__Methanocullaceae ( STF2_238 )	f__Methanocullaceae , g__Methanoculleus ( STF2_238 )	g__Methanoculleus , s__Methanoculleus chikugoensis_A ( STF2_238 )	3687.21403010004	0.149273084088615	*mcrA* gene	Present	Methanogenesis and methanotrophy	*Halobacterota*, *Methanocullaceae* (STF2_238)
STF2_28	16.9364004539474	d__Archaea	*Halobacterota*	c__Methanosarcinia	*Methanosarcinales*	*Methanosarcinaceae*	g__Methanosarcina	s__Methanosarcina sp002509325	F2	p__Halobacterota , f__Methanosarcinaceae ( STF2_28 )	f__Methanosarcinaceae , g__Methanosarcina ( STF2_28 )	g__Methanosarcina , s__Methanosarcina sp002509325 ( STF2_28 )	3687.21403010004	0.45932783710654	*mcrA* gene	Present	Methanogenesis and methanotrophy	*Halobacterota*, *Methanosarcinaceae* (STF2_28)
STF2_42	19.0088102356495	d__Archaea	*Halobacterota*	c__Methanosarcinia	*Methanotrichales*	*Methanotrichaceae*	g__Methanothrix	s__Methanothrix soehngenii	F2	p__Halobacterota , f__Methanotrichaceae ( STF2_42 )	f__Methanotrichaceae , g__Methanothrix ( STF2_42 )	g__Methanothrix , s__Methanothrix soehngenii ( STF2_42 )	3687.21403010004	0.51553313912547	*mcrA* gene	Present	Methanogenesis and methanotrophy	*Halobacterota*, *Methanotrichaceae* (STF2_42)
STF2_46	12.4786793929712	d__Archaea	*Halobacterota*	c__Methanomicrobia	*Methanomicrobiales*	*Methanoregulaceae*	g__Methanoregula	s__	F2	p__Halobacterota , f__Methanoregulaceae ( STF2_46 )	f__Methanoregulaceae , g__Methanoregula ( STF2_46 )	g__Methanoregula , s__ ( STF2_46 )	3687.21403010004	0.338431110619109	*mcrA* gene	Present	Methanogenesis and methanotrophy	*Halobacterota*, *Methanoregulaceae* (STF2_46)
STF2_54	49.2349075614035	d__Archaea	*Halobacterota*	c__Methanomicrobia	*Methanomicrobiales*	*Methanocullaceae*	g__Methanoculleus	s__Methanoculleus sp002506585	F2	p__Halobacterota , f__Methanocullaceae ( STF2_54 )	f__Methanocullaceae , g__Methanoculleus ( STF2_54 )	g__Methanoculleus , s__Methanoculleus sp002506585 ( STF2_54 )	3687.21403010004	1.3352874869612	*mcrA* gene	Present	Methanogenesis and methanotrophy	*Halobacterota*, *Methanocullaceae* (STF2_54)
STF2_59	8.51905650290698	d__Archaea	*Thermoplasmatota*	c__Thermoplasmata	*Methanomassiliicoccales*	*Methanomethylophilaceae*	g__RumEn-M2	s__RumEn-M2 sp001421175	F2	p__Thermoplasmatota , f__Methanomethylophilaceae ( STF2_59 )	f__Methanomethylophilaceae , g__RumEn-M2 ( STF2_59 )	g__RumEn-M2 , s__RumEn-M2 sp001421175 ( STF2_59 )	3687.21403010004	0.231043178762146	*mcrA* gene	Present	Methanogenesis and methanotrophy	*Thermoplasmatota*, *Methanomethylophilaceae* (STF2_59)
STF2_64	3.83512245888594	d__Archaea	*Halobacterota*	c__Methanosarcinia	*Methanotrichales*	*Methanotrichaceae*	g__Methanothrix	s__	F2	p__Halobacterota , f__Methanotrichaceae ( STF2_64 )	f__Methanotrichaceae , g__Methanothrix ( STF2_64 )	g__Methanothrix , s__ ( STF2_64 )	3687.21403010004	0.104011387122594	*mcrA* gene	Present	Methanogenesis and methanotrophy	*Halobacterota*, *Methanotrichaceae* (STF2_64)
STF2_70	35.1367696865672	d__Archaea	*Halobacterota*	c__Methanomicrobia	*Methanomicrobiales*	*Methanocorpusculaceae*	g__Methanocorpusculum	s__Methanocorpusculum parvum	F2	p__Halobacterota , f__Methanocorpusculaceae ( STF2_70 )	f__Methanocorpusculaceae , g__Methanocorpusculum ( STF2_70 )	g__Methanocorpusculum , s__Methanocorpusculum parvum ( STF2_70 )	3687.21403010004	0.952935452071217	*mcrA* gene	Present	Methanogenesis and methanotrophy	*Halobacterota*, *Methanocorpusculaceae* (STF2_70)
STA_56	6.88270270866142	d__Archaea	*Halobacterota*	c__Methanosarcinia	*Methanotrichales*	*Methanotrichaceae*	g__Methanothrix	s__Methanothrix soehngenii	A	p__Halobacterota , f__Methanotrichaceae ( STA_56 )	f__Methanotrichaceae , g__Methanothrix ( STA_56 )	g__Methanothrix , s__Methanothrix soehngenii ( STA_56 )	1693.8105471575	0.40634430575555	acetate => methane, pt 1	Present	Methanogenesis and methanotrophy	*Halobacterota*, *Methanotrichaceae* (STA_56)
STA_9	3.31833548122867	d__Archaea	*Halobacterota*	c__Methanomicrobia	*Methanomicrobiales*	*Methanoregulaceae*	g__Methanoregula	s__	A	p__Halobacterota , f__Methanoregulaceae ( STA_9 )	f__Methanoregulaceae , g__Methanoregula ( STA_9 )	g__Methanoregula , s__ ( STA_9 )	1693.8105471575	0.195909482722102	acetate => methane, pt 1	Present	Methanogenesis and methanotrophy	*Halobacterota*, *Methanoregulaceae* (STA_9)
STB_131	4.88175757142857	d__Archaea	*Halobacterota*	c__Methanomicrobia	*Methanomicrobiales*	*Methanoregulaceae*	g__Methanoregula	s__	B	p__Halobacterota , f__Methanoregulaceae ( STB_131 )	f__Methanoregulaceae , g__Methanoregula ( STB_131 )	g__Methanoregula , s__ ( STB_131 )	1800.57745512968	0.271121775823688	acetate => methane, pt 1	Present	Methanogenesis and methanotrophy	*Halobacterota*, *Methanoregulaceae* (STB_131)
STB_182	6.01625637209302	d__Archaea	*Halobacterota*	c__Methanomicrobia	*Methanomicrobiales*	*Methanoregulaceae*	g__Methanoregula	s__	B	p__Halobacterota , f__Methanoregulaceae ( STB_182 )	f__Methanoregulaceae , g__Methanoregula ( STB_182 )	g__Methanoregula , s__ ( STB_182 )	1800.57745512968	0.334129273636813	acetate => methane, pt 1	Present	Methanogenesis and methanotrophy	*Halobacterota*, *Methanoregulaceae* (STB_182)
STB_4	8.75316213421053	d__Archaea	*Halobacterota*	c__Methanomicrobia	*Methanomicrobiales*	*Methanoregulaceae*	g__SD8	s__	B	p__Halobacterota , f__Methanoregulaceae ( STB_4 )	f__Methanoregulaceae , g__SD8 ( STB_4 )	g__SD8 , s__ ( STB_4 )	1800.57745512968	0.486130830377419	acetate => methane, pt 1	Present	Methanogenesis and methanotrophy	*Halobacterota*, *Methanoregulaceae* (STB_4)
STC_24	3.66231342701525	d__Archaea	*Halobacterota*	c__Methanosarcinia	*Methanotrichales*	*Methanotrichaceae*	g__Methanothrix	s__	C	p__Halobacterota , f__Methanotrichaceae ( STC_24 )	f__Methanotrichaceae , g__Methanothrix ( STC_24 )	g__Methanothrix , s__ ( STC_24 )	3154.19728544217	0.116109206101921	acetate => methane, pt 1	Present	Methanogenesis and methanotrophy	*Halobacterota*, *Methanotrichaceae* (STC_24)
STC_36	2.60329966326531	d__Archaea	*Thermoplasmatota*	c__Thermoplasmata	*Methanomassiliicoccales*	*Methanomethylophilaceae*	g__RumEn-M2	s__RumEn-M2 sp001421175	C	p__Thermoplasmatota , f__Methanomethylophilaceae ( STC_36 )	f__Methanomethylophilaceae , g__RumEn-M2 ( STC_36 )	g__RumEn-M2 , s__RumEn-M2 sp001421175 ( STC_36 )	3154.19728544217	0.0825344589344661	acetate => methane, pt 1	Present	Methanogenesis and methanotrophy	*Thermoplasmatota*, *Methanomethylophilaceae* (STC_36)
STC_47	13.1576257109375	d__Archaea	*Halobacterota*	c__Methanomicrobia	*Methanomicrobiales*	*Methanocorpusculaceae*	g__Methanocorpusculum	s__Methanocorpusculum parvum	C	p__Halobacterota , f__Methanocorpusculaceae ( STC_47 )	f__Methanocorpusculaceae , g__Methanocorpusculum ( STC_47 )	g__Methanocorpusculum , s__Methanocorpusculum parvum ( STC_47 )	3154.19728544217	0.417146567580443	acetate => methane, pt 1	Absent	Methanogenesis and methanotrophy	*Halobacterota*, *Methanocorpusculaceae* (STC_47)
STC_57	3.2206551	d__Archaea	*Halobacterota*	c__Methanomicrobia	*Methanomicrobiales*	*Methanocullaceae*	g__Methanoculleus	s__Methanoculleus sp002506585	C	p__Halobacterota , f__Methanocullaceae ( STC_57 )	f__Methanocullaceae , g__Methanoculleus ( STC_57 )	g__Methanoculleus , s__Methanoculleus sp002506585 ( STC_57 )	3154.19728544217	0.102106964420538	acetate => methane, pt 1	Present	Methanogenesis and methanotrophy	*Halobacterota*, *Methanocullaceae* (STC_57)
STD1_108	3.32474326943005	d__Archaea	*Halobacterota*	c__Methanosarcinia	*Methanotrichales*	*Methanotrichaceae*	g__Methanothrix_A	s__Methanothrix_A harundinacea_D	D1	p__Halobacterota , f__Methanotrichaceae ( STD1_108 )	f__Methanotrichaceae , g__Methanothrix_A ( STD1_108 )	g__Methanothrix_A , s__Methanothrix_A harundinacea_D ( STD1_108 )	1816.07975027541	0.183072536815954	acetate => methane, pt 1	Present	Methanogenesis and methanotrophy	*Halobacterota*, *Methanotrichaceae* (STD1_108)
STD1_13	6.73243117324561	d__Archaea	*Halobacterota*	c__Methanosarcinia	*Methanotrichales*	*Methanotrichaceae*	g__Methanothrix	s__Methanothrix soehngenii	D1	p__Halobacterota , f__Methanotrichaceae ( STD1_13 )	f__Methanotrichaceae , g__Methanothrix ( STD1_13 )	g__Methanothrix , s__Methanothrix soehngenii ( STD1_13 )	1816.07975027541	0.370712308874355	acetate => methane, pt 1	Present	Methanogenesis and methanotrophy	*Halobacterota*, *Methanotrichaceae* (STD1_13)
STD1_151	5.09836844174757	d__Archaea	*Halobacterota*	c__Methanomicrobia	*Methanomicrobiales*	*Methanoregulaceae*	g__SD8	s__	D1	p__Halobacterota , f__Methanoregulaceae ( STD1_151 )	f__Methanoregulaceae , g__SD8 ( STD1_151 )	g__SD8 , s__ ( STD1_151 )	1816.07975027541	0.280734832320793	acetate => methane, pt 1	Present	Methanogenesis and methanotrophy	*Halobacterota*, *Methanoregulaceae* (STD1_151)
STD1_19	5.023578140625	d__Archaea	*Halobacterota*	c__Methanosarcinia	*Methanosarcinales*	*Methanoperedenaceae*	g__Methanoperedens	s__	D1	p__Halobacterota , f__Methanoperedenaceae ( STD1_19 )	f__Methanoperedenaceae , g__Methanoperedens ( STD1_19 )	g__Methanoperedens , s__ ( STD1_19 )	1816.07975027541	0.276616604522084	acetate => methane, pt 1	Present	Methanogenesis and methanotrophy	*Halobacterota*, *Methanoperedenaceae* (STD1_19)
STD1_6	19.7356766282051	d__Archaea	*Halobacterota*	c__Methanosarcinia	*Methanosarcinales*	*Methanoperedenaceae*	g__Methanoperedens	s__	D1	p__Halobacterota , f__Methanoperedenaceae ( STD1_6 )	f__Methanoperedenaceae , g__Methanoperedens ( STD1_6 )	g__Methanoperedens , s__ ( STD1_6 )	1816.07975027541	1.08671861052424	acetate => methane, pt 1	Present	Methanogenesis and methanotrophy	*Halobacterota*, *Methanoperedenaceae* (STD1_6)
STD1_93	3.05341308243728	d__Archaea	*Halobacterota*	c__Methanomicrobia	*Methanomicrobiales*	*Methanocullaceae*	g__	s__	D1	p__Halobacterota , f__Methanocullaceae ( STD1_93 )	f__Methanocullaceae , g__ ( STD1_93 )	g__ , s__ ( STD1_93 )	1816.07975027541	0.168132103338205	acetate => methane, pt 1	Present	Methanogenesis and methanotrophy	*Halobacterota*, *Methanocullaceae* (STD1_93)
STD2_128	2.464504296	d__Archaea	*Halobacterota*	c__Methanomicrobia	*Methanomicrobiales*	*Methanomicrobiaceae*	g__Methanomicrobium	s__	D2	p__Halobacterota , f__Methanomicrobiaceae ( STD2_128 )	f__Methanomicrobiaceae , g__Methanomicrobium ( STD2_128 )	g__Methanomicrobium , s__ ( STD2_128 )	3091.54877237314	0.0797174645285701	acetate => methane, pt 1	Absent	Methanogenesis and methanotrophy	*Halobacterota*, *Methanomicrobiaceae* (STD2_128)
STD2_132	3.25246704294479	d__Archaea	*Thermoplasmatota*	c__Thermoplasmata	*Methanomassiliicoccales*	*Methanomethylophilaceae*	g__	s__	D2	p__Thermoplasmatota , f__Methanomethylophilaceae ( STD2_132 )	f__Methanomethylophilaceae , g__ ( STD2_132 )	g__ , s__ ( STD2_132 )	3091.54877237314	0.105205102116119	acetate => methane, pt 1	Present	Methanogenesis and methanotrophy	*Thermoplasmatota*, *Methanomethylophilaceae* (STD2_132)
STD2_148	9.55680793518519	d__Archaea	*Thermoplasmatota*	c__Thermoplasmata	*Methanomassiliicoccales*	*Methanomethylophilaceae*	g__UBA328	s__	D2	p__Thermoplasmatota , f__Methanomethylophilaceae ( STD2_148 )	f__Methanomethylophilaceae , g__UBA328 ( STD2_148 )	g__UBA328 , s__ ( STD2_148 )	3091.54877237314	0.309126869373281	acetate => methane, pt 1	Present	Methanogenesis and methanotrophy	*Thermoplasmatota*, *Methanomethylophilaceae* (STD2_148)
STD2_150	27.6432700641711	d__Archaea	*Halobacterota*	c__Methanomicrobia	*Methanomicrobiales*	*Methanocullaceae*	g__Methanoculleus	s__Methanoculleus bourgensis	D2	p__Halobacterota , f__Methanocullaceae ( STD2_150 )	f__Methanocullaceae , g__Methanoculleus ( STD2_150 )	g__Methanoculleus , s__Methanoculleus bourgensis ( STD2_150 )	3091.54877237314	0.894156039561736	acetate => methane, pt 1	Present	Methanogenesis and methanotrophy	*Halobacterota*, *Methanocullaceae* (STD2_150)
STD2_156	14.9061745769231	d__Archaea	*Thermoplasmatota*	c__Thermoplasmata	*Methanomassiliicoccales*	*Methanomethylophilaceae*	g__VadinCA11	s__VadinCA11 sp002498365	D2	p__Thermoplasmatota , f__Methanomethylophilaceae ( STD2_156 )	f__Methanomethylophilaceae , g__VadinCA11 ( STD2_156 )	g__VadinCA11 , s__VadinCA11 sp002498365 ( STD2_156 )	3091.54877237314	0.482158803707982	acetate => methane, pt 1	Absent	Methanogenesis and methanotrophy	*Thermoplasmatota*, *Methanomethylophilaceae* (STD2_156)
STD2_169	8.74783719653179	d__Archaea	*Halobacterota*	c__Methanomicrobia	*Methanomicrobiales*	*Methanocorpusculaceae*	g__Methanocorpusculum	s__Methanocorpusculum sp002506085	D2	p__Halobacterota , f__Methanocorpusculaceae ( STD2_169 )	f__Methanocorpusculaceae , g__Methanocorpusculum ( STD2_169 )	g__Methanocorpusculum , s__Methanocorpusculum sp002506085 ( STD2_169 )	3091.54877237314	0.282959702098336	acetate => methane, pt 1	Absent	Methanogenesis and methanotrophy	*Halobacterota*, *Methanocorpusculaceae* (STD2_169)
STD2_179	18.2518247977528	d__Archaea	*Halobacterota*	c__Methanosarcinia	*Methanosarcinales*	*Methanosarcinaceae*	g__Methanosarcina	s__	D2	p__Halobacterota , f__Methanosarcinaceae ( STD2_179 )	f__Methanosarcinaceae , g__Methanosarcina ( STD2_179 )	g__Methanosarcina , s__ ( STD2_179 )	3091.54877237314	0.59037803190607	acetate => methane, pt 1	Absent	Methanogenesis and methanotrophy	*Halobacterota*, *Methanosarcinaceae* (STD2_179)
STD2_188	5.88307555357143	d__Archaea	*Halobacterota*	c__Methanosarcinia	*Methanosarcinales*	*Methanosarcinaceae*	g__Methanosarcina	s__Methanosarcina sp002499445	D2	p__Halobacterota , f__Methanosarcinaceae ( STD2_188 )	f__Methanosarcinaceae , g__Methanosarcina ( STD2_188 )	g__Methanosarcina , s__Methanosarcina sp002499445 ( STD2_188 )	3091.54877237314	0.190295414587798	acetate => methane, pt 1	Absent	Methanogenesis and methanotrophy	*Halobacterota*, *Methanosarcinaceae* (STD2_188)
STD2_214	6.12556305882353	d__Archaea	*Thermoplasmatota*	c__Thermoplasmata	*Methanomassiliicoccales*	*Methanomethylophilaceae*	g__Methanomethylophilus	s__Methanomethylophilus sp002495325	D2	p__Thermoplasmatota , f__Methanomethylophilaceae ( STD2_214 )	f__Methanomethylophilaceae , g__Methanomethylophilus ( STD2_214 )	g__Methanomethylophilus , s__Methanomethylophilus sp002495325 ( STD2_214 )	3091.54877237314	0.198138975311116	acetate => methane, pt 1	Absent	Methanogenesis and methanotrophy	*Thermoplasmatota*, *Methanomethylophilaceae* (STD2_214)
STD2_217	64.7135228048781	d__Archaea	*Halobacterota*	c__Methanomicrobia	*Methanomicrobiales*	*Methanocullaceae*	g__Methanoculleus	s__Methanoculleus sp002506585	D2	p__Halobacterota , f__Methanocullaceae ( STD2_217 )	f__Methanocullaceae , g__Methanoculleus ( STD2_217 )	g__Methanoculleus , s__Methanoculleus sp002506585 ( STD2_217 )	3091.54877237314	2.0932395886222	acetate => methane, pt 1	Present	Methanogenesis and methanotrophy	*Halobacterota*, *Methanocullaceae* (STD2_217)
STD2_246	6.1929059	d__Archaea	*Thermoplasmatota*	c__Thermoplasmata	*Methanomassiliicoccales*	*Methanomethylophilaceae*	g__RumEn-M2	s__RumEn-M2 sp001421175	D2	p__Thermoplasmatota , f__Methanomethylophilaceae ( STD2_246 )	f__Methanomethylophilaceae , g__RumEn-M2 ( STD2_246 )	g__RumEn-M2 , s__RumEn-M2 sp001421175 ( STD2_246 )	3091.54877237314	0.200317263481054	acetate => methane, pt 1	Present	Methanogenesis and methanotrophy	*Thermoplasmatota*, *Methanomethylophilaceae* (STD2_246)
STD2_263	9.01900260869565	d__Archaea	*Halobacterota*	c__Methanomicrobia	*Methanomicrobiales*	*Methanofollaceae*	g__Methanofollis	s__Methanofollis liminatans	D2	p__Halobacterota , f__Methanofollaceae ( STD2_263 )	f__Methanofollaceae , g__Methanofollis ( STD2_263 )	g__Methanofollis , s__Methanofollis liminatans ( STD2_263 )	3091.54877237314	0.291730885480176	acetate => methane, pt 1	Present	Methanogenesis and methanotrophy	*Halobacterota*, *Methanofollaceae* (STD2_263)
STD2_35	6.00250779646018	d__Archaea	*Halobacterota*	c__Methanomicrobia	*Methanomicrobiales*	*Methanoregulaceae*	g__Methanoregula	s__	D2	p__Halobacterota , f__Methanoregulaceae ( STD2_35 )	f__Methanoregulaceae , g__Methanoregula ( STD2_35 )	g__Methanoregula , s__ ( STD2_35 )	3091.54877237314	0.194158599408171	acetate => methane, pt 1	Present	Methanogenesis and methanotrophy	*Halobacterota*, *Methanoregulaceae* (STD2_35)
STD2_40	7.02886146829268	d__Archaea	*Halobacterota*	c__Methanomicrobia	*Methanomicrobiales*	*Methanoregulaceae*	g__SD8	s__	D2	p__Halobacterota , f__Methanoregulaceae ( STD2_40 )	f__Methanoregulaceae , g__SD8 ( STD2_40 )	g__SD8 , s__ ( STD2_40 )	3091.54877237314	0.227357288718987	acetate => methane, pt 1	Present	Methanogenesis and methanotrophy	*Halobacterota*, *Methanoregulaceae* (STD2_40)
STD2_50	5.84946653582555	d__Archaea	*Halobacterota*	c__Methanomicrobia	*Methanomicrobiales*	*Methanocullaceae*	g__Methanoculleus	s__Methanoculleus horonobensis	D2	p__Halobacterota , f__Methanocullaceae ( STD2_50 )	f__Methanocullaceae , g__Methanoculleus ( STD2_50 )	g__Methanoculleus , s__Methanoculleus horonobensis ( STD2_50 )	3091.54877237314	0.189208289000577	acetate => methane, pt 1	Present	Methanogenesis and methanotrophy	*Halobacterota*, *Methanocullaceae* (STD2_50)
STD2_64	205.954340619048	d__Archaea	*Halobacterota*	c__Methanomicrobia	*Methanomicrobiales*	*Methanocorpusculaceae*	g__Methanocorpusculum	s__Methanocorpusculum parvum	D2	p__Halobacterota , f__Methanocorpusculaceae ( STD2_64 )	f__Methanocorpusculaceae , g__Methanocorpusculum ( STD2_64 )	g__Methanocorpusculum , s__Methanocorpusculum parvum ( STD2_64 )	3091.54877237314	6.66184995881379	acetate => methane, pt 1	Absent	Methanogenesis and methanotrophy	*Halobacterota*, *Methanocorpusculaceae* (STD2_64)
STD2_68	27.1461743705179	d__Archaea	*Halobacterota*	c__Methanosarcinia	*Methanosarcinales*	*Methanosarcinaceae*	g__	s__	D2	p__Halobacterota , f__Methanosarcinaceae ( STD2_68 )	f__Methanosarcinaceae , g__ ( STD2_68 )	g__ , s__ ( STD2_68 )	3091.54877237314	0.878076859504951	acetate => methane, pt 1	Absent	Methanogenesis and methanotrophy	*Halobacterota*, *Methanosarcinaceae* (STD2_68)
STE_111	6.7166516741573	d__Archaea	*Euryarchaeota*	c__Methanobacteria	*Methanobacteriales*	*Methanobacteriaceae*	g__Methanobacterium	s__Methanobacterium sp002496805	E	p__Euryarchaeota , f__Methanobacteriaceae ( STE_111 )	f__Methanobacteriaceae , g__Methanobacterium ( STE_111 )	g__Methanobacterium , s__Methanobacterium sp002496805 ( STE_111 )	2695.48819578859	0.249181268337638	acetate => methane, pt 1	Present	Methanogenesis and methanotrophy	*Euryarchaeota*, *Methanobacteriaceae* (STE_111)
STE_164	22.4251276236559	d__Archaea	*Halobacterota*	c__Methanosarcinia	*Methanotrichales*	*Methanotrichaceae*	g__Methanothrix_A	s__Methanothrix_A harundinacea_D	E	p__Halobacterota , f__Methanotrichaceae ( STE_164 )	f__Methanotrichaceae , g__Methanothrix_A ( STE_164 )	g__Methanothrix_A , s__Methanothrix_A harundinacea_D ( STE_164 )	2695.48819578859	0.831950503760053	acetate => methane, pt 1	Present	Methanogenesis and methanotrophy	*Halobacterota*, *Methanotrichaceae* (STE_164)
STE_20	2.84836675418994	d__Archaea	*Halobacterota*	c__Methanomicrobia	*Methanomicrobiales*	*Methanofollaceae*	g__Methanofollis	s__	E	p__Halobacterota , f__Methanofollaceae ( STE_20 )	f__Methanofollaceae , g__Methanofollis ( STE_20 )	g__Methanofollis , s__ ( STE_20 )	2695.48819578859	0.105671646369671	acetate => methane, pt 1	Present	Methanogenesis and methanotrophy	*Halobacterota*, *Methanofollaceae* (STE_20)
STE_32	2.67356364890282	d__Archaea	*Halobacterota*	c__Methanomicrobia	*Methanomicrobiales*	*Methanospirillaceae*	g__Methanospirillum	s__	E	p__Halobacterota , f__Methanospirillaceae ( STE_32 )	f__Methanospirillaceae , g__Methanospirillum ( STE_32 )	g__Methanospirillum , s__ ( STE_32 )	2695.48819578859	0.0991866205565278	acetate => methane, pt 1	Present	Methanogenesis and methanotrophy	*Halobacterota*, *Methanospirillaceae* (STE_32)
STE_38	4.06094192479109	d__Archaea	*Halobacterota*	c__Methanosarcinia	*Methanotrichales*	*Methanotrichaceae*	g__Methanothrix_A	s__Methanothrix_A sp001602645	E	p__Halobacterota , f__Methanotrichaceae ( STE_38 )	f__Methanotrichaceae , g__Methanothrix_A ( STE_38 )	g__Methanothrix_A , s__Methanothrix_A sp001602645 ( STE_38 )	2695.48819578859	0.150657010152591	acetate => methane, pt 1	Present	Methanogenesis and methanotrophy	*Halobacterota*, *Methanotrichaceae* (STE_38)
STE_41	16.0026549668675	d__Archaea	*Halobacterota*	c__Methanosarcinia	*Methanotrichales*	*Methanotrichaceae*	g__Methanothrix	s__Methanothrix soehngenii	E	p__Halobacterota , f__Methanotrichaceae ( STE_41 )	f__Methanotrichaceae , g__Methanothrix ( STE_41 )	g__Methanothrix , s__Methanothrix soehngenii ( STE_41 )	2695.48819578859	0.593682991892524	acetate => methane, pt 1	Present	Methanogenesis and methanotrophy	*Halobacterota*, *Methanotrichaceae* (STE_41)
STE_86	2.84030031843575	d__Archaea	*Euryarchaeota*	c__Methanobacteria	*Methanobacteriales*	*Methanobacteriales*	g__	s__	E	p__Euryarchaeota , f__ ( STE_86 )	f__ , g__ ( STE_86 )	g__ , s__ ( STE_86 )	2695.48819578859	0.105372389419973	acetate => methane, pt 1	Absent	Methanogenesis and methanotrophy	*Euryarchaeota*, *Methanobacteriales* (STE_86)
STF1_12	2.60534173559322	d__Archaea	*Halobacterota*	c__Methanosarcinia	*Methanosarcinales*	*Methanosarcinaceae*	g__	s__	F1	p__Halobacterota , f__Methanosarcinaceae ( STF1_12 )	f__Methanosarcinaceae , g__ ( STF1_12 )	g__ , s__ ( STF1_12 )	4539.99779929417	0.0573864096585745	acetate => methane, pt 1	Absent	Methanogenesis and methanotrophy	*Halobacterota*, *Methanosarcinaceae* (STF1_12)
STF1_129	180.352790772152	d__Archaea	*Halobacterota*	c__Methanomicrobia	*Methanomicrobiales*	*Methanocullaceae*	g__Methanoculleus	s__Methanoculleus sp002506585	F1	p__Halobacterota , f__Methanocullaceae ( STF1_129 )	f__Methanocullaceae , g__Methanoculleus ( STF1_129 )	g__Methanoculleus , s__Methanoculleus sp002506585 ( STF1_129 )	4539.99779929417	3.97253035673698	acetate => methane, pt 1	Present	Methanogenesis and methanotrophy	*Halobacterota*, *Methanocullaceae* (STF1_129)
STF1_134	15.3779735230126	d__Archaea	*Halobacterota*	c__Methanosarcinia	*Methanosarcinales*	*Methanosarcinaceae*	g__Methanosarcina	s__Methanosarcina sp002499445	F1	p__Halobacterota , f__Methanosarcinaceae ( STF1_134 )	f__Methanosarcinaceae , g__Methanosarcina ( STF1_134 )	g__Methanosarcina , s__Methanosarcina sp002499445 ( STF1_134 )	4539.99779929417	0.338722047957895	acetate => methane, pt 1	Absent	Methanogenesis and methanotrophy	*Halobacterota*, *Methanosarcinaceae* (STF1_134)
STF1_149	4.77542648888889	d__Archaea	*Euryarchaeota*	c__Thermococci	*Methanofastidiosales*	*Methanofastidiosales*	g__	s__	F1	p__Euryarchaeota , f__ ( STF1_149 )	f__ , g__ ( STF1_149 )	g__ , s__ ( STF1_149 )	4539.99779929417	0.10518565646951	acetate => methane, pt 1	Absent	Methanogenesis and methanotrophy	*Euryarchaeota*, *Methanofastidiosales* (STF1_149)
STF1_166	3.838119247557	d__Archaea	*Halobacterota*	c__Methanomicrobia	*Methanomicrobiales*	*Methanocullaceae*	g__Methanoculleus	s__Methanoculleus horonobensis	F1	p__Halobacterota , f__Methanocullaceae ( STF1_166 )	f__Methanocullaceae , g__Methanoculleus ( STF1_166 )	g__Methanoculleus , s__Methanoculleus horonobensis ( STF1_166 )	4539.99779929417	0.0845401125118102	acetate => methane, pt 1	Present	Methanogenesis and methanotrophy	*Halobacterota*, *Methanocullaceae* (STF1_166)
STF1_167	6.01930091052632	d__Archaea	*Halobacterota*	c__Methanomicrobia	*Methanomicrobiales*	*Methanofollaceae*	g__Methanofollis	s__	F1	p__Halobacterota , f__Methanofollaceae ( STF1_167 )	f__Methanofollaceae , g__Methanofollis ( STF1_167 )	g__Methanofollis , s__ ( STF1_167 )	4539.99779929417	0.132583784764436	acetate => methane, pt 1	Present	Methanogenesis and methanotrophy	*Halobacterota*, *Methanofollaceae* (STF1_167)
STF1_17	2.95806086716418	d__Archaea	*Halobacterota*	c__Methanosarcinia	*Methanosarcinales*	*Methanosarcinaceae*	g__Methanosarcina	s__	F1	p__Halobacterota , f__Methanosarcinaceae ( STF1_17 )	f__Methanosarcinaceae , g__Methanosarcina ( STF1_17 )	g__Methanosarcina , s__ ( STF1_17 )	4539.99779929417	0.0651555572917693	acetate => methane, pt 1	Absent	Methanogenesis and methanotrophy	*Halobacterota*, *Methanosarcinaceae* (STF1_17)
STF1_170	8.80971291463415	d__Archaea	*Thermoplasmatota*	c__Thermoplasmata	*Methanomassiliicoccales*	*Methanomethylophilaceae*	g__RumEn-M2	s__RumEn-M2 sp002506255	F1	p__Thermoplasmatota , f__Methanomethylophilaceae ( STF1_170 )	f__Methanomethylophilaceae , g__RumEn-M2 ( STF1_170 )	g__RumEn-M2 , s__RumEn-M2 sp002506255 ( STF1_170 )	4539.99779929417	0.194046634031492	acetate => methane, pt 1	Present	Methanogenesis and methanotrophy	*Thermoplasmatota*, *Methanomethylophilaceae* (STF1_170)
STF1_18	5.26107938916256	d__Archaea	*Thermoplasmatota*	c__Thermoplasmata	*Methanomassiliicoccales*	*Methanomethylophilaceae*	g__Methanomethylophilus	s__Methanomethylophilus sp002495325	F1	p__Thermoplasmatota , f__Methanomethylophilaceae ( STF1_18 )	f__Methanomethylophilaceae , g__Methanomethylophilus ( STF1_18 )	g__Methanomethylophilus , s__Methanomethylophilus sp002495325 ( STF1_18 )	4539.99779929417	0.115882862101398	acetate => methane, pt 1	Absent	Methanogenesis and methanotrophy	*Thermoplasmatota*, *Methanomethylophilaceae* (STF1_18)
STF1_215	2.58880139650873	d__Archaea	*Halobacterota*	c__Methanomicrobia	*Methanomicrobiales*	*Methanoregulaceae*	g__Methanoregula	s__	F1	p__Halobacterota , f__Methanoregulaceae ( STF1_215 )	f__Methanoregulaceae , g__Methanoregula ( STF1_215 )	g__Methanoregula , s__ ( STF1_215 )	4539.99779929417	0.0570220848325346	acetate => methane, pt 1	Present	Methanogenesis and methanotrophy	*Halobacterota*, *Methanoregulaceae* (STF1_215)
STF1_217	85.1044272269503	d__Archaea	*Halobacterota*	c__Methanomicrobia	*Methanomicrobiales*	*Methanocorpusculaceae*	g__Methanocorpusculum	s__Methanocorpusculum sp002506085	F1	p__Halobacterota , f__Methanocorpusculaceae ( STF1_217 )	f__Methanocorpusculaceae , g__Methanocorpusculum ( STF1_217 )	g__Methanocorpusculum , s__Methanocorpusculum sp002506085 ( STF1_217 )	4539.99779929417	1.87454776388177	acetate => methane, pt 1	Absent	Methanogenesis and methanotrophy	*Halobacterota*, *Methanocorpusculaceae* (STF1_217)
STF1_22	3.00240663559322	d__Archaea	*Halobacterota*	c__Methanomicrobia	*Methanomicrobiales*	*Methanomicrobiaceae*	g__Methanomicrobium	s__	F1	p__Halobacterota , f__Methanomicrobiaceae ( STF1_22 )	f__Methanomicrobiaceae , g__Methanomicrobium ( STF1_22 )	g__Methanomicrobium , s__ ( STF1_22 )	4539.99779929417	0.0661323368055376	acetate => methane, pt 1	Present	Methanogenesis and methanotrophy	*Halobacterota*, *Methanomicrobiaceae* (STF1_22)
STF1_225	26.1443030545455	d__Archaea	*Thermoplasmatota*	c__Thermoplasmata	*Methanomassiliicoccales*	*Methanomethylophilaceae*	g__RumEn-M2	s__RumEn-M2 sp001421175	F1	p__Thermoplasmatota , f__Methanomethylophilaceae ( STF1_225 )	f__Methanomethylophilaceae , g__RumEn-M2 ( STF1_225 )	g__RumEn-M2 , s__RumEn-M2 sp001421175 ( STF1_225 )	4539.99779929417	0.575865985190788	acetate => methane, pt 1	Present	Methanogenesis and methanotrophy	*Thermoplasmatota*, *Methanomethylophilaceae* (STF1_225)
STF1_239	4.09034074132492	d__Archaea	*Halobacterota*	c__Methanosarcinia	*Methanotrichales*	*Methanotrichaceae*	g__Methanothrix	s__	F1	p__Halobacterota , f__Methanotrichaceae ( STF1_239 )	f__Methanotrichaceae , g__Methanothrix ( STF1_239 )	g__Methanothrix , s__ ( STF1_239 )	4539.99779929417	0.0900956547150934	acetate => methane, pt 1	Absent	Methanogenesis and methanotrophy	*Halobacterota*, *Methanotrichaceae* (STF1_239)
STF1_293	18.275489	d__Archaea	*Thermoplasmatota*	c__Thermoplasmata	*Methanomassiliicoccales*	*Methanomethylophilaceae*	g__VadinCA11	s__VadinCA11 sp002498365	F1	p__Thermoplasmatota , f__Methanomethylophilaceae ( STF1_293 )	f__Methanomethylophilaceae , g__VadinCA11 ( STF1_293 )	g__VadinCA11 , s__VadinCA11 sp002498365 ( STF1_293 )	4539.99779929417	0.402544005700647	acetate => methane, pt 1	Absent	Methanogenesis and methanotrophy	*Thermoplasmatota*, *Methanomethylophilaceae* (STF1_293)
STF1_3	2.88451728025478	d__Archaea	*Euryarchaeota*	c__Methanobacteria	*Methanobacteriales*	*Methanobacteriaceae*	g__Methanobacterium_B	s__	F1	p__Euryarchaeota , f__Methanobacteriaceae ( STF1_3 )	f__Methanobacteriaceae , g__Methanobacterium_B ( STF1_3 )	g__Methanobacterium_B , s__ ( STF1_3 )	4539.99779929417	0.0635356537111809	acetate => methane, pt 1	Present	Methanogenesis and methanotrophy	*Euryarchaeota*, *Methanobacteriaceae* (STF1_3)
STF1_31	4.28653092391304	d__Archaea	*Halobacterota*	c__Methanomicrobia	*Methanomicrobiales*	*Methanomicrobiaceae*	g__Methanomicrobium	s__	F1	p__Halobacterota , f__Methanomicrobiaceae ( STF1_31 )	f__Methanomicrobiaceae , g__Methanomicrobium ( STF1_31 )	g__Methanomicrobium , s__ ( STF1_31 )	4539.99779929417	0.0944170264703533	acetate => methane, pt 1	Present	Methanogenesis and methanotrophy	*Halobacterota*, *Methanomicrobiaceae* (STF1_31)
STF1_32	23.6277247921053	d__Archaea	*Halobacterota*	c__Methanosarcinia	*Methanotrichales*	*Methanotrichaceae*	g__Methanothrix	s__Methanothrix soehngenii	F1	p__Halobacterota , f__Methanotrichaceae ( STF1_32 )	f__Methanotrichaceae , g__Methanothrix ( STF1_32 )	g__Methanothrix , s__Methanothrix soehngenii ( STF1_32 )	4539.99779929417	0.520434719060407	acetate => methane, pt 1	Present	Methanogenesis and methanotrophy	*Halobacterota*, *Methanotrichaceae* (STF1_32)
STF1_53	96.0057825994832	d__Archaea	*Halobacterota*	c__Methanomicrobia	*Methanomicrobiales*	*Methanocullaceae*	g__Methanoculleus	s__Methanoculleus sp002501655	F1	p__Halobacterota , f__Methanocullaceae ( STF1_53 )	f__Methanocullaceae , g__Methanoculleus ( STF1_53 )	g__Methanoculleus , s__Methanoculleus sp002501655 ( STF1_53 )	4539.99779929417	2.11466584002329	acetate => methane, pt 1	Present	Methanogenesis and methanotrophy	*Halobacterota*, *Methanocullaceae* (STF1_53)
STF1_61	124.457096138462	d__Archaea	*Halobacterota*	c__Methanomicrobia	*Methanomicrobiales*	*Methanocorpusculaceae*	g__Methanocorpusculum	s__Methanocorpusculum parvum	F1	p__Halobacterota , f__Methanocorpusculaceae ( STF1_61 )	f__Methanocorpusculaceae , g__Methanocorpusculum ( STF1_61 )	g__Methanocorpusculum , s__Methanocorpusculum parvum ( STF1_61 )	4539.99779929417	2.74134705875433	acetate => methane, pt 1	Absent	Methanogenesis and methanotrophy	*Halobacterota*, *Methanocorpusculaceae* (STF1_61)
STF1_80	3.40434407674419	d__Archaea	*Halobacterota*	c__Methanosarcinia	*Methanosarcinales*	*Methanosarcinaceae*	g__Methanosarcina	s__Methanosarcina sp002509325	F1	p__Halobacterota , f__Methanosarcinaceae ( STF1_80 )	f__Methanosarcinaceae , g__Methanosarcina ( STF1_80 )	g__Methanosarcina , s__Methanosarcina sp002509325 ( STF1_80 )	4539.99779929417	0.0749855886994804	acetate => methane, pt 1	Absent	Methanogenesis and methanotrophy	*Halobacterota*, *Methanosarcinaceae* (STF1_80)
STF2_104	3.58478663392857	d__Archaea	*Euryarchaeota*	c__Methanobacteria	*Methanobacteriales*	*Methanobacteriaceae*	g__Methanobacterium	s__Methanobacterium formicicum	F2	p__Euryarchaeota , f__Methanobacteriaceae ( STF2_104 )	f__Methanobacteriaceae , g__Methanobacterium ( STF2_104 )	g__Methanobacterium , s__Methanobacterium formicicum ( STF2_104 )	3687.21403010004	0.0972220924704852	acetate => methane, pt 1	Present	Methanogenesis and methanotrophy	*Euryarchaeota*, *Methanobacteriaceae* (STF2_104)
STF2_135	3.62437532780083	d__Archaea	*Halobacterota*	c__Methanosarcinia	*Methanosarcinales*	*Methanosarcinaceae*	g__	s__	F2	p__Halobacterota , f__Methanosarcinaceae ( STF2_135 )	f__Methanosarcinaceae , g__ ( STF2_135 )	g__ , s__ ( STF2_135 )	3687.21403010004	0.0982957674334541	acetate => methane, pt 1	Absent	Methanogenesis and methanotrophy	*Halobacterota*, *Methanosarcinaceae* (STF2_135)
STF2_136	5.7554619929078	d__Archaea	*Thermoplasmatota*	c__Thermoplasmata	*Methanomassiliicoccales*	*Methanomethylophilaceae*	g__Methanomethylophilus	s__Methanomethylophilus sp002495325	F2	p__Thermoplasmatota , f__Methanomethylophilaceae ( STF2_136 )	f__Methanomethylophilaceae , g__Methanomethylophilus ( STF2_136 )	g__Methanomethylophilus , s__Methanomethylophilus sp002495325 ( STF2_136 )	3687.21403010004	0.156092430380334	acetate => methane, pt 1	Absent	Methanogenesis and methanotrophy	*Thermoplasmatota*, *Methanomethylophilaceae* (STF2_136)
STF2_166	14.3631371590909	d__Archaea	*Thermoplasmatota*	c__Thermoplasmata	*Methanomassiliicoccales*	*Methanomethylophilaceae*	g__VadinCA11	s__VadinCA11 sp002498365	F2	p__Thermoplasmatota , f__Methanomethylophilaceae ( STF2_166 )	f__Methanomethylophilaceae , g__VadinCA11 ( STF2_166 )	g__VadinCA11 , s__VadinCA11 sp002498365 ( STF2_166 )	3687.21403010004	0.389539013516424	acetate => methane, pt 1	Absent	Methanogenesis and methanotrophy	*Thermoplasmatota*, *Methanomethylophilaceae* (STF2_166)
STF2_18	4.25129761586639	d__Archaea	*Halobacterota*	c__Methanosarcinia	*Methanotrichales*	*Methanotrichaceae*	g__Methanothrix	s__	F2	p__Halobacterota , f__Methanotrichaceae ( STF2_18 )	f__Methanotrichaceae , g__Methanothrix ( STF2_18 )	g__Methanothrix , s__ ( STF2_18 )	3687.21403010004	0.115298368393088	acetate => methane, pt 1	Present	Methanogenesis and methanotrophy	*Halobacterota*, *Methanotrichaceae* (STF2_18)
STF2_199	41.1331803080357	d__Archaea	*Halobacterota*	c__Methanosarcinia	*Methanosarcinales*	*Methanosarcinaceae*	g__Methanosarcina	s__Methanosarcina sp002499445	F2	p__Halobacterota , f__Methanosarcinaceae ( STF2_199 )	f__Methanosarcinaceae , g__Methanosarcina ( STF2_199 )	g__Methanosarcina , s__Methanosarcina sp002499445 ( STF2_199 )	3687.21403010004	1.11556258932221	acetate => methane, pt 1	Absent	Methanogenesis and methanotrophy	*Halobacterota*, *Methanosarcinaceae* (STF2_199)
STF2_209	4.39871895061728	d__Archaea	*Euryarchaeota*	c__Methanobacteria	*Methanobacteriales*	*Methanobacteriaceae*	g__UBA412	s__UBA412 sp002495685	F2	p__Euryarchaeota , f__Methanobacteriaceae ( STF2_209 )	f__Methanobacteriaceae , g__UBA412 ( STF2_209 )	g__UBA412 , s__UBA412 sp002495685 ( STF2_209 )	3687.21403010004	0.119296545161441	acetate => methane, pt 1	Absent	Methanogenesis and methanotrophy	*Euryarchaeota*, *Methanobacteriaceae* (STF2_209)
STF2_236	2.94388610062893	d__Archaea	*Halobacterota*	c__Methanosarcinia	*Methanotrichales*	*Methanotrichaceae*	g__Methanothrix	s__	F2	p__Halobacterota , f__Methanotrichaceae ( STF2_236 )	f__Methanotrichaceae , g__Methanothrix ( STF2_236 )	g__Methanothrix , s__ ( STF2_236 )	3687.21403010004	0.0798403910539757	acetate => methane, pt 1	Absent	Methanogenesis and methanotrophy	*Halobacterota*, *Methanotrichaceae* (STF2_236)
STF2_238	5.50401809967846	d__Archaea	*Halobacterota*	c__Methanomicrobia	*Methanomicrobiales*	*Methanocullaceae*	g__Methanoculleus	s__Methanoculleus chikugoensis_A	F2	p__Halobacterota , f__Methanocullaceae ( STF2_238 )	f__Methanocullaceae , g__Methanoculleus ( STF2_238 )	g__Methanoculleus , s__Methanoculleus chikugoensis_A ( STF2_238 )	3687.21403010004	0.149273084088615	acetate => methane, pt 1	Present	Methanogenesis and methanotrophy	*Halobacterota*, *Methanocullaceae* (STF2_238)
STF2_28	16.9364004539474	d__Archaea	*Halobacterota*	c__Methanosarcinia	*Methanosarcinales*	*Methanosarcinaceae*	g__Methanosarcina	s__Methanosarcina sp002509325	F2	p__Halobacterota , f__Methanosarcinaceae ( STF2_28 )	f__Methanosarcinaceae , g__Methanosarcina ( STF2_28 )	g__Methanosarcina , s__Methanosarcina sp002509325 ( STF2_28 )	3687.21403010004	0.45932783710654	acetate => methane, pt 1	Absent	Methanogenesis and methanotrophy	*Halobacterota*, *Methanosarcinaceae* (STF2_28)
STF2_42	19.0088102356495	d__Archaea	*Halobacterota*	c__Methanosarcinia	*Methanotrichales*	*Methanotrichaceae*	g__Methanothrix	s__Methanothrix soehngenii	F2	p__Halobacterota , f__Methanotrichaceae ( STF2_42 )	f__Methanotrichaceae , g__Methanothrix ( STF2_42 )	g__Methanothrix , s__Methanothrix soehngenii ( STF2_42 )	3687.21403010004	0.51553313912547	acetate => methane, pt 1	Present	Methanogenesis and methanotrophy	*Halobacterota*, *Methanotrichaceae* (STF2_42)
STF2_46	12.4786793929712	d__Archaea	*Halobacterota*	c__Methanomicrobia	*Methanomicrobiales*	*Methanoregulaceae*	g__Methanoregula	s__	F2	p__Halobacterota , f__Methanoregulaceae ( STF2_46 )	f__Methanoregulaceae , g__Methanoregula ( STF2_46 )	g__Methanoregula , s__ ( STF2_46 )	3687.21403010004	0.338431110619109	acetate => methane, pt 1	Present	Methanogenesis and methanotrophy	*Halobacterota*, *Methanoregulaceae* (STF2_46)
STF2_54	49.2349075614035	d__Archaea	*Halobacterota*	c__Methanomicrobia	*Methanomicrobiales*	*Methanocullaceae*	g__Methanoculleus	s__Methanoculleus sp002506585	F2	p__Halobacterota , f__Methanocullaceae ( STF2_54 )	f__Methanocullaceae , g__Methanoculleus ( STF2_54 )	g__Methanoculleus , s__Methanoculleus sp002506585 ( STF2_54 )	3687.21403010004	1.3352874869612	acetate => methane, pt 1	Present	Methanogenesis and methanotrophy	*Halobacterota*, *Methanocullaceae* (STF2_54)
STF2_59	8.51905650290698	d__Archaea	*Thermoplasmatota*	c__Thermoplasmata	*Methanomassiliicoccales*	*Methanomethylophilaceae*	g__RumEn-M2	s__RumEn-M2 sp001421175	F2	p__Thermoplasmatota , f__Methanomethylophilaceae ( STF2_59 )	f__Methanomethylophilaceae , g__RumEn-M2 ( STF2_59 )	g__RumEn-M2 , s__RumEn-M2 sp001421175 ( STF2_59 )	3687.21403010004	0.231043178762146	acetate => methane, pt 1	Present	Methanogenesis and methanotrophy	*Thermoplasmatota*, *Methanomethylophilaceae* (STF2_59)
STF2_64	3.83512245888594	d__Archaea	*Halobacterota*	c__Methanosarcinia	*Methanotrichales*	*Methanotrichaceae*	g__Methanothrix	s__	F2	p__Halobacterota , f__Methanotrichaceae ( STF2_64 )	f__Methanotrichaceae , g__Methanothrix ( STF2_64 )	g__Methanothrix , s__ ( STF2_64 )	3687.21403010004	0.104011387122594	acetate => methane, pt 1	Present	Methanogenesis and methanotrophy	*Halobacterota*, *Methanotrichaceae* (STF2_64)
STF2_70	35.1367696865672	d__Archaea	*Halobacterota*	c__Methanomicrobia	*Methanomicrobiales*	*Methanocorpusculaceae*	g__Methanocorpusculum	s__Methanocorpusculum parvum	F2	p__Halobacterota , f__Methanocorpusculaceae ( STF2_70 )	f__Methanocorpusculaceae , g__Methanocorpusculum ( STF2_70 )	g__Methanocorpusculum , s__Methanocorpusculum parvum ( STF2_70 )	3687.21403010004	0.952935452071217	acetate => methane, pt 1	Absent	Methanogenesis and methanotrophy	*Halobacterota*, *Methanocorpusculaceae* (STF2_70)
STA_56	6.88270270866142	d__Archaea	*Halobacterota*	c__Methanosarcinia	*Methanotrichales*	*Methanotrichaceae*	g__Methanothrix	s__Methanothrix soehngenii	A	p__Halobacterota , f__Methanotrichaceae ( STA_56 )	f__Methanotrichaceae , g__Methanothrix ( STA_56 )	g__Methanothrix , s__Methanothrix soehngenii ( STA_56 )	1693.8105471575	0.40634430575555	acetate => methane, pt 2	Absent	Methanogenesis and methanotrophy	*Halobacterota*, *Methanotrichaceae* (STA_56)
STA_9	3.31833548122867	d__Archaea	*Halobacterota*	c__Methanomicrobia	*Methanomicrobiales*	*Methanoregulaceae*	g__Methanoregula	s__	A	p__Halobacterota , f__Methanoregulaceae ( STA_9 )	f__Methanoregulaceae , g__Methanoregula ( STA_9 )	g__Methanoregula , s__ ( STA_9 )	1693.8105471575	0.195909482722102	acetate => methane, pt 2	Absent	Methanogenesis and methanotrophy	*Halobacterota*, *Methanoregulaceae* (STA_9)
STB_131	4.88175757142857	d__Archaea	*Halobacterota*	c__Methanomicrobia	*Methanomicrobiales*	*Methanoregulaceae*	g__Methanoregula	s__	B	p__Halobacterota , f__Methanoregulaceae ( STB_131 )	f__Methanoregulaceae , g__Methanoregula ( STB_131 )	g__Methanoregula , s__ ( STB_131 )	1800.57745512968	0.271121775823688	acetate => methane, pt 2	Absent	Methanogenesis and methanotrophy	*Halobacterota*, *Methanoregulaceae* (STB_131)
STB_182	6.01625637209302	d__Archaea	*Halobacterota*	c__Methanomicrobia	*Methanomicrobiales*	*Methanoregulaceae*	g__Methanoregula	s__	B	p__Halobacterota , f__Methanoregulaceae ( STB_182 )	f__Methanoregulaceae , g__Methanoregula ( STB_182 )	g__Methanoregula , s__ ( STB_182 )	1800.57745512968	0.334129273636813	acetate => methane, pt 2	Absent	Methanogenesis and methanotrophy	*Halobacterota*, *Methanoregulaceae* (STB_182)
STB_4	8.75316213421053	d__Archaea	*Halobacterota*	c__Methanomicrobia	*Methanomicrobiales*	*Methanoregulaceae*	g__SD8	s__	B	p__Halobacterota , f__Methanoregulaceae ( STB_4 )	f__Methanoregulaceae , g__SD8 ( STB_4 )	g__SD8 , s__ ( STB_4 )	1800.57745512968	0.486130830377419	acetate => methane, pt 2	Absent	Methanogenesis and methanotrophy	*Halobacterota*, *Methanoregulaceae* (STB_4)
STC_24	3.66231342701525	d__Archaea	*Halobacterota*	c__Methanosarcinia	*Methanotrichales*	*Methanotrichaceae*	g__Methanothrix	s__	C	p__Halobacterota , f__Methanotrichaceae ( STC_24 )	f__Methanotrichaceae , g__Methanothrix ( STC_24 )	g__Methanothrix , s__ ( STC_24 )	3154.19728544217	0.116109206101921	acetate => methane, pt 2	Absent	Methanogenesis and methanotrophy	*Halobacterota*, *Methanotrichaceae* (STC_24)
STC_36	2.60329966326531	d__Archaea	*Thermoplasmatota*	c__Thermoplasmata	*Methanomassiliicoccales*	*Methanomethylophilaceae*	g__RumEn-M2	s__RumEn-M2 sp001421175	C	p__Thermoplasmatota , f__Methanomethylophilaceae ( STC_36 )	f__Methanomethylophilaceae , g__RumEn-M2 ( STC_36 )	g__RumEn-M2 , s__RumEn-M2 sp001421175 ( STC_36 )	3154.19728544217	0.0825344589344661	acetate => methane, pt 2	Absent	Methanogenesis and methanotrophy	*Thermoplasmatota*, *Methanomethylophilaceae* (STC_36)
STC_47	13.1576257109375	d__Archaea	*Halobacterota*	c__Methanomicrobia	*Methanomicrobiales*	*Methanocorpusculaceae*	g__Methanocorpusculum	s__Methanocorpusculum parvum	C	p__Halobacterota , f__Methanocorpusculaceae ( STC_47 )	f__Methanocorpusculaceae , g__Methanocorpusculum ( STC_47 )	g__Methanocorpusculum , s__Methanocorpusculum parvum ( STC_47 )	3154.19728544217	0.417146567580443	acetate => methane, pt 2	Absent	Methanogenesis and methanotrophy	*Halobacterota*, *Methanocorpusculaceae* (STC_47)
STC_57	3.2206551	d__Archaea	*Halobacterota*	c__Methanomicrobia	*Methanomicrobiales*	*Methanocullaceae*	g__Methanoculleus	s__Methanoculleus sp002506585	C	p__Halobacterota , f__Methanocullaceae ( STC_57 )	f__Methanocullaceae , g__Methanoculleus ( STC_57 )	g__Methanoculleus , s__Methanoculleus sp002506585 ( STC_57 )	3154.19728544217	0.102106964420538	acetate => methane, pt 2	Absent	Methanogenesis and methanotrophy	*Halobacterota*, *Methanocullaceae* (STC_57)
STD1_108	3.32474326943005	d__Archaea	*Halobacterota*	c__Methanosarcinia	*Methanotrichales*	*Methanotrichaceae*	g__Methanothrix_A	s__Methanothrix_A harundinacea_D	D1	p__Halobacterota , f__Methanotrichaceae ( STD1_108 )	f__Methanotrichaceae , g__Methanothrix_A ( STD1_108 )	g__Methanothrix_A , s__Methanothrix_A harundinacea_D ( STD1_108 )	1816.07975027541	0.183072536815954	acetate => methane, pt 2	Absent	Methanogenesis and methanotrophy	*Halobacterota*, *Methanotrichaceae* (STD1_108)
STD1_13	6.73243117324561	d__Archaea	*Halobacterota*	c__Methanosarcinia	*Methanotrichales*	*Methanotrichaceae*	g__Methanothrix	s__Methanothrix soehngenii	D1	p__Halobacterota , f__Methanotrichaceae ( STD1_13 )	f__Methanotrichaceae , g__Methanothrix ( STD1_13 )	g__Methanothrix , s__Methanothrix soehngenii ( STD1_13 )	1816.07975027541	0.370712308874355	acetate => methane, pt 2	Absent	Methanogenesis and methanotrophy	*Halobacterota*, *Methanotrichaceae* (STD1_13)
STD1_151	5.09836844174757	d__Archaea	*Halobacterota*	c__Methanomicrobia	*Methanomicrobiales*	*Methanoregulaceae*	g__SD8	s__	D1	p__Halobacterota , f__Methanoregulaceae ( STD1_151 )	f__Methanoregulaceae , g__SD8 ( STD1_151 )	g__SD8 , s__ ( STD1_151 )	1816.07975027541	0.280734832320793	acetate => methane, pt 2	Absent	Methanogenesis and methanotrophy	*Halobacterota*, *Methanoregulaceae* (STD1_151)
STD1_19	5.023578140625	d__Archaea	*Halobacterota*	c__Methanosarcinia	*Methanosarcinales*	*Methanoperedenaceae*	g__Methanoperedens	s__	D1	p__Halobacterota , f__Methanoperedenaceae ( STD1_19 )	f__Methanoperedenaceae , g__Methanoperedens ( STD1_19 )	g__Methanoperedens , s__ ( STD1_19 )	1816.07975027541	0.276616604522084	acetate => methane, pt 2	Absent	Methanogenesis and methanotrophy	*Halobacterota*, *Methanoperedenaceae* (STD1_19)
STD1_6	19.7356766282051	d__Archaea	*Halobacterota*	c__Methanosarcinia	*Methanosarcinales*	*Methanoperedenaceae*	g__Methanoperedens	s__	D1	p__Halobacterota , f__Methanoperedenaceae ( STD1_6 )	f__Methanoperedenaceae , g__Methanoperedens ( STD1_6 )	g__Methanoperedens , s__ ( STD1_6 )	1816.07975027541	1.08671861052424	acetate => methane, pt 2	Absent	Methanogenesis and methanotrophy	*Halobacterota*, *Methanoperedenaceae* (STD1_6)
STD1_93	3.05341308243728	d__Archaea	*Halobacterota*	c__Methanomicrobia	*Methanomicrobiales*	*Methanocullaceae*	g__	s__	D1	p__Halobacterota , f__Methanocullaceae ( STD1_93 )	f__Methanocullaceae , g__ ( STD1_93 )	g__ , s__ ( STD1_93 )	1816.07975027541	0.168132103338205	acetate => methane, pt 2	Absent	Methanogenesis and methanotrophy	*Halobacterota*, *Methanocullaceae* (STD1_93)
STD2_128	2.464504296	d__Archaea	*Halobacterota*	c__Methanomicrobia	*Methanomicrobiales*	*Methanomicrobiaceae*	g__Methanomicrobium	s__	D2	p__Halobacterota , f__Methanomicrobiaceae ( STD2_128 )	f__Methanomicrobiaceae , g__Methanomicrobium ( STD2_128 )	g__Methanomicrobium , s__ ( STD2_128 )	3091.54877237314	0.0797174645285701	acetate => methane, pt 2	Absent	Methanogenesis and methanotrophy	*Halobacterota*, *Methanomicrobiaceae* (STD2_128)
STD2_132	3.25246704294479	d__Archaea	*Thermoplasmatota*	c__Thermoplasmata	*Methanomassiliicoccales*	*Methanomethylophilaceae*	g__	s__	D2	p__Thermoplasmatota , f__Methanomethylophilaceae ( STD2_132 )	f__Methanomethylophilaceae , g__ ( STD2_132 )	g__ , s__ ( STD2_132 )	3091.54877237314	0.105205102116119	acetate => methane, pt 2	Absent	Methanogenesis and methanotrophy	*Thermoplasmatota*, *Methanomethylophilaceae* (STD2_132)
STD2_148	9.55680793518519	d__Archaea	*Thermoplasmatota*	c__Thermoplasmata	*Methanomassiliicoccales*	*Methanomethylophilaceae*	g__UBA328	s__	D2	p__Thermoplasmatota , f__Methanomethylophilaceae ( STD2_148 )	f__Methanomethylophilaceae , g__UBA328 ( STD2_148 )	g__UBA328 , s__ ( STD2_148 )	3091.54877237314	0.309126869373281	acetate => methane, pt 2	Absent	Methanogenesis and methanotrophy	*Thermoplasmatota*, *Methanomethylophilaceae* (STD2_148)
STD2_150	27.6432700641711	d__Archaea	*Halobacterota*	c__Methanomicrobia	*Methanomicrobiales*	*Methanocullaceae*	g__Methanoculleus	s__Methanoculleus bourgensis	D2	p__Halobacterota , f__Methanocullaceae ( STD2_150 )	f__Methanocullaceae , g__Methanoculleus ( STD2_150 )	g__Methanoculleus , s__Methanoculleus bourgensis ( STD2_150 )	3091.54877237314	0.894156039561736	acetate => methane, pt 2	Absent	Methanogenesis and methanotrophy	*Halobacterota*, *Methanocullaceae* (STD2_150)
STD2_156	14.9061745769231	d__Archaea	*Thermoplasmatota*	c__Thermoplasmata	*Methanomassiliicoccales*	*Methanomethylophilaceae*	g__VadinCA11	s__VadinCA11 sp002498365	D2	p__Thermoplasmatota , f__Methanomethylophilaceae ( STD2_156 )	f__Methanomethylophilaceae , g__VadinCA11 ( STD2_156 )	g__VadinCA11 , s__VadinCA11 sp002498365 ( STD2_156 )	3091.54877237314	0.482158803707982	acetate => methane, pt 2	Absent	Methanogenesis and methanotrophy	*Thermoplasmatota*, *Methanomethylophilaceae* (STD2_156)
STD2_169	8.74783719653179	d__Archaea	*Halobacterota*	c__Methanomicrobia	*Methanomicrobiales*	*Methanocorpusculaceae*	g__Methanocorpusculum	s__Methanocorpusculum sp002506085	D2	p__Halobacterota , f__Methanocorpusculaceae ( STD2_169 )	f__Methanocorpusculaceae , g__Methanocorpusculum ( STD2_169 )	g__Methanocorpusculum , s__Methanocorpusculum sp002506085 ( STD2_169 )	3091.54877237314	0.282959702098336	acetate => methane, pt 2	Absent	Methanogenesis and methanotrophy	*Halobacterota*, *Methanocorpusculaceae* (STD2_169)
STD2_179	18.2518247977528	d__Archaea	*Halobacterota*	c__Methanosarcinia	*Methanosarcinales*	*Methanosarcinaceae*	g__Methanosarcina	s__	D2	p__Halobacterota , f__Methanosarcinaceae ( STD2_179 )	f__Methanosarcinaceae , g__Methanosarcina ( STD2_179 )	g__Methanosarcina , s__ ( STD2_179 )	3091.54877237314	0.59037803190607	acetate => methane, pt 2	Present	Methanogenesis and methanotrophy	*Halobacterota*, *Methanosarcinaceae* (STD2_179)
STD2_188	5.88307555357143	d__Archaea	*Halobacterota*	c__Methanosarcinia	*Methanosarcinales*	*Methanosarcinaceae*	g__Methanosarcina	s__Methanosarcina sp002499445	D2	p__Halobacterota , f__Methanosarcinaceae ( STD2_188 )	f__Methanosarcinaceae , g__Methanosarcina ( STD2_188 )	g__Methanosarcina , s__Methanosarcina sp002499445 ( STD2_188 )	3091.54877237314	0.190295414587798	acetate => methane, pt 2	Present	Methanogenesis and methanotrophy	*Halobacterota*, *Methanosarcinaceae* (STD2_188)
STD2_214	6.12556305882353	d__Archaea	*Thermoplasmatota*	c__Thermoplasmata	*Methanomassiliicoccales*	*Methanomethylophilaceae*	g__Methanomethylophilus	s__Methanomethylophilus sp002495325	D2	p__Thermoplasmatota , f__Methanomethylophilaceae ( STD2_214 )	f__Methanomethylophilaceae , g__Methanomethylophilus ( STD2_214 )	g__Methanomethylophilus , s__Methanomethylophilus sp002495325 ( STD2_214 )	3091.54877237314	0.198138975311116	acetate => methane, pt 2	Absent	Methanogenesis and methanotrophy	*Thermoplasmatota*, *Methanomethylophilaceae* (STD2_214)
STD2_217	64.7135228048781	d__Archaea	*Halobacterota*	c__Methanomicrobia	*Methanomicrobiales*	*Methanocullaceae*	g__Methanoculleus	s__Methanoculleus sp002506585	D2	p__Halobacterota , f__Methanocullaceae ( STD2_217 )	f__Methanocullaceae , g__Methanoculleus ( STD2_217 )	g__Methanoculleus , s__Methanoculleus sp002506585 ( STD2_217 )	3091.54877237314	2.0932395886222	acetate => methane, pt 2	Absent	Methanogenesis and methanotrophy	*Halobacterota*, *Methanocullaceae* (STD2_217)
STD2_246	6.1929059	d__Archaea	*Thermoplasmatota*	c__Thermoplasmata	*Methanomassiliicoccales*	*Methanomethylophilaceae*	g__RumEn-M2	s__RumEn-M2 sp001421175	D2	p__Thermoplasmatota , f__Methanomethylophilaceae ( STD2_246 )	f__Methanomethylophilaceae , g__RumEn-M2 ( STD2_246 )	g__RumEn-M2 , s__RumEn-M2 sp001421175 ( STD2_246 )	3091.54877237314	0.200317263481054	acetate => methane, pt 2	Absent	Methanogenesis and methanotrophy	*Thermoplasmatota*, *Methanomethylophilaceae* (STD2_246)
STD2_263	9.01900260869565	d__Archaea	*Halobacterota*	c__Methanomicrobia	*Methanomicrobiales*	*Methanofollaceae*	g__Methanofollis	s__Methanofollis liminatans	D2	p__Halobacterota , f__Methanofollaceae ( STD2_263 )	f__Methanofollaceae , g__Methanofollis ( STD2_263 )	g__Methanofollis , s__Methanofollis liminatans ( STD2_263 )	3091.54877237314	0.291730885480176	acetate => methane, pt 2	Absent	Methanogenesis and methanotrophy	*Halobacterota*, *Methanofollaceae* (STD2_263)
STD2_35	6.00250779646018	d__Archaea	*Halobacterota*	c__Methanomicrobia	*Methanomicrobiales*	*Methanoregulaceae*	g__Methanoregula	s__	D2	p__Halobacterota , f__Methanoregulaceae ( STD2_35 )	f__Methanoregulaceae , g__Methanoregula ( STD2_35 )	g__Methanoregula , s__ ( STD2_35 )	3091.54877237314	0.194158599408171	acetate => methane, pt 2	Absent	Methanogenesis and methanotrophy	*Halobacterota*, *Methanoregulaceae* (STD2_35)
STD2_40	7.02886146829268	d__Archaea	*Halobacterota*	c__Methanomicrobia	*Methanomicrobiales*	*Methanoregulaceae*	g__SD8	s__	D2	p__Halobacterota , f__Methanoregulaceae ( STD2_40 )	f__Methanoregulaceae , g__SD8 ( STD2_40 )	g__SD8 , s__ ( STD2_40 )	3091.54877237314	0.227357288718987	acetate => methane, pt 2	Absent	Methanogenesis and methanotrophy	*Halobacterota*, *Methanoregulaceae* (STD2_40)
STD2_50	5.84946653582555	d__Archaea	*Halobacterota*	c__Methanomicrobia	*Methanomicrobiales*	*Methanocullaceae*	g__Methanoculleus	s__Methanoculleus horonobensis	D2	p__Halobacterota , f__Methanocullaceae ( STD2_50 )	f__Methanocullaceae , g__Methanoculleus ( STD2_50 )	g__Methanoculleus , s__Methanoculleus horonobensis ( STD2_50 )	3091.54877237314	0.189208289000577	acetate => methane, pt 2	Absent	Methanogenesis and methanotrophy	*Halobacterota*, *Methanocullaceae* (STD2_50)
STD2_64	205.954340619048	d__Archaea	*Halobacterota*	c__Methanomicrobia	*Methanomicrobiales*	*Methanocorpusculaceae*	g__Methanocorpusculum	s__Methanocorpusculum parvum	D2	p__Halobacterota , f__Methanocorpusculaceae ( STD2_64 )	f__Methanocorpusculaceae , g__Methanocorpusculum ( STD2_64 )	g__Methanocorpusculum , s__Methanocorpusculum parvum ( STD2_64 )	3091.54877237314	6.66184995881379	acetate => methane, pt 2	Absent	Methanogenesis and methanotrophy	*Halobacterota*, *Methanocorpusculaceae* (STD2_64)
STD2_68	27.1461743705179	d__Archaea	*Halobacterota*	c__Methanosarcinia	*Methanosarcinales*	*Methanosarcinaceae*	g__	s__	D2	p__Halobacterota , f__Methanosarcinaceae ( STD2_68 )	f__Methanosarcinaceae , g__ ( STD2_68 )	g__ , s__ ( STD2_68 )	3091.54877237314	0.878076859504951	acetate => methane, pt 2	Present	Methanogenesis and methanotrophy	*Halobacterota*, *Methanosarcinaceae* (STD2_68)
STE_111	6.7166516741573	d__Archaea	*Euryarchaeota*	c__Methanobacteria	*Methanobacteriales*	*Methanobacteriaceae*	g__Methanobacterium	s__Methanobacterium sp002496805	E	p__Euryarchaeota , f__Methanobacteriaceae ( STE_111 )	f__Methanobacteriaceae , g__Methanobacterium ( STE_111 )	g__Methanobacterium , s__Methanobacterium sp002496805 ( STE_111 )	2695.48819578859	0.249181268337638	acetate => methane, pt 2	Absent	Methanogenesis and methanotrophy	*Euryarchaeota*, *Methanobacteriaceae* (STE_111)
STE_164	22.4251276236559	d__Archaea	*Halobacterota*	c__Methanosarcinia	*Methanotrichales*	*Methanotrichaceae*	g__Methanothrix_A	s__Methanothrix_A harundinacea_D	E	p__Halobacterota , f__Methanotrichaceae ( STE_164 )	f__Methanotrichaceae , g__Methanothrix_A ( STE_164 )	g__Methanothrix_A , s__Methanothrix_A harundinacea_D ( STE_164 )	2695.48819578859	0.831950503760053	acetate => methane, pt 2	Absent	Methanogenesis and methanotrophy	*Halobacterota*, *Methanotrichaceae* (STE_164)
STE_20	2.84836675418994	d__Archaea	*Halobacterota*	c__Methanomicrobia	*Methanomicrobiales*	*Methanofollaceae*	g__Methanofollis	s__	E	p__Halobacterota , f__Methanofollaceae ( STE_20 )	f__Methanofollaceae , g__Methanofollis ( STE_20 )	g__Methanofollis , s__ ( STE_20 )	2695.48819578859	0.105671646369671	acetate => methane, pt 2	Absent	Methanogenesis and methanotrophy	*Halobacterota*, *Methanofollaceae* (STE_20)
STE_32	2.67356364890282	d__Archaea	*Halobacterota*	c__Methanomicrobia	*Methanomicrobiales*	*Methanospirillaceae*	g__Methanospirillum	s__	E	p__Halobacterota , f__Methanospirillaceae ( STE_32 )	f__Methanospirillaceae , g__Methanospirillum ( STE_32 )	g__Methanospirillum , s__ ( STE_32 )	2695.48819578859	0.0991866205565278	acetate => methane, pt 2	Absent	Methanogenesis and methanotrophy	*Halobacterota*, *Methanospirillaceae* (STE_32)
STE_38	4.06094192479109	d__Archaea	*Halobacterota*	c__Methanosarcinia	*Methanotrichales*	*Methanotrichaceae*	g__Methanothrix_A	s__Methanothrix_A sp001602645	E	p__Halobacterota , f__Methanotrichaceae ( STE_38 )	f__Methanotrichaceae , g__Methanothrix_A ( STE_38 )	g__Methanothrix_A , s__Methanothrix_A sp001602645 ( STE_38 )	2695.48819578859	0.150657010152591	acetate => methane, pt 2	Absent	Methanogenesis and methanotrophy	*Halobacterota*, *Methanotrichaceae* (STE_38)
STE_41	16.0026549668675	d__Archaea	*Halobacterota*	c__Methanosarcinia	*Methanotrichales*	*Methanotrichaceae*	g__Methanothrix	s__Methanothrix soehngenii	E	p__Halobacterota , f__Methanotrichaceae ( STE_41 )	f__Methanotrichaceae , g__Methanothrix ( STE_41 )	g__Methanothrix , s__Methanothrix soehngenii ( STE_41 )	2695.48819578859	0.593682991892524	acetate => methane, pt 2	Absent	Methanogenesis and methanotrophy	*Halobacterota*, *Methanotrichaceae* (STE_41)
STE_86	2.84030031843575	d__Archaea	*Euryarchaeota*	c__Methanobacteria	*Methanobacteriales*	*Methanobacteriales*	g__	s__	E	p__Euryarchaeota , f__ ( STE_86 )	f__ , g__ ( STE_86 )	g__ , s__ ( STE_86 )	2695.48819578859	0.105372389419973	acetate => methane, pt 2	Absent	Methanogenesis and methanotrophy	*Euryarchaeota*, *Methanobacteriales* (STE_86)
STF1_12	2.60534173559322	d__Archaea	*Halobacterota*	c__Methanosarcinia	*Methanosarcinales*	*Methanosarcinaceae*	g__	s__	F1	p__Halobacterota , f__Methanosarcinaceae ( STF1_12 )	f__Methanosarcinaceae , g__ ( STF1_12 )	g__ , s__ ( STF1_12 )	4539.99779929417	0.0573864096585745	acetate => methane, pt 2	Present	Methanogenesis and methanotrophy	*Halobacterota*, *Methanosarcinaceae* (STF1_12)
STF1_129	180.352790772152	d__Archaea	*Halobacterota*	c__Methanomicrobia	*Methanomicrobiales*	*Methanocullaceae*	g__Methanoculleus	s__Methanoculleus sp002506585	F1	p__Halobacterota , f__Methanocullaceae ( STF1_129 )	f__Methanocullaceae , g__Methanoculleus ( STF1_129 )	g__Methanoculleus , s__Methanoculleus sp002506585 ( STF1_129 )	4539.99779929417	3.97253035673698	acetate => methane, pt 2	Absent	Methanogenesis and methanotrophy	*Halobacterota*, *Methanocullaceae* (STF1_129)
STF1_134	15.3779735230126	d__Archaea	*Halobacterota*	c__Methanosarcinia	*Methanosarcinales*	*Methanosarcinaceae*	g__Methanosarcina	s__Methanosarcina sp002499445	F1	p__Halobacterota , f__Methanosarcinaceae ( STF1_134 )	f__Methanosarcinaceae , g__Methanosarcina ( STF1_134 )	g__Methanosarcina , s__Methanosarcina sp002499445 ( STF1_134 )	4539.99779929417	0.338722047957895	acetate => methane, pt 2	Present	Methanogenesis and methanotrophy	*Halobacterota*, *Methanosarcinaceae* (STF1_134)
STF1_149	4.77542648888889	d__Archaea	*Euryarchaeota*	c__Thermococci	*Methanofastidiosales*	*Methanofastidiosales*	g__	s__	F1	p__Euryarchaeota , f__ ( STF1_149 )	f__ , g__ ( STF1_149 )	g__ , s__ ( STF1_149 )	4539.99779929417	0.10518565646951	acetate => methane, pt 2	Absent	Methanogenesis and methanotrophy	*Euryarchaeota*, *Methanofastidiosales* (STF1_149)
STF1_166	3.838119247557	d__Archaea	*Halobacterota*	c__Methanomicrobia	*Methanomicrobiales*	*Methanocullaceae*	g__Methanoculleus	s__Methanoculleus horonobensis	F1	p__Halobacterota , f__Methanocullaceae ( STF1_166 )	f__Methanocullaceae , g__Methanoculleus ( STF1_166 )	g__Methanoculleus , s__Methanoculleus horonobensis ( STF1_166 )	4539.99779929417	0.0845401125118102	acetate => methane, pt 2	Absent	Methanogenesis and methanotrophy	*Halobacterota*, *Methanocullaceae* (STF1_166)
STF1_167	6.01930091052632	d__Archaea	*Halobacterota*	c__Methanomicrobia	*Methanomicrobiales*	*Methanofollaceae*	g__Methanofollis	s__	F1	p__Halobacterota , f__Methanofollaceae ( STF1_167 )	f__Methanofollaceae , g__Methanofollis ( STF1_167 )	g__Methanofollis , s__ ( STF1_167 )	4539.99779929417	0.132583784764436	acetate => methane, pt 2	Absent	Methanogenesis and methanotrophy	*Halobacterota*, *Methanofollaceae* (STF1_167)
STF1_17	2.95806086716418	d__Archaea	*Halobacterota*	c__Methanosarcinia	*Methanosarcinales*	*Methanosarcinaceae*	g__Methanosarcina	s__	F1	p__Halobacterota , f__Methanosarcinaceae ( STF1_17 )	f__Methanosarcinaceae , g__Methanosarcina ( STF1_17 )	g__Methanosarcina , s__ ( STF1_17 )	4539.99779929417	0.0651555572917693	acetate => methane, pt 2	Present	Methanogenesis and methanotrophy	*Halobacterota*, *Methanosarcinaceae* (STF1_17)
STF1_170	8.80971291463415	d__Archaea	*Thermoplasmatota*	c__Thermoplasmata	*Methanomassiliicoccales*	*Methanomethylophilaceae*	g__RumEn-M2	s__RumEn-M2 sp002506255	F1	p__Thermoplasmatota , f__Methanomethylophilaceae ( STF1_170 )	f__Methanomethylophilaceae , g__RumEn-M2 ( STF1_170 )	g__RumEn-M2 , s__RumEn-M2 sp002506255 ( STF1_170 )	4539.99779929417	0.194046634031492	acetate => methane, pt 2	Absent	Methanogenesis and methanotrophy	*Thermoplasmatota*, *Methanomethylophilaceae* (STF1_170)
STF1_18	5.26107938916256	d__Archaea	*Thermoplasmatota*	c__Thermoplasmata	*Methanomassiliicoccales*	*Methanomethylophilaceae*	g__Methanomethylophilus	s__Methanomethylophilus sp002495325	F1	p__Thermoplasmatota , f__Methanomethylophilaceae ( STF1_18 )	f__Methanomethylophilaceae , g__Methanomethylophilus ( STF1_18 )	g__Methanomethylophilus , s__Methanomethylophilus sp002495325 ( STF1_18 )	4539.99779929417	0.115882862101398	acetate => methane, pt 2	Absent	Methanogenesis and methanotrophy	*Thermoplasmatota*, *Methanomethylophilaceae* (STF1_18)
STF1_215	2.58880139650873	d__Archaea	*Halobacterota*	c__Methanomicrobia	*Methanomicrobiales*	*Methanoregulaceae*	g__Methanoregula	s__	F1	p__Halobacterota , f__Methanoregulaceae ( STF1_215 )	f__Methanoregulaceae , g__Methanoregula ( STF1_215 )	g__Methanoregula , s__ ( STF1_215 )	4539.99779929417	0.0570220848325346	acetate => methane, pt 2	Absent	Methanogenesis and methanotrophy	*Halobacterota*, *Methanoregulaceae* (STF1_215)
STF1_217	85.1044272269503	d__Archaea	*Halobacterota*	c__Methanomicrobia	*Methanomicrobiales*	*Methanocorpusculaceae*	g__Methanocorpusculum	s__Methanocorpusculum sp002506085	F1	p__Halobacterota , f__Methanocorpusculaceae ( STF1_217 )	f__Methanocorpusculaceae , g__Methanocorpusculum ( STF1_217 )	g__Methanocorpusculum , s__Methanocorpusculum sp002506085 ( STF1_217 )	4539.99779929417	1.87454776388177	acetate => methane, pt 2	Absent	Methanogenesis and methanotrophy	*Halobacterota*, *Methanocorpusculaceae* (STF1_217)
STF1_22	3.00240663559322	d__Archaea	*Halobacterota*	c__Methanomicrobia	*Methanomicrobiales*	*Methanomicrobiaceae*	g__Methanomicrobium	s__	F1	p__Halobacterota , f__Methanomicrobiaceae ( STF1_22 )	f__Methanomicrobiaceae , g__Methanomicrobium ( STF1_22 )	g__Methanomicrobium , s__ ( STF1_22 )	4539.99779929417	0.0661323368055376	acetate => methane, pt 2	Absent	Methanogenesis and methanotrophy	*Halobacterota*, *Methanomicrobiaceae* (STF1_22)
STF1_225	26.1443030545455	d__Archaea	*Thermoplasmatota*	c__Thermoplasmata	*Methanomassiliicoccales*	*Methanomethylophilaceae*	g__RumEn-M2	s__RumEn-M2 sp001421175	F1	p__Thermoplasmatota , f__Methanomethylophilaceae ( STF1_225 )	f__Methanomethylophilaceae , g__RumEn-M2 ( STF1_225 )	g__RumEn-M2 , s__RumEn-M2 sp001421175 ( STF1_225 )	4539.99779929417	0.575865985190788	acetate => methane, pt 2	Absent	Methanogenesis and methanotrophy	*Thermoplasmatota*, *Methanomethylophilaceae* (STF1_225)
STF1_239	4.09034074132492	d__Archaea	*Halobacterota*	c__Methanosarcinia	*Methanotrichales*	*Methanotrichaceae*	g__Methanothrix	s__	F1	p__Halobacterota , f__Methanotrichaceae ( STF1_239 )	f__Methanotrichaceae , g__Methanothrix ( STF1_239 )	g__Methanothrix , s__ ( STF1_239 )	4539.99779929417	0.0900956547150934	acetate => methane, pt 2	Absent	Methanogenesis and methanotrophy	*Halobacterota*, *Methanotrichaceae* (STF1_239)
STF1_293	18.275489	d__Archaea	*Thermoplasmatota*	c__Thermoplasmata	*Methanomassiliicoccales*	*Methanomethylophilaceae*	g__VadinCA11	s__VadinCA11 sp002498365	F1	p__Thermoplasmatota , f__Methanomethylophilaceae ( STF1_293 )	f__Methanomethylophilaceae , g__VadinCA11 ( STF1_293 )	g__VadinCA11 , s__VadinCA11 sp002498365 ( STF1_293 )	4539.99779929417	0.402544005700647	acetate => methane, pt 2	Absent	Methanogenesis and methanotrophy	*Thermoplasmatota*, *Methanomethylophilaceae* (STF1_293)
STF1_3	2.88451728025478	d__Archaea	*Euryarchaeota*	c__Methanobacteria	*Methanobacteriales*	*Methanobacteriaceae*	g__Methanobacterium_B	s__	F1	p__Euryarchaeota , f__Methanobacteriaceae ( STF1_3 )	f__Methanobacteriaceae , g__Methanobacterium_B ( STF1_3 )	g__Methanobacterium_B , s__ ( STF1_3 )	4539.99779929417	0.0635356537111809	acetate => methane, pt 2	Absent	Methanogenesis and methanotrophy	*Euryarchaeota*, *Methanobacteriaceae* (STF1_3)
STF1_31	4.28653092391304	d__Archaea	*Halobacterota*	c__Methanomicrobia	*Methanomicrobiales*	*Methanomicrobiaceae*	g__Methanomicrobium	s__	F1	p__Halobacterota , f__Methanomicrobiaceae ( STF1_31 )	f__Methanomicrobiaceae , g__Methanomicrobium ( STF1_31 )	g__Methanomicrobium , s__ ( STF1_31 )	4539.99779929417	0.0944170264703533	acetate => methane, pt 2	Absent	Methanogenesis and methanotrophy	*Halobacterota*, *Methanomicrobiaceae* (STF1_31)
STF1_32	23.6277247921053	d__Archaea	*Halobacterota*	c__Methanosarcinia	*Methanotrichales*	*Methanotrichaceae*	g__Methanothrix	s__Methanothrix soehngenii	F1	p__Halobacterota , f__Methanotrichaceae ( STF1_32 )	f__Methanotrichaceae , g__Methanothrix ( STF1_32 )	g__Methanothrix , s__Methanothrix soehngenii ( STF1_32 )	4539.99779929417	0.520434719060407	acetate => methane, pt 2	Absent	Methanogenesis and methanotrophy	*Halobacterota*, *Methanotrichaceae* (STF1_32)
STF1_53	96.0057825994832	d__Archaea	*Halobacterota*	c__Methanomicrobia	*Methanomicrobiales*	*Methanocullaceae*	g__Methanoculleus	s__Methanoculleus sp002501655	F1	p__Halobacterota , f__Methanocullaceae ( STF1_53 )	f__Methanocullaceae , g__Methanoculleus ( STF1_53 )	g__Methanoculleus , s__Methanoculleus sp002501655 ( STF1_53 )	4539.99779929417	2.11466584002329	acetate => methane, pt 2	Absent	Methanogenesis and methanotrophy	*Halobacterota*, *Methanocullaceae* (STF1_53)
STF1_61	124.457096138462	d__Archaea	*Halobacterota*	c__Methanomicrobia	*Methanomicrobiales*	*Methanocorpusculaceae*	g__Methanocorpusculum	s__Methanocorpusculum parvum	F1	p__Halobacterota , f__Methanocorpusculaceae ( STF1_61 )	f__Methanocorpusculaceae , g__Methanocorpusculum ( STF1_61 )	g__Methanocorpusculum , s__Methanocorpusculum parvum ( STF1_61 )	4539.99779929417	2.74134705875433	acetate => methane, pt 2	Absent	Methanogenesis and methanotrophy	*Halobacterota*, *Methanocorpusculaceae* (STF1_61)
STF1_80	3.40434407674419	d__Archaea	*Halobacterota*	c__Methanosarcinia	*Methanosarcinales*	*Methanosarcinaceae*	g__Methanosarcina	s__Methanosarcina sp002509325	F1	p__Halobacterota , f__Methanosarcinaceae ( STF1_80 )	f__Methanosarcinaceae , g__Methanosarcina ( STF1_80 )	g__Methanosarcina , s__Methanosarcina sp002509325 ( STF1_80 )	4539.99779929417	0.0749855886994804	acetate => methane, pt 2	Present	Methanogenesis and methanotrophy	*Halobacterota*, *Methanosarcinaceae* (STF1_80)
STF2_104	3.58478663392857	d__Archaea	*Euryarchaeota*	c__Methanobacteria	*Methanobacteriales*	*Methanobacteriaceae*	g__Methanobacterium	s__Methanobacterium formicicum	F2	p__Euryarchaeota , f__Methanobacteriaceae ( STF2_104 )	f__Methanobacteriaceae , g__Methanobacterium ( STF2_104 )	g__Methanobacterium , s__Methanobacterium formicicum ( STF2_104 )	3687.21403010004	0.0972220924704852	acetate => methane, pt 2	Absent	Methanogenesis and methanotrophy	*Euryarchaeota*, *Methanobacteriaceae* (STF2_104)
STF2_135	3.62437532780083	d__Archaea	*Halobacterota*	c__Methanosarcinia	*Methanosarcinales*	*Methanosarcinaceae*	g__	s__	F2	p__Halobacterota , f__Methanosarcinaceae ( STF2_135 )	f__Methanosarcinaceae , g__ ( STF2_135 )	g__ , s__ ( STF2_135 )	3687.21403010004	0.0982957674334541	acetate => methane, pt 2	Present	Methanogenesis and methanotrophy	*Halobacterota*, *Methanosarcinaceae* (STF2_135)
STF2_136	5.7554619929078	d__Archaea	*Thermoplasmatota*	c__Thermoplasmata	*Methanomassiliicoccales*	*Methanomethylophilaceae*	g__Methanomethylophilus	s__Methanomethylophilus sp002495325	F2	p__Thermoplasmatota , f__Methanomethylophilaceae ( STF2_136 )	f__Methanomethylophilaceae , g__Methanomethylophilus ( STF2_136 )	g__Methanomethylophilus , s__Methanomethylophilus sp002495325 ( STF2_136 )	3687.21403010004	0.156092430380334	acetate => methane, pt 2	Absent	Methanogenesis and methanotrophy	*Thermoplasmatota*, *Methanomethylophilaceae* (STF2_136)
STF2_166	14.3631371590909	d__Archaea	*Thermoplasmatota*	c__Thermoplasmata	*Methanomassiliicoccales*	*Methanomethylophilaceae*	g__VadinCA11	s__VadinCA11 sp002498365	F2	p__Thermoplasmatota , f__Methanomethylophilaceae ( STF2_166 )	f__Methanomethylophilaceae , g__VadinCA11 ( STF2_166 )	g__VadinCA11 , s__VadinCA11 sp002498365 ( STF2_166 )	3687.21403010004	0.389539013516424	acetate => methane, pt 2	Absent	Methanogenesis and methanotrophy	*Thermoplasmatota*, *Methanomethylophilaceae* (STF2_166)
STF2_18	4.25129761586639	d__Archaea	*Halobacterota*	c__Methanosarcinia	*Methanotrichales*	*Methanotrichaceae*	g__Methanothrix	s__	F2	p__Halobacterota , f__Methanotrichaceae ( STF2_18 )	f__Methanotrichaceae , g__Methanothrix ( STF2_18 )	g__Methanothrix , s__ ( STF2_18 )	3687.21403010004	0.115298368393088	acetate => methane, pt 2	Absent	Methanogenesis and methanotrophy	*Halobacterota*, *Methanotrichaceae* (STF2_18)
STF2_199	41.1331803080357	d__Archaea	*Halobacterota*	c__Methanosarcinia	*Methanosarcinales*	*Methanosarcinaceae*	g__Methanosarcina	s__Methanosarcina sp002499445	F2	p__Halobacterota , f__Methanosarcinaceae ( STF2_199 )	f__Methanosarcinaceae , g__Methanosarcina ( STF2_199 )	g__Methanosarcina , s__Methanosarcina sp002499445 ( STF2_199 )	3687.21403010004	1.11556258932221	acetate => methane, pt 2	Present	Methanogenesis and methanotrophy	*Halobacterota*, *Methanosarcinaceae* (STF2_199)
STF2_209	4.39871895061728	d__Archaea	*Euryarchaeota*	c__Methanobacteria	*Methanobacteriales*	*Methanobacteriaceae*	g__UBA412	s__UBA412 sp002495685	F2	p__Euryarchaeota , f__Methanobacteriaceae ( STF2_209 )	f__Methanobacteriaceae , g__UBA412 ( STF2_209 )	g__UBA412 , s__UBA412 sp002495685 ( STF2_209 )	3687.21403010004	0.119296545161441	acetate => methane, pt 2	Absent	Methanogenesis and methanotrophy	*Euryarchaeota*, *Methanobacteriaceae* (STF2_209)
STF2_236	2.94388610062893	d__Archaea	*Halobacterota*	c__Methanosarcinia	*Methanotrichales*	*Methanotrichaceae*	g__Methanothrix	s__	F2	p__Halobacterota , f__Methanotrichaceae ( STF2_236 )	f__Methanotrichaceae , g__Methanothrix ( STF2_236 )	g__Methanothrix , s__ ( STF2_236 )	3687.21403010004	0.0798403910539757	acetate => methane, pt 2	Absent	Methanogenesis and methanotrophy	*Halobacterota*, *Methanotrichaceae* (STF2_236)
STF2_238	5.50401809967846	d__Archaea	*Halobacterota*	c__Methanomicrobia	*Methanomicrobiales*	*Methanocullaceae*	g__Methanoculleus	s__Methanoculleus chikugoensis_A	F2	p__Halobacterota , f__Methanocullaceae ( STF2_238 )	f__Methanocullaceae , g__Methanoculleus ( STF2_238 )	g__Methanoculleus , s__Methanoculleus chikugoensis_A ( STF2_238 )	3687.21403010004	0.149273084088615	acetate => methane, pt 2	Absent	Methanogenesis and methanotrophy	*Halobacterota*, *Methanocullaceae* (STF2_238)
STF2_28	16.9364004539474	d__Archaea	*Halobacterota*	c__Methanosarcinia	*Methanosarcinales*	*Methanosarcinaceae*	g__Methanosarcina	s__Methanosarcina sp002509325	F2	p__Halobacterota , f__Methanosarcinaceae ( STF2_28 )	f__Methanosarcinaceae , g__Methanosarcina ( STF2_28 )	g__Methanosarcina , s__Methanosarcina sp002509325 ( STF2_28 )	3687.21403010004	0.45932783710654	acetate => methane, pt 2	Present	Methanogenesis and methanotrophy	*Halobacterota*, *Methanosarcinaceae* (STF2_28)
STF2_42	19.0088102356495	d__Archaea	*Halobacterota*	c__Methanosarcinia	*Methanotrichales*	*Methanotrichaceae*	g__Methanothrix	s__Methanothrix soehngenii	F2	p__Halobacterota , f__Methanotrichaceae ( STF2_42 )	f__Methanotrichaceae , g__Methanothrix ( STF2_42 )	g__Methanothrix , s__Methanothrix soehngenii ( STF2_42 )	3687.21403010004	0.51553313912547	acetate => methane, pt 2	Absent	Methanogenesis and methanotrophy	*Halobacterota*, *Methanotrichaceae* (STF2_42)
STF2_46	12.4786793929712	d__Archaea	*Halobacterota*	c__Methanomicrobia	*Methanomicrobiales*	*Methanoregulaceae*	g__Methanoregula	s__	F2	p__Halobacterota , f__Methanoregulaceae ( STF2_46 )	f__Methanoregulaceae , g__Methanoregula ( STF2_46 )	g__Methanoregula , s__ ( STF2_46 )	3687.21403010004	0.338431110619109	acetate => methane, pt 2	Absent	Methanogenesis and methanotrophy	*Halobacterota*, *Methanoregulaceae* (STF2_46)
STF2_54	49.2349075614035	d__Archaea	*Halobacterota*	c__Methanomicrobia	*Methanomicrobiales*	*Methanocullaceae*	g__Methanoculleus	s__Methanoculleus sp002506585	F2	p__Halobacterota , f__Methanocullaceae ( STF2_54 )	f__Methanocullaceae , g__Methanoculleus ( STF2_54 )	g__Methanoculleus , s__Methanoculleus sp002506585 ( STF2_54 )	3687.21403010004	1.3352874869612	acetate => methane, pt 2	Absent	Methanogenesis and methanotrophy	*Halobacterota*, *Methanocullaceae* (STF2_54)
STF2_59	8.51905650290698	d__Archaea	*Thermoplasmatota*	c__Thermoplasmata	*Methanomassiliicoccales*	*Methanomethylophilaceae*	g__RumEn-M2	s__RumEn-M2 sp001421175	F2	p__Thermoplasmatota , f__Methanomethylophilaceae ( STF2_59 )	f__Methanomethylophilaceae , g__RumEn-M2 ( STF2_59 )	g__RumEn-M2 , s__RumEn-M2 sp001421175 ( STF2_59 )	3687.21403010004	0.231043178762146	acetate => methane, pt 2	Absent	Methanogenesis and methanotrophy	*Thermoplasmatota*, *Methanomethylophilaceae* (STF2_59)
STF2_64	3.83512245888594	d__Archaea	*Halobacterota*	c__Methanosarcinia	*Methanotrichales*	*Methanotrichaceae*	g__Methanothrix	s__	F2	p__Halobacterota , f__Methanotrichaceae ( STF2_64 )	f__Methanotrichaceae , g__Methanothrix ( STF2_64 )	g__Methanothrix , s__ ( STF2_64 )	3687.21403010004	0.104011387122594	acetate => methane, pt 2	Absent	Methanogenesis and methanotrophy	*Halobacterota*, *Methanotrichaceae* (STF2_64)
STF2_70	35.1367696865672	d__Archaea	*Halobacterota*	c__Methanomicrobia	*Methanomicrobiales*	*Methanocorpusculaceae*	g__Methanocorpusculum	s__Methanocorpusculum parvum	F2	p__Halobacterota , f__Methanocorpusculaceae ( STF2_70 )	f__Methanocorpusculaceae , g__Methanocorpusculum ( STF2_70 )	g__Methanocorpusculum , s__Methanocorpusculum parvum ( STF2_70 )	3687.21403010004	0.952935452071217	acetate => methane, pt 2	Absent	Methanogenesis and methanotrophy	*Halobacterota*, *Methanocorpusculaceae* (STF2_70)
STA_56	6.88270270866142	d__Archaea	*Halobacterota*	c__Methanosarcinia	*Methanotrichales*	*Methanotrichaceae*	g__Methanothrix	s__Methanothrix soehngenii	A	p__Halobacterota , f__Methanotrichaceae ( STA_56 )	f__Methanotrichaceae , g__Methanothrix ( STA_56 )	g__Methanothrix , s__Methanothrix soehngenii ( STA_56 )	1693.8105471575	0.40634430575555	acetate => methane, pt 3	Absent	Methanogenesis and methanotrophy	*Halobacterota*, *Methanotrichaceae* (STA_56)
STA_9	3.31833548122867	d__Archaea	*Halobacterota*	c__Methanomicrobia	*Methanomicrobiales*	*Methanoregulaceae*	g__Methanoregula	s__	A	p__Halobacterota , f__Methanoregulaceae ( STA_9 )	f__Methanoregulaceae , g__Methanoregula ( STA_9 )	g__Methanoregula , s__ ( STA_9 )	1693.8105471575	0.195909482722102	acetate => methane, pt 3	Absent	Methanogenesis and methanotrophy	*Halobacterota*, *Methanoregulaceae* (STA_9)
STB_131	4.88175757142857	d__Archaea	*Halobacterota*	c__Methanomicrobia	*Methanomicrobiales*	*Methanoregulaceae*	g__Methanoregula	s__	B	p__Halobacterota , f__Methanoregulaceae ( STB_131 )	f__Methanoregulaceae , g__Methanoregula ( STB_131 )	g__Methanoregula , s__ ( STB_131 )	1800.57745512968	0.271121775823688	acetate => methane, pt 3	Absent	Methanogenesis and methanotrophy	*Halobacterota*, *Methanoregulaceae* (STB_131)
STB_182	6.01625637209302	d__Archaea	*Halobacterota*	c__Methanomicrobia	*Methanomicrobiales*	*Methanoregulaceae*	g__Methanoregula	s__	B	p__Halobacterota , f__Methanoregulaceae ( STB_182 )	f__Methanoregulaceae , g__Methanoregula ( STB_182 )	g__Methanoregula , s__ ( STB_182 )	1800.57745512968	0.334129273636813	acetate => methane, pt 3	Absent	Methanogenesis and methanotrophy	*Halobacterota*, *Methanoregulaceae* (STB_182)
STB_4	8.75316213421053	d__Archaea	*Halobacterota*	c__Methanomicrobia	*Methanomicrobiales*	*Methanoregulaceae*	g__SD8	s__	B	p__Halobacterota , f__Methanoregulaceae ( STB_4 )	f__Methanoregulaceae , g__SD8 ( STB_4 )	g__SD8 , s__ ( STB_4 )	1800.57745512968	0.486130830377419	acetate => methane, pt 3	Absent	Methanogenesis and methanotrophy	*Halobacterota*, *Methanoregulaceae* (STB_4)
STC_24	3.66231342701525	d__Archaea	*Halobacterota*	c__Methanosarcinia	*Methanotrichales*	*Methanotrichaceae*	g__Methanothrix	s__	C	p__Halobacterota , f__Methanotrichaceae ( STC_24 )	f__Methanotrichaceae , g__Methanothrix ( STC_24 )	g__Methanothrix , s__ ( STC_24 )	3154.19728544217	0.116109206101921	acetate => methane, pt 3	Absent	Methanogenesis and methanotrophy	*Halobacterota*, *Methanotrichaceae* (STC_24)
STC_36	2.60329966326531	d__Archaea	*Thermoplasmatota*	c__Thermoplasmata	*Methanomassiliicoccales*	*Methanomethylophilaceae*	g__RumEn-M2	s__RumEn-M2 sp001421175	C	p__Thermoplasmatota , f__Methanomethylophilaceae ( STC_36 )	f__Methanomethylophilaceae , g__RumEn-M2 ( STC_36 )	g__RumEn-M2 , s__RumEn-M2 sp001421175 ( STC_36 )	3154.19728544217	0.0825344589344661	acetate => methane, pt 3	Absent	Methanogenesis and methanotrophy	*Thermoplasmatota*, *Methanomethylophilaceae* (STC_36)
STC_47	13.1576257109375	d__Archaea	*Halobacterota*	c__Methanomicrobia	*Methanomicrobiales*	*Methanocorpusculaceae*	g__Methanocorpusculum	s__Methanocorpusculum parvum	C	p__Halobacterota , f__Methanocorpusculaceae ( STC_47 )	f__Methanocorpusculaceae , g__Methanocorpusculum ( STC_47 )	g__Methanocorpusculum , s__Methanocorpusculum parvum ( STC_47 )	3154.19728544217	0.417146567580443	acetate => methane, pt 3	Absent	Methanogenesis and methanotrophy	*Halobacterota*, *Methanocorpusculaceae* (STC_47)
STC_57	3.2206551	d__Archaea	*Halobacterota*	c__Methanomicrobia	*Methanomicrobiales*	*Methanocullaceae*	g__Methanoculleus	s__Methanoculleus sp002506585	C	p__Halobacterota , f__Methanocullaceae ( STC_57 )	f__Methanocullaceae , g__Methanoculleus ( STC_57 )	g__Methanoculleus , s__Methanoculleus sp002506585 ( STC_57 )	3154.19728544217	0.102106964420538	acetate => methane, pt 3	Absent	Methanogenesis and methanotrophy	*Halobacterota*, *Methanocullaceae* (STC_57)
STD1_108	3.32474326943005	d__Archaea	*Halobacterota*	c__Methanosarcinia	*Methanotrichales*	*Methanotrichaceae*	g__Methanothrix_A	s__Methanothrix_A harundinacea_D	D1	p__Halobacterota , f__Methanotrichaceae ( STD1_108 )	f__Methanotrichaceae , g__Methanothrix_A ( STD1_108 )	g__Methanothrix_A , s__Methanothrix_A harundinacea_D ( STD1_108 )	1816.07975027541	0.183072536815954	acetate => methane, pt 3	Absent	Methanogenesis and methanotrophy	*Halobacterota*, *Methanotrichaceae* (STD1_108)
STD1_13	6.73243117324561	d__Archaea	*Halobacterota*	c__Methanosarcinia	*Methanotrichales*	*Methanotrichaceae*	g__Methanothrix	s__Methanothrix soehngenii	D1	p__Halobacterota , f__Methanotrichaceae ( STD1_13 )	f__Methanotrichaceae , g__Methanothrix ( STD1_13 )	g__Methanothrix , s__Methanothrix soehngenii ( STD1_13 )	1816.07975027541	0.370712308874355	acetate => methane, pt 3	Absent	Methanogenesis and methanotrophy	*Halobacterota*, *Methanotrichaceae* (STD1_13)
STD1_151	5.09836844174757	d__Archaea	*Halobacterota*	c__Methanomicrobia	*Methanomicrobiales*	*Methanoregulaceae*	g__SD8	s__	D1	p__Halobacterota , f__Methanoregulaceae ( STD1_151 )	f__Methanoregulaceae , g__SD8 ( STD1_151 )	g__SD8 , s__ ( STD1_151 )	1816.07975027541	0.280734832320793	acetate => methane, pt 3	Absent	Methanogenesis and methanotrophy	*Halobacterota*, *Methanoregulaceae* (STD1_151)
STD1_19	5.023578140625	d__Archaea	*Halobacterota*	c__Methanosarcinia	*Methanosarcinales*	*Methanoperedenaceae*	g__Methanoperedens	s__	D1	p__Halobacterota , f__Methanoperedenaceae ( STD1_19 )	f__Methanoperedenaceae , g__Methanoperedens ( STD1_19 )	g__Methanoperedens , s__ ( STD1_19 )	1816.07975027541	0.276616604522084	acetate => methane, pt 3	Absent	Methanogenesis and methanotrophy	*Halobacterota*, *Methanoperedenaceae* (STD1_19)
STD1_6	19.7356766282051	d__Archaea	*Halobacterota*	c__Methanosarcinia	*Methanosarcinales*	*Methanoperedenaceae*	g__Methanoperedens	s__	D1	p__Halobacterota , f__Methanoperedenaceae ( STD1_6 )	f__Methanoperedenaceae , g__Methanoperedens ( STD1_6 )	g__Methanoperedens , s__ ( STD1_6 )	1816.07975027541	1.08671861052424	acetate => methane, pt 3	Absent	Methanogenesis and methanotrophy	*Halobacterota*, *Methanoperedenaceae* (STD1_6)
STD1_93	3.05341308243728	d__Archaea	*Halobacterota*	c__Methanomicrobia	*Methanomicrobiales*	*Methanocullaceae*	g__	s__	D1	p__Halobacterota , f__Methanocullaceae ( STD1_93 )	f__Methanocullaceae , g__ ( STD1_93 )	g__ , s__ ( STD1_93 )	1816.07975027541	0.168132103338205	acetate => methane, pt 3	Absent	Methanogenesis and methanotrophy	*Halobacterota*, *Methanocullaceae* (STD1_93)
STD2_128	2.464504296	d__Archaea	*Halobacterota*	c__Methanomicrobia	*Methanomicrobiales*	*Methanomicrobiaceae*	g__Methanomicrobium	s__	D2	p__Halobacterota , f__Methanomicrobiaceae ( STD2_128 )	f__Methanomicrobiaceae , g__Methanomicrobium ( STD2_128 )	g__Methanomicrobium , s__ ( STD2_128 )	3091.54877237314	0.0797174645285701	acetate => methane, pt 3	Absent	Methanogenesis and methanotrophy	*Halobacterota*, *Methanomicrobiaceae* (STD2_128)
STD2_132	3.25246704294479	d__Archaea	*Thermoplasmatota*	c__Thermoplasmata	*Methanomassiliicoccales*	*Methanomethylophilaceae*	g__	s__	D2	p__Thermoplasmatota , f__Methanomethylophilaceae ( STD2_132 )	f__Methanomethylophilaceae , g__ ( STD2_132 )	g__ , s__ ( STD2_132 )	3091.54877237314	0.105205102116119	acetate => methane, pt 3	Absent	Methanogenesis and methanotrophy	*Thermoplasmatota*, *Methanomethylophilaceae* (STD2_132)
STD2_148	9.55680793518519	d__Archaea	*Thermoplasmatota*	c__Thermoplasmata	*Methanomassiliicoccales*	*Methanomethylophilaceae*	g__UBA328	s__	D2	p__Thermoplasmatota , f__Methanomethylophilaceae ( STD2_148 )	f__Methanomethylophilaceae , g__UBA328 ( STD2_148 )	g__UBA328 , s__ ( STD2_148 )	3091.54877237314	0.309126869373281	acetate => methane, pt 3	Absent	Methanogenesis and methanotrophy	*Thermoplasmatota*, *Methanomethylophilaceae* (STD2_148)
STD2_150	27.6432700641711	d__Archaea	*Halobacterota*	c__Methanomicrobia	*Methanomicrobiales*	*Methanocullaceae*	g__Methanoculleus	s__Methanoculleus bourgensis	D2	p__Halobacterota , f__Methanocullaceae ( STD2_150 )	f__Methanocullaceae , g__Methanoculleus ( STD2_150 )	g__Methanoculleus , s__Methanoculleus bourgensis ( STD2_150 )	3091.54877237314	0.894156039561736	acetate => methane, pt 3	Absent	Methanogenesis and methanotrophy	*Halobacterota*, *Methanocullaceae* (STD2_150)
STD2_156	14.9061745769231	d__Archaea	*Thermoplasmatota*	c__Thermoplasmata	*Methanomassiliicoccales*	*Methanomethylophilaceae*	g__VadinCA11	s__VadinCA11 sp002498365	D2	p__Thermoplasmatota , f__Methanomethylophilaceae ( STD2_156 )	f__Methanomethylophilaceae , g__VadinCA11 ( STD2_156 )	g__VadinCA11 , s__VadinCA11 sp002498365 ( STD2_156 )	3091.54877237314	0.482158803707982	acetate => methane, pt 3	Absent	Methanogenesis and methanotrophy	*Thermoplasmatota*, *Methanomethylophilaceae* (STD2_156)
STD2_169	8.74783719653179	d__Archaea	*Halobacterota*	c__Methanomicrobia	*Methanomicrobiales*	*Methanocorpusculaceae*	g__Methanocorpusculum	s__Methanocorpusculum sp002506085	D2	p__Halobacterota , f__Methanocorpusculaceae ( STD2_169 )	f__Methanocorpusculaceae , g__Methanocorpusculum ( STD2_169 )	g__Methanocorpusculum , s__Methanocorpusculum sp002506085 ( STD2_169 )	3091.54877237314	0.282959702098336	acetate => methane, pt 3	Absent	Methanogenesis and methanotrophy	*Halobacterota*, *Methanocorpusculaceae* (STD2_169)
STD2_179	18.2518247977528	d__Archaea	*Halobacterota*	c__Methanosarcinia	*Methanosarcinales*	*Methanosarcinaceae*	g__Methanosarcina	s__	D2	p__Halobacterota , f__Methanosarcinaceae ( STD2_179 )	f__Methanosarcinaceae , g__Methanosarcina ( STD2_179 )	g__Methanosarcina , s__ ( STD2_179 )	3091.54877237314	0.59037803190607	acetate => methane, pt 3	Present	Methanogenesis and methanotrophy	*Halobacterota*, *Methanosarcinaceae* (STD2_179)
STD2_188	5.88307555357143	d__Archaea	*Halobacterota*	c__Methanosarcinia	*Methanosarcinales*	*Methanosarcinaceae*	g__Methanosarcina	s__Methanosarcina sp002499445	D2	p__Halobacterota , f__Methanosarcinaceae ( STD2_188 )	f__Methanosarcinaceae , g__Methanosarcina ( STD2_188 )	g__Methanosarcina , s__Methanosarcina sp002499445 ( STD2_188 )	3091.54877237314	0.190295414587798	acetate => methane, pt 3	Present	Methanogenesis and methanotrophy	*Halobacterota*, *Methanosarcinaceae* (STD2_188)
STD2_214	6.12556305882353	d__Archaea	*Thermoplasmatota*	c__Thermoplasmata	*Methanomassiliicoccales*	*Methanomethylophilaceae*	g__Methanomethylophilus	s__Methanomethylophilus sp002495325	D2	p__Thermoplasmatota , f__Methanomethylophilaceae ( STD2_214 )	f__Methanomethylophilaceae , g__Methanomethylophilus ( STD2_214 )	g__Methanomethylophilus , s__Methanomethylophilus sp002495325 ( STD2_214 )	3091.54877237314	0.198138975311116	acetate => methane, pt 3	Absent	Methanogenesis and methanotrophy	*Thermoplasmatota*, *Methanomethylophilaceae* (STD2_214)
STD2_217	64.7135228048781	d__Archaea	*Halobacterota*	c__Methanomicrobia	*Methanomicrobiales*	*Methanocullaceae*	g__Methanoculleus	s__Methanoculleus sp002506585	D2	p__Halobacterota , f__Methanocullaceae ( STD2_217 )	f__Methanocullaceae , g__Methanoculleus ( STD2_217 )	g__Methanoculleus , s__Methanoculleus sp002506585 ( STD2_217 )	3091.54877237314	2.0932395886222	acetate => methane, pt 3	Absent	Methanogenesis and methanotrophy	*Halobacterota*, *Methanocullaceae* (STD2_217)
STD2_246	6.1929059	d__Archaea	*Thermoplasmatota*	c__Thermoplasmata	*Methanomassiliicoccales*	*Methanomethylophilaceae*	g__RumEn-M2	s__RumEn-M2 sp001421175	D2	p__Thermoplasmatota , f__Methanomethylophilaceae ( STD2_246 )	f__Methanomethylophilaceae , g__RumEn-M2 ( STD2_246 )	g__RumEn-M2 , s__RumEn-M2 sp001421175 ( STD2_246 )	3091.54877237314	0.200317263481054	acetate => methane, pt 3	Absent	Methanogenesis and methanotrophy	*Thermoplasmatota*, *Methanomethylophilaceae* (STD2_246)
STD2_263	9.01900260869565	d__Archaea	*Halobacterota*	c__Methanomicrobia	*Methanomicrobiales*	*Methanofollaceae*	g__Methanofollis	s__Methanofollis liminatans	D2	p__Halobacterota , f__Methanofollaceae ( STD2_263 )	f__Methanofollaceae , g__Methanofollis ( STD2_263 )	g__Methanofollis , s__Methanofollis liminatans ( STD2_263 )	3091.54877237314	0.291730885480176	acetate => methane, pt 3	Absent	Methanogenesis and methanotrophy	*Halobacterota*, *Methanofollaceae* (STD2_263)
STD2_35	6.00250779646018	d__Archaea	*Halobacterota*	c__Methanomicrobia	*Methanomicrobiales*	*Methanoregulaceae*	g__Methanoregula	s__	D2	p__Halobacterota , f__Methanoregulaceae ( STD2_35 )	f__Methanoregulaceae , g__Methanoregula ( STD2_35 )	g__Methanoregula , s__ ( STD2_35 )	3091.54877237314	0.194158599408171	acetate => methane, pt 3	Absent	Methanogenesis and methanotrophy	*Halobacterota*, *Methanoregulaceae* (STD2_35)
STD2_40	7.02886146829268	d__Archaea	*Halobacterota*	c__Methanomicrobia	*Methanomicrobiales*	*Methanoregulaceae*	g__SD8	s__	D2	p__Halobacterota , f__Methanoregulaceae ( STD2_40 )	f__Methanoregulaceae , g__SD8 ( STD2_40 )	g__SD8 , s__ ( STD2_40 )	3091.54877237314	0.227357288718987	acetate => methane, pt 3	Absent	Methanogenesis and methanotrophy	*Halobacterota*, *Methanoregulaceae* (STD2_40)
STD2_50	5.84946653582555	d__Archaea	*Halobacterota*	c__Methanomicrobia	*Methanomicrobiales*	*Methanocullaceae*	g__Methanoculleus	s__Methanoculleus horonobensis	D2	p__Halobacterota , f__Methanocullaceae ( STD2_50 )	f__Methanocullaceae , g__Methanoculleus ( STD2_50 )	g__Methanoculleus , s__Methanoculleus horonobensis ( STD2_50 )	3091.54877237314	0.189208289000577	acetate => methane, pt 3	Absent	Methanogenesis and methanotrophy	*Halobacterota*, *Methanocullaceae* (STD2_50)
STD2_64	205.954340619048	d__Archaea	*Halobacterota*	c__Methanomicrobia	*Methanomicrobiales*	*Methanocorpusculaceae*	g__Methanocorpusculum	s__Methanocorpusculum parvum	D2	p__Halobacterota , f__Methanocorpusculaceae ( STD2_64 )	f__Methanocorpusculaceae , g__Methanocorpusculum ( STD2_64 )	g__Methanocorpusculum , s__Methanocorpusculum parvum ( STD2_64 )	3091.54877237314	6.66184995881379	acetate => methane, pt 3	Absent	Methanogenesis and methanotrophy	*Halobacterota*, *Methanocorpusculaceae* (STD2_64)
STD2_68	27.1461743705179	d__Archaea	*Halobacterota*	c__Methanosarcinia	*Methanosarcinales*	*Methanosarcinaceae*	g__	s__	D2	p__Halobacterota , f__Methanosarcinaceae ( STD2_68 )	f__Methanosarcinaceae , g__ ( STD2_68 )	g__ , s__ ( STD2_68 )	3091.54877237314	0.878076859504951	acetate => methane, pt 3	Present	Methanogenesis and methanotrophy	*Halobacterota*, *Methanosarcinaceae* (STD2_68)
STE_111	6.7166516741573	d__Archaea	*Euryarchaeota*	c__Methanobacteria	*Methanobacteriales*	*Methanobacteriaceae*	g__Methanobacterium	s__Methanobacterium sp002496805	E	p__Euryarchaeota , f__Methanobacteriaceae ( STE_111 )	f__Methanobacteriaceae , g__Methanobacterium ( STE_111 )	g__Methanobacterium , s__Methanobacterium sp002496805 ( STE_111 )	2695.48819578859	0.249181268337638	acetate => methane, pt 3	Absent	Methanogenesis and methanotrophy	*Euryarchaeota*, *Methanobacteriaceae* (STE_111)
STE_164	22.4251276236559	d__Archaea	*Halobacterota*	c__Methanosarcinia	*Methanotrichales*	*Methanotrichaceae*	g__Methanothrix_A	s__Methanothrix_A harundinacea_D	E	p__Halobacterota , f__Methanotrichaceae ( STE_164 )	f__Methanotrichaceae , g__Methanothrix_A ( STE_164 )	g__Methanothrix_A , s__Methanothrix_A harundinacea_D ( STE_164 )	2695.48819578859	0.831950503760053	acetate => methane, pt 3	Absent	Methanogenesis and methanotrophy	*Halobacterota*, *Methanotrichaceae* (STE_164)
STE_20	2.84836675418994	d__Archaea	*Halobacterota*	c__Methanomicrobia	*Methanomicrobiales*	*Methanofollaceae*	g__Methanofollis	s__	E	p__Halobacterota , f__Methanofollaceae ( STE_20 )	f__Methanofollaceae , g__Methanofollis ( STE_20 )	g__Methanofollis , s__ ( STE_20 )	2695.48819578859	0.105671646369671	acetate => methane, pt 3	Absent	Methanogenesis and methanotrophy	*Halobacterota*, *Methanofollaceae* (STE_20)
STE_32	2.67356364890282	d__Archaea	*Halobacterota*	c__Methanomicrobia	*Methanomicrobiales*	*Methanospirillaceae*	g__Methanospirillum	s__	E	p__Halobacterota , f__Methanospirillaceae ( STE_32 )	f__Methanospirillaceae , g__Methanospirillum ( STE_32 )	g__Methanospirillum , s__ ( STE_32 )	2695.48819578859	0.0991866205565278	acetate => methane, pt 3	Absent	Methanogenesis and methanotrophy	*Halobacterota*, *Methanospirillaceae* (STE_32)
STE_38	4.06094192479109	d__Archaea	*Halobacterota*	c__Methanosarcinia	*Methanotrichales*	*Methanotrichaceae*	g__Methanothrix_A	s__Methanothrix_A sp001602645	E	p__Halobacterota , f__Methanotrichaceae ( STE_38 )	f__Methanotrichaceae , g__Methanothrix_A ( STE_38 )	g__Methanothrix_A , s__Methanothrix_A sp001602645 ( STE_38 )	2695.48819578859	0.150657010152591	acetate => methane, pt 3	Absent	Methanogenesis and methanotrophy	*Halobacterota*, *Methanotrichaceae* (STE_38)
STE_41	16.0026549668675	d__Archaea	*Halobacterota*	c__Methanosarcinia	*Methanotrichales*	*Methanotrichaceae*	g__Methanothrix	s__Methanothrix soehngenii	E	p__Halobacterota , f__Methanotrichaceae ( STE_41 )	f__Methanotrichaceae , g__Methanothrix ( STE_41 )	g__Methanothrix , s__Methanothrix soehngenii ( STE_41 )	2695.48819578859	0.593682991892524	acetate => methane, pt 3	Absent	Methanogenesis and methanotrophy	*Halobacterota*, *Methanotrichaceae* (STE_41)
STE_86	2.84030031843575	d__Archaea	*Euryarchaeota*	c__Methanobacteria	*Methanobacteriales*	*Methanobacteriales*	g__	s__	E	p__Euryarchaeota , f__ ( STE_86 )	f__ , g__ ( STE_86 )	g__ , s__ ( STE_86 )	2695.48819578859	0.105372389419973	acetate => methane, pt 3	Absent	Methanogenesis and methanotrophy	*Euryarchaeota*, *Methanobacteriales* (STE_86)
STF1_12	2.60534173559322	d__Archaea	*Halobacterota*	c__Methanosarcinia	*Methanosarcinales*	*Methanosarcinaceae*	g__	s__	F1	p__Halobacterota , f__Methanosarcinaceae ( STF1_12 )	f__Methanosarcinaceae , g__ ( STF1_12 )	g__ , s__ ( STF1_12 )	4539.99779929417	0.0573864096585745	acetate => methane, pt 3	Present	Methanogenesis and methanotrophy	*Halobacterota*, *Methanosarcinaceae* (STF1_12)
STF1_129	180.352790772152	d__Archaea	*Halobacterota*	c__Methanomicrobia	*Methanomicrobiales*	*Methanocullaceae*	g__Methanoculleus	s__Methanoculleus sp002506585	F1	p__Halobacterota , f__Methanocullaceae ( STF1_129 )	f__Methanocullaceae , g__Methanoculleus ( STF1_129 )	g__Methanoculleus , s__Methanoculleus sp002506585 ( STF1_129 )	4539.99779929417	3.97253035673698	acetate => methane, pt 3	Absent	Methanogenesis and methanotrophy	*Halobacterota*, *Methanocullaceae* (STF1_129)
STF1_134	15.3779735230126	d__Archaea	*Halobacterota*	c__Methanosarcinia	*Methanosarcinales*	*Methanosarcinaceae*	g__Methanosarcina	s__Methanosarcina sp002499445	F1	p__Halobacterota , f__Methanosarcinaceae ( STF1_134 )	f__Methanosarcinaceae , g__Methanosarcina ( STF1_134 )	g__Methanosarcina , s__Methanosarcina sp002499445 ( STF1_134 )	4539.99779929417	0.338722047957895	acetate => methane, pt 3	Present	Methanogenesis and methanotrophy	*Halobacterota*, *Methanosarcinaceae* (STF1_134)
STF1_149	4.77542648888889	d__Archaea	*Euryarchaeota*	c__Thermococci	*Methanofastidiosales*	*Methanofastidiosales*	g__	s__	F1	p__Euryarchaeota , f__ ( STF1_149 )	f__ , g__ ( STF1_149 )	g__ , s__ ( STF1_149 )	4539.99779929417	0.10518565646951	acetate => methane, pt 3	Absent	Methanogenesis and methanotrophy	*Euryarchaeota*, *Methanofastidiosales* (STF1_149)
STF1_166	3.838119247557	d__Archaea	*Halobacterota*	c__Methanomicrobia	*Methanomicrobiales*	*Methanocullaceae*	g__Methanoculleus	s__Methanoculleus horonobensis	F1	p__Halobacterota , f__Methanocullaceae ( STF1_166 )	f__Methanocullaceae , g__Methanoculleus ( STF1_166 )	g__Methanoculleus , s__Methanoculleus horonobensis ( STF1_166 )	4539.99779929417	0.0845401125118102	acetate => methane, pt 3	Absent	Methanogenesis and methanotrophy	*Halobacterota*, *Methanocullaceae* (STF1_166)
STF1_167	6.01930091052632	d__Archaea	*Halobacterota*	c__Methanomicrobia	*Methanomicrobiales*	*Methanofollaceae*	g__Methanofollis	s__	F1	p__Halobacterota , f__Methanofollaceae ( STF1_167 )	f__Methanofollaceae , g__Methanofollis ( STF1_167 )	g__Methanofollis , s__ ( STF1_167 )	4539.99779929417	0.132583784764436	acetate => methane, pt 3	Absent	Methanogenesis and methanotrophy	*Halobacterota*, *Methanofollaceae* (STF1_167)
STF1_17	2.95806086716418	d__Archaea	*Halobacterota*	c__Methanosarcinia	*Methanosarcinales*	*Methanosarcinaceae*	g__Methanosarcina	s__	F1	p__Halobacterota , f__Methanosarcinaceae ( STF1_17 )	f__Methanosarcinaceae , g__Methanosarcina ( STF1_17 )	g__Methanosarcina , s__ ( STF1_17 )	4539.99779929417	0.0651555572917693	acetate => methane, pt 3	Absent	Methanogenesis and methanotrophy	*Halobacterota*, *Methanosarcinaceae* (STF1_17)
STF1_170	8.80971291463415	d__Archaea	*Thermoplasmatota*	c__Thermoplasmata	*Methanomassiliicoccales*	*Methanomethylophilaceae*	g__RumEn-M2	s__RumEn-M2 sp002506255	F1	p__Thermoplasmatota , f__Methanomethylophilaceae ( STF1_170 )	f__Methanomethylophilaceae , g__RumEn-M2 ( STF1_170 )	g__RumEn-M2 , s__RumEn-M2 sp002506255 ( STF1_170 )	4539.99779929417	0.194046634031492	acetate => methane, pt 3	Absent	Methanogenesis and methanotrophy	*Thermoplasmatota*, *Methanomethylophilaceae* (STF1_170)
STF1_18	5.26107938916256	d__Archaea	*Thermoplasmatota*	c__Thermoplasmata	*Methanomassiliicoccales*	*Methanomethylophilaceae*	g__Methanomethylophilus	s__Methanomethylophilus sp002495325	F1	p__Thermoplasmatota , f__Methanomethylophilaceae ( STF1_18 )	f__Methanomethylophilaceae , g__Methanomethylophilus ( STF1_18 )	g__Methanomethylophilus , s__Methanomethylophilus sp002495325 ( STF1_18 )	4539.99779929417	0.115882862101398	acetate => methane, pt 3	Absent	Methanogenesis and methanotrophy	*Thermoplasmatota*, *Methanomethylophilaceae* (STF1_18)
STF1_215	2.58880139650873	d__Archaea	*Halobacterota*	c__Methanomicrobia	*Methanomicrobiales*	*Methanoregulaceae*	g__Methanoregula	s__	F1	p__Halobacterota , f__Methanoregulaceae ( STF1_215 )	f__Methanoregulaceae , g__Methanoregula ( STF1_215 )	g__Methanoregula , s__ ( STF1_215 )	4539.99779929417	0.0570220848325346	acetate => methane, pt 3	Absent	Methanogenesis and methanotrophy	*Halobacterota*, *Methanoregulaceae* (STF1_215)
STF1_217	85.1044272269503	d__Archaea	*Halobacterota*	c__Methanomicrobia	*Methanomicrobiales*	*Methanocorpusculaceae*	g__Methanocorpusculum	s__Methanocorpusculum sp002506085	F1	p__Halobacterota , f__Methanocorpusculaceae ( STF1_217 )	f__Methanocorpusculaceae , g__Methanocorpusculum ( STF1_217 )	g__Methanocorpusculum , s__Methanocorpusculum sp002506085 ( STF1_217 )	4539.99779929417	1.87454776388177	acetate => methane, pt 3	Absent	Methanogenesis and methanotrophy	*Halobacterota*, *Methanocorpusculaceae* (STF1_217)
STF1_22	3.00240663559322	d__Archaea	*Halobacterota*	c__Methanomicrobia	*Methanomicrobiales*	*Methanomicrobiaceae*	g__Methanomicrobium	s__	F1	p__Halobacterota , f__Methanomicrobiaceae ( STF1_22 )	f__Methanomicrobiaceae , g__Methanomicrobium ( STF1_22 )	g__Methanomicrobium , s__ ( STF1_22 )	4539.99779929417	0.0661323368055376	acetate => methane, pt 3	Absent	Methanogenesis and methanotrophy	*Halobacterota*, *Methanomicrobiaceae* (STF1_22)
STF1_225	26.1443030545455	d__Archaea	*Thermoplasmatota*	c__Thermoplasmata	*Methanomassiliicoccales*	*Methanomethylophilaceae*	g__RumEn-M2	s__RumEn-M2 sp001421175	F1	p__Thermoplasmatota , f__Methanomethylophilaceae ( STF1_225 )	f__Methanomethylophilaceae , g__RumEn-M2 ( STF1_225 )	g__RumEn-M2 , s__RumEn-M2 sp001421175 ( STF1_225 )	4539.99779929417	0.575865985190788	acetate => methane, pt 3	Absent	Methanogenesis and methanotrophy	*Thermoplasmatota*, *Methanomethylophilaceae* (STF1_225)
STF1_239	4.09034074132492	d__Archaea	*Halobacterota*	c__Methanosarcinia	*Methanotrichales*	*Methanotrichaceae*	g__Methanothrix	s__	F1	p__Halobacterota , f__Methanotrichaceae ( STF1_239 )	f__Methanotrichaceae , g__Methanothrix ( STF1_239 )	g__Methanothrix , s__ ( STF1_239 )	4539.99779929417	0.0900956547150934	acetate => methane, pt 3	Absent	Methanogenesis and methanotrophy	*Halobacterota*, *Methanotrichaceae* (STF1_239)
STF1_293	18.275489	d__Archaea	*Thermoplasmatota*	c__Thermoplasmata	*Methanomassiliicoccales*	*Methanomethylophilaceae*	g__VadinCA11	s__VadinCA11 sp002498365	F1	p__Thermoplasmatota , f__Methanomethylophilaceae ( STF1_293 )	f__Methanomethylophilaceae , g__VadinCA11 ( STF1_293 )	g__VadinCA11 , s__VadinCA11 sp002498365 ( STF1_293 )	4539.99779929417	0.402544005700647	acetate => methane, pt 3	Absent	Methanogenesis and methanotrophy	*Thermoplasmatota*, *Methanomethylophilaceae* (STF1_293)
STF1_3	2.88451728025478	d__Archaea	*Euryarchaeota*	c__Methanobacteria	*Methanobacteriales*	*Methanobacteriaceae*	g__Methanobacterium_B	s__	F1	p__Euryarchaeota , f__Methanobacteriaceae ( STF1_3 )	f__Methanobacteriaceae , g__Methanobacterium_B ( STF1_3 )	g__Methanobacterium_B , s__ ( STF1_3 )	4539.99779929417	0.0635356537111809	acetate => methane, pt 3	Absent	Methanogenesis and methanotrophy	*Euryarchaeota*, *Methanobacteriaceae* (STF1_3)
STF1_31	4.28653092391304	d__Archaea	*Halobacterota*	c__Methanomicrobia	*Methanomicrobiales*	*Methanomicrobiaceae*	g__Methanomicrobium	s__	F1	p__Halobacterota , f__Methanomicrobiaceae ( STF1_31 )	f__Methanomicrobiaceae , g__Methanomicrobium ( STF1_31 )	g__Methanomicrobium , s__ ( STF1_31 )	4539.99779929417	0.0944170264703533	acetate => methane, pt 3	Absent	Methanogenesis and methanotrophy	*Halobacterota*, *Methanomicrobiaceae* (STF1_31)
STF1_32	23.6277247921053	d__Archaea	*Halobacterota*	c__Methanosarcinia	*Methanotrichales*	*Methanotrichaceae*	g__Methanothrix	s__Methanothrix soehngenii	F1	p__Halobacterota , f__Methanotrichaceae ( STF1_32 )	f__Methanotrichaceae , g__Methanothrix ( STF1_32 )	g__Methanothrix , s__Methanothrix soehngenii ( STF1_32 )	4539.99779929417	0.520434719060407	acetate => methane, pt 3	Absent	Methanogenesis and methanotrophy	*Halobacterota*, *Methanotrichaceae* (STF1_32)
STF1_53	96.0057825994832	d__Archaea	*Halobacterota*	c__Methanomicrobia	*Methanomicrobiales*	*Methanocullaceae*	g__Methanoculleus	s__Methanoculleus sp002501655	F1	p__Halobacterota , f__Methanocullaceae ( STF1_53 )	f__Methanocullaceae , g__Methanoculleus ( STF1_53 )	g__Methanoculleus , s__Methanoculleus sp002501655 ( STF1_53 )	4539.99779929417	2.11466584002329	acetate => methane, pt 3	Absent	Methanogenesis and methanotrophy	*Halobacterota*, *Methanocullaceae* (STF1_53)
STF1_61	124.457096138462	d__Archaea	*Halobacterota*	c__Methanomicrobia	*Methanomicrobiales*	*Methanocorpusculaceae*	g__Methanocorpusculum	s__Methanocorpusculum parvum	F1	p__Halobacterota , f__Methanocorpusculaceae ( STF1_61 )	f__Methanocorpusculaceae , g__Methanocorpusculum ( STF1_61 )	g__Methanocorpusculum , s__Methanocorpusculum parvum ( STF1_61 )	4539.99779929417	2.74134705875433	acetate => methane, pt 3	Absent	Methanogenesis and methanotrophy	*Halobacterota*, *Methanocorpusculaceae* (STF1_61)
STF1_80	3.40434407674419	d__Archaea	*Halobacterota*	c__Methanosarcinia	*Methanosarcinales*	*Methanosarcinaceae*	g__Methanosarcina	s__Methanosarcina sp002509325	F1	p__Halobacterota , f__Methanosarcinaceae ( STF1_80 )	f__Methanosarcinaceae , g__Methanosarcina ( STF1_80 )	g__Methanosarcina , s__Methanosarcina sp002509325 ( STF1_80 )	4539.99779929417	0.0749855886994804	acetate => methane, pt 3	Present	Methanogenesis and methanotrophy	*Halobacterota*, *Methanosarcinaceae* (STF1_80)
STF2_104	3.58478663392857	d__Archaea	*Euryarchaeota*	c__Methanobacteria	*Methanobacteriales*	*Methanobacteriaceae*	g__Methanobacterium	s__Methanobacterium formicicum	F2	p__Euryarchaeota , f__Methanobacteriaceae ( STF2_104 )	f__Methanobacteriaceae , g__Methanobacterium ( STF2_104 )	g__Methanobacterium , s__Methanobacterium formicicum ( STF2_104 )	3687.21403010004	0.0972220924704852	acetate => methane, pt 3	Absent	Methanogenesis and methanotrophy	*Euryarchaeota*, *Methanobacteriaceae* (STF2_104)
STF2_135	3.62437532780083	d__Archaea	*Halobacterota*	c__Methanosarcinia	*Methanosarcinales*	*Methanosarcinaceae*	g__	s__	F2	p__Halobacterota , f__Methanosarcinaceae ( STF2_135 )	f__Methanosarcinaceae , g__ ( STF2_135 )	g__ , s__ ( STF2_135 )	3687.21403010004	0.0982957674334541	acetate => methane, pt 3	Present	Methanogenesis and methanotrophy	*Halobacterota*, *Methanosarcinaceae* (STF2_135)
STF2_136	5.7554619929078	d__Archaea	*Thermoplasmatota*	c__Thermoplasmata	*Methanomassiliicoccales*	*Methanomethylophilaceae*	g__Methanomethylophilus	s__Methanomethylophilus sp002495325	F2	p__Thermoplasmatota , f__Methanomethylophilaceae ( STF2_136 )	f__Methanomethylophilaceae , g__Methanomethylophilus ( STF2_136 )	g__Methanomethylophilus , s__Methanomethylophilus sp002495325 ( STF2_136 )	3687.21403010004	0.156092430380334	acetate => methane, pt 3	Absent	Methanogenesis and methanotrophy	*Thermoplasmatota*, *Methanomethylophilaceae* (STF2_136)
STF2_166	14.3631371590909	d__Archaea	*Thermoplasmatota*	c__Thermoplasmata	*Methanomassiliicoccales*	*Methanomethylophilaceae*	g__VadinCA11	s__VadinCA11 sp002498365	F2	p__Thermoplasmatota , f__Methanomethylophilaceae ( STF2_166 )	f__Methanomethylophilaceae , g__VadinCA11 ( STF2_166 )	g__VadinCA11 , s__VadinCA11 sp002498365 ( STF2_166 )	3687.21403010004	0.389539013516424	acetate => methane, pt 3	Absent	Methanogenesis and methanotrophy	*Thermoplasmatota*, *Methanomethylophilaceae* (STF2_166)
STF2_18	4.25129761586639	d__Archaea	*Halobacterota*	c__Methanosarcinia	*Methanotrichales*	*Methanotrichaceae*	g__Methanothrix	s__	F2	p__Halobacterota , f__Methanotrichaceae ( STF2_18 )	f__Methanotrichaceae , g__Methanothrix ( STF2_18 )	g__Methanothrix , s__ ( STF2_18 )	3687.21403010004	0.115298368393088	acetate => methane, pt 3	Absent	Methanogenesis and methanotrophy	*Halobacterota*, *Methanotrichaceae* (STF2_18)
STF2_199	41.1331803080357	d__Archaea	*Halobacterota*	c__Methanosarcinia	*Methanosarcinales*	*Methanosarcinaceae*	g__Methanosarcina	s__Methanosarcina sp002499445	F2	p__Halobacterota , f__Methanosarcinaceae ( STF2_199 )	f__Methanosarcinaceae , g__Methanosarcina ( STF2_199 )	g__Methanosarcina , s__Methanosarcina sp002499445 ( STF2_199 )	3687.21403010004	1.11556258932221	acetate => methane, pt 3	Present	Methanogenesis and methanotrophy	*Halobacterota*, *Methanosarcinaceae* (STF2_199)
STF2_209	4.39871895061728	d__Archaea	*Euryarchaeota*	c__Methanobacteria	*Methanobacteriales*	*Methanobacteriaceae*	g__UBA412	s__UBA412 sp002495685	F2	p__Euryarchaeota , f__Methanobacteriaceae ( STF2_209 )	f__Methanobacteriaceae , g__UBA412 ( STF2_209 )	g__UBA412 , s__UBA412 sp002495685 ( STF2_209 )	3687.21403010004	0.119296545161441	acetate => methane, pt 3	Absent	Methanogenesis and methanotrophy	*Euryarchaeota*, *Methanobacteriaceae* (STF2_209)
STF2_236	2.94388610062893	d__Archaea	*Halobacterota*	c__Methanosarcinia	*Methanotrichales*	*Methanotrichaceae*	g__Methanothrix	s__	F2	p__Halobacterota , f__Methanotrichaceae ( STF2_236 )	f__Methanotrichaceae , g__Methanothrix ( STF2_236 )	g__Methanothrix , s__ ( STF2_236 )	3687.21403010004	0.0798403910539757	acetate => methane, pt 3	Absent	Methanogenesis and methanotrophy	*Halobacterota*, *Methanotrichaceae* (STF2_236)
STF2_238	5.50401809967846	d__Archaea	*Halobacterota*	c__Methanomicrobia	*Methanomicrobiales*	*Methanocullaceae*	g__Methanoculleus	s__Methanoculleus chikugoensis_A	F2	p__Halobacterota , f__Methanocullaceae ( STF2_238 )	f__Methanocullaceae , g__Methanoculleus ( STF2_238 )	g__Methanoculleus , s__Methanoculleus chikugoensis_A ( STF2_238 )	3687.21403010004	0.149273084088615	acetate => methane, pt 3	Absent	Methanogenesis and methanotrophy	*Halobacterota*, *Methanocullaceae* (STF2_238)
STF2_28	16.9364004539474	d__Archaea	*Halobacterota*	c__Methanosarcinia	*Methanosarcinales*	*Methanosarcinaceae*	g__Methanosarcina	s__Methanosarcina sp002509325	F2	p__Halobacterota , f__Methanosarcinaceae ( STF2_28 )	f__Methanosarcinaceae , g__Methanosarcina ( STF2_28 )	g__Methanosarcina , s__Methanosarcina sp002509325 ( STF2_28 )	3687.21403010004	0.45932783710654	acetate => methane, pt 3	Present	Methanogenesis and methanotrophy	*Halobacterota*, *Methanosarcinaceae* (STF2_28)
STF2_42	19.0088102356495	d__Archaea	*Halobacterota*	c__Methanosarcinia	*Methanotrichales*	*Methanotrichaceae*	g__Methanothrix	s__Methanothrix soehngenii	F2	p__Halobacterota , f__Methanotrichaceae ( STF2_42 )	f__Methanotrichaceae , g__Methanothrix ( STF2_42 )	g__Methanothrix , s__Methanothrix soehngenii ( STF2_42 )	3687.21403010004	0.51553313912547	acetate => methane, pt 3	Absent	Methanogenesis and methanotrophy	*Halobacterota*, *Methanotrichaceae* (STF2_42)
STF2_46	12.4786793929712	d__Archaea	*Halobacterota*	c__Methanomicrobia	*Methanomicrobiales*	*Methanoregulaceae*	g__Methanoregula	s__	F2	p__Halobacterota , f__Methanoregulaceae ( STF2_46 )	f__Methanoregulaceae , g__Methanoregula ( STF2_46 )	g__Methanoregula , s__ ( STF2_46 )	3687.21403010004	0.338431110619109	acetate => methane, pt 3	Absent	Methanogenesis and methanotrophy	*Halobacterota*, *Methanoregulaceae* (STF2_46)
STF2_54	49.2349075614035	d__Archaea	*Halobacterota*	c__Methanomicrobia	*Methanomicrobiales*	*Methanocullaceae*	g__Methanoculleus	s__Methanoculleus sp002506585	F2	p__Halobacterota , f__Methanocullaceae ( STF2_54 )	f__Methanocullaceae , g__Methanoculleus ( STF2_54 )	g__Methanoculleus , s__Methanoculleus sp002506585 ( STF2_54 )	3687.21403010004	1.3352874869612	acetate => methane, pt 3	Absent	Methanogenesis and methanotrophy	*Halobacterota*, *Methanocullaceae* (STF2_54)
STF2_59	8.51905650290698	d__Archaea	*Thermoplasmatota*	c__Thermoplasmata	*Methanomassiliicoccales*	*Methanomethylophilaceae*	g__RumEn-M2	s__RumEn-M2 sp001421175	F2	p__Thermoplasmatota , f__Methanomethylophilaceae ( STF2_59 )	f__Methanomethylophilaceae , g__RumEn-M2 ( STF2_59 )	g__RumEn-M2 , s__RumEn-M2 sp001421175 ( STF2_59 )	3687.21403010004	0.231043178762146	acetate => methane, pt 3	Absent	Methanogenesis and methanotrophy	*Thermoplasmatota*, *Methanomethylophilaceae* (STF2_59)
STF2_64	3.83512245888594	d__Archaea	*Halobacterota*	c__Methanosarcinia	*Methanotrichales*	*Methanotrichaceae*	g__Methanothrix	s__	F2	p__Halobacterota , f__Methanotrichaceae ( STF2_64 )	f__Methanotrichaceae , g__Methanothrix ( STF2_64 )	g__Methanothrix , s__ ( STF2_64 )	3687.21403010004	0.104011387122594	acetate => methane, pt 3	Absent	Methanogenesis and methanotrophy	*Halobacterota*, *Methanotrichaceae* (STF2_64)
STF2_70	35.1367696865672	d__Archaea	*Halobacterota*	c__Methanomicrobia	*Methanomicrobiales*	*Methanocorpusculaceae*	g__Methanocorpusculum	s__Methanocorpusculum parvum	F2	p__Halobacterota , f__Methanocorpusculaceae ( STF2_70 )	f__Methanocorpusculaceae , g__Methanocorpusculum ( STF2_70 )	g__Methanocorpusculum , s__Methanocorpusculum parvum ( STF2_70 )	3687.21403010004	0.952935452071217	acetate => methane, pt 3	Absent	Methanogenesis and methanotrophy	*Halobacterota*, *Methanocorpusculaceae* (STF2_70)
STA_56	6.88270270866142	d__Archaea	*Halobacterota*	c__Methanosarcinia	*Methanotrichales*	*Methanotrichaceae*	g__Methanothrix	s__Methanothrix soehngenii	A	p__Halobacterota , f__Methanotrichaceae ( STA_56 )	f__Methanotrichaceae , g__Methanothrix ( STA_56 )	g__Methanothrix , s__Methanothrix soehngenii ( STA_56 )	1693.8105471575	0.40634430575555	dimethylamine => monomethylamine	Absent	Methanogenesis and methanotrophy	*Halobacterota*, *Methanotrichaceae* (STA_56)
STA_9	3.31833548122867	d__Archaea	*Halobacterota*	c__Methanomicrobia	*Methanomicrobiales*	*Methanoregulaceae*	g__Methanoregula	s__	A	p__Halobacterota , f__Methanoregulaceae ( STA_9 )	f__Methanoregulaceae , g__Methanoregula ( STA_9 )	g__Methanoregula , s__ ( STA_9 )	1693.8105471575	0.195909482722102	dimethylamine => monomethylamine	Absent	Methanogenesis and methanotrophy	*Halobacterota*, *Methanoregulaceae* (STA_9)
STB_131	4.88175757142857	d__Archaea	*Halobacterota*	c__Methanomicrobia	*Methanomicrobiales*	*Methanoregulaceae*	g__Methanoregula	s__	B	p__Halobacterota , f__Methanoregulaceae ( STB_131 )	f__Methanoregulaceae , g__Methanoregula ( STB_131 )	g__Methanoregula , s__ ( STB_131 )	1800.57745512968	0.271121775823688	dimethylamine => monomethylamine	Absent	Methanogenesis and methanotrophy	*Halobacterota*, *Methanoregulaceae* (STB_131)
STB_182	6.01625637209302	d__Archaea	*Halobacterota*	c__Methanomicrobia	*Methanomicrobiales*	*Methanoregulaceae*	g__Methanoregula	s__	B	p__Halobacterota , f__Methanoregulaceae ( STB_182 )	f__Methanoregulaceae , g__Methanoregula ( STB_182 )	g__Methanoregula , s__ ( STB_182 )	1800.57745512968	0.334129273636813	dimethylamine => monomethylamine	Absent	Methanogenesis and methanotrophy	*Halobacterota*, *Methanoregulaceae* (STB_182)
STB_4	8.75316213421053	d__Archaea	*Halobacterota*	c__Methanomicrobia	*Methanomicrobiales*	*Methanoregulaceae*	g__SD8	s__	B	p__Halobacterota , f__Methanoregulaceae ( STB_4 )	f__Methanoregulaceae , g__SD8 ( STB_4 )	g__SD8 , s__ ( STB_4 )	1800.57745512968	0.486130830377419	dimethylamine => monomethylamine	Absent	Methanogenesis and methanotrophy	*Halobacterota*, *Methanoregulaceae* (STB_4)
STC_24	3.66231342701525	d__Archaea	*Halobacterota*	c__Methanosarcinia	*Methanotrichales*	*Methanotrichaceae*	g__Methanothrix	s__	C	p__Halobacterota , f__Methanotrichaceae ( STC_24 )	f__Methanotrichaceae , g__Methanothrix ( STC_24 )	g__Methanothrix , s__ ( STC_24 )	3154.19728544217	0.116109206101921	dimethylamine => monomethylamine	Absent	Methanogenesis and methanotrophy	*Halobacterota*, *Methanotrichaceae* (STC_24)
STC_36	2.60329966326531	d__Archaea	*Thermoplasmatota*	c__Thermoplasmata	*Methanomassiliicoccales*	*Methanomethylophilaceae*	g__RumEn-M2	s__RumEn-M2 sp001421175	C	p__Thermoplasmatota , f__Methanomethylophilaceae ( STC_36 )	f__Methanomethylophilaceae , g__RumEn-M2 ( STC_36 )	g__RumEn-M2 , s__RumEn-M2 sp001421175 ( STC_36 )	3154.19728544217	0.0825344589344661	dimethylamine => monomethylamine	Absent	Methanogenesis and methanotrophy	*Thermoplasmatota*, *Methanomethylophilaceae* (STC_36)
STC_47	13.1576257109375	d__Archaea	*Halobacterota*	c__Methanomicrobia	*Methanomicrobiales*	*Methanocorpusculaceae*	g__Methanocorpusculum	s__Methanocorpusculum parvum	C	p__Halobacterota , f__Methanocorpusculaceae ( STC_47 )	f__Methanocorpusculaceae , g__Methanocorpusculum ( STC_47 )	g__Methanocorpusculum , s__Methanocorpusculum parvum ( STC_47 )	3154.19728544217	0.417146567580443	dimethylamine => monomethylamine	Absent	Methanogenesis and methanotrophy	*Halobacterota*, *Methanocorpusculaceae* (STC_47)
STC_57	3.2206551	d__Archaea	*Halobacterota*	c__Methanomicrobia	*Methanomicrobiales*	*Methanocullaceae*	g__Methanoculleus	s__Methanoculleus sp002506585	C	p__Halobacterota , f__Methanocullaceae ( STC_57 )	f__Methanocullaceae , g__Methanoculleus ( STC_57 )	g__Methanoculleus , s__Methanoculleus sp002506585 ( STC_57 )	3154.19728544217	0.102106964420538	dimethylamine => monomethylamine	Absent	Methanogenesis and methanotrophy	*Halobacterota*, *Methanocullaceae* (STC_57)
STD1_108	3.32474326943005	d__Archaea	*Halobacterota*	c__Methanosarcinia	*Methanotrichales*	*Methanotrichaceae*	g__Methanothrix_A	s__Methanothrix_A harundinacea_D	D1	p__Halobacterota , f__Methanotrichaceae ( STD1_108 )	f__Methanotrichaceae , g__Methanothrix_A ( STD1_108 )	g__Methanothrix_A , s__Methanothrix_A harundinacea_D ( STD1_108 )	1816.07975027541	0.183072536815954	dimethylamine => monomethylamine	Absent	Methanogenesis and methanotrophy	*Halobacterota*, *Methanotrichaceae* (STD1_108)
STD1_13	6.73243117324561	d__Archaea	*Halobacterota*	c__Methanosarcinia	*Methanotrichales*	*Methanotrichaceae*	g__Methanothrix	s__Methanothrix soehngenii	D1	p__Halobacterota , f__Methanotrichaceae ( STD1_13 )	f__Methanotrichaceae , g__Methanothrix ( STD1_13 )	g__Methanothrix , s__Methanothrix soehngenii ( STD1_13 )	1816.07975027541	0.370712308874355	dimethylamine => monomethylamine	Absent	Methanogenesis and methanotrophy	*Halobacterota*, *Methanotrichaceae* (STD1_13)
STD1_151	5.09836844174757	d__Archaea	*Halobacterota*	c__Methanomicrobia	*Methanomicrobiales*	*Methanoregulaceae*	g__SD8	s__	D1	p__Halobacterota , f__Methanoregulaceae ( STD1_151 )	f__Methanoregulaceae , g__SD8 ( STD1_151 )	g__SD8 , s__ ( STD1_151 )	1816.07975027541	0.280734832320793	dimethylamine => monomethylamine	Absent	Methanogenesis and methanotrophy	*Halobacterota*, *Methanoregulaceae* (STD1_151)
STD1_19	5.023578140625	d__Archaea	*Halobacterota*	c__Methanosarcinia	*Methanosarcinales*	*Methanoperedenaceae*	g__Methanoperedens	s__	D1	p__Halobacterota , f__Methanoperedenaceae ( STD1_19 )	f__Methanoperedenaceae , g__Methanoperedens ( STD1_19 )	g__Methanoperedens , s__ ( STD1_19 )	1816.07975027541	0.276616604522084	dimethylamine => monomethylamine	Absent	Methanogenesis and methanotrophy	*Halobacterota*, *Methanoperedenaceae* (STD1_19)
STD1_6	19.7356766282051	d__Archaea	*Halobacterota*	c__Methanosarcinia	*Methanosarcinales*	*Methanoperedenaceae*	g__Methanoperedens	s__	D1	p__Halobacterota , f__Methanoperedenaceae ( STD1_6 )	f__Methanoperedenaceae , g__Methanoperedens ( STD1_6 )	g__Methanoperedens , s__ ( STD1_6 )	1816.07975027541	1.08671861052424	dimethylamine => monomethylamine	Absent	Methanogenesis and methanotrophy	*Halobacterota*, *Methanoperedenaceae* (STD1_6)
STD1_93	3.05341308243728	d__Archaea	*Halobacterota*	c__Methanomicrobia	*Methanomicrobiales*	*Methanocullaceae*	g__	s__	D1	p__Halobacterota , f__Methanocullaceae ( STD1_93 )	f__Methanocullaceae , g__ ( STD1_93 )	g__ , s__ ( STD1_93 )	1816.07975027541	0.168132103338205	dimethylamine => monomethylamine	Absent	Methanogenesis and methanotrophy	*Halobacterota*, *Methanocullaceae* (STD1_93)
STD2_128	2.464504296	d__Archaea	*Halobacterota*	c__Methanomicrobia	*Methanomicrobiales*	*Methanomicrobiaceae*	g__Methanomicrobium	s__	D2	p__Halobacterota , f__Methanomicrobiaceae ( STD2_128 )	f__Methanomicrobiaceae , g__Methanomicrobium ( STD2_128 )	g__Methanomicrobium , s__ ( STD2_128 )	3091.54877237314	0.0797174645285701	dimethylamine => monomethylamine	Absent	Methanogenesis and methanotrophy	*Halobacterota*, *Methanomicrobiaceae* (STD2_128)
STD2_132	3.25246704294479	d__Archaea	*Thermoplasmatota*	c__Thermoplasmata	*Methanomassiliicoccales*	*Methanomethylophilaceae*	g__	s__	D2	p__Thermoplasmatota , f__Methanomethylophilaceae ( STD2_132 )	f__Methanomethylophilaceae , g__ ( STD2_132 )	g__ , s__ ( STD2_132 )	3091.54877237314	0.105205102116119	dimethylamine => monomethylamine	Absent	Methanogenesis and methanotrophy	*Thermoplasmatota*, *Methanomethylophilaceae* (STD2_132)
STD2_148	9.55680793518519	d__Archaea	*Thermoplasmatota*	c__Thermoplasmata	*Methanomassiliicoccales*	*Methanomethylophilaceae*	g__UBA328	s__	D2	p__Thermoplasmatota , f__Methanomethylophilaceae ( STD2_148 )	f__Methanomethylophilaceae , g__UBA328 ( STD2_148 )	g__UBA328 , s__ ( STD2_148 )	3091.54877237314	0.309126869373281	dimethylamine => monomethylamine	Present	Methanogenesis and methanotrophy	*Thermoplasmatota*, *Methanomethylophilaceae* (STD2_148)
STD2_150	27.6432700641711	d__Archaea	*Halobacterota*	c__Methanomicrobia	*Methanomicrobiales*	*Methanocullaceae*	g__Methanoculleus	s__Methanoculleus bourgensis	D2	p__Halobacterota , f__Methanocullaceae ( STD2_150 )	f__Methanocullaceae , g__Methanoculleus ( STD2_150 )	g__Methanoculleus , s__Methanoculleus bourgensis ( STD2_150 )	3091.54877237314	0.894156039561736	dimethylamine => monomethylamine	Absent	Methanogenesis and methanotrophy	*Halobacterota*, *Methanocullaceae* (STD2_150)
STD2_156	14.9061745769231	d__Archaea	*Thermoplasmatota*	c__Thermoplasmata	*Methanomassiliicoccales*	*Methanomethylophilaceae*	g__VadinCA11	s__VadinCA11 sp002498365	D2	p__Thermoplasmatota , f__Methanomethylophilaceae ( STD2_156 )	f__Methanomethylophilaceae , g__VadinCA11 ( STD2_156 )	g__VadinCA11 , s__VadinCA11 sp002498365 ( STD2_156 )	3091.54877237314	0.482158803707982	dimethylamine => monomethylamine	Absent	Methanogenesis and methanotrophy	*Thermoplasmatota*, *Methanomethylophilaceae* (STD2_156)
STD2_169	8.74783719653179	d__Archaea	*Halobacterota*	c__Methanomicrobia	*Methanomicrobiales*	*Methanocorpusculaceae*	g__Methanocorpusculum	s__Methanocorpusculum sp002506085	D2	p__Halobacterota , f__Methanocorpusculaceae ( STD2_169 )	f__Methanocorpusculaceae , g__Methanocorpusculum ( STD2_169 )	g__Methanocorpusculum , s__Methanocorpusculum sp002506085 ( STD2_169 )	3091.54877237314	0.282959702098336	dimethylamine => monomethylamine	Absent	Methanogenesis and methanotrophy	*Halobacterota*, *Methanocorpusculaceae* (STD2_169)
STD2_179	18.2518247977528	d__Archaea	*Halobacterota*	c__Methanosarcinia	*Methanosarcinales*	*Methanosarcinaceae*	g__Methanosarcina	s__	D2	p__Halobacterota , f__Methanosarcinaceae ( STD2_179 )	f__Methanosarcinaceae , g__Methanosarcina ( STD2_179 )	g__Methanosarcina , s__ ( STD2_179 )	3091.54877237314	0.59037803190607	dimethylamine => monomethylamine	Present	Methanogenesis and methanotrophy	*Halobacterota*, *Methanosarcinaceae* (STD2_179)
STD2_188	5.88307555357143	d__Archaea	*Halobacterota*	c__Methanosarcinia	*Methanosarcinales*	*Methanosarcinaceae*	g__Methanosarcina	s__Methanosarcina sp002499445	D2	p__Halobacterota , f__Methanosarcinaceae ( STD2_188 )	f__Methanosarcinaceae , g__Methanosarcina ( STD2_188 )	g__Methanosarcina , s__Methanosarcina sp002499445 ( STD2_188 )	3091.54877237314	0.190295414587798	dimethylamine => monomethylamine	Absent	Methanogenesis and methanotrophy	*Halobacterota*, *Methanosarcinaceae* (STD2_188)
STD2_214	6.12556305882353	d__Archaea	*Thermoplasmatota*	c__Thermoplasmata	*Methanomassiliicoccales*	*Methanomethylophilaceae*	g__Methanomethylophilus	s__Methanomethylophilus sp002495325	D2	p__Thermoplasmatota , f__Methanomethylophilaceae ( STD2_214 )	f__Methanomethylophilaceae , g__Methanomethylophilus ( STD2_214 )	g__Methanomethylophilus , s__Methanomethylophilus sp002495325 ( STD2_214 )	3091.54877237314	0.198138975311116	dimethylamine => monomethylamine	Absent	Methanogenesis and methanotrophy	*Thermoplasmatota*, *Methanomethylophilaceae* (STD2_214)
STD2_217	64.7135228048781	d__Archaea	*Halobacterota*	c__Methanomicrobia	*Methanomicrobiales*	*Methanocullaceae*	g__Methanoculleus	s__Methanoculleus sp002506585	D2	p__Halobacterota , f__Methanocullaceae ( STD2_217 )	f__Methanocullaceae , g__Methanoculleus ( STD2_217 )	g__Methanoculleus , s__Methanoculleus sp002506585 ( STD2_217 )	3091.54877237314	2.0932395886222	dimethylamine => monomethylamine	Absent	Methanogenesis and methanotrophy	*Halobacterota*, *Methanocullaceae* (STD2_217)
STD2_246	6.1929059	d__Archaea	*Thermoplasmatota*	c__Thermoplasmata	*Methanomassiliicoccales*	*Methanomethylophilaceae*	g__RumEn-M2	s__RumEn-M2 sp001421175	D2	p__Thermoplasmatota , f__Methanomethylophilaceae ( STD2_246 )	f__Methanomethylophilaceae , g__RumEn-M2 ( STD2_246 )	g__RumEn-M2 , s__RumEn-M2 sp001421175 ( STD2_246 )	3091.54877237314	0.200317263481054	dimethylamine => monomethylamine	Absent	Methanogenesis and methanotrophy	*Thermoplasmatota*, *Methanomethylophilaceae* (STD2_246)
STD2_263	9.01900260869565	d__Archaea	*Halobacterota*	c__Methanomicrobia	*Methanomicrobiales*	*Methanofollaceae*	g__Methanofollis	s__Methanofollis liminatans	D2	p__Halobacterota , f__Methanofollaceae ( STD2_263 )	f__Methanofollaceae , g__Methanofollis ( STD2_263 )	g__Methanofollis , s__Methanofollis liminatans ( STD2_263 )	3091.54877237314	0.291730885480176	dimethylamine => monomethylamine	Absent	Methanogenesis and methanotrophy	*Halobacterota*, *Methanofollaceae* (STD2_263)
STD2_35	6.00250779646018	d__Archaea	*Halobacterota*	c__Methanomicrobia	*Methanomicrobiales*	*Methanoregulaceae*	g__Methanoregula	s__	D2	p__Halobacterota , f__Methanoregulaceae ( STD2_35 )	f__Methanoregulaceae , g__Methanoregula ( STD2_35 )	g__Methanoregula , s__ ( STD2_35 )	3091.54877237314	0.194158599408171	dimethylamine => monomethylamine	Absent	Methanogenesis and methanotrophy	*Halobacterota*, *Methanoregulaceae* (STD2_35)
STD2_40	7.02886146829268	d__Archaea	*Halobacterota*	c__Methanomicrobia	*Methanomicrobiales*	*Methanoregulaceae*	g__SD8	s__	D2	p__Halobacterota , f__Methanoregulaceae ( STD2_40 )	f__Methanoregulaceae , g__SD8 ( STD2_40 )	g__SD8 , s__ ( STD2_40 )	3091.54877237314	0.227357288718987	dimethylamine => monomethylamine	Absent	Methanogenesis and methanotrophy	*Halobacterota*, *Methanoregulaceae* (STD2_40)
STD2_50	5.84946653582555	d__Archaea	*Halobacterota*	c__Methanomicrobia	*Methanomicrobiales*	*Methanocullaceae*	g__Methanoculleus	s__Methanoculleus horonobensis	D2	p__Halobacterota , f__Methanocullaceae ( STD2_50 )	f__Methanocullaceae , g__Methanoculleus ( STD2_50 )	g__Methanoculleus , s__Methanoculleus horonobensis ( STD2_50 )	3091.54877237314	0.189208289000577	dimethylamine => monomethylamine	Absent	Methanogenesis and methanotrophy	*Halobacterota*, *Methanocullaceae* (STD2_50)
STD2_64	205.954340619048	d__Archaea	*Halobacterota*	c__Methanomicrobia	*Methanomicrobiales*	*Methanocorpusculaceae*	g__Methanocorpusculum	s__Methanocorpusculum parvum	D2	p__Halobacterota , f__Methanocorpusculaceae ( STD2_64 )	f__Methanocorpusculaceae , g__Methanocorpusculum ( STD2_64 )	g__Methanocorpusculum , s__Methanocorpusculum parvum ( STD2_64 )	3091.54877237314	6.66184995881379	dimethylamine => monomethylamine	Absent	Methanogenesis and methanotrophy	*Halobacterota*, *Methanocorpusculaceae* (STD2_64)
STD2_68	27.1461743705179	d__Archaea	*Halobacterota*	c__Methanosarcinia	*Methanosarcinales*	*Methanosarcinaceae*	g__	s__	D2	p__Halobacterota , f__Methanosarcinaceae ( STD2_68 )	f__Methanosarcinaceae , g__ ( STD2_68 )	g__ , s__ ( STD2_68 )	3091.54877237314	0.878076859504951	dimethylamine => monomethylamine	Present	Methanogenesis and methanotrophy	*Halobacterota*, *Methanosarcinaceae* (STD2_68)
STE_111	6.7166516741573	d__Archaea	*Euryarchaeota*	c__Methanobacteria	*Methanobacteriales*	*Methanobacteriaceae*	g__Methanobacterium	s__Methanobacterium sp002496805	E	p__Euryarchaeota , f__Methanobacteriaceae ( STE_111 )	f__Methanobacteriaceae , g__Methanobacterium ( STE_111 )	g__Methanobacterium , s__Methanobacterium sp002496805 ( STE_111 )	2695.48819578859	0.249181268337638	dimethylamine => monomethylamine	Absent	Methanogenesis and methanotrophy	*Euryarchaeota*, *Methanobacteriaceae* (STE_111)
STE_164	22.4251276236559	d__Archaea	*Halobacterota*	c__Methanosarcinia	*Methanotrichales*	*Methanotrichaceae*	g__Methanothrix_A	s__Methanothrix_A harundinacea_D	E	p__Halobacterota , f__Methanotrichaceae ( STE_164 )	f__Methanotrichaceae , g__Methanothrix_A ( STE_164 )	g__Methanothrix_A , s__Methanothrix_A harundinacea_D ( STE_164 )	2695.48819578859	0.831950503760053	dimethylamine => monomethylamine	Absent	Methanogenesis and methanotrophy	*Halobacterota*, *Methanotrichaceae* (STE_164)
STE_20	2.84836675418994	d__Archaea	*Halobacterota*	c__Methanomicrobia	*Methanomicrobiales*	*Methanofollaceae*	g__Methanofollis	s__	E	p__Halobacterota , f__Methanofollaceae ( STE_20 )	f__Methanofollaceae , g__Methanofollis ( STE_20 )	g__Methanofollis , s__ ( STE_20 )	2695.48819578859	0.105671646369671	dimethylamine => monomethylamine	Absent	Methanogenesis and methanotrophy	*Halobacterota*, *Methanofollaceae* (STE_20)
STE_32	2.67356364890282	d__Archaea	*Halobacterota*	c__Methanomicrobia	*Methanomicrobiales*	*Methanospirillaceae*	g__Methanospirillum	s__	E	p__Halobacterota , f__Methanospirillaceae ( STE_32 )	f__Methanospirillaceae , g__Methanospirillum ( STE_32 )	g__Methanospirillum , s__ ( STE_32 )	2695.48819578859	0.0991866205565278	dimethylamine => monomethylamine	Absent	Methanogenesis and methanotrophy	*Halobacterota*, *Methanospirillaceae* (STE_32)
STE_38	4.06094192479109	d__Archaea	*Halobacterota*	c__Methanosarcinia	*Methanotrichales*	*Methanotrichaceae*	g__Methanothrix_A	s__Methanothrix_A sp001602645	E	p__Halobacterota , f__Methanotrichaceae ( STE_38 )	f__Methanotrichaceae , g__Methanothrix_A ( STE_38 )	g__Methanothrix_A , s__Methanothrix_A sp001602645 ( STE_38 )	2695.48819578859	0.150657010152591	dimethylamine => monomethylamine	Absent	Methanogenesis and methanotrophy	*Halobacterota*, *Methanotrichaceae* (STE_38)
STE_41	16.0026549668675	d__Archaea	*Halobacterota*	c__Methanosarcinia	*Methanotrichales*	*Methanotrichaceae*	g__Methanothrix	s__Methanothrix soehngenii	E	p__Halobacterota , f__Methanotrichaceae ( STE_41 )	f__Methanotrichaceae , g__Methanothrix ( STE_41 )	g__Methanothrix , s__Methanothrix soehngenii ( STE_41 )	2695.48819578859	0.593682991892524	dimethylamine => monomethylamine	Absent	Methanogenesis and methanotrophy	*Halobacterota*, *Methanotrichaceae* (STE_41)
STE_86	2.84030031843575	d__Archaea	*Euryarchaeota*	c__Methanobacteria	*Methanobacteriales*	*Methanobacteriales*	g__	s__	E	p__Euryarchaeota , f__ ( STE_86 )	f__ , g__ ( STE_86 )	g__ , s__ ( STE_86 )	2695.48819578859	0.105372389419973	dimethylamine => monomethylamine	Absent	Methanogenesis and methanotrophy	*Euryarchaeota*, *Methanobacteriales* (STE_86)
STF1_12	2.60534173559322	d__Archaea	*Halobacterota*	c__Methanosarcinia	*Methanosarcinales*	*Methanosarcinaceae*	g__	s__	F1	p__Halobacterota , f__Methanosarcinaceae ( STF1_12 )	f__Methanosarcinaceae , g__ ( STF1_12 )	g__ , s__ ( STF1_12 )	4539.99779929417	0.0573864096585745	dimethylamine => monomethylamine	Present	Methanogenesis and methanotrophy	*Halobacterota*, *Methanosarcinaceae* (STF1_12)
STF1_129	180.352790772152	d__Archaea	*Halobacterota*	c__Methanomicrobia	*Methanomicrobiales*	*Methanocullaceae*	g__Methanoculleus	s__Methanoculleus sp002506585	F1	p__Halobacterota , f__Methanocullaceae ( STF1_129 )	f__Methanocullaceae , g__Methanoculleus ( STF1_129 )	g__Methanoculleus , s__Methanoculleus sp002506585 ( STF1_129 )	4539.99779929417	3.97253035673698	dimethylamine => monomethylamine	Absent	Methanogenesis and methanotrophy	*Halobacterota*, *Methanocullaceae* (STF1_129)
STF1_134	15.3779735230126	d__Archaea	*Halobacterota*	c__Methanosarcinia	*Methanosarcinales*	*Methanosarcinaceae*	g__Methanosarcina	s__Methanosarcina sp002499445	F1	p__Halobacterota , f__Methanosarcinaceae ( STF1_134 )	f__Methanosarcinaceae , g__Methanosarcina ( STF1_134 )	g__Methanosarcina , s__Methanosarcina sp002499445 ( STF1_134 )	4539.99779929417	0.338722047957895	dimethylamine => monomethylamine	Absent	Methanogenesis and methanotrophy	*Halobacterota*, *Methanosarcinaceae* (STF1_134)
STF1_149	4.77542648888889	d__Archaea	*Euryarchaeota*	c__Thermococci	*Methanofastidiosales*	*Methanofastidiosales*	g__	s__	F1	p__Euryarchaeota , f__ ( STF1_149 )	f__ , g__ ( STF1_149 )	g__ , s__ ( STF1_149 )	4539.99779929417	0.10518565646951	dimethylamine => monomethylamine	Absent	Methanogenesis and methanotrophy	*Euryarchaeota*, *Methanofastidiosales* (STF1_149)
STF1_166	3.838119247557	d__Archaea	*Halobacterota*	c__Methanomicrobia	*Methanomicrobiales*	*Methanocullaceae*	g__Methanoculleus	s__Methanoculleus horonobensis	F1	p__Halobacterota , f__Methanocullaceae ( STF1_166 )	f__Methanocullaceae , g__Methanoculleus ( STF1_166 )	g__Methanoculleus , s__Methanoculleus horonobensis ( STF1_166 )	4539.99779929417	0.0845401125118102	dimethylamine => monomethylamine	Absent	Methanogenesis and methanotrophy	*Halobacterota*, *Methanocullaceae* (STF1_166)
STF1_167	6.01930091052632	d__Archaea	*Halobacterota*	c__Methanomicrobia	*Methanomicrobiales*	*Methanofollaceae*	g__Methanofollis	s__	F1	p__Halobacterota , f__Methanofollaceae ( STF1_167 )	f__Methanofollaceae , g__Methanofollis ( STF1_167 )	g__Methanofollis , s__ ( STF1_167 )	4539.99779929417	0.132583784764436	dimethylamine => monomethylamine	Absent	Methanogenesis and methanotrophy	*Halobacterota*, *Methanofollaceae* (STF1_167)
STF1_17	2.95806086716418	d__Archaea	*Halobacterota*	c__Methanosarcinia	*Methanosarcinales*	*Methanosarcinaceae*	g__Methanosarcina	s__	F1	p__Halobacterota , f__Methanosarcinaceae ( STF1_17 )	f__Methanosarcinaceae , g__Methanosarcina ( STF1_17 )	g__Methanosarcina , s__ ( STF1_17 )	4539.99779929417	0.0651555572917693	dimethylamine => monomethylamine	Present	Methanogenesis and methanotrophy	*Halobacterota*, *Methanosarcinaceae* (STF1_17)
STF1_170	8.80971291463415	d__Archaea	*Thermoplasmatota*	c__Thermoplasmata	*Methanomassiliicoccales*	*Methanomethylophilaceae*	g__RumEn-M2	s__RumEn-M2 sp002506255	F1	p__Thermoplasmatota , f__Methanomethylophilaceae ( STF1_170 )	f__Methanomethylophilaceae , g__RumEn-M2 ( STF1_170 )	g__RumEn-M2 , s__RumEn-M2 sp002506255 ( STF1_170 )	4539.99779929417	0.194046634031492	dimethylamine => monomethylamine	Absent	Methanogenesis and methanotrophy	*Thermoplasmatota*, *Methanomethylophilaceae* (STF1_170)
STF1_18	5.26107938916256	d__Archaea	*Thermoplasmatota*	c__Thermoplasmata	*Methanomassiliicoccales*	*Methanomethylophilaceae*	g__Methanomethylophilus	s__Methanomethylophilus sp002495325	F1	p__Thermoplasmatota , f__Methanomethylophilaceae ( STF1_18 )	f__Methanomethylophilaceae , g__Methanomethylophilus ( STF1_18 )	g__Methanomethylophilus , s__Methanomethylophilus sp002495325 ( STF1_18 )	4539.99779929417	0.115882862101398	dimethylamine => monomethylamine	Present	Methanogenesis and methanotrophy	*Thermoplasmatota*, *Methanomethylophilaceae* (STF1_18)
STF1_215	2.58880139650873	d__Archaea	*Halobacterota*	c__Methanomicrobia	*Methanomicrobiales*	*Methanoregulaceae*	g__Methanoregula	s__	F1	p__Halobacterota , f__Methanoregulaceae ( STF1_215 )	f__Methanoregulaceae , g__Methanoregula ( STF1_215 )	g__Methanoregula , s__ ( STF1_215 )	4539.99779929417	0.0570220848325346	dimethylamine => monomethylamine	Absent	Methanogenesis and methanotrophy	*Halobacterota*, *Methanoregulaceae* (STF1_215)
STF1_217	85.1044272269503	d__Archaea	*Halobacterota*	c__Methanomicrobia	*Methanomicrobiales*	*Methanocorpusculaceae*	g__Methanocorpusculum	s__Methanocorpusculum sp002506085	F1	p__Halobacterota , f__Methanocorpusculaceae ( STF1_217 )	f__Methanocorpusculaceae , g__Methanocorpusculum ( STF1_217 )	g__Methanocorpusculum , s__Methanocorpusculum sp002506085 ( STF1_217 )	4539.99779929417	1.87454776388177	dimethylamine => monomethylamine	Absent	Methanogenesis and methanotrophy	*Halobacterota*, *Methanocorpusculaceae* (STF1_217)
STF1_22	3.00240663559322	d__Archaea	*Halobacterota*	c__Methanomicrobia	*Methanomicrobiales*	*Methanomicrobiaceae*	g__Methanomicrobium	s__	F1	p__Halobacterota , f__Methanomicrobiaceae ( STF1_22 )	f__Methanomicrobiaceae , g__Methanomicrobium ( STF1_22 )	g__Methanomicrobium , s__ ( STF1_22 )	4539.99779929417	0.0661323368055376	dimethylamine => monomethylamine	Absent	Methanogenesis and methanotrophy	*Halobacterota*, *Methanomicrobiaceae* (STF1_22)
STF1_225	26.1443030545455	d__Archaea	*Thermoplasmatota*	c__Thermoplasmata	*Methanomassiliicoccales*	*Methanomethylophilaceae*	g__RumEn-M2	s__RumEn-M2 sp001421175	F1	p__Thermoplasmatota , f__Methanomethylophilaceae ( STF1_225 )	f__Methanomethylophilaceae , g__RumEn-M2 ( STF1_225 )	g__RumEn-M2 , s__RumEn-M2 sp001421175 ( STF1_225 )	4539.99779929417	0.575865985190788	dimethylamine => monomethylamine	Absent	Methanogenesis and methanotrophy	*Thermoplasmatota*, *Methanomethylophilaceae* (STF1_225)
STF1_239	4.09034074132492	d__Archaea	*Halobacterota*	c__Methanosarcinia	*Methanotrichales*	*Methanotrichaceae*	g__Methanothrix	s__	F1	p__Halobacterota , f__Methanotrichaceae ( STF1_239 )	f__Methanotrichaceae , g__Methanothrix ( STF1_239 )	g__Methanothrix , s__ ( STF1_239 )	4539.99779929417	0.0900956547150934	dimethylamine => monomethylamine	Absent	Methanogenesis and methanotrophy	*Halobacterota*, *Methanotrichaceae* (STF1_239)
STF1_293	18.275489	d__Archaea	*Thermoplasmatota*	c__Thermoplasmata	*Methanomassiliicoccales*	*Methanomethylophilaceae*	g__VadinCA11	s__VadinCA11 sp002498365	F1	p__Thermoplasmatota , f__Methanomethylophilaceae ( STF1_293 )	f__Methanomethylophilaceae , g__VadinCA11 ( STF1_293 )	g__VadinCA11 , s__VadinCA11 sp002498365 ( STF1_293 )	4539.99779929417	0.402544005700647	dimethylamine => monomethylamine	Absent	Methanogenesis and methanotrophy	*Thermoplasmatota*, *Methanomethylophilaceae* (STF1_293)
STF1_3	2.88451728025478	d__Archaea	*Euryarchaeota*	c__Methanobacteria	*Methanobacteriales*	*Methanobacteriaceae*	g__Methanobacterium_B	s__	F1	p__Euryarchaeota , f__Methanobacteriaceae ( STF1_3 )	f__Methanobacteriaceae , g__Methanobacterium_B ( STF1_3 )	g__Methanobacterium_B , s__ ( STF1_3 )	4539.99779929417	0.0635356537111809	dimethylamine => monomethylamine	Absent	Methanogenesis and methanotrophy	*Euryarchaeota*, *Methanobacteriaceae* (STF1_3)
STF1_31	4.28653092391304	d__Archaea	*Halobacterota*	c__Methanomicrobia	*Methanomicrobiales*	*Methanomicrobiaceae*	g__Methanomicrobium	s__	F1	p__Halobacterota , f__Methanomicrobiaceae ( STF1_31 )	f__Methanomicrobiaceae , g__Methanomicrobium ( STF1_31 )	g__Methanomicrobium , s__ ( STF1_31 )	4539.99779929417	0.0944170264703533	dimethylamine => monomethylamine	Absent	Methanogenesis and methanotrophy	*Halobacterota*, *Methanomicrobiaceae* (STF1_31)
STF1_32	23.6277247921053	d__Archaea	*Halobacterota*	c__Methanosarcinia	*Methanotrichales*	*Methanotrichaceae*	g__Methanothrix	s__Methanothrix soehngenii	F1	p__Halobacterota , f__Methanotrichaceae ( STF1_32 )	f__Methanotrichaceae , g__Methanothrix ( STF1_32 )	g__Methanothrix , s__Methanothrix soehngenii ( STF1_32 )	4539.99779929417	0.520434719060407	dimethylamine => monomethylamine	Absent	Methanogenesis and methanotrophy	*Halobacterota*, *Methanotrichaceae* (STF1_32)
STF1_53	96.0057825994832	d__Archaea	*Halobacterota*	c__Methanomicrobia	*Methanomicrobiales*	*Methanocullaceae*	g__Methanoculleus	s__Methanoculleus sp002501655	F1	p__Halobacterota , f__Methanocullaceae ( STF1_53 )	f__Methanocullaceae , g__Methanoculleus ( STF1_53 )	g__Methanoculleus , s__Methanoculleus sp002501655 ( STF1_53 )	4539.99779929417	2.11466584002329	dimethylamine => monomethylamine	Absent	Methanogenesis and methanotrophy	*Halobacterota*, *Methanocullaceae* (STF1_53)
STF1_61	124.457096138462	d__Archaea	*Halobacterota*	c__Methanomicrobia	*Methanomicrobiales*	*Methanocorpusculaceae*	g__Methanocorpusculum	s__Methanocorpusculum parvum	F1	p__Halobacterota , f__Methanocorpusculaceae ( STF1_61 )	f__Methanocorpusculaceae , g__Methanocorpusculum ( STF1_61 )	g__Methanocorpusculum , s__Methanocorpusculum parvum ( STF1_61 )	4539.99779929417	2.74134705875433	dimethylamine => monomethylamine	Absent	Methanogenesis and methanotrophy	*Halobacterota*, *Methanocorpusculaceae* (STF1_61)
STF1_80	3.40434407674419	d__Archaea	*Halobacterota*	c__Methanosarcinia	*Methanosarcinales*	*Methanosarcinaceae*	g__Methanosarcina	s__Methanosarcina sp002509325	F1	p__Halobacterota , f__Methanosarcinaceae ( STF1_80 )	f__Methanosarcinaceae , g__Methanosarcina ( STF1_80 )	g__Methanosarcina , s__Methanosarcina sp002509325 ( STF1_80 )	4539.99779929417	0.0749855886994804	dimethylamine => monomethylamine	Absent	Methanogenesis and methanotrophy	*Halobacterota*, *Methanosarcinaceae* (STF1_80)
STF2_104	3.58478663392857	d__Archaea	*Euryarchaeota*	c__Methanobacteria	*Methanobacteriales*	*Methanobacteriaceae*	g__Methanobacterium	s__Methanobacterium formicicum	F2	p__Euryarchaeota , f__Methanobacteriaceae ( STF2_104 )	f__Methanobacteriaceae , g__Methanobacterium ( STF2_104 )	g__Methanobacterium , s__Methanobacterium formicicum ( STF2_104 )	3687.21403010004	0.0972220924704852	dimethylamine => monomethylamine	Absent	Methanogenesis and methanotrophy	*Euryarchaeota*, *Methanobacteriaceae* (STF2_104)
STF2_135	3.62437532780083	d__Archaea	*Halobacterota*	c__Methanosarcinia	*Methanosarcinales*	*Methanosarcinaceae*	g__	s__	F2	p__Halobacterota , f__Methanosarcinaceae ( STF2_135 )	f__Methanosarcinaceae , g__ ( STF2_135 )	g__ , s__ ( STF2_135 )	3687.21403010004	0.0982957674334541	dimethylamine => monomethylamine	Absent	Methanogenesis and methanotrophy	*Halobacterota*, *Methanosarcinaceae* (STF2_135)
STF2_136	5.7554619929078	d__Archaea	*Thermoplasmatota*	c__Thermoplasmata	*Methanomassiliicoccales*	*Methanomethylophilaceae*	g__Methanomethylophilus	s__Methanomethylophilus sp002495325	F2	p__Thermoplasmatota , f__Methanomethylophilaceae ( STF2_136 )	f__Methanomethylophilaceae , g__Methanomethylophilus ( STF2_136 )	g__Methanomethylophilus , s__Methanomethylophilus sp002495325 ( STF2_136 )	3687.21403010004	0.156092430380334	dimethylamine => monomethylamine	Present	Methanogenesis and methanotrophy	*Thermoplasmatota*, *Methanomethylophilaceae* (STF2_136)
STF2_166	14.3631371590909	d__Archaea	*Thermoplasmatota*	c__Thermoplasmata	*Methanomassiliicoccales*	*Methanomethylophilaceae*	g__VadinCA11	s__VadinCA11 sp002498365	F2	p__Thermoplasmatota , f__Methanomethylophilaceae ( STF2_166 )	f__Methanomethylophilaceae , g__VadinCA11 ( STF2_166 )	g__VadinCA11 , s__VadinCA11 sp002498365 ( STF2_166 )	3687.21403010004	0.389539013516424	dimethylamine => monomethylamine	Absent	Methanogenesis and methanotrophy	*Thermoplasmatota*, *Methanomethylophilaceae* (STF2_166)
STF2_18	4.25129761586639	d__Archaea	*Halobacterota*	c__Methanosarcinia	*Methanotrichales*	*Methanotrichaceae*	g__Methanothrix	s__	F2	p__Halobacterota , f__Methanotrichaceae ( STF2_18 )	f__Methanotrichaceae , g__Methanothrix ( STF2_18 )	g__Methanothrix , s__ ( STF2_18 )	3687.21403010004	0.115298368393088	dimethylamine => monomethylamine	Absent	Methanogenesis and methanotrophy	*Halobacterota*, *Methanotrichaceae* (STF2_18)
STF2_199	41.1331803080357	d__Archaea	*Halobacterota*	c__Methanosarcinia	*Methanosarcinales*	*Methanosarcinaceae*	g__Methanosarcina	s__Methanosarcina sp002499445	F2	p__Halobacterota , f__Methanosarcinaceae ( STF2_199 )	f__Methanosarcinaceae , g__Methanosarcina ( STF2_199 )	g__Methanosarcina , s__Methanosarcina sp002499445 ( STF2_199 )	3687.21403010004	1.11556258932221	dimethylamine => monomethylamine	Absent	Methanogenesis and methanotrophy	*Halobacterota*, *Methanosarcinaceae* (STF2_199)
STF2_209	4.39871895061728	d__Archaea	*Euryarchaeota*	c__Methanobacteria	*Methanobacteriales*	*Methanobacteriaceae*	g__UBA412	s__UBA412 sp002495685	F2	p__Euryarchaeota , f__Methanobacteriaceae ( STF2_209 )	f__Methanobacteriaceae , g__UBA412 ( STF2_209 )	g__UBA412 , s__UBA412 sp002495685 ( STF2_209 )	3687.21403010004	0.119296545161441	dimethylamine => monomethylamine	Absent	Methanogenesis and methanotrophy	*Euryarchaeota*, *Methanobacteriaceae* (STF2_209)
STF2_236	2.94388610062893	d__Archaea	*Halobacterota*	c__Methanosarcinia	*Methanotrichales*	*Methanotrichaceae*	g__Methanothrix	s__	F2	p__Halobacterota , f__Methanotrichaceae ( STF2_236 )	f__Methanotrichaceae , g__Methanothrix ( STF2_236 )	g__Methanothrix , s__ ( STF2_236 )	3687.21403010004	0.0798403910539757	dimethylamine => monomethylamine	Absent	Methanogenesis and methanotrophy	*Halobacterota*, *Methanotrichaceae* (STF2_236)
STF2_238	5.50401809967846	d__Archaea	*Halobacterota*	c__Methanomicrobia	*Methanomicrobiales*	*Methanocullaceae*	g__Methanoculleus	s__Methanoculleus chikugoensis_A	F2	p__Halobacterota , f__Methanocullaceae ( STF2_238 )	f__Methanocullaceae , g__Methanoculleus ( STF2_238 )	g__Methanoculleus , s__Methanoculleus chikugoensis_A ( STF2_238 )	3687.21403010004	0.149273084088615	dimethylamine => monomethylamine	Absent	Methanogenesis and methanotrophy	*Halobacterota*, *Methanocullaceae* (STF2_238)
STF2_28	16.9364004539474	d__Archaea	*Halobacterota*	c__Methanosarcinia	*Methanosarcinales*	*Methanosarcinaceae*	g__Methanosarcina	s__Methanosarcina sp002509325	F2	p__Halobacterota , f__Methanosarcinaceae ( STF2_28 )	f__Methanosarcinaceae , g__Methanosarcina ( STF2_28 )	g__Methanosarcina , s__Methanosarcina sp002509325 ( STF2_28 )	3687.21403010004	0.45932783710654	dimethylamine => monomethylamine	Present	Methanogenesis and methanotrophy	*Halobacterota*, *Methanosarcinaceae* (STF2_28)
STF2_42	19.0088102356495	d__Archaea	*Halobacterota*	c__Methanosarcinia	*Methanotrichales*	*Methanotrichaceae*	g__Methanothrix	s__Methanothrix soehngenii	F2	p__Halobacterota , f__Methanotrichaceae ( STF2_42 )	f__Methanotrichaceae , g__Methanothrix ( STF2_42 )	g__Methanothrix , s__Methanothrix soehngenii ( STF2_42 )	3687.21403010004	0.51553313912547	dimethylamine => monomethylamine	Absent	Methanogenesis and methanotrophy	*Halobacterota*, *Methanotrichaceae* (STF2_42)
STF2_46	12.4786793929712	d__Archaea	*Halobacterota*	c__Methanomicrobia	*Methanomicrobiales*	*Methanoregulaceae*	g__Methanoregula	s__	F2	p__Halobacterota , f__Methanoregulaceae ( STF2_46 )	f__Methanoregulaceae , g__Methanoregula ( STF2_46 )	g__Methanoregula , s__ ( STF2_46 )	3687.21403010004	0.338431110619109	dimethylamine => monomethylamine	Absent	Methanogenesis and methanotrophy	*Halobacterota*, *Methanoregulaceae* (STF2_46)
STF2_54	49.2349075614035	d__Archaea	*Halobacterota*	c__Methanomicrobia	*Methanomicrobiales*	*Methanocullaceae*	g__Methanoculleus	s__Methanoculleus sp002506585	F2	p__Halobacterota , f__Methanocullaceae ( STF2_54 )	f__Methanocullaceae , g__Methanoculleus ( STF2_54 )	g__Methanoculleus , s__Methanoculleus sp002506585 ( STF2_54 )	3687.21403010004	1.3352874869612	dimethylamine => monomethylamine	Absent	Methanogenesis and methanotrophy	*Halobacterota*, *Methanocullaceae* (STF2_54)
STF2_59	8.51905650290698	d__Archaea	*Thermoplasmatota*	c__Thermoplasmata	*Methanomassiliicoccales*	*Methanomethylophilaceae*	g__RumEn-M2	s__RumEn-M2 sp001421175	F2	p__Thermoplasmatota , f__Methanomethylophilaceae ( STF2_59 )	f__Methanomethylophilaceae , g__RumEn-M2 ( STF2_59 )	g__RumEn-M2 , s__RumEn-M2 sp001421175 ( STF2_59 )	3687.21403010004	0.231043178762146	dimethylamine => monomethylamine	Absent	Methanogenesis and methanotrophy	*Thermoplasmatota*, *Methanomethylophilaceae* (STF2_59)
STF2_64	3.83512245888594	d__Archaea	*Halobacterota*	c__Methanosarcinia	*Methanotrichales*	*Methanotrichaceae*	g__Methanothrix	s__	F2	p__Halobacterota , f__Methanotrichaceae ( STF2_64 )	f__Methanotrichaceae , g__Methanothrix ( STF2_64 )	g__Methanothrix , s__ ( STF2_64 )	3687.21403010004	0.104011387122594	dimethylamine => monomethylamine	Absent	Methanogenesis and methanotrophy	*Halobacterota*, *Methanotrichaceae* (STF2_64)
STF2_70	35.1367696865672	d__Archaea	*Halobacterota*	c__Methanomicrobia	*Methanomicrobiales*	*Methanocorpusculaceae*	g__Methanocorpusculum	s__Methanocorpusculum parvum	F2	p__Halobacterota , f__Methanocorpusculaceae ( STF2_70 )	f__Methanocorpusculaceae , g__Methanocorpusculum ( STF2_70 )	g__Methanocorpusculum , s__Methanocorpusculum parvum ( STF2_70 )	3687.21403010004	0.952935452071217	dimethylamine => monomethylamine	Absent	Methanogenesis and methanotrophy	*Halobacterota*, *Methanocorpusculaceae* (STF2_70)
STA_56	6.88270270866142	d__Archaea	*Halobacterota*	c__Methanosarcinia	*Methanotrichales*	*Methanotrichaceae*	g__Methanothrix	s__Methanothrix soehngenii	A	p__Halobacterota , f__Methanotrichaceae ( STA_56 )	f__Methanotrichaceae , g__Methanothrix ( STA_56 )	g__Methanothrix , s__Methanothrix soehngenii ( STA_56 )	1693.8105471575	0.40634430575555	methanol => methane	Absent	Methanogenesis and methanotrophy	*Halobacterota*, *Methanotrichaceae* (STA_56)
STA_9	3.31833548122867	d__Archaea	*Halobacterota*	c__Methanomicrobia	*Methanomicrobiales*	*Methanoregulaceae*	g__Methanoregula	s__	A	p__Halobacterota , f__Methanoregulaceae ( STA_9 )	f__Methanoregulaceae , g__Methanoregula ( STA_9 )	g__Methanoregula , s__ ( STA_9 )	1693.8105471575	0.195909482722102	methanol => methane	Absent	Methanogenesis and methanotrophy	*Halobacterota*, *Methanoregulaceae* (STA_9)
STB_131	4.88175757142857	d__Archaea	*Halobacterota*	c__Methanomicrobia	*Methanomicrobiales*	*Methanoregulaceae*	g__Methanoregula	s__	B	p__Halobacterota , f__Methanoregulaceae ( STB_131 )	f__Methanoregulaceae , g__Methanoregula ( STB_131 )	g__Methanoregula , s__ ( STB_131 )	1800.57745512968	0.271121775823688	methanol => methane	Absent	Methanogenesis and methanotrophy	*Halobacterota*, *Methanoregulaceae* (STB_131)
STB_182	6.01625637209302	d__Archaea	*Halobacterota*	c__Methanomicrobia	*Methanomicrobiales*	*Methanoregulaceae*	g__Methanoregula	s__	B	p__Halobacterota , f__Methanoregulaceae ( STB_182 )	f__Methanoregulaceae , g__Methanoregula ( STB_182 )	g__Methanoregula , s__ ( STB_182 )	1800.57745512968	0.334129273636813	methanol => methane	Absent	Methanogenesis and methanotrophy	*Halobacterota*, *Methanoregulaceae* (STB_182)
STB_4	8.75316213421053	d__Archaea	*Halobacterota*	c__Methanomicrobia	*Methanomicrobiales*	*Methanoregulaceae*	g__SD8	s__	B	p__Halobacterota , f__Methanoregulaceae ( STB_4 )	f__Methanoregulaceae , g__SD8 ( STB_4 )	g__SD8 , s__ ( STB_4 )	1800.57745512968	0.486130830377419	methanol => methane	Absent	Methanogenesis and methanotrophy	*Halobacterota*, *Methanoregulaceae* (STB_4)
STC_24	3.66231342701525	d__Archaea	*Halobacterota*	c__Methanosarcinia	*Methanotrichales*	*Methanotrichaceae*	g__Methanothrix	s__	C	p__Halobacterota , f__Methanotrichaceae ( STC_24 )	f__Methanotrichaceae , g__Methanothrix ( STC_24 )	g__Methanothrix , s__ ( STC_24 )	3154.19728544217	0.116109206101921	methanol => methane	Absent	Methanogenesis and methanotrophy	*Halobacterota*, *Methanotrichaceae* (STC_24)
STC_36	2.60329966326531	d__Archaea	*Thermoplasmatota*	c__Thermoplasmata	*Methanomassiliicoccales*	*Methanomethylophilaceae*	g__RumEn-M2	s__RumEn-M2 sp001421175	C	p__Thermoplasmatota , f__Methanomethylophilaceae ( STC_36 )	f__Methanomethylophilaceae , g__RumEn-M2 ( STC_36 )	g__RumEn-M2 , s__RumEn-M2 sp001421175 ( STC_36 )	3154.19728544217	0.0825344589344661	methanol => methane	Present	Methanogenesis and methanotrophy	*Thermoplasmatota*, *Methanomethylophilaceae* (STC_36)
STC_47	13.1576257109375	d__Archaea	*Halobacterota*	c__Methanomicrobia	*Methanomicrobiales*	*Methanocorpusculaceae*	g__Methanocorpusculum	s__Methanocorpusculum parvum	C	p__Halobacterota , f__Methanocorpusculaceae ( STC_47 )	f__Methanocorpusculaceae , g__Methanocorpusculum ( STC_47 )	g__Methanocorpusculum , s__Methanocorpusculum parvum ( STC_47 )	3154.19728544217	0.417146567580443	methanol => methane	Absent	Methanogenesis and methanotrophy	*Halobacterota*, *Methanocorpusculaceae* (STC_47)
STC_57	3.2206551	d__Archaea	*Halobacterota*	c__Methanomicrobia	*Methanomicrobiales*	*Methanocullaceae*	g__Methanoculleus	s__Methanoculleus sp002506585	C	p__Halobacterota , f__Methanocullaceae ( STC_57 )	f__Methanocullaceae , g__Methanoculleus ( STC_57 )	g__Methanoculleus , s__Methanoculleus sp002506585 ( STC_57 )	3154.19728544217	0.102106964420538	methanol => methane	Absent	Methanogenesis and methanotrophy	*Halobacterota*, *Methanocullaceae* (STC_57)
STD1_108	3.32474326943005	d__Archaea	*Halobacterota*	c__Methanosarcinia	*Methanotrichales*	*Methanotrichaceae*	g__Methanothrix_A	s__Methanothrix_A harundinacea_D	D1	p__Halobacterota , f__Methanotrichaceae ( STD1_108 )	f__Methanotrichaceae , g__Methanothrix_A ( STD1_108 )	g__Methanothrix_A , s__Methanothrix_A harundinacea_D ( STD1_108 )	1816.07975027541	0.183072536815954	methanol => methane	Absent	Methanogenesis and methanotrophy	*Halobacterota*, *Methanotrichaceae* (STD1_108)
STD1_13	6.73243117324561	d__Archaea	*Halobacterota*	c__Methanosarcinia	*Methanotrichales*	*Methanotrichaceae*	g__Methanothrix	s__Methanothrix soehngenii	D1	p__Halobacterota , f__Methanotrichaceae ( STD1_13 )	f__Methanotrichaceae , g__Methanothrix ( STD1_13 )	g__Methanothrix , s__Methanothrix soehngenii ( STD1_13 )	1816.07975027541	0.370712308874355	methanol => methane	Absent	Methanogenesis and methanotrophy	*Halobacterota*, *Methanotrichaceae* (STD1_13)
STD1_151	5.09836844174757	d__Archaea	*Halobacterota*	c__Methanomicrobia	*Methanomicrobiales*	*Methanoregulaceae*	g__SD8	s__	D1	p__Halobacterota , f__Methanoregulaceae ( STD1_151 )	f__Methanoregulaceae , g__SD8 ( STD1_151 )	g__SD8 , s__ ( STD1_151 )	1816.07975027541	0.280734832320793	methanol => methane	Absent	Methanogenesis and methanotrophy	*Halobacterota*, *Methanoregulaceae* (STD1_151)
STD1_19	5.023578140625	d__Archaea	*Halobacterota*	c__Methanosarcinia	*Methanosarcinales*	*Methanoperedenaceae*	g__Methanoperedens	s__	D1	p__Halobacterota , f__Methanoperedenaceae ( STD1_19 )	f__Methanoperedenaceae , g__Methanoperedens ( STD1_19 )	g__Methanoperedens , s__ ( STD1_19 )	1816.07975027541	0.276616604522084	methanol => methane	Absent	Methanogenesis and methanotrophy	*Halobacterota*, *Methanoperedenaceae* (STD1_19)
STD1_6	19.7356766282051	d__Archaea	*Halobacterota*	c__Methanosarcinia	*Methanosarcinales*	*Methanoperedenaceae*	g__Methanoperedens	s__	D1	p__Halobacterota , f__Methanoperedenaceae ( STD1_6 )	f__Methanoperedenaceae , g__Methanoperedens ( STD1_6 )	g__Methanoperedens , s__ ( STD1_6 )	1816.07975027541	1.08671861052424	methanol => methane	Absent	Methanogenesis and methanotrophy	*Halobacterota*, *Methanoperedenaceae* (STD1_6)
STD1_93	3.05341308243728	d__Archaea	*Halobacterota*	c__Methanomicrobia	*Methanomicrobiales*	*Methanocullaceae*	g__	s__	D1	p__Halobacterota , f__Methanocullaceae ( STD1_93 )	f__Methanocullaceae , g__ ( STD1_93 )	g__ , s__ ( STD1_93 )	1816.07975027541	0.168132103338205	methanol => methane	Absent	Methanogenesis and methanotrophy	*Halobacterota*, *Methanocullaceae* (STD1_93)
STD2_128	2.464504296	d__Archaea	*Halobacterota*	c__Methanomicrobia	*Methanomicrobiales*	*Methanomicrobiaceae*	g__Methanomicrobium	s__	D2	p__Halobacterota , f__Methanomicrobiaceae ( STD2_128 )	f__Methanomicrobiaceae , g__Methanomicrobium ( STD2_128 )	g__Methanomicrobium , s__ ( STD2_128 )	3091.54877237314	0.0797174645285701	methanol => methane	Absent	Methanogenesis and methanotrophy	*Halobacterota*, *Methanomicrobiaceae* (STD2_128)
STD2_132	3.25246704294479	d__Archaea	*Thermoplasmatota*	c__Thermoplasmata	*Methanomassiliicoccales*	*Methanomethylophilaceae*	g__	s__	D2	p__Thermoplasmatota , f__Methanomethylophilaceae ( STD2_132 )	f__Methanomethylophilaceae , g__ ( STD2_132 )	g__ , s__ ( STD2_132 )	3091.54877237314	0.105205102116119	methanol => methane	Absent	Methanogenesis and methanotrophy	*Thermoplasmatota*, *Methanomethylophilaceae* (STD2_132)
STD2_148	9.55680793518519	d__Archaea	*Thermoplasmatota*	c__Thermoplasmata	*Methanomassiliicoccales*	*Methanomethylophilaceae*	g__UBA328	s__	D2	p__Thermoplasmatota , f__Methanomethylophilaceae ( STD2_148 )	f__Methanomethylophilaceae , g__UBA328 ( STD2_148 )	g__UBA328 , s__ ( STD2_148 )	3091.54877237314	0.309126869373281	methanol => methane	Present	Methanogenesis and methanotrophy	*Thermoplasmatota*, *Methanomethylophilaceae* (STD2_148)
STD2_150	27.6432700641711	d__Archaea	*Halobacterota*	c__Methanomicrobia	*Methanomicrobiales*	*Methanocullaceae*	g__Methanoculleus	s__Methanoculleus bourgensis	D2	p__Halobacterota , f__Methanocullaceae ( STD2_150 )	f__Methanocullaceae , g__Methanoculleus ( STD2_150 )	g__Methanoculleus , s__Methanoculleus bourgensis ( STD2_150 )	3091.54877237314	0.894156039561736	methanol => methane	Absent	Methanogenesis and methanotrophy	*Halobacterota*, *Methanocullaceae* (STD2_150)
STD2_156	14.9061745769231	d__Archaea	*Thermoplasmatota*	c__Thermoplasmata	*Methanomassiliicoccales*	*Methanomethylophilaceae*	g__VadinCA11	s__VadinCA11 sp002498365	D2	p__Thermoplasmatota , f__Methanomethylophilaceae ( STD2_156 )	f__Methanomethylophilaceae , g__VadinCA11 ( STD2_156 )	g__VadinCA11 , s__VadinCA11 sp002498365 ( STD2_156 )	3091.54877237314	0.482158803707982	methanol => methane	Present	Methanogenesis and methanotrophy	*Thermoplasmatota*, *Methanomethylophilaceae* (STD2_156)
STD2_169	8.74783719653179	d__Archaea	*Halobacterota*	c__Methanomicrobia	*Methanomicrobiales*	*Methanocorpusculaceae*	g__Methanocorpusculum	s__Methanocorpusculum sp002506085	D2	p__Halobacterota , f__Methanocorpusculaceae ( STD2_169 )	f__Methanocorpusculaceae , g__Methanocorpusculum ( STD2_169 )	g__Methanocorpusculum , s__Methanocorpusculum sp002506085 ( STD2_169 )	3091.54877237314	0.282959702098336	methanol => methane	Absent	Methanogenesis and methanotrophy	*Halobacterota*, *Methanocorpusculaceae* (STD2_169)
STD2_179	18.2518247977528	d__Archaea	*Halobacterota*	c__Methanosarcinia	*Methanosarcinales*	*Methanosarcinaceae*	g__Methanosarcina	s__	D2	p__Halobacterota , f__Methanosarcinaceae ( STD2_179 )	f__Methanosarcinaceae , g__Methanosarcina ( STD2_179 )	g__Methanosarcina , s__ ( STD2_179 )	3091.54877237314	0.59037803190607	methanol => methane	Present	Methanogenesis and methanotrophy	*Halobacterota*, *Methanosarcinaceae* (STD2_179)
STD2_188	5.88307555357143	d__Archaea	*Halobacterota*	c__Methanosarcinia	*Methanosarcinales*	*Methanosarcinaceae*	g__Methanosarcina	s__Methanosarcina sp002499445	D2	p__Halobacterota , f__Methanosarcinaceae ( STD2_188 )	f__Methanosarcinaceae , g__Methanosarcina ( STD2_188 )	g__Methanosarcina , s__Methanosarcina sp002499445 ( STD2_188 )	3091.54877237314	0.190295414587798	methanol => methane	Present	Methanogenesis and methanotrophy	*Halobacterota*, *Methanosarcinaceae* (STD2_188)
STD2_214	6.12556305882353	d__Archaea	*Thermoplasmatota*	c__Thermoplasmata	*Methanomassiliicoccales*	*Methanomethylophilaceae*	g__Methanomethylophilus	s__Methanomethylophilus sp002495325	D2	p__Thermoplasmatota , f__Methanomethylophilaceae ( STD2_214 )	f__Methanomethylophilaceae , g__Methanomethylophilus ( STD2_214 )	g__Methanomethylophilus , s__Methanomethylophilus sp002495325 ( STD2_214 )	3091.54877237314	0.198138975311116	methanol => methane	Present	Methanogenesis and methanotrophy	*Thermoplasmatota*, *Methanomethylophilaceae* (STD2_214)
STD2_217	64.7135228048781	d__Archaea	*Halobacterota*	c__Methanomicrobia	*Methanomicrobiales*	*Methanocullaceae*	g__Methanoculleus	s__Methanoculleus sp002506585	D2	p__Halobacterota , f__Methanocullaceae ( STD2_217 )	f__Methanocullaceae , g__Methanoculleus ( STD2_217 )	g__Methanoculleus , s__Methanoculleus sp002506585 ( STD2_217 )	3091.54877237314	2.0932395886222	methanol => methane	Absent	Methanogenesis and methanotrophy	*Halobacterota*, *Methanocullaceae* (STD2_217)
STD2_246	6.1929059	d__Archaea	*Thermoplasmatota*	c__Thermoplasmata	*Methanomassiliicoccales*	*Methanomethylophilaceae*	g__RumEn-M2	s__RumEn-M2 sp001421175	D2	p__Thermoplasmatota , f__Methanomethylophilaceae ( STD2_246 )	f__Methanomethylophilaceae , g__RumEn-M2 ( STD2_246 )	g__RumEn-M2 , s__RumEn-M2 sp001421175 ( STD2_246 )	3091.54877237314	0.200317263481054	methanol => methane	Present	Methanogenesis and methanotrophy	*Thermoplasmatota*, *Methanomethylophilaceae* (STD2_246)
STD2_263	9.01900260869565	d__Archaea	*Halobacterota*	c__Methanomicrobia	*Methanomicrobiales*	*Methanofollaceae*	g__Methanofollis	s__Methanofollis liminatans	D2	p__Halobacterota , f__Methanofollaceae ( STD2_263 )	f__Methanofollaceae , g__Methanofollis ( STD2_263 )	g__Methanofollis , s__Methanofollis liminatans ( STD2_263 )	3091.54877237314	0.291730885480176	methanol => methane	Absent	Methanogenesis and methanotrophy	*Halobacterota*, *Methanofollaceae* (STD2_263)
STD2_35	6.00250779646018	d__Archaea	*Halobacterota*	c__Methanomicrobia	*Methanomicrobiales*	*Methanoregulaceae*	g__Methanoregula	s__	D2	p__Halobacterota , f__Methanoregulaceae ( STD2_35 )	f__Methanoregulaceae , g__Methanoregula ( STD2_35 )	g__Methanoregula , s__ ( STD2_35 )	3091.54877237314	0.194158599408171	methanol => methane	Absent	Methanogenesis and methanotrophy	*Halobacterota*, *Methanoregulaceae* (STD2_35)
STD2_40	7.02886146829268	d__Archaea	*Halobacterota*	c__Methanomicrobia	*Methanomicrobiales*	*Methanoregulaceae*	g__SD8	s__	D2	p__Halobacterota , f__Methanoregulaceae ( STD2_40 )	f__Methanoregulaceae , g__SD8 ( STD2_40 )	g__SD8 , s__ ( STD2_40 )	3091.54877237314	0.227357288718987	methanol => methane	Absent	Methanogenesis and methanotrophy	*Halobacterota*, *Methanoregulaceae* (STD2_40)
STD2_50	5.84946653582555	d__Archaea	*Halobacterota*	c__Methanomicrobia	*Methanomicrobiales*	*Methanocullaceae*	g__Methanoculleus	s__Methanoculleus horonobensis	D2	p__Halobacterota , f__Methanocullaceae ( STD2_50 )	f__Methanocullaceae , g__Methanoculleus ( STD2_50 )	g__Methanoculleus , s__Methanoculleus horonobensis ( STD2_50 )	3091.54877237314	0.189208289000577	methanol => methane	Absent	Methanogenesis and methanotrophy	*Halobacterota*, *Methanocullaceae* (STD2_50)
STD2_64	205.954340619048	d__Archaea	*Halobacterota*	c__Methanomicrobia	*Methanomicrobiales*	*Methanocorpusculaceae*	g__Methanocorpusculum	s__Methanocorpusculum parvum	D2	p__Halobacterota , f__Methanocorpusculaceae ( STD2_64 )	f__Methanocorpusculaceae , g__Methanocorpusculum ( STD2_64 )	g__Methanocorpusculum , s__Methanocorpusculum parvum ( STD2_64 )	3091.54877237314	6.66184995881379	methanol => methane	Absent	Methanogenesis and methanotrophy	*Halobacterota*, *Methanocorpusculaceae* (STD2_64)
STD2_68	27.1461743705179	d__Archaea	*Halobacterota*	c__Methanosarcinia	*Methanosarcinales*	*Methanosarcinaceae*	g__	s__	D2	p__Halobacterota , f__Methanosarcinaceae ( STD2_68 )	f__Methanosarcinaceae , g__ ( STD2_68 )	g__ , s__ ( STD2_68 )	3091.54877237314	0.878076859504951	methanol => methane	Present	Methanogenesis and methanotrophy	*Halobacterota*, *Methanosarcinaceae* (STD2_68)
STE_111	6.7166516741573	d__Archaea	*Euryarchaeota*	c__Methanobacteria	*Methanobacteriales*	*Methanobacteriaceae*	g__Methanobacterium	s__Methanobacterium sp002496805	E	p__Euryarchaeota , f__Methanobacteriaceae ( STE_111 )	f__Methanobacteriaceae , g__Methanobacterium ( STE_111 )	g__Methanobacterium , s__Methanobacterium sp002496805 ( STE_111 )	2695.48819578859	0.249181268337638	methanol => methane	Absent	Methanogenesis and methanotrophy	*Euryarchaeota*, *Methanobacteriaceae* (STE_111)
STE_164	22.4251276236559	d__Archaea	*Halobacterota*	c__Methanosarcinia	*Methanotrichales*	*Methanotrichaceae*	g__Methanothrix_A	s__Methanothrix_A harundinacea_D	E	p__Halobacterota , f__Methanotrichaceae ( STE_164 )	f__Methanotrichaceae , g__Methanothrix_A ( STE_164 )	g__Methanothrix_A , s__Methanothrix_A harundinacea_D ( STE_164 )	2695.48819578859	0.831950503760053	methanol => methane	Absent	Methanogenesis and methanotrophy	*Halobacterota*, *Methanotrichaceae* (STE_164)
STE_20	2.84836675418994	d__Archaea	*Halobacterota*	c__Methanomicrobia	*Methanomicrobiales*	*Methanofollaceae*	g__Methanofollis	s__	E	p__Halobacterota , f__Methanofollaceae ( STE_20 )	f__Methanofollaceae , g__Methanofollis ( STE_20 )	g__Methanofollis , s__ ( STE_20 )	2695.48819578859	0.105671646369671	methanol => methane	Absent	Methanogenesis and methanotrophy	*Halobacterota*, *Methanofollaceae* (STE_20)
STE_32	2.67356364890282	d__Archaea	*Halobacterota*	c__Methanomicrobia	*Methanomicrobiales*	*Methanospirillaceae*	g__Methanospirillum	s__	E	p__Halobacterota , f__Methanospirillaceae ( STE_32 )	f__Methanospirillaceae , g__Methanospirillum ( STE_32 )	g__Methanospirillum , s__ ( STE_32 )	2695.48819578859	0.0991866205565278	methanol => methane	Absent	Methanogenesis and methanotrophy	*Halobacterota*, *Methanospirillaceae* (STE_32)
STE_38	4.06094192479109	d__Archaea	*Halobacterota*	c__Methanosarcinia	*Methanotrichales*	*Methanotrichaceae*	g__Methanothrix_A	s__Methanothrix_A sp001602645	E	p__Halobacterota , f__Methanotrichaceae ( STE_38 )	f__Methanotrichaceae , g__Methanothrix_A ( STE_38 )	g__Methanothrix_A , s__Methanothrix_A sp001602645 ( STE_38 )	2695.48819578859	0.150657010152591	methanol => methane	Absent	Methanogenesis and methanotrophy	*Halobacterota*, *Methanotrichaceae* (STE_38)
STE_41	16.0026549668675	d__Archaea	*Halobacterota*	c__Methanosarcinia	*Methanotrichales*	*Methanotrichaceae*	g__Methanothrix	s__Methanothrix soehngenii	E	p__Halobacterota , f__Methanotrichaceae ( STE_41 )	f__Methanotrichaceae , g__Methanothrix ( STE_41 )	g__Methanothrix , s__Methanothrix soehngenii ( STE_41 )	2695.48819578859	0.593682991892524	methanol => methane	Absent	Methanogenesis and methanotrophy	*Halobacterota*, *Methanotrichaceae* (STE_41)
STE_86	2.84030031843575	d__Archaea	*Euryarchaeota*	c__Methanobacteria	*Methanobacteriales*	*Methanobacteriales*	g__	s__	E	p__Euryarchaeota , f__ ( STE_86 )	f__ , g__ ( STE_86 )	g__ , s__ ( STE_86 )	2695.48819578859	0.105372389419973	methanol => methane	Absent	Methanogenesis and methanotrophy	*Euryarchaeota*, *Methanobacteriales* (STE_86)
STF1_12	2.60534173559322	d__Archaea	*Halobacterota*	c__Methanosarcinia	*Methanosarcinales*	*Methanosarcinaceae*	g__	s__	F1	p__Halobacterota , f__Methanosarcinaceae ( STF1_12 )	f__Methanosarcinaceae , g__ ( STF1_12 )	g__ , s__ ( STF1_12 )	4539.99779929417	0.0573864096585745	methanol => methane	Absent	Methanogenesis and methanotrophy	*Halobacterota*, *Methanosarcinaceae* (STF1_12)
STF1_129	180.352790772152	d__Archaea	*Halobacterota*	c__Methanomicrobia	*Methanomicrobiales*	*Methanocullaceae*	g__Methanoculleus	s__Methanoculleus sp002506585	F1	p__Halobacterota , f__Methanocullaceae ( STF1_129 )	f__Methanocullaceae , g__Methanoculleus ( STF1_129 )	g__Methanoculleus , s__Methanoculleus sp002506585 ( STF1_129 )	4539.99779929417	3.97253035673698	methanol => methane	Absent	Methanogenesis and methanotrophy	*Halobacterota*, *Methanocullaceae* (STF1_129)
STF1_134	15.3779735230126	d__Archaea	*Halobacterota*	c__Methanosarcinia	*Methanosarcinales*	*Methanosarcinaceae*	g__Methanosarcina	s__Methanosarcina sp002499445	F1	p__Halobacterota , f__Methanosarcinaceae ( STF1_134 )	f__Methanosarcinaceae , g__Methanosarcina ( STF1_134 )	g__Methanosarcina , s__Methanosarcina sp002499445 ( STF1_134 )	4539.99779929417	0.338722047957895	methanol => methane	Present	Methanogenesis and methanotrophy	*Halobacterota*, *Methanosarcinaceae* (STF1_134)
STF1_149	4.77542648888889	d__Archaea	*Euryarchaeota*	c__Thermococci	*Methanofastidiosales*	*Methanofastidiosales*	g__	s__	F1	p__Euryarchaeota , f__ ( STF1_149 )	f__ , g__ ( STF1_149 )	g__ , s__ ( STF1_149 )	4539.99779929417	0.10518565646951	methanol => methane	Absent	Methanogenesis and methanotrophy	*Euryarchaeota*, *Methanofastidiosales* (STF1_149)
STF1_166	3.838119247557	d__Archaea	*Halobacterota*	c__Methanomicrobia	*Methanomicrobiales*	*Methanocullaceae*	g__Methanoculleus	s__Methanoculleus horonobensis	F1	p__Halobacterota , f__Methanocullaceae ( STF1_166 )	f__Methanocullaceae , g__Methanoculleus ( STF1_166 )	g__Methanoculleus , s__Methanoculleus horonobensis ( STF1_166 )	4539.99779929417	0.0845401125118102	methanol => methane	Absent	Methanogenesis and methanotrophy	*Halobacterota*, *Methanocullaceae* (STF1_166)
STF1_167	6.01930091052632	d__Archaea	*Halobacterota*	c__Methanomicrobia	*Methanomicrobiales*	*Methanofollaceae*	g__Methanofollis	s__	F1	p__Halobacterota , f__Methanofollaceae ( STF1_167 )	f__Methanofollaceae , g__Methanofollis ( STF1_167 )	g__Methanofollis , s__ ( STF1_167 )	4539.99779929417	0.132583784764436	methanol => methane	Absent	Methanogenesis and methanotrophy	*Halobacterota*, *Methanofollaceae* (STF1_167)
STF1_17	2.95806086716418	d__Archaea	*Halobacterota*	c__Methanosarcinia	*Methanosarcinales*	*Methanosarcinaceae*	g__Methanosarcina	s__	F1	p__Halobacterota , f__Methanosarcinaceae ( STF1_17 )	f__Methanosarcinaceae , g__Methanosarcina ( STF1_17 )	g__Methanosarcina , s__ ( STF1_17 )	4539.99779929417	0.0651555572917693	methanol => methane	Present	Methanogenesis and methanotrophy	*Halobacterota*, *Methanosarcinaceae* (STF1_17)
STF1_170	8.80971291463415	d__Archaea	*Thermoplasmatota*	c__Thermoplasmata	*Methanomassiliicoccales*	*Methanomethylophilaceae*	g__RumEn-M2	s__RumEn-M2 sp002506255	F1	p__Thermoplasmatota , f__Methanomethylophilaceae ( STF1_170 )	f__Methanomethylophilaceae , g__RumEn-M2 ( STF1_170 )	g__RumEn-M2 , s__RumEn-M2 sp002506255 ( STF1_170 )	4539.99779929417	0.194046634031492	methanol => methane	Absent	Methanogenesis and methanotrophy	*Thermoplasmatota*, *Methanomethylophilaceae* (STF1_170)
STF1_18	5.26107938916256	d__Archaea	*Thermoplasmatota*	c__Thermoplasmata	*Methanomassiliicoccales*	*Methanomethylophilaceae*	g__Methanomethylophilus	s__Methanomethylophilus sp002495325	F1	p__Thermoplasmatota , f__Methanomethylophilaceae ( STF1_18 )	f__Methanomethylophilaceae , g__Methanomethylophilus ( STF1_18 )	g__Methanomethylophilus , s__Methanomethylophilus sp002495325 ( STF1_18 )	4539.99779929417	0.115882862101398	methanol => methane	Absent	Methanogenesis and methanotrophy	*Thermoplasmatota*, *Methanomethylophilaceae* (STF1_18)
STF1_215	2.58880139650873	d__Archaea	*Halobacterota*	c__Methanomicrobia	*Methanomicrobiales*	*Methanoregulaceae*	g__Methanoregula	s__	F1	p__Halobacterota , f__Methanoregulaceae ( STF1_215 )	f__Methanoregulaceae , g__Methanoregula ( STF1_215 )	g__Methanoregula , s__ ( STF1_215 )	4539.99779929417	0.0570220848325346	methanol => methane	Absent	Methanogenesis and methanotrophy	*Halobacterota*, *Methanoregulaceae* (STF1_215)
STF1_217	85.1044272269503	d__Archaea	*Halobacterota*	c__Methanomicrobia	*Methanomicrobiales*	*Methanocorpusculaceae*	g__Methanocorpusculum	s__Methanocorpusculum sp002506085	F1	p__Halobacterota , f__Methanocorpusculaceae ( STF1_217 )	f__Methanocorpusculaceae , g__Methanocorpusculum ( STF1_217 )	g__Methanocorpusculum , s__Methanocorpusculum sp002506085 ( STF1_217 )	4539.99779929417	1.87454776388177	methanol => methane	Absent	Methanogenesis and methanotrophy	*Halobacterota*, *Methanocorpusculaceae* (STF1_217)
STF1_22	3.00240663559322	d__Archaea	*Halobacterota*	c__Methanomicrobia	*Methanomicrobiales*	*Methanomicrobiaceae*	g__Methanomicrobium	s__	F1	p__Halobacterota , f__Methanomicrobiaceae ( STF1_22 )	f__Methanomicrobiaceae , g__Methanomicrobium ( STF1_22 )	g__Methanomicrobium , s__ ( STF1_22 )	4539.99779929417	0.0661323368055376	methanol => methane	Absent	Methanogenesis and methanotrophy	*Halobacterota*, *Methanomicrobiaceae* (STF1_22)
STF1_225	26.1443030545455	d__Archaea	*Thermoplasmatota*	c__Thermoplasmata	*Methanomassiliicoccales*	*Methanomethylophilaceae*	g__RumEn-M2	s__RumEn-M2 sp001421175	F1	p__Thermoplasmatota , f__Methanomethylophilaceae ( STF1_225 )	f__Methanomethylophilaceae , g__RumEn-M2 ( STF1_225 )	g__RumEn-M2 , s__RumEn-M2 sp001421175 ( STF1_225 )	4539.99779929417	0.575865985190788	methanol => methane	Present	Methanogenesis and methanotrophy	*Thermoplasmatota*, *Methanomethylophilaceae* (STF1_225)
STF1_239	4.09034074132492	d__Archaea	*Halobacterota*	c__Methanosarcinia	*Methanotrichales*	*Methanotrichaceae*	g__Methanothrix	s__	F1	p__Halobacterota , f__Methanotrichaceae ( STF1_239 )	f__Methanotrichaceae , g__Methanothrix ( STF1_239 )	g__Methanothrix , s__ ( STF1_239 )	4539.99779929417	0.0900956547150934	methanol => methane	Absent	Methanogenesis and methanotrophy	*Halobacterota*, *Methanotrichaceae* (STF1_239)
STF1_293	18.275489	d__Archaea	*Thermoplasmatota*	c__Thermoplasmata	*Methanomassiliicoccales*	*Methanomethylophilaceae*	g__VadinCA11	s__VadinCA11 sp002498365	F1	p__Thermoplasmatota , f__Methanomethylophilaceae ( STF1_293 )	f__Methanomethylophilaceae , g__VadinCA11 ( STF1_293 )	g__VadinCA11 , s__VadinCA11 sp002498365 ( STF1_293 )	4539.99779929417	0.402544005700647	methanol => methane	Present	Methanogenesis and methanotrophy	*Thermoplasmatota*, *Methanomethylophilaceae* (STF1_293)
STF1_3	2.88451728025478	d__Archaea	*Euryarchaeota*	c__Methanobacteria	*Methanobacteriales*	*Methanobacteriaceae*	g__Methanobacterium_B	s__	F1	p__Euryarchaeota , f__Methanobacteriaceae ( STF1_3 )	f__Methanobacteriaceae , g__Methanobacterium_B ( STF1_3 )	g__Methanobacterium_B , s__ ( STF1_3 )	4539.99779929417	0.0635356537111809	methanol => methane	Absent	Methanogenesis and methanotrophy	*Euryarchaeota*, *Methanobacteriaceae* (STF1_3)
STF1_31	4.28653092391304	d__Archaea	*Halobacterota*	c__Methanomicrobia	*Methanomicrobiales*	*Methanomicrobiaceae*	g__Methanomicrobium	s__	F1	p__Halobacterota , f__Methanomicrobiaceae ( STF1_31 )	f__Methanomicrobiaceae , g__Methanomicrobium ( STF1_31 )	g__Methanomicrobium , s__ ( STF1_31 )	4539.99779929417	0.0944170264703533	methanol => methane	Absent	Methanogenesis and methanotrophy	*Halobacterota*, *Methanomicrobiaceae* (STF1_31)
STF1_32	23.6277247921053	d__Archaea	*Halobacterota*	c__Methanosarcinia	*Methanotrichales*	*Methanotrichaceae*	g__Methanothrix	s__Methanothrix soehngenii	F1	p__Halobacterota , f__Methanotrichaceae ( STF1_32 )	f__Methanotrichaceae , g__Methanothrix ( STF1_32 )	g__Methanothrix , s__Methanothrix soehngenii ( STF1_32 )	4539.99779929417	0.520434719060407	methanol => methane	Absent	Methanogenesis and methanotrophy	*Halobacterota*, *Methanotrichaceae* (STF1_32)
STF1_53	96.0057825994832	d__Archaea	*Halobacterota*	c__Methanomicrobia	*Methanomicrobiales*	*Methanocullaceae*	g__Methanoculleus	s__Methanoculleus sp002501655	F1	p__Halobacterota , f__Methanocullaceae ( STF1_53 )	f__Methanocullaceae , g__Methanoculleus ( STF1_53 )	g__Methanoculleus , s__Methanoculleus sp002501655 ( STF1_53 )	4539.99779929417	2.11466584002329	methanol => methane	Absent	Methanogenesis and methanotrophy	*Halobacterota*, *Methanocullaceae* (STF1_53)
STF1_61	124.457096138462	d__Archaea	*Halobacterota*	c__Methanomicrobia	*Methanomicrobiales*	*Methanocorpusculaceae*	g__Methanocorpusculum	s__Methanocorpusculum parvum	F1	p__Halobacterota , f__Methanocorpusculaceae ( STF1_61 )	f__Methanocorpusculaceae , g__Methanocorpusculum ( STF1_61 )	g__Methanocorpusculum , s__Methanocorpusculum parvum ( STF1_61 )	4539.99779929417	2.74134705875433	methanol => methane	Absent	Methanogenesis and methanotrophy	*Halobacterota*, *Methanocorpusculaceae* (STF1_61)
STF1_80	3.40434407674419	d__Archaea	*Halobacterota*	c__Methanosarcinia	*Methanosarcinales*	*Methanosarcinaceae*	g__Methanosarcina	s__Methanosarcina sp002509325	F1	p__Halobacterota , f__Methanosarcinaceae ( STF1_80 )	f__Methanosarcinaceae , g__Methanosarcina ( STF1_80 )	g__Methanosarcina , s__Methanosarcina sp002509325 ( STF1_80 )	4539.99779929417	0.0749855886994804	methanol => methane	Present	Methanogenesis and methanotrophy	*Halobacterota*, *Methanosarcinaceae* (STF1_80)
STF2_104	3.58478663392857	d__Archaea	*Euryarchaeota*	c__Methanobacteria	*Methanobacteriales*	*Methanobacteriaceae*	g__Methanobacterium	s__Methanobacterium formicicum	F2	p__Euryarchaeota , f__Methanobacteriaceae ( STF2_104 )	f__Methanobacteriaceae , g__Methanobacterium ( STF2_104 )	g__Methanobacterium , s__Methanobacterium formicicum ( STF2_104 )	3687.21403010004	0.0972220924704852	methanol => methane	Absent	Methanogenesis and methanotrophy	*Euryarchaeota*, *Methanobacteriaceae* (STF2_104)
STF2_135	3.62437532780083	d__Archaea	*Halobacterota*	c__Methanosarcinia	*Methanosarcinales*	*Methanosarcinaceae*	g__	s__	F2	p__Halobacterota , f__Methanosarcinaceae ( STF2_135 )	f__Methanosarcinaceae , g__ ( STF2_135 )	g__ , s__ ( STF2_135 )	3687.21403010004	0.0982957674334541	methanol => methane	Absent	Methanogenesis and methanotrophy	*Halobacterota*, *Methanosarcinaceae* (STF2_135)
STF2_136	5.7554619929078	d__Archaea	*Thermoplasmatota*	c__Thermoplasmata	*Methanomassiliicoccales*	*Methanomethylophilaceae*	g__Methanomethylophilus	s__Methanomethylophilus sp002495325	F2	p__Thermoplasmatota , f__Methanomethylophilaceae ( STF2_136 )	f__Methanomethylophilaceae , g__Methanomethylophilus ( STF2_136 )	g__Methanomethylophilus , s__Methanomethylophilus sp002495325 ( STF2_136 )	3687.21403010004	0.156092430380334	methanol => methane	Absent	Methanogenesis and methanotrophy	*Thermoplasmatota*, *Methanomethylophilaceae* (STF2_136)
STF2_166	14.3631371590909	d__Archaea	*Thermoplasmatota*	c__Thermoplasmata	*Methanomassiliicoccales*	*Methanomethylophilaceae*	g__VadinCA11	s__VadinCA11 sp002498365	F2	p__Thermoplasmatota , f__Methanomethylophilaceae ( STF2_166 )	f__Methanomethylophilaceae , g__VadinCA11 ( STF2_166 )	g__VadinCA11 , s__VadinCA11 sp002498365 ( STF2_166 )	3687.21403010004	0.389539013516424	methanol => methane	Present	Methanogenesis and methanotrophy	*Thermoplasmatota*, *Methanomethylophilaceae* (STF2_166)
STF2_18	4.25129761586639	d__Archaea	*Halobacterota*	c__Methanosarcinia	*Methanotrichales*	*Methanotrichaceae*	g__Methanothrix	s__	F2	p__Halobacterota , f__Methanotrichaceae ( STF2_18 )	f__Methanotrichaceae , g__Methanothrix ( STF2_18 )	g__Methanothrix , s__ ( STF2_18 )	3687.21403010004	0.115298368393088	methanol => methane	Absent	Methanogenesis and methanotrophy	*Halobacterota*, *Methanotrichaceae* (STF2_18)
STF2_199	41.1331803080357	d__Archaea	*Halobacterota*	c__Methanosarcinia	*Methanosarcinales*	*Methanosarcinaceae*	g__Methanosarcina	s__Methanosarcina sp002499445	F2	p__Halobacterota , f__Methanosarcinaceae ( STF2_199 )	f__Methanosarcinaceae , g__Methanosarcina ( STF2_199 )	g__Methanosarcina , s__Methanosarcina sp002499445 ( STF2_199 )	3687.21403010004	1.11556258932221	methanol => methane	Present	Methanogenesis and methanotrophy	*Halobacterota*, *Methanosarcinaceae* (STF2_199)
STF2_209	4.39871895061728	d__Archaea	*Euryarchaeota*	c__Methanobacteria	*Methanobacteriales*	*Methanobacteriaceae*	g__UBA412	s__UBA412 sp002495685	F2	p__Euryarchaeota , f__Methanobacteriaceae ( STF2_209 )	f__Methanobacteriaceae , g__UBA412 ( STF2_209 )	g__UBA412 , s__UBA412 sp002495685 ( STF2_209 )	3687.21403010004	0.119296545161441	methanol => methane	Absent	Methanogenesis and methanotrophy	*Euryarchaeota*, *Methanobacteriaceae* (STF2_209)
STF2_236	2.94388610062893	d__Archaea	*Halobacterota*	c__Methanosarcinia	*Methanotrichales*	*Methanotrichaceae*	g__Methanothrix	s__	F2	p__Halobacterota , f__Methanotrichaceae ( STF2_236 )	f__Methanotrichaceae , g__Methanothrix ( STF2_236 )	g__Methanothrix , s__ ( STF2_236 )	3687.21403010004	0.0798403910539757	methanol => methane	Absent	Methanogenesis and methanotrophy	*Halobacterota*, *Methanotrichaceae* (STF2_236)
STF2_238	5.50401809967846	d__Archaea	*Halobacterota*	c__Methanomicrobia	*Methanomicrobiales*	*Methanocullaceae*	g__Methanoculleus	s__Methanoculleus chikugoensis_A	F2	p__Halobacterota , f__Methanocullaceae ( STF2_238 )	f__Methanocullaceae , g__Methanoculleus ( STF2_238 )	g__Methanoculleus , s__Methanoculleus chikugoensis_A ( STF2_238 )	3687.21403010004	0.149273084088615	methanol => methane	Absent	Methanogenesis and methanotrophy	*Halobacterota*, *Methanocullaceae* (STF2_238)
STF2_28	16.9364004539474	d__Archaea	*Halobacterota*	c__Methanosarcinia	*Methanosarcinales*	*Methanosarcinaceae*	g__Methanosarcina	s__Methanosarcina sp002509325	F2	p__Halobacterota , f__Methanosarcinaceae ( STF2_28 )	f__Methanosarcinaceae , g__Methanosarcina ( STF2_28 )	g__Methanosarcina , s__Methanosarcina sp002509325 ( STF2_28 )	3687.21403010004	0.45932783710654	methanol => methane	Present	Methanogenesis and methanotrophy	*Halobacterota*, *Methanosarcinaceae* (STF2_28)
STF2_42	19.0088102356495	d__Archaea	*Halobacterota*	c__Methanosarcinia	*Methanotrichales*	*Methanotrichaceae*	g__Methanothrix	s__Methanothrix soehngenii	F2	p__Halobacterota , f__Methanotrichaceae ( STF2_42 )	f__Methanotrichaceae , g__Methanothrix ( STF2_42 )	g__Methanothrix , s__Methanothrix soehngenii ( STF2_42 )	3687.21403010004	0.51553313912547	methanol => methane	Absent	Methanogenesis and methanotrophy	*Halobacterota*, *Methanotrichaceae* (STF2_42)
STF2_46	12.4786793929712	d__Archaea	*Halobacterota*	c__Methanomicrobia	*Methanomicrobiales*	*Methanoregulaceae*	g__Methanoregula	s__	F2	p__Halobacterota , f__Methanoregulaceae ( STF2_46 )	f__Methanoregulaceae , g__Methanoregula ( STF2_46 )	g__Methanoregula , s__ ( STF2_46 )	3687.21403010004	0.338431110619109	methanol => methane	Absent	Methanogenesis and methanotrophy	*Halobacterota*, *Methanoregulaceae* (STF2_46)
STF2_54	49.2349075614035	d__Archaea	*Halobacterota*	c__Methanomicrobia	*Methanomicrobiales*	*Methanocullaceae*	g__Methanoculleus	s__Methanoculleus sp002506585	F2	p__Halobacterota , f__Methanocullaceae ( STF2_54 )	f__Methanocullaceae , g__Methanoculleus ( STF2_54 )	g__Methanoculleus , s__Methanoculleus sp002506585 ( STF2_54 )	3687.21403010004	1.3352874869612	methanol => methane	Absent	Methanogenesis and methanotrophy	*Halobacterota*, *Methanocullaceae* (STF2_54)
STF2_59	8.51905650290698	d__Archaea	*Thermoplasmatota*	c__Thermoplasmata	*Methanomassiliicoccales*	*Methanomethylophilaceae*	g__RumEn-M2	s__RumEn-M2 sp001421175	F2	p__Thermoplasmatota , f__Methanomethylophilaceae ( STF2_59 )	f__Methanomethylophilaceae , g__RumEn-M2 ( STF2_59 )	g__RumEn-M2 , s__RumEn-M2 sp001421175 ( STF2_59 )	3687.21403010004	0.231043178762146	methanol => methane	Present	Methanogenesis and methanotrophy	*Thermoplasmatota*, *Methanomethylophilaceae* (STF2_59)
STF2_64	3.83512245888594	d__Archaea	*Halobacterota*	c__Methanosarcinia	*Methanotrichales*	*Methanotrichaceae*	g__Methanothrix	s__	F2	p__Halobacterota , f__Methanotrichaceae ( STF2_64 )	f__Methanotrichaceae , g__Methanothrix ( STF2_64 )	g__Methanothrix , s__ ( STF2_64 )	3687.21403010004	0.104011387122594	methanol => methane	Absent	Methanogenesis and methanotrophy	*Halobacterota*, *Methanotrichaceae* (STF2_64)
STF2_70	35.1367696865672	d__Archaea	*Halobacterota*	c__Methanomicrobia	*Methanomicrobiales*	*Methanocorpusculaceae*	g__Methanocorpusculum	s__Methanocorpusculum parvum	F2	p__Halobacterota , f__Methanocorpusculaceae ( STF2_70 )	f__Methanocorpusculaceae , g__Methanocorpusculum ( STF2_70 )	g__Methanocorpusculum , s__Methanocorpusculum parvum ( STF2_70 )	3687.21403010004	0.952935452071217	methanol => methane	Absent	Methanogenesis and methanotrophy	*Halobacterota*, *Methanocorpusculaceae* (STF2_70)
STA_56	6.88270270866142	d__Archaea	*Halobacterota*	c__Methanosarcinia	*Methanotrichales*	*Methanotrichaceae*	g__Methanothrix	s__Methanothrix soehngenii	A	p__Halobacterota , f__Methanotrichaceae ( STA_56 )	f__Methanotrichaceae , g__Methanothrix ( STA_56 )	g__Methanothrix , s__Methanothrix soehngenii ( STA_56 )	1693.8105471575	0.40634430575555	monomethylamine => ammonia	Absent	Methanogenesis and methanotrophy	*Halobacterota*, *Methanotrichaceae* (STA_56)
STA_9	3.31833548122867	d__Archaea	*Halobacterota*	c__Methanomicrobia	*Methanomicrobiales*	*Methanoregulaceae*	g__Methanoregula	s__	A	p__Halobacterota , f__Methanoregulaceae ( STA_9 )	f__Methanoregulaceae , g__Methanoregula ( STA_9 )	g__Methanoregula , s__ ( STA_9 )	1693.8105471575	0.195909482722102	monomethylamine => ammonia	Absent	Methanogenesis and methanotrophy	*Halobacterota*, *Methanoregulaceae* (STA_9)
STB_131	4.88175757142857	d__Archaea	*Halobacterota*	c__Methanomicrobia	*Methanomicrobiales*	*Methanoregulaceae*	g__Methanoregula	s__	B	p__Halobacterota , f__Methanoregulaceae ( STB_131 )	f__Methanoregulaceae , g__Methanoregula ( STB_131 )	g__Methanoregula , s__ ( STB_131 )	1800.57745512968	0.271121775823688	monomethylamine => ammonia	Absent	Methanogenesis and methanotrophy	*Halobacterota*, *Methanoregulaceae* (STB_131)
STB_182	6.01625637209302	d__Archaea	*Halobacterota*	c__Methanomicrobia	*Methanomicrobiales*	*Methanoregulaceae*	g__Methanoregula	s__	B	p__Halobacterota , f__Methanoregulaceae ( STB_182 )	f__Methanoregulaceae , g__Methanoregula ( STB_182 )	g__Methanoregula , s__ ( STB_182 )	1800.57745512968	0.334129273636813	monomethylamine => ammonia	Absent	Methanogenesis and methanotrophy	*Halobacterota*, *Methanoregulaceae* (STB_182)
STB_4	8.75316213421053	d__Archaea	*Halobacterota*	c__Methanomicrobia	*Methanomicrobiales*	*Methanoregulaceae*	g__SD8	s__	B	p__Halobacterota , f__Methanoregulaceae ( STB_4 )	f__Methanoregulaceae , g__SD8 ( STB_4 )	g__SD8 , s__ ( STB_4 )	1800.57745512968	0.486130830377419	monomethylamine => ammonia	Absent	Methanogenesis and methanotrophy	*Halobacterota*, *Methanoregulaceae* (STB_4)
STC_24	3.66231342701525	d__Archaea	*Halobacterota*	c__Methanosarcinia	*Methanotrichales*	*Methanotrichaceae*	g__Methanothrix	s__	C	p__Halobacterota , f__Methanotrichaceae ( STC_24 )	f__Methanotrichaceae , g__Methanothrix ( STC_24 )	g__Methanothrix , s__ ( STC_24 )	3154.19728544217	0.116109206101921	monomethylamine => ammonia	Absent	Methanogenesis and methanotrophy	*Halobacterota*, *Methanotrichaceae* (STC_24)
STC_36	2.60329966326531	d__Archaea	*Thermoplasmatota*	c__Thermoplasmata	*Methanomassiliicoccales*	*Methanomethylophilaceae*	g__RumEn-M2	s__RumEn-M2 sp001421175	C	p__Thermoplasmatota , f__Methanomethylophilaceae ( STC_36 )	f__Methanomethylophilaceae , g__RumEn-M2 ( STC_36 )	g__RumEn-M2 , s__RumEn-M2 sp001421175 ( STC_36 )	3154.19728544217	0.0825344589344661	monomethylamine => ammonia	Absent	Methanogenesis and methanotrophy	*Thermoplasmatota*, *Methanomethylophilaceae* (STC_36)
STC_47	13.1576257109375	d__Archaea	*Halobacterota*	c__Methanomicrobia	*Methanomicrobiales*	*Methanocorpusculaceae*	g__Methanocorpusculum	s__Methanocorpusculum parvum	C	p__Halobacterota , f__Methanocorpusculaceae ( STC_47 )	f__Methanocorpusculaceae , g__Methanocorpusculum ( STC_47 )	g__Methanocorpusculum , s__Methanocorpusculum parvum ( STC_47 )	3154.19728544217	0.417146567580443	monomethylamine => ammonia	Absent	Methanogenesis and methanotrophy	*Halobacterota*, *Methanocorpusculaceae* (STC_47)
STC_57	3.2206551	d__Archaea	*Halobacterota*	c__Methanomicrobia	*Methanomicrobiales*	*Methanocullaceae*	g__Methanoculleus	s__Methanoculleus sp002506585	C	p__Halobacterota , f__Methanocullaceae ( STC_57 )	f__Methanocullaceae , g__Methanoculleus ( STC_57 )	g__Methanoculleus , s__Methanoculleus sp002506585 ( STC_57 )	3154.19728544217	0.102106964420538	monomethylamine => ammonia	Absent	Methanogenesis and methanotrophy	*Halobacterota*, *Methanocullaceae* (STC_57)
STD1_108	3.32474326943005	d__Archaea	*Halobacterota*	c__Methanosarcinia	*Methanotrichales*	*Methanotrichaceae*	g__Methanothrix_A	s__Methanothrix_A harundinacea_D	D1	p__Halobacterota , f__Methanotrichaceae ( STD1_108 )	f__Methanotrichaceae , g__Methanothrix_A ( STD1_108 )	g__Methanothrix_A , s__Methanothrix_A harundinacea_D ( STD1_108 )	1816.07975027541	0.183072536815954	monomethylamine => ammonia	Absent	Methanogenesis and methanotrophy	*Halobacterota*, *Methanotrichaceae* (STD1_108)
STD1_13	6.73243117324561	d__Archaea	*Halobacterota*	c__Methanosarcinia	*Methanotrichales*	*Methanotrichaceae*	g__Methanothrix	s__Methanothrix soehngenii	D1	p__Halobacterota , f__Methanotrichaceae ( STD1_13 )	f__Methanotrichaceae , g__Methanothrix ( STD1_13 )	g__Methanothrix , s__Methanothrix soehngenii ( STD1_13 )	1816.07975027541	0.370712308874355	monomethylamine => ammonia	Absent	Methanogenesis and methanotrophy	*Halobacterota*, *Methanotrichaceae* (STD1_13)
STD1_151	5.09836844174757	d__Archaea	*Halobacterota*	c__Methanomicrobia	*Methanomicrobiales*	*Methanoregulaceae*	g__SD8	s__	D1	p__Halobacterota , f__Methanoregulaceae ( STD1_151 )	f__Methanoregulaceae , g__SD8 ( STD1_151 )	g__SD8 , s__ ( STD1_151 )	1816.07975027541	0.280734832320793	monomethylamine => ammonia	Absent	Methanogenesis and methanotrophy	*Halobacterota*, *Methanoregulaceae* (STD1_151)
STD1_19	5.023578140625	d__Archaea	*Halobacterota*	c__Methanosarcinia	*Methanosarcinales*	*Methanoperedenaceae*	g__Methanoperedens	s__	D1	p__Halobacterota , f__Methanoperedenaceae ( STD1_19 )	f__Methanoperedenaceae , g__Methanoperedens ( STD1_19 )	g__Methanoperedens , s__ ( STD1_19 )	1816.07975027541	0.276616604522084	monomethylamine => ammonia	Absent	Methanogenesis and methanotrophy	*Halobacterota*, *Methanoperedenaceae* (STD1_19)
STD1_6	19.7356766282051	d__Archaea	*Halobacterota*	c__Methanosarcinia	*Methanosarcinales*	*Methanoperedenaceae*	g__Methanoperedens	s__	D1	p__Halobacterota , f__Methanoperedenaceae ( STD1_6 )	f__Methanoperedenaceae , g__Methanoperedens ( STD1_6 )	g__Methanoperedens , s__ ( STD1_6 )	1816.07975027541	1.08671861052424	monomethylamine => ammonia	Absent	Methanogenesis and methanotrophy	*Halobacterota*, *Methanoperedenaceae* (STD1_6)
STD1_93	3.05341308243728	d__Archaea	*Halobacterota*	c__Methanomicrobia	*Methanomicrobiales*	*Methanocullaceae*	g__	s__	D1	p__Halobacterota , f__Methanocullaceae ( STD1_93 )	f__Methanocullaceae , g__ ( STD1_93 )	g__ , s__ ( STD1_93 )	1816.07975027541	0.168132103338205	monomethylamine => ammonia	Absent	Methanogenesis and methanotrophy	*Halobacterota*, *Methanocullaceae* (STD1_93)
STD2_128	2.464504296	d__Archaea	*Halobacterota*	c__Methanomicrobia	*Methanomicrobiales*	*Methanomicrobiaceae*	g__Methanomicrobium	s__	D2	p__Halobacterota , f__Methanomicrobiaceae ( STD2_128 )	f__Methanomicrobiaceae , g__Methanomicrobium ( STD2_128 )	g__Methanomicrobium , s__ ( STD2_128 )	3091.54877237314	0.0797174645285701	monomethylamine => ammonia	Absent	Methanogenesis and methanotrophy	*Halobacterota*, *Methanomicrobiaceae* (STD2_128)
STD2_132	3.25246704294479	d__Archaea	*Thermoplasmatota*	c__Thermoplasmata	*Methanomassiliicoccales*	*Methanomethylophilaceae*	g__	s__	D2	p__Thermoplasmatota , f__Methanomethylophilaceae ( STD2_132 )	f__Methanomethylophilaceae , g__ ( STD2_132 )	g__ , s__ ( STD2_132 )	3091.54877237314	0.105205102116119	monomethylamine => ammonia	Absent	Methanogenesis and methanotrophy	*Thermoplasmatota*, *Methanomethylophilaceae* (STD2_132)
STD2_148	9.55680793518519	d__Archaea	*Thermoplasmatota*	c__Thermoplasmata	*Methanomassiliicoccales*	*Methanomethylophilaceae*	g__UBA328	s__	D2	p__Thermoplasmatota , f__Methanomethylophilaceae ( STD2_148 )	f__Methanomethylophilaceae , g__UBA328 ( STD2_148 )	g__UBA328 , s__ ( STD2_148 )	3091.54877237314	0.309126869373281	monomethylamine => ammonia	Present	Methanogenesis and methanotrophy	*Thermoplasmatota*, *Methanomethylophilaceae* (STD2_148)
STD2_150	27.6432700641711	d__Archaea	*Halobacterota*	c__Methanomicrobia	*Methanomicrobiales*	*Methanocullaceae*	g__Methanoculleus	s__Methanoculleus bourgensis	D2	p__Halobacterota , f__Methanocullaceae ( STD2_150 )	f__Methanocullaceae , g__Methanoculleus ( STD2_150 )	g__Methanoculleus , s__Methanoculleus bourgensis ( STD2_150 )	3091.54877237314	0.894156039561736	monomethylamine => ammonia	Absent	Methanogenesis and methanotrophy	*Halobacterota*, *Methanocullaceae* (STD2_150)
STD2_156	14.9061745769231	d__Archaea	*Thermoplasmatota*	c__Thermoplasmata	*Methanomassiliicoccales*	*Methanomethylophilaceae*	g__VadinCA11	s__VadinCA11 sp002498365	D2	p__Thermoplasmatota , f__Methanomethylophilaceae ( STD2_156 )	f__Methanomethylophilaceae , g__VadinCA11 ( STD2_156 )	g__VadinCA11 , s__VadinCA11 sp002498365 ( STD2_156 )	3091.54877237314	0.482158803707982	monomethylamine => ammonia	Absent	Methanogenesis and methanotrophy	*Thermoplasmatota*, *Methanomethylophilaceae* (STD2_156)
STD2_169	8.74783719653179	d__Archaea	*Halobacterota*	c__Methanomicrobia	*Methanomicrobiales*	*Methanocorpusculaceae*	g__Methanocorpusculum	s__Methanocorpusculum sp002506085	D2	p__Halobacterota , f__Methanocorpusculaceae ( STD2_169 )	f__Methanocorpusculaceae , g__Methanocorpusculum ( STD2_169 )	g__Methanocorpusculum , s__Methanocorpusculum sp002506085 ( STD2_169 )	3091.54877237314	0.282959702098336	monomethylamine => ammonia	Absent	Methanogenesis and methanotrophy	*Halobacterota*, *Methanocorpusculaceae* (STD2_169)
STD2_179	18.2518247977528	d__Archaea	*Halobacterota*	c__Methanosarcinia	*Methanosarcinales*	*Methanosarcinaceae*	g__Methanosarcina	s__	D2	p__Halobacterota , f__Methanosarcinaceae ( STD2_179 )	f__Methanosarcinaceae , g__Methanosarcina ( STD2_179 )	g__Methanosarcina , s__ ( STD2_179 )	3091.54877237314	0.59037803190607	monomethylamine => ammonia	Absent	Methanogenesis and methanotrophy	*Halobacterota*, *Methanosarcinaceae* (STD2_179)
STD2_188	5.88307555357143	d__Archaea	*Halobacterota*	c__Methanosarcinia	*Methanosarcinales*	*Methanosarcinaceae*	g__Methanosarcina	s__Methanosarcina sp002499445	D2	p__Halobacterota , f__Methanosarcinaceae ( STD2_188 )	f__Methanosarcinaceae , g__Methanosarcina ( STD2_188 )	g__Methanosarcina , s__Methanosarcina sp002499445 ( STD2_188 )	3091.54877237314	0.190295414587798	monomethylamine => ammonia	Present	Methanogenesis and methanotrophy	*Halobacterota*, *Methanosarcinaceae* (STD2_188)
STD2_214	6.12556305882353	d__Archaea	*Thermoplasmatota*	c__Thermoplasmata	*Methanomassiliicoccales*	*Methanomethylophilaceae*	g__Methanomethylophilus	s__Methanomethylophilus sp002495325	D2	p__Thermoplasmatota , f__Methanomethylophilaceae ( STD2_214 )	f__Methanomethylophilaceae , g__Methanomethylophilus ( STD2_214 )	g__Methanomethylophilus , s__Methanomethylophilus sp002495325 ( STD2_214 )	3091.54877237314	0.198138975311116	monomethylamine => ammonia	Present	Methanogenesis and methanotrophy	*Thermoplasmatota*, *Methanomethylophilaceae* (STD2_214)
STD2_217	64.7135228048781	d__Archaea	*Halobacterota*	c__Methanomicrobia	*Methanomicrobiales*	*Methanocullaceae*	g__Methanoculleus	s__Methanoculleus sp002506585	D2	p__Halobacterota , f__Methanocullaceae ( STD2_217 )	f__Methanocullaceae , g__Methanoculleus ( STD2_217 )	g__Methanoculleus , s__Methanoculleus sp002506585 ( STD2_217 )	3091.54877237314	2.0932395886222	monomethylamine => ammonia	Absent	Methanogenesis and methanotrophy	*Halobacterota*, *Methanocullaceae* (STD2_217)
STD2_246	6.1929059	d__Archaea	*Thermoplasmatota*	c__Thermoplasmata	*Methanomassiliicoccales*	*Methanomethylophilaceae*	g__RumEn-M2	s__RumEn-M2 sp001421175	D2	p__Thermoplasmatota , f__Methanomethylophilaceae ( STD2_246 )	f__Methanomethylophilaceae , g__RumEn-M2 ( STD2_246 )	g__RumEn-M2 , s__RumEn-M2 sp001421175 ( STD2_246 )	3091.54877237314	0.200317263481054	monomethylamine => ammonia	Absent	Methanogenesis and methanotrophy	*Thermoplasmatota*, *Methanomethylophilaceae* (STD2_246)
STD2_263	9.01900260869565	d__Archaea	*Halobacterota*	c__Methanomicrobia	*Methanomicrobiales*	*Methanofollaceae*	g__Methanofollis	s__Methanofollis liminatans	D2	p__Halobacterota , f__Methanofollaceae ( STD2_263 )	f__Methanofollaceae , g__Methanofollis ( STD2_263 )	g__Methanofollis , s__Methanofollis liminatans ( STD2_263 )	3091.54877237314	0.291730885480176	monomethylamine => ammonia	Absent	Methanogenesis and methanotrophy	*Halobacterota*, *Methanofollaceae* (STD2_263)
STD2_35	6.00250779646018	d__Archaea	*Halobacterota*	c__Methanomicrobia	*Methanomicrobiales*	*Methanoregulaceae*	g__Methanoregula	s__	D2	p__Halobacterota , f__Methanoregulaceae ( STD2_35 )	f__Methanoregulaceae , g__Methanoregula ( STD2_35 )	g__Methanoregula , s__ ( STD2_35 )	3091.54877237314	0.194158599408171	monomethylamine => ammonia	Absent	Methanogenesis and methanotrophy	*Halobacterota*, *Methanoregulaceae* (STD2_35)
STD2_40	7.02886146829268	d__Archaea	*Halobacterota*	c__Methanomicrobia	*Methanomicrobiales*	*Methanoregulaceae*	g__SD8	s__	D2	p__Halobacterota , f__Methanoregulaceae ( STD2_40 )	f__Methanoregulaceae , g__SD8 ( STD2_40 )	g__SD8 , s__ ( STD2_40 )	3091.54877237314	0.227357288718987	monomethylamine => ammonia	Absent	Methanogenesis and methanotrophy	*Halobacterota*, *Methanoregulaceae* (STD2_40)
STD2_50	5.84946653582555	d__Archaea	*Halobacterota*	c__Methanomicrobia	*Methanomicrobiales*	*Methanocullaceae*	g__Methanoculleus	s__Methanoculleus horonobensis	D2	p__Halobacterota , f__Methanocullaceae ( STD2_50 )	f__Methanocullaceae , g__Methanoculleus ( STD2_50 )	g__Methanoculleus , s__Methanoculleus horonobensis ( STD2_50 )	3091.54877237314	0.189208289000577	monomethylamine => ammonia	Absent	Methanogenesis and methanotrophy	*Halobacterota*, *Methanocullaceae* (STD2_50)
STD2_64	205.954340619048	d__Archaea	*Halobacterota*	c__Methanomicrobia	*Methanomicrobiales*	*Methanocorpusculaceae*	g__Methanocorpusculum	s__Methanocorpusculum parvum	D2	p__Halobacterota , f__Methanocorpusculaceae ( STD2_64 )	f__Methanocorpusculaceae , g__Methanocorpusculum ( STD2_64 )	g__Methanocorpusculum , s__Methanocorpusculum parvum ( STD2_64 )	3091.54877237314	6.66184995881379	monomethylamine => ammonia	Absent	Methanogenesis and methanotrophy	*Halobacterota*, *Methanocorpusculaceae* (STD2_64)
STD2_68	27.1461743705179	d__Archaea	*Halobacterota*	c__Methanosarcinia	*Methanosarcinales*	*Methanosarcinaceae*	g__	s__	D2	p__Halobacterota , f__Methanosarcinaceae ( STD2_68 )	f__Methanosarcinaceae , g__ ( STD2_68 )	g__ , s__ ( STD2_68 )	3091.54877237314	0.878076859504951	monomethylamine => ammonia	Present	Methanogenesis and methanotrophy	*Halobacterota*, *Methanosarcinaceae* (STD2_68)
STE_111	6.7166516741573	d__Archaea	*Euryarchaeota*	c__Methanobacteria	*Methanobacteriales*	*Methanobacteriaceae*	g__Methanobacterium	s__Methanobacterium sp002496805	E	p__Euryarchaeota , f__Methanobacteriaceae ( STE_111 )	f__Methanobacteriaceae , g__Methanobacterium ( STE_111 )	g__Methanobacterium , s__Methanobacterium sp002496805 ( STE_111 )	2695.48819578859	0.249181268337638	monomethylamine => ammonia	Absent	Methanogenesis and methanotrophy	*Euryarchaeota*, *Methanobacteriaceae* (STE_111)
STE_164	22.4251276236559	d__Archaea	*Halobacterota*	c__Methanosarcinia	*Methanotrichales*	*Methanotrichaceae*	g__Methanothrix_A	s__Methanothrix_A harundinacea_D	E	p__Halobacterota , f__Methanotrichaceae ( STE_164 )	f__Methanotrichaceae , g__Methanothrix_A ( STE_164 )	g__Methanothrix_A , s__Methanothrix_A harundinacea_D ( STE_164 )	2695.48819578859	0.831950503760053	monomethylamine => ammonia	Absent	Methanogenesis and methanotrophy	*Halobacterota*, *Methanotrichaceae* (STE_164)
STE_20	2.84836675418994	d__Archaea	*Halobacterota*	c__Methanomicrobia	*Methanomicrobiales*	*Methanofollaceae*	g__Methanofollis	s__	E	p__Halobacterota , f__Methanofollaceae ( STE_20 )	f__Methanofollaceae , g__Methanofollis ( STE_20 )	g__Methanofollis , s__ ( STE_20 )	2695.48819578859	0.105671646369671	monomethylamine => ammonia	Absent	Methanogenesis and methanotrophy	*Halobacterota*, *Methanofollaceae* (STE_20)
STE_32	2.67356364890282	d__Archaea	*Halobacterota*	c__Methanomicrobia	*Methanomicrobiales*	*Methanospirillaceae*	g__Methanospirillum	s__	E	p__Halobacterota , f__Methanospirillaceae ( STE_32 )	f__Methanospirillaceae , g__Methanospirillum ( STE_32 )	g__Methanospirillum , s__ ( STE_32 )	2695.48819578859	0.0991866205565278	monomethylamine => ammonia	Absent	Methanogenesis and methanotrophy	*Halobacterota*, *Methanospirillaceae* (STE_32)
STE_38	4.06094192479109	d__Archaea	*Halobacterota*	c__Methanosarcinia	*Methanotrichales*	*Methanotrichaceae*	g__Methanothrix_A	s__Methanothrix_A sp001602645	E	p__Halobacterota , f__Methanotrichaceae ( STE_38 )	f__Methanotrichaceae , g__Methanothrix_A ( STE_38 )	g__Methanothrix_A , s__Methanothrix_A sp001602645 ( STE_38 )	2695.48819578859	0.150657010152591	monomethylamine => ammonia	Absent	Methanogenesis and methanotrophy	*Halobacterota*, *Methanotrichaceae* (STE_38)
STE_41	16.0026549668675	d__Archaea	*Halobacterota*	c__Methanosarcinia	*Methanotrichales*	*Methanotrichaceae*	g__Methanothrix	s__Methanothrix soehngenii	E	p__Halobacterota , f__Methanotrichaceae ( STE_41 )	f__Methanotrichaceae , g__Methanothrix ( STE_41 )	g__Methanothrix , s__Methanothrix soehngenii ( STE_41 )	2695.48819578859	0.593682991892524	monomethylamine => ammonia	Absent	Methanogenesis and methanotrophy	*Halobacterota*, *Methanotrichaceae* (STE_41)
STE_86	2.84030031843575	d__Archaea	*Euryarchaeota*	c__Methanobacteria	*Methanobacteriales*	*Methanobacteriales*	g__	s__	E	p__Euryarchaeota , f__ ( STE_86 )	f__ , g__ ( STE_86 )	g__ , s__ ( STE_86 )	2695.48819578859	0.105372389419973	monomethylamine => ammonia	Absent	Methanogenesis and methanotrophy	*Euryarchaeota*, *Methanobacteriales* (STE_86)
STF1_12	2.60534173559322	d__Archaea	*Halobacterota*	c__Methanosarcinia	*Methanosarcinales*	*Methanosarcinaceae*	g__	s__	F1	p__Halobacterota , f__Methanosarcinaceae ( STF1_12 )	f__Methanosarcinaceae , g__ ( STF1_12 )	g__ , s__ ( STF1_12 )	4539.99779929417	0.0573864096585745	monomethylamine => ammonia	Present	Methanogenesis and methanotrophy	*Halobacterota*, *Methanosarcinaceae* (STF1_12)
STF1_129	180.352790772152	d__Archaea	*Halobacterota*	c__Methanomicrobia	*Methanomicrobiales*	*Methanocullaceae*	g__Methanoculleus	s__Methanoculleus sp002506585	F1	p__Halobacterota , f__Methanocullaceae ( STF1_129 )	f__Methanocullaceae , g__Methanoculleus ( STF1_129 )	g__Methanoculleus , s__Methanoculleus sp002506585 ( STF1_129 )	4539.99779929417	3.97253035673698	monomethylamine => ammonia	Absent	Methanogenesis and methanotrophy	*Halobacterota*, *Methanocullaceae* (STF1_129)
STF1_134	15.3779735230126	d__Archaea	*Halobacterota*	c__Methanosarcinia	*Methanosarcinales*	*Methanosarcinaceae*	g__Methanosarcina	s__Methanosarcina sp002499445	F1	p__Halobacterota , f__Methanosarcinaceae ( STF1_134 )	f__Methanosarcinaceae , g__Methanosarcina ( STF1_134 )	g__Methanosarcina , s__Methanosarcina sp002499445 ( STF1_134 )	4539.99779929417	0.338722047957895	monomethylamine => ammonia	Absent	Methanogenesis and methanotrophy	*Halobacterota*, *Methanosarcinaceae* (STF1_134)
STF1_149	4.77542648888889	d__Archaea	*Euryarchaeota*	c__Thermococci	*Methanofastidiosales*	*Methanofastidiosales*	g__	s__	F1	p__Euryarchaeota , f__ ( STF1_149 )	f__ , g__ ( STF1_149 )	g__ , s__ ( STF1_149 )	4539.99779929417	0.10518565646951	monomethylamine => ammonia	Absent	Methanogenesis and methanotrophy	*Euryarchaeota*, *Methanofastidiosales* (STF1_149)
STF1_166	3.838119247557	d__Archaea	*Halobacterota*	c__Methanomicrobia	*Methanomicrobiales*	*Methanocullaceae*	g__Methanoculleus	s__Methanoculleus horonobensis	F1	p__Halobacterota , f__Methanocullaceae ( STF1_166 )	f__Methanocullaceae , g__Methanoculleus ( STF1_166 )	g__Methanoculleus , s__Methanoculleus horonobensis ( STF1_166 )	4539.99779929417	0.0845401125118102	monomethylamine => ammonia	Absent	Methanogenesis and methanotrophy	*Halobacterota*, *Methanocullaceae* (STF1_166)
STF1_167	6.01930091052632	d__Archaea	*Halobacterota*	c__Methanomicrobia	*Methanomicrobiales*	*Methanofollaceae*	g__Methanofollis	s__	F1	p__Halobacterota , f__Methanofollaceae ( STF1_167 )	f__Methanofollaceae , g__Methanofollis ( STF1_167 )	g__Methanofollis , s__ ( STF1_167 )	4539.99779929417	0.132583784764436	monomethylamine => ammonia	Absent	Methanogenesis and methanotrophy	*Halobacterota*, *Methanofollaceae* (STF1_167)
STF1_17	2.95806086716418	d__Archaea	*Halobacterota*	c__Methanosarcinia	*Methanosarcinales*	*Methanosarcinaceae*	g__Methanosarcina	s__	F1	p__Halobacterota , f__Methanosarcinaceae ( STF1_17 )	f__Methanosarcinaceae , g__Methanosarcina ( STF1_17 )	g__Methanosarcina , s__ ( STF1_17 )	4539.99779929417	0.0651555572917693	monomethylamine => ammonia	Present	Methanogenesis and methanotrophy	*Halobacterota*, *Methanosarcinaceae* (STF1_17)
STF1_170	8.80971291463415	d__Archaea	*Thermoplasmatota*	c__Thermoplasmata	*Methanomassiliicoccales*	*Methanomethylophilaceae*	g__RumEn-M2	s__RumEn-M2 sp002506255	F1	p__Thermoplasmatota , f__Methanomethylophilaceae ( STF1_170 )	f__Methanomethylophilaceae , g__RumEn-M2 ( STF1_170 )	g__RumEn-M2 , s__RumEn-M2 sp002506255 ( STF1_170 )	4539.99779929417	0.194046634031492	monomethylamine => ammonia	Absent	Methanogenesis and methanotrophy	*Thermoplasmatota*, *Methanomethylophilaceae* (STF1_170)
STF1_18	5.26107938916256	d__Archaea	*Thermoplasmatota*	c__Thermoplasmata	*Methanomassiliicoccales*	*Methanomethylophilaceae*	g__Methanomethylophilus	s__Methanomethylophilus sp002495325	F1	p__Thermoplasmatota , f__Methanomethylophilaceae ( STF1_18 )	f__Methanomethylophilaceae , g__Methanomethylophilus ( STF1_18 )	g__Methanomethylophilus , s__Methanomethylophilus sp002495325 ( STF1_18 )	4539.99779929417	0.115882862101398	monomethylamine => ammonia	Present	Methanogenesis and methanotrophy	*Thermoplasmatota*, *Methanomethylophilaceae* (STF1_18)
STF1_215	2.58880139650873	d__Archaea	*Halobacterota*	c__Methanomicrobia	*Methanomicrobiales*	*Methanoregulaceae*	g__Methanoregula	s__	F1	p__Halobacterota , f__Methanoregulaceae ( STF1_215 )	f__Methanoregulaceae , g__Methanoregula ( STF1_215 )	g__Methanoregula , s__ ( STF1_215 )	4539.99779929417	0.0570220848325346	monomethylamine => ammonia	Absent	Methanogenesis and methanotrophy	*Halobacterota*, *Methanoregulaceae* (STF1_215)
STF1_217	85.1044272269503	d__Archaea	*Halobacterota*	c__Methanomicrobia	*Methanomicrobiales*	*Methanocorpusculaceae*	g__Methanocorpusculum	s__Methanocorpusculum sp002506085	F1	p__Halobacterota , f__Methanocorpusculaceae ( STF1_217 )	f__Methanocorpusculaceae , g__Methanocorpusculum ( STF1_217 )	g__Methanocorpusculum , s__Methanocorpusculum sp002506085 ( STF1_217 )	4539.99779929417	1.87454776388177	monomethylamine => ammonia	Absent	Methanogenesis and methanotrophy	*Halobacterota*, *Methanocorpusculaceae* (STF1_217)
STF1_22	3.00240663559322	d__Archaea	*Halobacterota*	c__Methanomicrobia	*Methanomicrobiales*	*Methanomicrobiaceae*	g__Methanomicrobium	s__	F1	p__Halobacterota , f__Methanomicrobiaceae ( STF1_22 )	f__Methanomicrobiaceae , g__Methanomicrobium ( STF1_22 )	g__Methanomicrobium , s__ ( STF1_22 )	4539.99779929417	0.0661323368055376	monomethylamine => ammonia	Absent	Methanogenesis and methanotrophy	*Halobacterota*, *Methanomicrobiaceae* (STF1_22)
STF1_225	26.1443030545455	d__Archaea	*Thermoplasmatota*	c__Thermoplasmata	*Methanomassiliicoccales*	*Methanomethylophilaceae*	g__RumEn-M2	s__RumEn-M2 sp001421175	F1	p__Thermoplasmatota , f__Methanomethylophilaceae ( STF1_225 )	f__Methanomethylophilaceae , g__RumEn-M2 ( STF1_225 )	g__RumEn-M2 , s__RumEn-M2 sp001421175 ( STF1_225 )	4539.99779929417	0.575865985190788	monomethylamine => ammonia	Absent	Methanogenesis and methanotrophy	*Thermoplasmatota*, *Methanomethylophilaceae* (STF1_225)
STF1_239	4.09034074132492	d__Archaea	*Halobacterota*	c__Methanosarcinia	*Methanotrichales*	*Methanotrichaceae*	g__Methanothrix	s__	F1	p__Halobacterota , f__Methanotrichaceae ( STF1_239 )	f__Methanotrichaceae , g__Methanothrix ( STF1_239 )	g__Methanothrix , s__ ( STF1_239 )	4539.99779929417	0.0900956547150934	monomethylamine => ammonia	Absent	Methanogenesis and methanotrophy	*Halobacterota*, *Methanotrichaceae* (STF1_239)
STF1_293	18.275489	d__Archaea	*Thermoplasmatota*	c__Thermoplasmata	*Methanomassiliicoccales*	*Methanomethylophilaceae*	g__VadinCA11	s__VadinCA11 sp002498365	F1	p__Thermoplasmatota , f__Methanomethylophilaceae ( STF1_293 )	f__Methanomethylophilaceae , g__VadinCA11 ( STF1_293 )	g__VadinCA11 , s__VadinCA11 sp002498365 ( STF1_293 )	4539.99779929417	0.402544005700647	monomethylamine => ammonia	Present	Methanogenesis and methanotrophy	*Thermoplasmatota*, *Methanomethylophilaceae* (STF1_293)
STF1_3	2.88451728025478	d__Archaea	*Euryarchaeota*	c__Methanobacteria	*Methanobacteriales*	*Methanobacteriaceae*	g__Methanobacterium_B	s__	F1	p__Euryarchaeota , f__Methanobacteriaceae ( STF1_3 )	f__Methanobacteriaceae , g__Methanobacterium_B ( STF1_3 )	g__Methanobacterium_B , s__ ( STF1_3 )	4539.99779929417	0.0635356537111809	monomethylamine => ammonia	Absent	Methanogenesis and methanotrophy	*Euryarchaeota*, *Methanobacteriaceae* (STF1_3)
STF1_31	4.28653092391304	d__Archaea	*Halobacterota*	c__Methanomicrobia	*Methanomicrobiales*	*Methanomicrobiaceae*	g__Methanomicrobium	s__	F1	p__Halobacterota , f__Methanomicrobiaceae ( STF1_31 )	f__Methanomicrobiaceae , g__Methanomicrobium ( STF1_31 )	g__Methanomicrobium , s__ ( STF1_31 )	4539.99779929417	0.0944170264703533	monomethylamine => ammonia	Absent	Methanogenesis and methanotrophy	*Halobacterota*, *Methanomicrobiaceae* (STF1_31)
STF1_32	23.6277247921053	d__Archaea	*Halobacterota*	c__Methanosarcinia	*Methanotrichales*	*Methanotrichaceae*	g__Methanothrix	s__Methanothrix soehngenii	F1	p__Halobacterota , f__Methanotrichaceae ( STF1_32 )	f__Methanotrichaceae , g__Methanothrix ( STF1_32 )	g__Methanothrix , s__Methanothrix soehngenii ( STF1_32 )	4539.99779929417	0.520434719060407	monomethylamine => ammonia	Absent	Methanogenesis and methanotrophy	*Halobacterota*, *Methanotrichaceae* (STF1_32)
STF1_53	96.0057825994832	d__Archaea	*Halobacterota*	c__Methanomicrobia	*Methanomicrobiales*	*Methanocullaceae*	g__Methanoculleus	s__Methanoculleus sp002501655	F1	p__Halobacterota , f__Methanocullaceae ( STF1_53 )	f__Methanocullaceae , g__Methanoculleus ( STF1_53 )	g__Methanoculleus , s__Methanoculleus sp002501655 ( STF1_53 )	4539.99779929417	2.11466584002329	monomethylamine => ammonia	Absent	Methanogenesis and methanotrophy	*Halobacterota*, *Methanocullaceae* (STF1_53)
STF1_61	124.457096138462	d__Archaea	*Halobacterota*	c__Methanomicrobia	*Methanomicrobiales*	*Methanocorpusculaceae*	g__Methanocorpusculum	s__Methanocorpusculum parvum	F1	p__Halobacterota , f__Methanocorpusculaceae ( STF1_61 )	f__Methanocorpusculaceae , g__Methanocorpusculum ( STF1_61 )	g__Methanocorpusculum , s__Methanocorpusculum parvum ( STF1_61 )	4539.99779929417	2.74134705875433	monomethylamine => ammonia	Absent	Methanogenesis and methanotrophy	*Halobacterota*, *Methanocorpusculaceae* (STF1_61)
STF1_80	3.40434407674419	d__Archaea	*Halobacterota*	c__Methanosarcinia	*Methanosarcinales*	*Methanosarcinaceae*	g__Methanosarcina	s__Methanosarcina sp002509325	F1	p__Halobacterota , f__Methanosarcinaceae ( STF1_80 )	f__Methanosarcinaceae , g__Methanosarcina ( STF1_80 )	g__Methanosarcina , s__Methanosarcina sp002509325 ( STF1_80 )	4539.99779929417	0.0749855886994804	monomethylamine => ammonia	Absent	Methanogenesis and methanotrophy	*Halobacterota*, *Methanosarcinaceae* (STF1_80)
STF2_104	3.58478663392857	d__Archaea	*Euryarchaeota*	c__Methanobacteria	*Methanobacteriales*	*Methanobacteriaceae*	g__Methanobacterium	s__Methanobacterium formicicum	F2	p__Euryarchaeota , f__Methanobacteriaceae ( STF2_104 )	f__Methanobacteriaceae , g__Methanobacterium ( STF2_104 )	g__Methanobacterium , s__Methanobacterium formicicum ( STF2_104 )	3687.21403010004	0.0972220924704852	monomethylamine => ammonia	Absent	Methanogenesis and methanotrophy	*Euryarchaeota*, *Methanobacteriaceae* (STF2_104)
STF2_135	3.62437532780083	d__Archaea	*Halobacterota*	c__Methanosarcinia	*Methanosarcinales*	*Methanosarcinaceae*	g__	s__	F2	p__Halobacterota , f__Methanosarcinaceae ( STF2_135 )	f__Methanosarcinaceae , g__ ( STF2_135 )	g__ , s__ ( STF2_135 )	3687.21403010004	0.0982957674334541	monomethylamine => ammonia	Present	Methanogenesis and methanotrophy	*Halobacterota*, *Methanosarcinaceae* (STF2_135)
STF2_136	5.7554619929078	d__Archaea	*Thermoplasmatota*	c__Thermoplasmata	*Methanomassiliicoccales*	*Methanomethylophilaceae*	g__Methanomethylophilus	s__Methanomethylophilus sp002495325	F2	p__Thermoplasmatota , f__Methanomethylophilaceae ( STF2_136 )	f__Methanomethylophilaceae , g__Methanomethylophilus ( STF2_136 )	g__Methanomethylophilus , s__Methanomethylophilus sp002495325 ( STF2_136 )	3687.21403010004	0.156092430380334	monomethylamine => ammonia	Present	Methanogenesis and methanotrophy	*Thermoplasmatota*, *Methanomethylophilaceae* (STF2_136)
STF2_166	14.3631371590909	d__Archaea	*Thermoplasmatota*	c__Thermoplasmata	*Methanomassiliicoccales*	*Methanomethylophilaceae*	g__VadinCA11	s__VadinCA11 sp002498365	F2	p__Thermoplasmatota , f__Methanomethylophilaceae ( STF2_166 )	f__Methanomethylophilaceae , g__VadinCA11 ( STF2_166 )	g__VadinCA11 , s__VadinCA11 sp002498365 ( STF2_166 )	3687.21403010004	0.389539013516424	monomethylamine => ammonia	Present	Methanogenesis and methanotrophy	*Thermoplasmatota*, *Methanomethylophilaceae* (STF2_166)
STF2_18	4.25129761586639	d__Archaea	*Halobacterota*	c__Methanosarcinia	*Methanotrichales*	*Methanotrichaceae*	g__Methanothrix	s__	F2	p__Halobacterota , f__Methanotrichaceae ( STF2_18 )	f__Methanotrichaceae , g__Methanothrix ( STF2_18 )	g__Methanothrix , s__ ( STF2_18 )	3687.21403010004	0.115298368393088	monomethylamine => ammonia	Absent	Methanogenesis and methanotrophy	*Halobacterota*, *Methanotrichaceae* (STF2_18)
STF2_199	41.1331803080357	d__Archaea	*Halobacterota*	c__Methanosarcinia	*Methanosarcinales*	*Methanosarcinaceae*	g__Methanosarcina	s__Methanosarcina sp002499445	F2	p__Halobacterota , f__Methanosarcinaceae ( STF2_199 )	f__Methanosarcinaceae , g__Methanosarcina ( STF2_199 )	g__Methanosarcina , s__Methanosarcina sp002499445 ( STF2_199 )	3687.21403010004	1.11556258932221	monomethylamine => ammonia	Present	Methanogenesis and methanotrophy	*Halobacterota*, *Methanosarcinaceae* (STF2_199)
STF2_209	4.39871895061728	d__Archaea	*Euryarchaeota*	c__Methanobacteria	*Methanobacteriales*	*Methanobacteriaceae*	g__UBA412	s__UBA412 sp002495685	F2	p__Euryarchaeota , f__Methanobacteriaceae ( STF2_209 )	f__Methanobacteriaceae , g__UBA412 ( STF2_209 )	g__UBA412 , s__UBA412 sp002495685 ( STF2_209 )	3687.21403010004	0.119296545161441	monomethylamine => ammonia	Absent	Methanogenesis and methanotrophy	*Euryarchaeota*, *Methanobacteriaceae* (STF2_209)
STF2_236	2.94388610062893	d__Archaea	*Halobacterota*	c__Methanosarcinia	*Methanotrichales*	*Methanotrichaceae*	g__Methanothrix	s__	F2	p__Halobacterota , f__Methanotrichaceae ( STF2_236 )	f__Methanotrichaceae , g__Methanothrix ( STF2_236 )	g__Methanothrix , s__ ( STF2_236 )	3687.21403010004	0.0798403910539757	monomethylamine => ammonia	Absent	Methanogenesis and methanotrophy	*Halobacterota*, *Methanotrichaceae* (STF2_236)
STF2_238	5.50401809967846	d__Archaea	*Halobacterota*	c__Methanomicrobia	*Methanomicrobiales*	*Methanocullaceae*	g__Methanoculleus	s__Methanoculleus chikugoensis_A	F2	p__Halobacterota , f__Methanocullaceae ( STF2_238 )	f__Methanocullaceae , g__Methanoculleus ( STF2_238 )	g__Methanoculleus , s__Methanoculleus chikugoensis_A ( STF2_238 )	3687.21403010004	0.149273084088615	monomethylamine => ammonia	Absent	Methanogenesis and methanotrophy	*Halobacterota*, *Methanocullaceae* (STF2_238)
STF2_28	16.9364004539474	d__Archaea	*Halobacterota*	c__Methanosarcinia	*Methanosarcinales*	*Methanosarcinaceae*	g__Methanosarcina	s__Methanosarcina sp002509325	F2	p__Halobacterota , f__Methanosarcinaceae ( STF2_28 )	f__Methanosarcinaceae , g__Methanosarcina ( STF2_28 )	g__Methanosarcina , s__Methanosarcina sp002509325 ( STF2_28 )	3687.21403010004	0.45932783710654	monomethylamine => ammonia	Absent	Methanogenesis and methanotrophy	*Halobacterota*, *Methanosarcinaceae* (STF2_28)
STF2_42	19.0088102356495	d__Archaea	*Halobacterota*	c__Methanosarcinia	*Methanotrichales*	*Methanotrichaceae*	g__Methanothrix	s__Methanothrix soehngenii	F2	p__Halobacterota , f__Methanotrichaceae ( STF2_42 )	f__Methanotrichaceae , g__Methanothrix ( STF2_42 )	g__Methanothrix , s__Methanothrix soehngenii ( STF2_42 )	3687.21403010004	0.51553313912547	monomethylamine => ammonia	Absent	Methanogenesis and methanotrophy	*Halobacterota*, *Methanotrichaceae* (STF2_42)
STF2_46	12.4786793929712	d__Archaea	*Halobacterota*	c__Methanomicrobia	*Methanomicrobiales*	*Methanoregulaceae*	g__Methanoregula	s__	F2	p__Halobacterota , f__Methanoregulaceae ( STF2_46 )	f__Methanoregulaceae , g__Methanoregula ( STF2_46 )	g__Methanoregula , s__ ( STF2_46 )	3687.21403010004	0.338431110619109	monomethylamine => ammonia	Absent	Methanogenesis and methanotrophy	*Halobacterota*, *Methanoregulaceae* (STF2_46)
STF2_54	49.2349075614035	d__Archaea	*Halobacterota*	c__Methanomicrobia	*Methanomicrobiales*	*Methanocullaceae*	g__Methanoculleus	s__Methanoculleus sp002506585	F2	p__Halobacterota , f__Methanocullaceae ( STF2_54 )	f__Methanocullaceae , g__Methanoculleus ( STF2_54 )	g__Methanoculleus , s__Methanoculleus sp002506585 ( STF2_54 )	3687.21403010004	1.3352874869612	monomethylamine => ammonia	Absent	Methanogenesis and methanotrophy	*Halobacterota*, *Methanocullaceae* (STF2_54)
STF2_59	8.51905650290698	d__Archaea	*Thermoplasmatota*	c__Thermoplasmata	*Methanomassiliicoccales*	*Methanomethylophilaceae*	g__RumEn-M2	s__RumEn-M2 sp001421175	F2	p__Thermoplasmatota , f__Methanomethylophilaceae ( STF2_59 )	f__Methanomethylophilaceae , g__RumEn-M2 ( STF2_59 )	g__RumEn-M2 , s__RumEn-M2 sp001421175 ( STF2_59 )	3687.21403010004	0.231043178762146	monomethylamine => ammonia	Absent	Methanogenesis and methanotrophy	*Thermoplasmatota*, *Methanomethylophilaceae* (STF2_59)
STF2_64	3.83512245888594	d__Archaea	*Halobacterota*	c__Methanosarcinia	*Methanotrichales*	*Methanotrichaceae*	g__Methanothrix	s__	F2	p__Halobacterota , f__Methanotrichaceae ( STF2_64 )	f__Methanotrichaceae , g__Methanothrix ( STF2_64 )	g__Methanothrix , s__ ( STF2_64 )	3687.21403010004	0.104011387122594	monomethylamine => ammonia	Absent	Methanogenesis and methanotrophy	*Halobacterota*, *Methanotrichaceae* (STF2_64)
STF2_70	35.1367696865672	d__Archaea	*Halobacterota*	c__Methanomicrobia	*Methanomicrobiales*	*Methanocorpusculaceae*	g__Methanocorpusculum	s__Methanocorpusculum parvum	F2	p__Halobacterota , f__Methanocorpusculaceae ( STF2_70 )	f__Methanocorpusculaceae , g__Methanocorpusculum ( STF2_70 )	g__Methanocorpusculum , s__Methanocorpusculum parvum ( STF2_70 )	3687.21403010004	0.952935452071217	monomethylamine => ammonia	Absent	Methanogenesis and methanotrophy	*Halobacterota*, *Methanocorpusculaceae* (STF2_70)
STA_56	6.88270270866142	d__Archaea	*Halobacterota*	c__Methanosarcinia	*Methanotrichales*	*Methanotrichaceae*	g__Methanothrix	s__Methanothrix soehngenii	A	p__Halobacterota , f__Methanotrichaceae ( STA_56 )	f__Methanotrichaceae , g__Methanothrix ( STA_56 )	g__Methanothrix , s__Methanothrix soehngenii ( STA_56 )	1693.8105471575	0.40634430575555	trimethylamine => dimethylamine	Absent	Methanogenesis and methanotrophy	*Halobacterota*, *Methanotrichaceae* (STA_56)
STA_9	3.31833548122867	d__Archaea	*Halobacterota*	c__Methanomicrobia	*Methanomicrobiales*	*Methanoregulaceae*	g__Methanoregula	s__	A	p__Halobacterota , f__Methanoregulaceae ( STA_9 )	f__Methanoregulaceae , g__Methanoregula ( STA_9 )	g__Methanoregula , s__ ( STA_9 )	1693.8105471575	0.195909482722102	trimethylamine => dimethylamine	Absent	Methanogenesis and methanotrophy	*Halobacterota*, *Methanoregulaceae* (STA_9)
STB_131	4.88175757142857	d__Archaea	*Halobacterota*	c__Methanomicrobia	*Methanomicrobiales*	*Methanoregulaceae*	g__Methanoregula	s__	B	p__Halobacterota , f__Methanoregulaceae ( STB_131 )	f__Methanoregulaceae , g__Methanoregula ( STB_131 )	g__Methanoregula , s__ ( STB_131 )	1800.57745512968	0.271121775823688	trimethylamine => dimethylamine	Absent	Methanogenesis and methanotrophy	*Halobacterota*, *Methanoregulaceae* (STB_131)
STB_182	6.01625637209302	d__Archaea	*Halobacterota*	c__Methanomicrobia	*Methanomicrobiales*	*Methanoregulaceae*	g__Methanoregula	s__	B	p__Halobacterota , f__Methanoregulaceae ( STB_182 )	f__Methanoregulaceae , g__Methanoregula ( STB_182 )	g__Methanoregula , s__ ( STB_182 )	1800.57745512968	0.334129273636813	trimethylamine => dimethylamine	Absent	Methanogenesis and methanotrophy	*Halobacterota*, *Methanoregulaceae* (STB_182)
STB_4	8.75316213421053	d__Archaea	*Halobacterota*	c__Methanomicrobia	*Methanomicrobiales*	*Methanoregulaceae*	g__SD8	s__	B	p__Halobacterota , f__Methanoregulaceae ( STB_4 )	f__Methanoregulaceae , g__SD8 ( STB_4 )	g__SD8 , s__ ( STB_4 )	1800.57745512968	0.486130830377419	trimethylamine => dimethylamine	Absent	Methanogenesis and methanotrophy	*Halobacterota*, *Methanoregulaceae* (STB_4)
STC_24	3.66231342701525	d__Archaea	*Halobacterota*	c__Methanosarcinia	*Methanotrichales*	*Methanotrichaceae*	g__Methanothrix	s__	C	p__Halobacterota , f__Methanotrichaceae ( STC_24 )	f__Methanotrichaceae , g__Methanothrix ( STC_24 )	g__Methanothrix , s__ ( STC_24 )	3154.19728544217	0.116109206101921	trimethylamine => dimethylamine	Absent	Methanogenesis and methanotrophy	*Halobacterota*, *Methanotrichaceae* (STC_24)
STC_36	2.60329966326531	d__Archaea	*Thermoplasmatota*	c__Thermoplasmata	*Methanomassiliicoccales*	*Methanomethylophilaceae*	g__RumEn-M2	s__RumEn-M2 sp001421175	C	p__Thermoplasmatota , f__Methanomethylophilaceae ( STC_36 )	f__Methanomethylophilaceae , g__RumEn-M2 ( STC_36 )	g__RumEn-M2 , s__RumEn-M2 sp001421175 ( STC_36 )	3154.19728544217	0.0825344589344661	trimethylamine => dimethylamine	Absent	Methanogenesis and methanotrophy	*Thermoplasmatota*, *Methanomethylophilaceae* (STC_36)
STC_47	13.1576257109375	d__Archaea	*Halobacterota*	c__Methanomicrobia	*Methanomicrobiales*	*Methanocorpusculaceae*	g__Methanocorpusculum	s__Methanocorpusculum parvum	C	p__Halobacterota , f__Methanocorpusculaceae ( STC_47 )	f__Methanocorpusculaceae , g__Methanocorpusculum ( STC_47 )	g__Methanocorpusculum , s__Methanocorpusculum parvum ( STC_47 )	3154.19728544217	0.417146567580443	trimethylamine => dimethylamine	Absent	Methanogenesis and methanotrophy	*Halobacterota*, *Methanocorpusculaceae* (STC_47)
STC_57	3.2206551	d__Archaea	*Halobacterota*	c__Methanomicrobia	*Methanomicrobiales*	*Methanocullaceae*	g__Methanoculleus	s__Methanoculleus sp002506585	C	p__Halobacterota , f__Methanocullaceae ( STC_57 )	f__Methanocullaceae , g__Methanoculleus ( STC_57 )	g__Methanoculleus , s__Methanoculleus sp002506585 ( STC_57 )	3154.19728544217	0.102106964420538	trimethylamine => dimethylamine	Absent	Methanogenesis and methanotrophy	*Halobacterota*, *Methanocullaceae* (STC_57)
STD1_108	3.32474326943005	d__Archaea	*Halobacterota*	c__Methanosarcinia	*Methanotrichales*	*Methanotrichaceae*	g__Methanothrix_A	s__Methanothrix_A harundinacea_D	D1	p__Halobacterota , f__Methanotrichaceae ( STD1_108 )	f__Methanotrichaceae , g__Methanothrix_A ( STD1_108 )	g__Methanothrix_A , s__Methanothrix_A harundinacea_D ( STD1_108 )	1816.07975027541	0.183072536815954	trimethylamine => dimethylamine	Absent	Methanogenesis and methanotrophy	*Halobacterota*, *Methanotrichaceae* (STD1_108)
STD1_13	6.73243117324561	d__Archaea	*Halobacterota*	c__Methanosarcinia	*Methanotrichales*	*Methanotrichaceae*	g__Methanothrix	s__Methanothrix soehngenii	D1	p__Halobacterota , f__Methanotrichaceae ( STD1_13 )	f__Methanotrichaceae , g__Methanothrix ( STD1_13 )	g__Methanothrix , s__Methanothrix soehngenii ( STD1_13 )	1816.07975027541	0.370712308874355	trimethylamine => dimethylamine	Absent	Methanogenesis and methanotrophy	*Halobacterota*, *Methanotrichaceae* (STD1_13)
STD1_151	5.09836844174757	d__Archaea	*Halobacterota*	c__Methanomicrobia	*Methanomicrobiales*	*Methanoregulaceae*	g__SD8	s__	D1	p__Halobacterota , f__Methanoregulaceae ( STD1_151 )	f__Methanoregulaceae , g__SD8 ( STD1_151 )	g__SD8 , s__ ( STD1_151 )	1816.07975027541	0.280734832320793	trimethylamine => dimethylamine	Absent	Methanogenesis and methanotrophy	*Halobacterota*, *Methanoregulaceae* (STD1_151)
STD1_19	5.023578140625	d__Archaea	*Halobacterota*	c__Methanosarcinia	*Methanosarcinales*	*Methanoperedenaceae*	g__Methanoperedens	s__	D1	p__Halobacterota , f__Methanoperedenaceae ( STD1_19 )	f__Methanoperedenaceae , g__Methanoperedens ( STD1_19 )	g__Methanoperedens , s__ ( STD1_19 )	1816.07975027541	0.276616604522084	trimethylamine => dimethylamine	Absent	Methanogenesis and methanotrophy	*Halobacterota*, *Methanoperedenaceae* (STD1_19)
STD1_6	19.7356766282051	d__Archaea	*Halobacterota*	c__Methanosarcinia	*Methanosarcinales*	*Methanoperedenaceae*	g__Methanoperedens	s__	D1	p__Halobacterota , f__Methanoperedenaceae ( STD1_6 )	f__Methanoperedenaceae , g__Methanoperedens ( STD1_6 )	g__Methanoperedens , s__ ( STD1_6 )	1816.07975027541	1.08671861052424	trimethylamine => dimethylamine	Absent	Methanogenesis and methanotrophy	*Halobacterota*, *Methanoperedenaceae* (STD1_6)
STD1_93	3.05341308243728	d__Archaea	*Halobacterota*	c__Methanomicrobia	*Methanomicrobiales*	*Methanocullaceae*	g__	s__	D1	p__Halobacterota , f__Methanocullaceae ( STD1_93 )	f__Methanocullaceae , g__ ( STD1_93 )	g__ , s__ ( STD1_93 )	1816.07975027541	0.168132103338205	trimethylamine => dimethylamine	Absent	Methanogenesis and methanotrophy	*Halobacterota*, *Methanocullaceae* (STD1_93)
STD2_128	2.464504296	d__Archaea	*Halobacterota*	c__Methanomicrobia	*Methanomicrobiales*	*Methanomicrobiaceae*	g__Methanomicrobium	s__	D2	p__Halobacterota , f__Methanomicrobiaceae ( STD2_128 )	f__Methanomicrobiaceae , g__Methanomicrobium ( STD2_128 )	g__Methanomicrobium , s__ ( STD2_128 )	3091.54877237314	0.0797174645285701	trimethylamine => dimethylamine	Absent	Methanogenesis and methanotrophy	*Halobacterota*, *Methanomicrobiaceae* (STD2_128)
STD2_132	3.25246704294479	d__Archaea	*Thermoplasmatota*	c__Thermoplasmata	*Methanomassiliicoccales*	*Methanomethylophilaceae*	g__	s__	D2	p__Thermoplasmatota , f__Methanomethylophilaceae ( STD2_132 )	f__Methanomethylophilaceae , g__ ( STD2_132 )	g__ , s__ ( STD2_132 )	3091.54877237314	0.105205102116119	trimethylamine => dimethylamine	Absent	Methanogenesis and methanotrophy	*Thermoplasmatota*, *Methanomethylophilaceae* (STD2_132)
STD2_148	9.55680793518519	d__Archaea	*Thermoplasmatota*	c__Thermoplasmata	*Methanomassiliicoccales*	*Methanomethylophilaceae*	g__UBA328	s__	D2	p__Thermoplasmatota , f__Methanomethylophilaceae ( STD2_148 )	f__Methanomethylophilaceae , g__UBA328 ( STD2_148 )	g__UBA328 , s__ ( STD2_148 )	3091.54877237314	0.309126869373281	trimethylamine => dimethylamine	Present	Methanogenesis and methanotrophy	*Thermoplasmatota*, *Methanomethylophilaceae* (STD2_148)
STD2_150	27.6432700641711	d__Archaea	*Halobacterota*	c__Methanomicrobia	*Methanomicrobiales*	*Methanocullaceae*	g__Methanoculleus	s__Methanoculleus bourgensis	D2	p__Halobacterota , f__Methanocullaceae ( STD2_150 )	f__Methanocullaceae , g__Methanoculleus ( STD2_150 )	g__Methanoculleus , s__Methanoculleus bourgensis ( STD2_150 )	3091.54877237314	0.894156039561736	trimethylamine => dimethylamine	Absent	Methanogenesis and methanotrophy	*Halobacterota*, *Methanocullaceae* (STD2_150)
STD2_156	14.9061745769231	d__Archaea	*Thermoplasmatota*	c__Thermoplasmata	*Methanomassiliicoccales*	*Methanomethylophilaceae*	g__VadinCA11	s__VadinCA11 sp002498365	D2	p__Thermoplasmatota , f__Methanomethylophilaceae ( STD2_156 )	f__Methanomethylophilaceae , g__VadinCA11 ( STD2_156 )	g__VadinCA11 , s__VadinCA11 sp002498365 ( STD2_156 )	3091.54877237314	0.482158803707982	trimethylamine => dimethylamine	Absent	Methanogenesis and methanotrophy	*Thermoplasmatota*, *Methanomethylophilaceae* (STD2_156)
STD2_169	8.74783719653179	d__Archaea	*Halobacterota*	c__Methanomicrobia	*Methanomicrobiales*	*Methanocorpusculaceae*	g__Methanocorpusculum	s__Methanocorpusculum sp002506085	D2	p__Halobacterota , f__Methanocorpusculaceae ( STD2_169 )	f__Methanocorpusculaceae , g__Methanocorpusculum ( STD2_169 )	g__Methanocorpusculum , s__Methanocorpusculum sp002506085 ( STD2_169 )	3091.54877237314	0.282959702098336	trimethylamine => dimethylamine	Absent	Methanogenesis and methanotrophy	*Halobacterota*, *Methanocorpusculaceae* (STD2_169)
STD2_179	18.2518247977528	d__Archaea	*Halobacterota*	c__Methanosarcinia	*Methanosarcinales*	*Methanosarcinaceae*	g__Methanosarcina	s__	D2	p__Halobacterota , f__Methanosarcinaceae ( STD2_179 )	f__Methanosarcinaceae , g__Methanosarcina ( STD2_179 )	g__Methanosarcina , s__ ( STD2_179 )	3091.54877237314	0.59037803190607	trimethylamine => dimethylamine	Present	Methanogenesis and methanotrophy	*Halobacterota*, *Methanosarcinaceae* (STD2_179)
STD2_188	5.88307555357143	d__Archaea	*Halobacterota*	c__Methanosarcinia	*Methanosarcinales*	*Methanosarcinaceae*	g__Methanosarcina	s__Methanosarcina sp002499445	D2	p__Halobacterota , f__Methanosarcinaceae ( STD2_188 )	f__Methanosarcinaceae , g__Methanosarcina ( STD2_188 )	g__Methanosarcina , s__Methanosarcina sp002499445 ( STD2_188 )	3091.54877237314	0.190295414587798	trimethylamine => dimethylamine	Present	Methanogenesis and methanotrophy	*Halobacterota*, *Methanosarcinaceae* (STD2_188)
STD2_214	6.12556305882353	d__Archaea	*Thermoplasmatota*	c__Thermoplasmata	*Methanomassiliicoccales*	*Methanomethylophilaceae*	g__Methanomethylophilus	s__Methanomethylophilus sp002495325	D2	p__Thermoplasmatota , f__Methanomethylophilaceae ( STD2_214 )	f__Methanomethylophilaceae , g__Methanomethylophilus ( STD2_214 )	g__Methanomethylophilus , s__Methanomethylophilus sp002495325 ( STD2_214 )	3091.54877237314	0.198138975311116	trimethylamine => dimethylamine	Absent	Methanogenesis and methanotrophy	*Thermoplasmatota*, *Methanomethylophilaceae* (STD2_214)
STD2_217	64.7135228048781	d__Archaea	*Halobacterota*	c__Methanomicrobia	*Methanomicrobiales*	*Methanocullaceae*	g__Methanoculleus	s__Methanoculleus sp002506585	D2	p__Halobacterota , f__Methanocullaceae ( STD2_217 )	f__Methanocullaceae , g__Methanoculleus ( STD2_217 )	g__Methanoculleus , s__Methanoculleus sp002506585 ( STD2_217 )	3091.54877237314	2.0932395886222	trimethylamine => dimethylamine	Absent	Methanogenesis and methanotrophy	*Halobacterota*, *Methanocullaceae* (STD2_217)
STD2_246	6.1929059	d__Archaea	*Thermoplasmatota*	c__Thermoplasmata	*Methanomassiliicoccales*	*Methanomethylophilaceae*	g__RumEn-M2	s__RumEn-M2 sp001421175	D2	p__Thermoplasmatota , f__Methanomethylophilaceae ( STD2_246 )	f__Methanomethylophilaceae , g__RumEn-M2 ( STD2_246 )	g__RumEn-M2 , s__RumEn-M2 sp001421175 ( STD2_246 )	3091.54877237314	0.200317263481054	trimethylamine => dimethylamine	Absent	Methanogenesis and methanotrophy	*Thermoplasmatota*, *Methanomethylophilaceae* (STD2_246)
STD2_263	9.01900260869565	d__Archaea	*Halobacterota*	c__Methanomicrobia	*Methanomicrobiales*	*Methanofollaceae*	g__Methanofollis	s__Methanofollis liminatans	D2	p__Halobacterota , f__Methanofollaceae ( STD2_263 )	f__Methanofollaceae , g__Methanofollis ( STD2_263 )	g__Methanofollis , s__Methanofollis liminatans ( STD2_263 )	3091.54877237314	0.291730885480176	trimethylamine => dimethylamine	Absent	Methanogenesis and methanotrophy	*Halobacterota*, *Methanofollaceae* (STD2_263)
STD2_35	6.00250779646018	d__Archaea	*Halobacterota*	c__Methanomicrobia	*Methanomicrobiales*	*Methanoregulaceae*	g__Methanoregula	s__	D2	p__Halobacterota , f__Methanoregulaceae ( STD2_35 )	f__Methanoregulaceae , g__Methanoregula ( STD2_35 )	g__Methanoregula , s__ ( STD2_35 )	3091.54877237314	0.194158599408171	trimethylamine => dimethylamine	Absent	Methanogenesis and methanotrophy	*Halobacterota*, *Methanoregulaceae* (STD2_35)
STD2_40	7.02886146829268	d__Archaea	*Halobacterota*	c__Methanomicrobia	*Methanomicrobiales*	*Methanoregulaceae*	g__SD8	s__	D2	p__Halobacterota , f__Methanoregulaceae ( STD2_40 )	f__Methanoregulaceae , g__SD8 ( STD2_40 )	g__SD8 , s__ ( STD2_40 )	3091.54877237314	0.227357288718987	trimethylamine => dimethylamine	Absent	Methanogenesis and methanotrophy	*Halobacterota*, *Methanoregulaceae* (STD2_40)
STD2_50	5.84946653582555	d__Archaea	*Halobacterota*	c__Methanomicrobia	*Methanomicrobiales*	*Methanocullaceae*	g__Methanoculleus	s__Methanoculleus horonobensis	D2	p__Halobacterota , f__Methanocullaceae ( STD2_50 )	f__Methanocullaceae , g__Methanoculleus ( STD2_50 )	g__Methanoculleus , s__Methanoculleus horonobensis ( STD2_50 )	3091.54877237314	0.189208289000577	trimethylamine => dimethylamine	Absent	Methanogenesis and methanotrophy	*Halobacterota*, *Methanocullaceae* (STD2_50)
STD2_64	205.954340619048	d__Archaea	*Halobacterota*	c__Methanomicrobia	*Methanomicrobiales*	*Methanocorpusculaceae*	g__Methanocorpusculum	s__Methanocorpusculum parvum	D2	p__Halobacterota , f__Methanocorpusculaceae ( STD2_64 )	f__Methanocorpusculaceae , g__Methanocorpusculum ( STD2_64 )	g__Methanocorpusculum , s__Methanocorpusculum parvum ( STD2_64 )	3091.54877237314	6.66184995881379	trimethylamine => dimethylamine	Absent	Methanogenesis and methanotrophy	*Halobacterota*, *Methanocorpusculaceae* (STD2_64)
STD2_68	27.1461743705179	d__Archaea	*Halobacterota*	c__Methanosarcinia	*Methanosarcinales*	*Methanosarcinaceae*	g__	s__	D2	p__Halobacterota , f__Methanosarcinaceae ( STD2_68 )	f__Methanosarcinaceae , g__ ( STD2_68 )	g__ , s__ ( STD2_68 )	3091.54877237314	0.878076859504951	trimethylamine => dimethylamine	Present	Methanogenesis and methanotrophy	*Halobacterota*, *Methanosarcinaceae* (STD2_68)
STE_111	6.7166516741573	d__Archaea	*Euryarchaeota*	c__Methanobacteria	*Methanobacteriales*	*Methanobacteriaceae*	g__Methanobacterium	s__Methanobacterium sp002496805	E	p__Euryarchaeota , f__Methanobacteriaceae ( STE_111 )	f__Methanobacteriaceae , g__Methanobacterium ( STE_111 )	g__Methanobacterium , s__Methanobacterium sp002496805 ( STE_111 )	2695.48819578859	0.249181268337638	trimethylamine => dimethylamine	Absent	Methanogenesis and methanotrophy	*Euryarchaeota*, *Methanobacteriaceae* (STE_111)
STE_164	22.4251276236559	d__Archaea	*Halobacterota*	c__Methanosarcinia	*Methanotrichales*	*Methanotrichaceae*	g__Methanothrix_A	s__Methanothrix_A harundinacea_D	E	p__Halobacterota , f__Methanotrichaceae ( STE_164 )	f__Methanotrichaceae , g__Methanothrix_A ( STE_164 )	g__Methanothrix_A , s__Methanothrix_A harundinacea_D ( STE_164 )	2695.48819578859	0.831950503760053	trimethylamine => dimethylamine	Absent	Methanogenesis and methanotrophy	*Halobacterota*, *Methanotrichaceae* (STE_164)
STE_20	2.84836675418994	d__Archaea	*Halobacterota*	c__Methanomicrobia	*Methanomicrobiales*	*Methanofollaceae*	g__Methanofollis	s__	E	p__Halobacterota , f__Methanofollaceae ( STE_20 )	f__Methanofollaceae , g__Methanofollis ( STE_20 )	g__Methanofollis , s__ ( STE_20 )	2695.48819578859	0.105671646369671	trimethylamine => dimethylamine	Absent	Methanogenesis and methanotrophy	*Halobacterota*, *Methanofollaceae* (STE_20)
STE_32	2.67356364890282	d__Archaea	*Halobacterota*	c__Methanomicrobia	*Methanomicrobiales*	*Methanospirillaceae*	g__Methanospirillum	s__	E	p__Halobacterota , f__Methanospirillaceae ( STE_32 )	f__Methanospirillaceae , g__Methanospirillum ( STE_32 )	g__Methanospirillum , s__ ( STE_32 )	2695.48819578859	0.0991866205565278	trimethylamine => dimethylamine	Absent	Methanogenesis and methanotrophy	*Halobacterota*, *Methanospirillaceae* (STE_32)
STE_38	4.06094192479109	d__Archaea	*Halobacterota*	c__Methanosarcinia	*Methanotrichales*	*Methanotrichaceae*	g__Methanothrix_A	s__Methanothrix_A sp001602645	E	p__Halobacterota , f__Methanotrichaceae ( STE_38 )	f__Methanotrichaceae , g__Methanothrix_A ( STE_38 )	g__Methanothrix_A , s__Methanothrix_A sp001602645 ( STE_38 )	2695.48819578859	0.150657010152591	trimethylamine => dimethylamine	Absent	Methanogenesis and methanotrophy	*Halobacterota*, *Methanotrichaceae* (STE_38)
STE_41	16.0026549668675	d__Archaea	*Halobacterota*	c__Methanosarcinia	*Methanotrichales*	*Methanotrichaceae*	g__Methanothrix	s__Methanothrix soehngenii	E	p__Halobacterota , f__Methanotrichaceae ( STE_41 )	f__Methanotrichaceae , g__Methanothrix ( STE_41 )	g__Methanothrix , s__Methanothrix soehngenii ( STE_41 )	2695.48819578859	0.593682991892524	trimethylamine => dimethylamine	Absent	Methanogenesis and methanotrophy	*Halobacterota*, *Methanotrichaceae* (STE_41)
STE_86	2.84030031843575	d__Archaea	*Euryarchaeota*	c__Methanobacteria	*Methanobacteriales*	*Methanobacteriales*	g__	s__	E	p__Euryarchaeota , f__ ( STE_86 )	f__ , g__ ( STE_86 )	g__ , s__ ( STE_86 )	2695.48819578859	0.105372389419973	trimethylamine => dimethylamine	Absent	Methanogenesis and methanotrophy	*Euryarchaeota*, *Methanobacteriales* (STE_86)
STF1_12	2.60534173559322	d__Archaea	*Halobacterota*	c__Methanosarcinia	*Methanosarcinales*	*Methanosarcinaceae*	g__	s__	F1	p__Halobacterota , f__Methanosarcinaceae ( STF1_12 )	f__Methanosarcinaceae , g__ ( STF1_12 )	g__ , s__ ( STF1_12 )	4539.99779929417	0.0573864096585745	trimethylamine => dimethylamine	Present	Methanogenesis and methanotrophy	*Halobacterota*, *Methanosarcinaceae* (STF1_12)
STF1_129	180.352790772152	d__Archaea	*Halobacterota*	c__Methanomicrobia	*Methanomicrobiales*	*Methanocullaceae*	g__Methanoculleus	s__Methanoculleus sp002506585	F1	p__Halobacterota , f__Methanocullaceae ( STF1_129 )	f__Methanocullaceae , g__Methanoculleus ( STF1_129 )	g__Methanoculleus , s__Methanoculleus sp002506585 ( STF1_129 )	4539.99779929417	3.97253035673698	trimethylamine => dimethylamine	Absent	Methanogenesis and methanotrophy	*Halobacterota*, *Methanocullaceae* (STF1_129)
STF1_134	15.3779735230126	d__Archaea	*Halobacterota*	c__Methanosarcinia	*Methanosarcinales*	*Methanosarcinaceae*	g__Methanosarcina	s__Methanosarcina sp002499445	F1	p__Halobacterota , f__Methanosarcinaceae ( STF1_134 )	f__Methanosarcinaceae , g__Methanosarcina ( STF1_134 )	g__Methanosarcina , s__Methanosarcina sp002499445 ( STF1_134 )	4539.99779929417	0.338722047957895	trimethylamine => dimethylamine	Absent	Methanogenesis and methanotrophy	*Halobacterota*, *Methanosarcinaceae* (STF1_134)
STF1_149	4.77542648888889	d__Archaea	*Euryarchaeota*	c__Thermococci	*Methanofastidiosales*	*Methanofastidiosales*	g__	s__	F1	p__Euryarchaeota , f__ ( STF1_149 )	f__ , g__ ( STF1_149 )	g__ , s__ ( STF1_149 )	4539.99779929417	0.10518565646951	trimethylamine => dimethylamine	Absent	Methanogenesis and methanotrophy	*Euryarchaeota*, *Methanofastidiosales* (STF1_149)
STF1_166	3.838119247557	d__Archaea	*Halobacterota*	c__Methanomicrobia	*Methanomicrobiales*	*Methanocullaceae*	g__Methanoculleus	s__Methanoculleus horonobensis	F1	p__Halobacterota , f__Methanocullaceae ( STF1_166 )	f__Methanocullaceae , g__Methanoculleus ( STF1_166 )	g__Methanoculleus , s__Methanoculleus horonobensis ( STF1_166 )	4539.99779929417	0.0845401125118102	trimethylamine => dimethylamine	Absent	Methanogenesis and methanotrophy	*Halobacterota*, *Methanocullaceae* (STF1_166)
STF1_167	6.01930091052632	d__Archaea	*Halobacterota*	c__Methanomicrobia	*Methanomicrobiales*	*Methanofollaceae*	g__Methanofollis	s__	F1	p__Halobacterota , f__Methanofollaceae ( STF1_167 )	f__Methanofollaceae , g__Methanofollis ( STF1_167 )	g__Methanofollis , s__ ( STF1_167 )	4539.99779929417	0.132583784764436	trimethylamine => dimethylamine	Absent	Methanogenesis and methanotrophy	*Halobacterota*, *Methanofollaceae* (STF1_167)
STF1_17	2.95806086716418	d__Archaea	*Halobacterota*	c__Methanosarcinia	*Methanosarcinales*	*Methanosarcinaceae*	g__Methanosarcina	s__	F1	p__Halobacterota , f__Methanosarcinaceae ( STF1_17 )	f__Methanosarcinaceae , g__Methanosarcina ( STF1_17 )	g__Methanosarcina , s__ ( STF1_17 )	4539.99779929417	0.0651555572917693	trimethylamine => dimethylamine	Present	Methanogenesis and methanotrophy	*Halobacterota*, *Methanosarcinaceae* (STF1_17)
STF1_170	8.80971291463415	d__Archaea	*Thermoplasmatota*	c__Thermoplasmata	*Methanomassiliicoccales*	*Methanomethylophilaceae*	g__RumEn-M2	s__RumEn-M2 sp002506255	F1	p__Thermoplasmatota , f__Methanomethylophilaceae ( STF1_170 )	f__Methanomethylophilaceae , g__RumEn-M2 ( STF1_170 )	g__RumEn-M2 , s__RumEn-M2 sp002506255 ( STF1_170 )	4539.99779929417	0.194046634031492	trimethylamine => dimethylamine	Absent	Methanogenesis and methanotrophy	*Thermoplasmatota*, *Methanomethylophilaceae* (STF1_170)
STF1_18	5.26107938916256	d__Archaea	*Thermoplasmatota*	c__Thermoplasmata	*Methanomassiliicoccales*	*Methanomethylophilaceae*	g__Methanomethylophilus	s__Methanomethylophilus sp002495325	F1	p__Thermoplasmatota , f__Methanomethylophilaceae ( STF1_18 )	f__Methanomethylophilaceae , g__Methanomethylophilus ( STF1_18 )	g__Methanomethylophilus , s__Methanomethylophilus sp002495325 ( STF1_18 )	4539.99779929417	0.115882862101398	trimethylamine => dimethylamine	Present	Methanogenesis and methanotrophy	*Thermoplasmatota*, *Methanomethylophilaceae* (STF1_18)
STF1_215	2.58880139650873	d__Archaea	*Halobacterota*	c__Methanomicrobia	*Methanomicrobiales*	*Methanoregulaceae*	g__Methanoregula	s__	F1	p__Halobacterota , f__Methanoregulaceae ( STF1_215 )	f__Methanoregulaceae , g__Methanoregula ( STF1_215 )	g__Methanoregula , s__ ( STF1_215 )	4539.99779929417	0.0570220848325346	trimethylamine => dimethylamine	Absent	Methanogenesis and methanotrophy	*Halobacterota*, *Methanoregulaceae* (STF1_215)
STF1_217	85.1044272269503	d__Archaea	*Halobacterota*	c__Methanomicrobia	*Methanomicrobiales*	*Methanocorpusculaceae*	g__Methanocorpusculum	s__Methanocorpusculum sp002506085	F1	p__Halobacterota , f__Methanocorpusculaceae ( STF1_217 )	f__Methanocorpusculaceae , g__Methanocorpusculum ( STF1_217 )	g__Methanocorpusculum , s__Methanocorpusculum sp002506085 ( STF1_217 )	4539.99779929417	1.87454776388177	trimethylamine => dimethylamine	Absent	Methanogenesis and methanotrophy	*Halobacterota*, *Methanocorpusculaceae* (STF1_217)
STF1_22	3.00240663559322	d__Archaea	*Halobacterota*	c__Methanomicrobia	*Methanomicrobiales*	*Methanomicrobiaceae*	g__Methanomicrobium	s__	F1	p__Halobacterota , f__Methanomicrobiaceae ( STF1_22 )	f__Methanomicrobiaceae , g__Methanomicrobium ( STF1_22 )	g__Methanomicrobium , s__ ( STF1_22 )	4539.99779929417	0.0661323368055376	trimethylamine => dimethylamine	Absent	Methanogenesis and methanotrophy	*Halobacterota*, *Methanomicrobiaceae* (STF1_22)
STF1_225	26.1443030545455	d__Archaea	*Thermoplasmatota*	c__Thermoplasmata	*Methanomassiliicoccales*	*Methanomethylophilaceae*	g__RumEn-M2	s__RumEn-M2 sp001421175	F1	p__Thermoplasmatota , f__Methanomethylophilaceae ( STF1_225 )	f__Methanomethylophilaceae , g__RumEn-M2 ( STF1_225 )	g__RumEn-M2 , s__RumEn-M2 sp001421175 ( STF1_225 )	4539.99779929417	0.575865985190788	trimethylamine => dimethylamine	Absent	Methanogenesis and methanotrophy	*Thermoplasmatota*, *Methanomethylophilaceae* (STF1_225)
STF1_239	4.09034074132492	d__Archaea	*Halobacterota*	c__Methanosarcinia	*Methanotrichales*	*Methanotrichaceae*	g__Methanothrix	s__	F1	p__Halobacterota , f__Methanotrichaceae ( STF1_239 )	f__Methanotrichaceae , g__Methanothrix ( STF1_239 )	g__Methanothrix , s__ ( STF1_239 )	4539.99779929417	0.0900956547150934	trimethylamine => dimethylamine	Absent	Methanogenesis and methanotrophy	*Halobacterota*, *Methanotrichaceae* (STF1_239)
STF1_293	18.275489	d__Archaea	*Thermoplasmatota*	c__Thermoplasmata	*Methanomassiliicoccales*	*Methanomethylophilaceae*	g__VadinCA11	s__VadinCA11 sp002498365	F1	p__Thermoplasmatota , f__Methanomethylophilaceae ( STF1_293 )	f__Methanomethylophilaceae , g__VadinCA11 ( STF1_293 )	g__VadinCA11 , s__VadinCA11 sp002498365 ( STF1_293 )	4539.99779929417	0.402544005700647	trimethylamine => dimethylamine	Present	Methanogenesis and methanotrophy	*Thermoplasmatota*, *Methanomethylophilaceae* (STF1_293)
STF1_3	2.88451728025478	d__Archaea	*Euryarchaeota*	c__Methanobacteria	*Methanobacteriales*	*Methanobacteriaceae*	g__Methanobacterium_B	s__	F1	p__Euryarchaeota , f__Methanobacteriaceae ( STF1_3 )	f__Methanobacteriaceae , g__Methanobacterium_B ( STF1_3 )	g__Methanobacterium_B , s__ ( STF1_3 )	4539.99779929417	0.0635356537111809	trimethylamine => dimethylamine	Absent	Methanogenesis and methanotrophy	*Euryarchaeota*, *Methanobacteriaceae* (STF1_3)
STF1_31	4.28653092391304	d__Archaea	*Halobacterota*	c__Methanomicrobia	*Methanomicrobiales*	*Methanomicrobiaceae*	g__Methanomicrobium	s__	F1	p__Halobacterota , f__Methanomicrobiaceae ( STF1_31 )	f__Methanomicrobiaceae , g__Methanomicrobium ( STF1_31 )	g__Methanomicrobium , s__ ( STF1_31 )	4539.99779929417	0.0944170264703533	trimethylamine => dimethylamine	Absent	Methanogenesis and methanotrophy	*Halobacterota*, *Methanomicrobiaceae* (STF1_31)
STF1_32	23.6277247921053	d__Archaea	*Halobacterota*	c__Methanosarcinia	*Methanotrichales*	*Methanotrichaceae*	g__Methanothrix	s__Methanothrix soehngenii	F1	p__Halobacterota , f__Methanotrichaceae ( STF1_32 )	f__Methanotrichaceae , g__Methanothrix ( STF1_32 )	g__Methanothrix , s__Methanothrix soehngenii ( STF1_32 )	4539.99779929417	0.520434719060407	trimethylamine => dimethylamine	Absent	Methanogenesis and methanotrophy	*Halobacterota*, *Methanotrichaceae* (STF1_32)
STF1_53	96.0057825994832	d__Archaea	*Halobacterota*	c__Methanomicrobia	*Methanomicrobiales*	*Methanocullaceae*	g__Methanoculleus	s__Methanoculleus sp002501655	F1	p__Halobacterota , f__Methanocullaceae ( STF1_53 )	f__Methanocullaceae , g__Methanoculleus ( STF1_53 )	g__Methanoculleus , s__Methanoculleus sp002501655 ( STF1_53 )	4539.99779929417	2.11466584002329	trimethylamine => dimethylamine	Absent	Methanogenesis and methanotrophy	*Halobacterota*, *Methanocullaceae* (STF1_53)
STF1_61	124.457096138462	d__Archaea	*Halobacterota*	c__Methanomicrobia	*Methanomicrobiales*	*Methanocorpusculaceae*	g__Methanocorpusculum	s__Methanocorpusculum parvum	F1	p__Halobacterota , f__Methanocorpusculaceae ( STF1_61 )	f__Methanocorpusculaceae , g__Methanocorpusculum ( STF1_61 )	g__Methanocorpusculum , s__Methanocorpusculum parvum ( STF1_61 )	4539.99779929417	2.74134705875433	trimethylamine => dimethylamine	Absent	Methanogenesis and methanotrophy	*Halobacterota*, *Methanocorpusculaceae* (STF1_61)
STF1_80	3.40434407674419	d__Archaea	*Halobacterota*	c__Methanosarcinia	*Methanosarcinales*	*Methanosarcinaceae*	g__Methanosarcina	s__Methanosarcina sp002509325	F1	p__Halobacterota , f__Methanosarcinaceae ( STF1_80 )	f__Methanosarcinaceae , g__Methanosarcina ( STF1_80 )	g__Methanosarcina , s__Methanosarcina sp002509325 ( STF1_80 )	4539.99779929417	0.0749855886994804	trimethylamine => dimethylamine	Present	Methanogenesis and methanotrophy	*Halobacterota*, *Methanosarcinaceae* (STF1_80)
STF2_104	3.58478663392857	d__Archaea	*Euryarchaeota*	c__Methanobacteria	*Methanobacteriales*	*Methanobacteriaceae*	g__Methanobacterium	s__Methanobacterium formicicum	F2	p__Euryarchaeota , f__Methanobacteriaceae ( STF2_104 )	f__Methanobacteriaceae , g__Methanobacterium ( STF2_104 )	g__Methanobacterium , s__Methanobacterium formicicum ( STF2_104 )	3687.21403010004	0.0972220924704852	trimethylamine => dimethylamine	Absent	Methanogenesis and methanotrophy	*Euryarchaeota*, *Methanobacteriaceae* (STF2_104)
STF2_135	3.62437532780083	d__Archaea	*Halobacterota*	c__Methanosarcinia	*Methanosarcinales*	*Methanosarcinaceae*	g__	s__	F2	p__Halobacterota , f__Methanosarcinaceae ( STF2_135 )	f__Methanosarcinaceae , g__ ( STF2_135 )	g__ , s__ ( STF2_135 )	3687.21403010004	0.0982957674334541	trimethylamine => dimethylamine	Present	Methanogenesis and methanotrophy	*Halobacterota*, *Methanosarcinaceae* (STF2_135)
STF2_136	5.7554619929078	d__Archaea	*Thermoplasmatota*	c__Thermoplasmata	*Methanomassiliicoccales*	*Methanomethylophilaceae*	g__Methanomethylophilus	s__Methanomethylophilus sp002495325	F2	p__Thermoplasmatota , f__Methanomethylophilaceae ( STF2_136 )	f__Methanomethylophilaceae , g__Methanomethylophilus ( STF2_136 )	g__Methanomethylophilus , s__Methanomethylophilus sp002495325 ( STF2_136 )	3687.21403010004	0.156092430380334	trimethylamine => dimethylamine	Present	Methanogenesis and methanotrophy	*Thermoplasmatota*, *Methanomethylophilaceae* (STF2_136)
STF2_166	14.3631371590909	d__Archaea	*Thermoplasmatota*	c__Thermoplasmata	*Methanomassiliicoccales*	*Methanomethylophilaceae*	g__VadinCA11	s__VadinCA11 sp002498365	F2	p__Thermoplasmatota , f__Methanomethylophilaceae ( STF2_166 )	f__Methanomethylophilaceae , g__VadinCA11 ( STF2_166 )	g__VadinCA11 , s__VadinCA11 sp002498365 ( STF2_166 )	3687.21403010004	0.389539013516424	trimethylamine => dimethylamine	Absent	Methanogenesis and methanotrophy	*Thermoplasmatota*, *Methanomethylophilaceae* (STF2_166)
STF2_18	4.25129761586639	d__Archaea	*Halobacterota*	c__Methanosarcinia	*Methanotrichales*	*Methanotrichaceae*	g__Methanothrix	s__	F2	p__Halobacterota , f__Methanotrichaceae ( STF2_18 )	f__Methanotrichaceae , g__Methanothrix ( STF2_18 )	g__Methanothrix , s__ ( STF2_18 )	3687.21403010004	0.115298368393088	trimethylamine => dimethylamine	Absent	Methanogenesis and methanotrophy	*Halobacterota*, *Methanotrichaceae* (STF2_18)
STF2_199	41.1331803080357	d__Archaea	*Halobacterota*	c__Methanosarcinia	*Methanosarcinales*	*Methanosarcinaceae*	g__Methanosarcina	s__Methanosarcina sp002499445	F2	p__Halobacterota , f__Methanosarcinaceae ( STF2_199 )	f__Methanosarcinaceae , g__Methanosarcina ( STF2_199 )	g__Methanosarcina , s__Methanosarcina sp002499445 ( STF2_199 )	3687.21403010004	1.11556258932221	trimethylamine => dimethylamine	Absent	Methanogenesis and methanotrophy	*Halobacterota*, *Methanosarcinaceae* (STF2_199)
STF2_209	4.39871895061728	d__Archaea	*Euryarchaeota*	c__Methanobacteria	*Methanobacteriales*	*Methanobacteriaceae*	g__UBA412	s__UBA412 sp002495685	F2	p__Euryarchaeota , f__Methanobacteriaceae ( STF2_209 )	f__Methanobacteriaceae , g__UBA412 ( STF2_209 )	g__UBA412 , s__UBA412 sp002495685 ( STF2_209 )	3687.21403010004	0.119296545161441	trimethylamine => dimethylamine	Absent	Methanogenesis and methanotrophy	*Euryarchaeota*, *Methanobacteriaceae* (STF2_209)
STF2_236	2.94388610062893	d__Archaea	*Halobacterota*	c__Methanosarcinia	*Methanotrichales*	*Methanotrichaceae*	g__Methanothrix	s__	F2	p__Halobacterota , f__Methanotrichaceae ( STF2_236 )	f__Methanotrichaceae , g__Methanothrix ( STF2_236 )	g__Methanothrix , s__ ( STF2_236 )	3687.21403010004	0.0798403910539757	trimethylamine => dimethylamine	Absent	Methanogenesis and methanotrophy	*Halobacterota*, *Methanotrichaceae* (STF2_236)
STF2_238	5.50401809967846	d__Archaea	*Halobacterota*	c__Methanomicrobia	*Methanomicrobiales*	*Methanocullaceae*	g__Methanoculleus	s__Methanoculleus chikugoensis_A	F2	p__Halobacterota , f__Methanocullaceae ( STF2_238 )	f__Methanocullaceae , g__Methanoculleus ( STF2_238 )	g__Methanoculleus , s__Methanoculleus chikugoensis_A ( STF2_238 )	3687.21403010004	0.149273084088615	trimethylamine => dimethylamine	Absent	Methanogenesis and methanotrophy	*Halobacterota*, *Methanocullaceae* (STF2_238)
STF2_28	16.9364004539474	d__Archaea	*Halobacterota*	c__Methanosarcinia	*Methanosarcinales*	*Methanosarcinaceae*	g__Methanosarcina	s__Methanosarcina sp002509325	F2	p__Halobacterota , f__Methanosarcinaceae ( STF2_28 )	f__Methanosarcinaceae , g__Methanosarcina ( STF2_28 )	g__Methanosarcina , s__Methanosarcina sp002509325 ( STF2_28 )	3687.21403010004	0.45932783710654	trimethylamine => dimethylamine	Present	Methanogenesis and methanotrophy	*Halobacterota*, *Methanosarcinaceae* (STF2_28)
STF2_42	19.0088102356495	d__Archaea	*Halobacterota*	c__Methanosarcinia	*Methanotrichales*	*Methanotrichaceae*	g__Methanothrix	s__Methanothrix soehngenii	F2	p__Halobacterota , f__Methanotrichaceae ( STF2_42 )	f__Methanotrichaceae , g__Methanothrix ( STF2_42 )	g__Methanothrix , s__Methanothrix soehngenii ( STF2_42 )	3687.21403010004	0.51553313912547	trimethylamine => dimethylamine	Absent	Methanogenesis and methanotrophy	*Halobacterota*, *Methanotrichaceae* (STF2_42)
STF2_46	12.4786793929712	d__Archaea	*Halobacterota*	c__Methanomicrobia	*Methanomicrobiales*	*Methanoregulaceae*	g__Methanoregula	s__	F2	p__Halobacterota , f__Methanoregulaceae ( STF2_46 )	f__Methanoregulaceae , g__Methanoregula ( STF2_46 )	g__Methanoregula , s__ ( STF2_46 )	3687.21403010004	0.338431110619109	trimethylamine => dimethylamine	Absent	Methanogenesis and methanotrophy	*Halobacterota*, *Methanoregulaceae* (STF2_46)
STF2_54	49.2349075614035	d__Archaea	*Halobacterota*	c__Methanomicrobia	*Methanomicrobiales*	*Methanocullaceae*	g__Methanoculleus	s__Methanoculleus sp002506585	F2	p__Halobacterota , f__Methanocullaceae ( STF2_54 )	f__Methanocullaceae , g__Methanoculleus ( STF2_54 )	g__Methanoculleus , s__Methanoculleus sp002506585 ( STF2_54 )	3687.21403010004	1.3352874869612	trimethylamine => dimethylamine	Absent	Methanogenesis and methanotrophy	*Halobacterota*, *Methanocullaceae* (STF2_54)
STF2_59	8.51905650290698	d__Archaea	*Thermoplasmatota*	c__Thermoplasmata	*Methanomassiliicoccales*	*Methanomethylophilaceae*	g__RumEn-M2	s__RumEn-M2 sp001421175	F2	p__Thermoplasmatota , f__Methanomethylophilaceae ( STF2_59 )	f__Methanomethylophilaceae , g__RumEn-M2 ( STF2_59 )	g__RumEn-M2 , s__RumEn-M2 sp001421175 ( STF2_59 )	3687.21403010004	0.231043178762146	trimethylamine => dimethylamine	Absent	Methanogenesis and methanotrophy	*Thermoplasmatota*, *Methanomethylophilaceae* (STF2_59)
STF2_64	3.83512245888594	d__Archaea	*Halobacterota*	c__Methanosarcinia	*Methanotrichales*	*Methanotrichaceae*	g__Methanothrix	s__	F2	p__Halobacterota , f__Methanotrichaceae ( STF2_64 )	f__Methanotrichaceae , g__Methanothrix ( STF2_64 )	g__Methanothrix , s__ ( STF2_64 )	3687.21403010004	0.104011387122594	trimethylamine => dimethylamine	Absent	Methanogenesis and methanotrophy	*Halobacterota*, *Methanotrichaceae* (STF2_64)
STF2_70	35.1367696865672	d__Archaea	*Halobacterota*	c__Methanomicrobia	*Methanomicrobiales*	*Methanocorpusculaceae*	g__Methanocorpusculum	s__Methanocorpusculum parvum	F2	p__Halobacterota , f__Methanocorpusculaceae ( STF2_70 )	f__Methanocorpusculaceae , g__Methanocorpusculum ( STF2_70 )	g__Methanocorpusculum , s__Methanocorpusculum parvum ( STF2_70 )	3687.21403010004	0.952935452071217	trimethylamine => dimethylamine	Absent	Methanogenesis and methanotrophy	*Halobacterota*, *Methanocorpusculaceae* (STF2_70)
