# Supplementary material for: Microbial methane cycling in a landfill on a decadal time scale
Source: Nat Commun. 2023 Nov 16;14:7402. doi: 10.1038/s41467-023-43129-x (PMC10654671; doi:10.1038/s41467-023-43129-x)
Supplement: Supplementary file 4 — Source Data [file 41467_2023_43129_MOESM4_ESM.zip › Source_data/Fig_S7_source_data_Methylacidiphilaceae_phylogenomic_tree_labels.tsv]

parent	node	branch.length	label
36	1	0.223283894	DSQW01 sp011362745 (GCA_011362745.1)
36	2	0.296493568	JAAUTS01 sp012031345 (GCA_012031345.1)
38	3	0.268751285	LW23 sp003054695 (GCF_003054695.1)
40	4	0.129731894	JABDGH01 sp903970275 (GCA_903970275.1)
41	5	0.077806696	JABDGH01 sp013286145 (GCA_013286145.1)
42	6	0.06617482	JABDGH01 sp903863295 (GCA_903863295.1)
42	7	0.081672874	JABDGH01 sp903970335 (GCA_903970335.1)
43	8	0.08909263	UBA1321 sp002304345 (GCA_002304345.1)
43	9	0.10756978	UBA1321 sp002306945 (GCA_002306945.1)
45	10	0.068182606	GAS474 sp900105685 (GCF_900105685.1)
45	11	0.055589223	GAS474 sp903889845 (GCA_903889845.1)
48	12	0.012497699	Methylacidiphilum sp004421185 (GCF_004421185.1)
49	13	0.013232308	Methylacidiphilum fumariolicum (GCF_000953475.1)
49	14	0.017197502	Methylacidiphilum kamchatkense (GCF_007475525.1)
50	15	0.076471369	Methylacidiphilum infernorum (GCF_000019665.1)
50	16	0.07119076	Methylacidiphilum sp004421255 (GCF_004421255.1)
51	17	0.058742632	Methylacidimicrobium cyclopophantes (GCF_902143385.2)
52	18	0.083512727	Methylacidimicrobium sp000526255 (GCF_000526255.1)
54	19	0.022325233	Methylacidimicrobium tartarophylax (GCF_902143375.2)
54	20	0.020056477	Methylacidimicrobium (previously LP2A for GTDBr89) (MAG STC_89)
55	21	0.058491763	Methylacidimicrobium sp000379365 (GCF_000379365.1)
55	22	0.03706167	Methylacidimicrobium (previously LP2A for GTDBr89) (MAG STB_62)
57	23	0.012694975	UBA3015 sp002342345 (GCA_002342345.1)
57	24	0.014719561	UBA3015 sp002366885 (GCA_002366885.1)
58	25	0.04206278	UBA3015 sp009921985 (GCA_009921985.1)
58	26	0.035327957	UBA3015 sp010025475 (GCA_010025475.1)
60	27	0.050816312	UBA3015 sp010028775 (GCA_010028775.1)
61	28	0.02339103	UBA3015 sp010024525 (GCA_010024525.1)
61	29	0.012447425	UBA3015 sp010031845 (GCA_010031845.1)
63	30	0.050104592	UBA3015 sp001438005 (GCA_001438005.1)
63	31	0.038984191	UBA3015 sp002367435 (GCA_009927835.1)
64	32	0.054722807	UBA3015 sp903905395 (GCA_903905395.1)
64	33	0.071544385	UBA3015 sp903956835 (GCA_903956835.1)
34	34	NA
34	35	0.311148866	1.000
35	36	0.095578681	1.000
35	37	0.137591263	1.000
37	38	0.055068611	1.000
38	39	0.042383207	0.999
39	40	0.144317989	1.000
40	41	0.035875115	1.000
41	42	0.029114758	1.000
39	43	0.123704091	1.000
37	44	0.053368896	0.997
44	45	0.198619279	1.000
44	46	0.189024285	1.000
46	47	0.306651996	1.000
47	48	0.095184882	1.000
48	49	0.004198479	0.501
47	50	0.048245986	1.000
46	51	0.24420105	1.000
51	52	0.025548692	1.000
52	53	0.028838292	1.000
53	54	0.039214972	1.000
53	55	0.012351804	0.756
34	56	0.056508088	1.000
56	57	0.042657458	1.000
56	58	0.018408453	1.000
34	59	0.04088966	1.000
59	60	0.041895582	1.000
60	61	0.02140952	1.000
59	62	0.041076558	1.000
62	63	0.05285546	1.000
62	64	0.032750335	1.000
