# Supplementary material for: Microbial methane cycling in a landfill on a decadal time scale
Source: Nat Commun. 2023 Nov 16;14:7402. doi: 10.1038/s41467-023-43129-x (PMC10654671; doi:10.1038/s41467-023-43129-x)
Supplement: Supplementary file 4 — Source Data [file 41467_2023_43129_MOESM4_ESM.zip › Source_data/Fig_S9_source_data_Methylomirabilaceae_metadata_for_phylogenomic_tree.tsv]

parent	node	branch.length	label	domain	phylum	class	order	family	genus	species	ambiguous_bases	checkm_completeness	checkm_contamination	checkm_marker_count	checkm_marker_lineage	checkm_marker_set_count	checkm_strain_heterogeneity	coding_bases	coding_density	contig_count	gc_count	gc_percentage	genome_size	gtdb_genome_representative	gtdb_representative	gtdb_taxonomy	gtdb_type_designation	gtdb_type_designation_sources	gtdb_type_species_of_genus	l50_contigs	l50_scaffolds	longest_contig	longest_scaffold	lsu_23s_contig_len	lsu_23s_count	lsu_23s_length	lsu_23s_query_id	lsu_5s_contig_len	lsu_5s_count	lsu_5s_length	lsu_5s_query_id	lsu_silva_23s_blast_align_len	lsu_silva_23s_blast_bitscore	lsu_silva_23s_blast_evalue	lsu_silva_23s_blast_perc_identity	lsu_silva_23s_blast_subject_id	lsu_silva_23s_taxonomy	mean_contig_length	mean_scaffold_length
14	1	0.072716195	Methylomirabilis sp002634395 (GCA_002634395.1)	Bacteria	Methylomirabilota	Methylomirabilia	Methylomirabilales	Methylomirabilaceae	Methylomirabilis	Methylomirabilis sp002634395	0	96.19	2.87	187	k__Bacteria (UID3187)	116	25	2598772	87.4669614125454	164	1729698	58.2165069584238	2971147	GB_GCA_002634395.1	t	d__Bacteria;p__Methylomirabilota;c__Methylomirabilia;o__Methylomirabilales;f__Methylomirabilaceae;g__Methylomirabilis;s__Methylomirabilis sp002634395	not type material	none	f	30	30	83503	83503	29596	1	397	NSJM01000030.1	29596	1	111	NSJM01000030.1	397	689	0	97.985	FP565575.1582548.1585573	Bacteria;Methylomirabilota;Methylomirabilia;Methylomirabilales;Methylomirabilaceae;Candidatus Methylomirabilis;Candidatus Methylomirabilis oxyfera	18116	18116
16	2	0.091961322	02-FULL-66-22 sp001771285 (GCA_001771285.1)	NA	NA	NA	NA	NA	NA	NA	NA	NA	NA	NA	NA	NA	NA	NA	NA	NA	NA	NA	NA	NA	NA	NA	NA	NA	NA	NA	NA	NA	NA	NA	NA	NA	NA	NA	NA	NA	NA	NA	NA	NA	NA	NA	NA	NA	NA
16	3	0.099233868	02-FULL-66-22 sp011054645 (GCA_011054645.1)	NA	NA	NA	NA	NA	NA	NA	NA	NA	NA	NA	NA	NA	NA	NA	NA	NA	NA	NA	NA	NA	NA	NA	NA	NA	NA	NA	NA	NA	NA	NA	NA	NA	NA	NA	NA	NA	NA	NA	NA	NA	NA	NA	NA	NA	NA
17	4	0.108529878	CSP1-5 sp001443495 (GCA_001443495.1)	NA	NA	NA	NA	NA	NA	NA	NA	NA	NA	NA	NA	NA	NA	NA	NA	NA	NA	NA	NA	NA	NA	NA	NA	NA	NA	NA	NA	NA	NA	NA	NA	NA	NA	NA	NA	NA	NA	NA	NA	NA	NA	NA	NA	NA	NA
18	5	0.127823959	CSP1-5 sp012974305 (GCA_012974305.1)	NA	NA	NA	NA	NA	NA	NA	NA	NA	NA	NA	NA	NA	NA	NA	NA	NA	NA	NA	NA	NA	NA	NA	NA	NA	NA	NA	NA	NA	NA	NA	NA	NA	NA	NA	NA	NA	NA	NA	NA	NA	NA	NA	NA	NA	NA
18	6	0.11065018	CSP1-5 sp001643535 (GCA_001643535.1)	NA	NA	NA	NA	NA	NA	NA	NA	NA	NA	NA	NA	NA	NA	NA	NA	NA	NA	NA	NA	NA	NA	NA	NA	NA	NA	NA	NA	NA	NA	NA	NA	NA	NA	NA	NA	NA	NA	NA	NA	NA	NA	NA	NA	NA	NA
19	7	0.065201864	Methylomirabilis oxyfera (GCA_000091165.1)	Bacteria	Methylomirabilota	Methylomirabilia	Methylomirabilales	Methylomirabilaceae	Methylomirabilis	Methylomirabilis oxyfera	0	96.26	2.59	187	k__Bacteria (UID3187)	116	0	2428121	88.2037696150976	1	1612667	58.5816392732778	2752854	GB_GCA_000091165.1	t	d__Bacteria;p__Methylomirabilota;c__Methylomirabilia;o__Methylomirabilales;f__Methylomirabilaceae;g__Methylomirabilis;s__Methylomirabilis oxyfera	not type material	none	f	1	1	2752854	2752854	2752854	1	3023	FP565575.1	2752854	1	111	FP565575.1	3022	5581	0	100	FP565575.1582548.1585573	Bacteria;Methylomirabilota;Methylomirabilia;Methylomirabilales;Methylomirabilaceae;Candidatus Methylomirabilis;Candidatus Methylomirabilis oxyfera	2752854	2752854
20	8	0.084114096	Methylomirabilis sp003104975 (GCA_003104975.1)	Bacteria	Methylomirabilota	Methylomirabilia	Methylomirabilales	Methylomirabilaceae	Methylomirabilis	Methylomirabilis sp003104975	2	95.44	2.56	188	k__Bacteria (UID3187)	117	0	2645477	88.1354142200589	19	1804060	60.1032181804189	3001605	GB_GCA_003104975.1	t	d__Bacteria;p__Methylomirabilota;c__Methylomirabilia;o__Methylomirabilales;f__Methylomirabilaceae;g__Methylomirabilis;s__Methylomirabilis sp003104975	not type material	none	f	4	4	675472	675472	80090	1	3022	PQAM01000017.1	80090	1	111	PQAM01000017.1	3023	4977	0	96.394	FP565575.1582548.1585573	Bacteria;Methylomirabilota;Methylomirabilia;Methylomirabilales;Methylomirabilaceae;Candidatus Methylomirabilis;Candidatus Methylomirabilis oxyfera	157979	157979
21	9	0.075276519	Methylomirabilis sp003105305 (GCA_003105305.1)	Bacteria	Methylomirabilota	Methylomirabilia	Methylomirabilales	Methylomirabilaceae	Methylomirabilis	Methylomirabilis sp003105305	214	76.96	3.42	188	k__Bacteria (UID3187)	117	40	1902464	89.9387270486444	284	1257329	59.4751754933681	2115289	GB_GCA_003105305.1	t	d__Bacteria;p__Methylomirabilota;c__Methylomirabilia;o__Methylomirabilales;f__Methylomirabilaceae;g__Methylomirabilis;s__Methylomirabilis sp003105305	not type material	none	f	72	70	31574	35628	none	0	none	none	3674	1	111	PQAQ01000043.1	none	none	none	none	none	none	7444	7720
21	10	0.0446568	Methylomirabilis oxyfera A (GCA_902196205.1)	Bacteria	Methylomirabilota	Methylomirabilia	Methylomirabilales	Methylomirabilaceae	Methylomirabilis	Methylomirabilis oxyfera_A	0	95.44	4.27	188	k__Bacteria (UID3187)	117	0	2675399	87.7564401980671	90	1803593	59.160110789513	3048664	GB_GCA_902196205.1	t	d__Bacteria;p__Methylomirabilota;c__Methylomirabilia;o__Methylomirabilales;f__Methylomirabilaceae;g__Methylomirabilis;s__Methylomirabilis oxyfera_A	not type material	none	f	13	13	228269	228269	36262	2	2097	CABIKM010000010.1	55471	1	111	CABIKM010000038.1	2096	3456	0	96.422	FP565575.1582548.1585573	Bacteria;Methylomirabilota;Methylomirabilia;Methylomirabilales;Methylomirabilaceae;Candidatus Methylomirabilis;Candidatus Methylomirabilis oxyfera	33874	33874
22	11	0.087170959	Methylomirabilis limnetica (GCF_003044035.1)	Bacteria	Methylomirabilota	Methylomirabilia	Methylomirabilales	Methylomirabilaceae	Methylomirabilis	Methylomirabilis limnetica	0	96.21	1.72	187	k__Bacteria (UID3187)	116	0	2168693	84.8881267403747	40	1490850	58.3556380506082	2554766	RS_GCF_003044035.1	t	d__Bacteria;p__Methylomirabilota;c__Methylomirabilia;o__Methylomirabilales;f__Methylomirabilaceae;g__Methylomirabilis;s__Methylomirabilis limnetica	not type material	none	f	7	7	374091	374091	155528	1	3021	NZ_NVQC01000015.1	155528	1	111	NZ_NVQC01000015.1	3026	4643	0	94.415	FP565575.1582548.1585573	Bacteria;Methylomirabilota;Methylomirabilia;Methylomirabilales;Methylomirabilaceae;Candidatus Methylomirabilis;Candidatus Methylomirabilis oxyfera	63869	63869
22	12	0.049759144	Methylomirabilis sp. (MAG STD1_211)	NA	NA	NA	NA	NA	NA	NA	NA	NA	NA	NA	NA	NA	NA	NA	NA	NA	NA	NA	NA	NA	NA	NA	NA	NA	NA	NA	NA	NA	NA	NA	NA	NA	NA	NA	NA	NA	NA	NA	NA	NA	NA	NA	NA	NA	NA
13	13	NA		NA	NA	NA	NA	NA	NA	NA	NA	NA	NA	NA	NA	NA	NA	NA	NA	NA	NA	NA	NA	NA	NA	NA	NA	NA	NA	NA	NA	NA	NA	NA	NA	NA	NA	NA	NA	NA	NA	NA	NA	NA	NA	NA	NA	NA	NA
15	14	0.01874366	1.000	NA	NA	NA	NA	NA	NA	NA	NA	NA	NA	NA	NA	NA	NA	NA	NA	NA	NA	NA	NA	NA	NA	NA	NA	NA	NA	NA	NA	NA	NA	NA	NA	NA	NA	NA	NA	NA	NA	NA	NA	NA	NA	NA	NA	NA	NA
13	15	0.273622635	1.000	NA	NA	NA	NA	NA	NA	NA	NA	NA	NA	NA	NA	NA	NA	NA	NA	NA	NA	NA	NA	NA	NA	NA	NA	NA	NA	NA	NA	NA	NA	NA	NA	NA	NA	NA	NA	NA	NA	NA	NA	NA	NA	NA	NA	NA	NA
13	16	0.216861625	1.000	NA	NA	NA	NA	NA	NA	NA	NA	NA	NA	NA	NA	NA	NA	NA	NA	NA	NA	NA	NA	NA	NA	NA	NA	NA	NA	NA	NA	NA	NA	NA	NA	NA	NA	NA	NA	NA	NA	NA	NA	NA	NA	NA	NA	NA	NA
13	17	0.268485057	1.000	NA	NA	NA	NA	NA	NA	NA	NA	NA	NA	NA	NA	NA	NA	NA	NA	NA	NA	NA	NA	NA	NA	NA	NA	NA	NA	NA	NA	NA	NA	NA	NA	NA	NA	NA	NA	NA	NA	NA	NA	NA	NA	NA	NA	NA	NA
17	18	0.03749708	1.000	NA	NA	NA	NA	NA	NA	NA	NA	NA	NA	NA	NA	NA	NA	NA	NA	NA	NA	NA	NA	NA	NA	NA	NA	NA	NA	NA	NA	NA	NA	NA	NA	NA	NA	NA	NA	NA	NA	NA	NA	NA	NA	NA	NA	NA	NA
15	19	0.017928635	1.000	NA	NA	NA	NA	NA	NA	NA	NA	NA	NA	NA	NA	NA	NA	NA	NA	NA	NA	NA	NA	NA	NA	NA	NA	NA	NA	NA	NA	NA	NA	NA	NA	NA	NA	NA	NA	NA	NA	NA	NA	NA	NA	NA	NA	NA	NA
19	20	0.022417287	1.000	NA	NA	NA	NA	NA	NA	NA	NA	NA	NA	NA	NA	NA	NA	NA	NA	NA	NA	NA	NA	NA	NA	NA	NA	NA	NA	NA	NA	NA	NA	NA	NA	NA	NA	NA	NA	NA	NA	NA	NA	NA	NA	NA	NA	NA	NA
20	21	0.022578299	1.000	NA	NA	NA	NA	NA	NA	NA	NA	NA	NA	NA	NA	NA	NA	NA	NA	NA	NA	NA	NA	NA	NA	NA	NA	NA	NA	NA	NA	NA	NA	NA	NA	NA	NA	NA	NA	NA	NA	NA	NA	NA	NA	NA	NA	NA	NA
14	22	0.013008242	0.952	NA	NA	NA	NA	NA	NA	NA	NA	NA	NA	NA	NA	NA	NA	NA	NA	NA	NA	NA	NA	NA	NA	NA	NA	NA	NA	NA	NA	NA	NA	NA	NA	NA	NA	NA	NA	NA	NA	NA	NA	NA	NA	NA	NA	NA	NA
[truncated: 71 more columns]
